# Supplementary material for: The methyl donor S-adenosyl methionine reverses the DNA methylation signature of chronic neuropathic pain in mouse frontal cortex
Source: Pain Rep. 2021 Jul 13;6(2):e944. doi: 10.1097/PR9.0000000000000944 (PMC8280078; doi:10.1097/PR9.0000000000000944)
Supplement: SUPPLEMENTARY MATERIAL [file painreports-6-e944-s001.xlsx]

## Sheet: PainReports-Topham et al-Supple
1	3216359	3216753	1:3206467-3206801
1	3244794	3245031	1:3234901-3235083
1	3269669	3269886	1:3259779-3259950
1	3487122	3487357	1:3477228-3477408
1	3579266	3579479	1:3569376-3569549
1	3670533	3671366	1:3660632-3661429
1	3671468	3672830	1:3661579-3663273
1	3672838	3673110	1:3661579-3663273
1	4360284	4360595	1:4350395-4351595
1	4361001	4361298	1:4350395-4351595
1	4361314	4361547	1:4350395-4351595
1	4409216	4410476	1:4399322-4400522
1	4491691	4492701	1:4481796-4482749
1	4493071	4493428	1:4483180-4483487
1	4497325	4498581	1:4487435-4488635
1	4785698	4786642	1:4775807-4777007
1	4786678	4786959	1:4775807-4777007
1	4806865	4808127	1:4796973-4798173
1	4856092	4856785	1:4846200-4848608
1	4856872	4858544	1:4846200-4848608
1	4878256	4878523	1:4868357-4868578
1	4910489	4910697	1:4900600-4900743
1	4923817	4924024	1:4913927-4914070
1	4935572	4935813	1:4925675-4925873
1	5018705	5021565	1:5008815-5011620
1	5070255	5071056	1:5060366-5061566
1	5071110	5071505	1:5060366-5061566
1	5071625	5072050	1:5061736-5062120
1	5082565	5083393	1:5072253-5073453
1	5084424	5084603	1:5074531-5074644
1	5587464	5588719	1:5577573-5578773
1	5589019	5589340	1:5579129-5579386
1	5916273	5917331	1:5906384-5907374
1	5917368	5918627	1:5907479-5908679
1	6213099	6214882	1:6203200-6204942
1	6249654	6249893	1:6239752-6239940
1	6358302	6359557	1:6348411-6349611
1	6486203	6487453	1:6476311-6477511
1	6728289	6730277	1:6718400-6720331
1	6802291	6802472	1:6792400-6792526
1	6832411	6832660	1:6822516-6822712
1	7087497	7089147	1:7077600-7079200
1	7089499	7089776	1:7079606-7079821
1	7114064	7114298	1:7104168-7104345
1	7396085	7396340	1:7386195-7386371
1	8552911	8553338	1:8543021-8543384
1	8871546	8871754	1:8861646-8861821
1	9222907	9223177	1:9213011-9213223
1	9270222	9270471	1:9260328-9260518
1	9293712	9293970	1:9283820-9284022
1	9295767	9296010	1:9285874-9286055
1	9299850	9301105	1:9289958-9291158
1	9544465	9544611	1:9534488-9535688
1	9544615	9545629	1:9534488-9535688
1	9546310	9546907	1:9536398-9537047
1	9546920	9546997	1:9536398-9537047
1	9547015	9547883	1:9537126-9538326
1	9547895	9548279	1:9537126-9538326
1	9566790	9566973	1:9556900-9557019
1	9576305	9576694	1:9566416-9566744
1	9600243	9600342	1:9590347-9591547
1	9600378	9601504	1:9590347-9591547
1	9631065	9632321	1:9621173-9622373
1	9632797	9633113	1:9622900-9623173
1	9697972	9698247	1:9688071-9688312
1	9700179	9701546	1:9690290-9691600
1	9745419	9747874	1:9735530-9737928
1	9748353	9749616	1:9738463-9739663
1	9794666	9794912	1:9784774-9784959
1	9797105	9798360	1:9787210-9788410
1	9815424	9815642	1:9805534-9805702
1	9847255	9848506	1:9837361-9838561
1	9868910	9869536	1:9859012-9859598
1	9884376	9884556	1:9874487-9874600
1	9898968	9899284	1:9889079-9889348
1	9900592	9900799	1:9890699-9890867
1	9907607	9908863	1:9897718-9898918
1	9942515	9943780	1:9932624-9933846
1	9944090	9944819	1:9934199-9935399
1	9944907	9945068	1:9934199-9935399
1	9945147	9945345	1:9934199-9935399
1	9967077	9968717	1:9957179-9958766
1	9992972	9993267	1:9983083-9983327
1	10009102	10010340	1:9999211-10000417
1	10014907	10015148	1:10005015-10005197
1	10036697	10038235	1:10026800-10030240
1	10038242	10040172	1:10026800-10030240
1	10112851	10113058	1:10102956-10103103
1	10140437	10140616	1:10130547-10130665
1	10141532	10141709	1:10131639-10131778
1	10144687	10144867	1:10134798-10134938
1	10157877	10158076	1:10147980-10148141
1	10232644	10233908	1:10222751-10223951
1	10234019	10234265	1:10224130-10224326
1	10719584	10719757	1:10709692-10709808
1	10719917	10721220	1:10710026-10711279
1	10992437	10993345	1:10982545-10983745
1	10993347	10993699	1:10982545-10983745
1	10993767	10993942	1:10983873-10983990
1	11089693	11089901	1:11079797-11079959
1	11233657	11233871	1:11223767-11223937
1	11413086	11414338	1:11403185-11404385
1	11442172	11442421	1:11432283-11432476
1	11565968	11566320	1:11556079-11556370
1	12424961	12426216	1:12415066-12416266
1	12691402	12692657	1:12681510-12682710
1	12717834	12718763	1:12707625-12708825
1	12796737	12797021	1:12786846-12787086
1	12818347	12818558	1:12808458-12808600
1	12836084	12836356	1:12826193-12826410
1	12865151	12866456	1:12855260-12856500
1	12871837	12872365	1:12861948-12862409
1	12989550	12990531	1:12979660-12980576
1	12991105	12991877	1:12981216-12983216
1	12991910	12992431	1:12981216-12983216
1	12992442	12993167	1:12981216-12983216
1	13118737	13118983	1:13108843-13109046
1	13125294	13125855	1:13115400-13115916
1	13127134	13127809	1:13117244-13119000
1	13127881	13128960	1:13117244-13119000
1	13156340	13156549	1:13146450-13146616
1	13162052	13162323	1:13152153-13152369
1	13184146	13184384	1:13174255-13174444
1	13190066	13190208	1:13180167-13180271
1	13194941	13195268	1:13185048-13185314
1	13216647	13216959	1:13206756-13207003
1	13279053	13279613	1:13269164-13269662
1	13374055	13375311	1:13364164-13365364
1	13572863	13573184	1:13562971-13563246
1	13589835	13589901	1:13579945-13581145
1	13589925	13590972	1:13579945-13581145
1	13590975	13591074	1:13579945-13581145
1	13623545	13623770	1:13613655-13613830
1	13638992	13639631	1:13629100-13629676
1	13640347	13640633	1:13630455-13630700
1	13660302	13661413	1:13650409-13650531;1:13650590-13651790
1	13661472	13661740	1:13650590-13651790
1	13667742	13669004	1:13657851-13659051
1	13786899	13788166	1:13777010-13778210
1	14179450	14179587	1:14169560-14169661
1	14184320	14184533	1:14174429-14174590
1	14302739	14302914	1:14292850-14292974
1	14310176	14311429	1:14300280-14301480
1	14755203	14755778	1:14745310-14745829
1	14755938	14758000	1:14746047-14748047
1	14918696	14919073	1:14908805-14908916;1:14908943-14910143
1	14919083	14920092	1:14908943-14910143
1	14920463	14920749	1:14910571-14910810
1	15311432	15313037	1:15301532-15303100
1	15533258	15533462	1:15523363-15523537
1	15710679	15711553	1:15700788-15701600
1	15804936	15805882	1:15794726-15795926
1	15808676	15809134	1:15798785-15799192
1	15812191	15812394	1:15802301-15802470
1	15892408	15893959	1:15882519-15882733;1:15882803-15884003
1	16093012	16093853	1:16083122-16084322
1	16093894	16094276	1:16083122-16084322
1	16101704	16101776	1:16091808-16092017
1	16101869	16101970	1:16091808-16092017
1	16102537	16102625	1:16092570-16092680
1	16102764	16102860	1:16092772-16092910
1	16103139	16103214	1:16093248-16093415
1	16103252	16103363	1:16093248-16093415
1	16103489	16103715	1:16093590-16093765
1	16104404	16104610	1:16094514-16096514
1	16104619	16106458	1:16094514-16096514
1	16107772	16108046	1:16097875-16098111
1	16109617	16109898	1:16099724-16099980
1	16247207	16247493	1:16237312-16237549
1	16519273	16519465	1:16509383-16510600
1	16519698	16520548	1:16509383-16510600
1	16619308	16620572	1:16609419-16610619
1	16648251	16648501	1:16638356-16638559
1	16653416	16653634	1:16643521-16643695
1	16655556	16656329	1:16645632-16646400
1	16656521	16658239	1:16646632-16648300
1	16664161	16664396	1:16654271-16655586
1	16664516	16665533	1:16654271-16655586
1	16687297	16688686	1:16677400-16678736
1	16811345	16811599	1:16801456-16801654
1	16983940	16984155	1:16974049-16974218
1	17097198	17097623	1:17087306-17087685
1	17097859	17099325	1:17087970-17089385
1	17132909	17133124	1:17123019-17123193
1	17144343	17145608	1:17134453-17135669
1	17146918	17147151	1:17137016-17137209
1	17600873	17602128	1:17590981-17592181
1	17726388	17727651	1:17716497-17717697
1	18137029	18138070	1:18127132-18128332
1	18223547	18224102	1:18213645-18214845
1	18224192	18224792	1:18213645-18214845
1	18237416	18238683	1:18227524-18228724
1	18265117	18266367	1:18255219-18256419
1	19102017	19102209	1:19092102-19093302
1	19102219	19103217	1:19092102-19093302
1	19104344	19104896	1:19094444-19094942
1	19207891	19208930	1:19197994-19199194
1	19208936	19209148	1:19197994-19199194
1	19210026	19210621	1:19200134-19201000
1	19210651	19210932	1:19200134-19201000
1	19211036	19212275	1:19201134-19202334
1	19213922	19214446	1:19204031-19204490
1	19234025	19234362	1:19224130-19224428
1	19468380	19468589	1:19458488-19458661
1	20058267	20058722	1:20048378-20048791
1	20355540	20356688	1:20345534-20346734
1	20618029	20619276	1:20608138-20609338
1	20677899	20678410	1:20668000-20669290
1	20678636	20679221	1:20668000-20669290
1	20681741	20682999	1:20671849-20673049
1	20729878	20731145	1:20719985-20721185
1	20784250	20785293	1:20774351-20775551
1	20785360	20785501	1:20774351-20775551
1	20803426	20803672	1:20793536-20793735
1	20817213	20817458	1:20807323-20807532
1	20817766	20817937	1:20807873-20807986
1	20820183	20821446	1:20810294-20811494
1	20889295	20892129	1:20879400-20882200
1	20905559	20905797	1:20895666-20895847
1	20934689	20935436	1:20924800-20925500
1	20950595	20951856	1:20940706-20941906
1	21002940	21003160	1:20993050-20993214
1	21003809	21004012	1:20993918-20994062
1	21013375	21013550	1:21003482-21003592
1	21023096	21023658	1:21013200-21013700
1	21075061	21075316	1:21065171-21065379
1	21078976	21079147	1:21069074-21069194
1	21079196	21079972	1:21069306-21071200
1	21079986	21081132	1:21069306-21071200
1	21217545	21217934	1:21207655-21208855
1	21217949	21218791	1:21207655-21208855
1	21239555	21240730	1:21229665-21230865
1	21246436	21246650	1:21236547-21236716
1	21298284	21298566	1:21288393-21289593
1	21298656	21299552	1:21288393-21289593
1	21346784	21347020	1:21336891-21337067
1	21348648	21348812	1:21338757-21339957
1	21348863	21349297	1:21338757-21339957
1	21349309	21349904	1:21338757-21339957
1	21367301	21367484	1:21357411-21358611
1	21367516	21367913	1:21357411-21358611
1	21367941	21368535	1:21357411-21358611
1	21382527	21382810	1:21372636-21373836
1	21382948	21383122	1:21372636-21373836
1	21383187	21383772	1:21372636-21373836
1	21445833	21446136	1:21435936-21436186
1	21454658	21455070	1:21444760-21445128
1	21460627	21460850	1:21450738-21450911
1	21466756	21466998	1:21456865-21457048
1	21504957	21505299	1:21495056-21495359
1	21507892	21508178	1:21497999-21498238
1	21555433	21555717	1:21545541-21545765
1	21592132	21592506	1:21582232-21582559
1	21600102	21600345	1:21590213-21590390
1	21639362	21639604	1:21629470-21629662
1	21659643	21659960	1:21649754-21650020
1	21713209	21713599	1:21703320-21703652
1	21723799	21724069	1:21713899-21714112
1	21753170	21753549	1:21743267-21743600
1	21770501	21770744	1:21760608-21760794
1	21778616	21779146	1:21768726-21769212
1	21836027	21836410	1:21826134-21826457
1	21868173	21868419	1:21858284-21858494
1	21961152	21961606	1:21951261-21951662
1	21961912	21963943	1:21952023-21954000
1	22355605	22355860	1:22345714-22345924
1	22392022	22392227	1:22382086-22382275
1	22469850	22470099	1:22476717-22476916
1	22472990	22473335	1:22479847-22480135
1	22488000	22488243	1:22494863-22495039
1	22510049	22510326	1:22516910-22517153
1	22523291	22523540	1:22530156-22530366
1	22533979	22534270	1:22540844-22541079
1	22537856	22538140	1:22544721-22544948
1	22571076	22571325	1:22577942-22578142
1	22586163	22586486	1:22593031-22593287
1	22596353	22596619	1:22603209-22603423
1	22610884	22611094	1:22617750-22617925
1	22623129	22623473	1:22629995-22630277
1	22628052	22628302	1:22634918-22635104
1	22677120	22677437	1:22683988-22684237
1	22696292	22696716	1:22703152-22703531
1	22727642	22727891	1:22734508-22734710
1	22805530	22807081	1:22812399-22813900
1	23035990	23036238	1:23042856-23043042
1	23102223	23103491	1:23109092-23110292
1	23114724	23114970	1:23121591-23121774
1	23131418	23131873	1:23138284-23138677
1	23148246	23148493	1:23155113-23155297
1	23271238	23272507	1:23278107-23279307
1	23277403	23277670	1:23284262-23284502
1	23290674	23291929	1:23297539-23298739
1	23382785	23383062	1:23389653-23389890
1	23383145	23384409	1:23390014-23391214
1	23714146	23714505	1:23721011-23721321
1	23760757	23761736	1:23767623-23768964
1	23761753	23762161	1:23767623-23768964
1	23762607	23763248	1:23769473-23770067
1	23846402	23846585	1:23853267-23853402
1	23900676	23900984	1:23907540-23907833
1	23909720	23911187	1:23916575-23918000
1	23922351	23923619	1:23929220-23930420
1	23946470	23946752	1:23953328-23953554
1	24005611	24006776	1:24012479-24013679
1	24039881	24040316	1:24046749-24047125
1	24050993	24051313	1:24057859-24058134
1	24057966	24058204	1:24064831-24065011
1	24100315	24101271	1:24107180-24108380
1	24101294	24101572	1:24107180-24108380
1	24124329	24124676	1:24131194-24131480
1	24176580	24177840	1:24183448-24184648
1	24194174	24195437	1:24201041-24202241
1	24262321	24262640	1:24269190-24269467
1	24399011	24399249	1:24405879-24406058
1	24421890	24422205	1:24428756-24429019
1	24587410	24588665	1:24594276-24595476
1	24661316	24661594	1:24668181-24668402
1	24677516	24678777	1:24684382-24685582
1	24684008	24684253	1:24740879-24741062
1	24718720	24718974	1:24775592-24775788
1	24731114	24731356	1:24787989-24788165
1	24732609	24732815	1:24789471-24789639
1	24742319	24742576	1:24799192-24799387
1	24973254	24973527	1:25030128-25030339
1	25127916	25128199	1:25184790-25185010
1	25130801	25131150	1:25187676-25187965
1	25131221	25131406	1:25188095-25188220
1	25155698	25155940	1:25212565-25212749
1	25161933	25162151	1:25218806-25218976
1	25213125	25213518	1:25269995-25270336
1	25220126	25220382	1:25276999-25277188
1	25226690	25226835	1:25283564-25283668
1	25238960	25239243	1:25295833-25296062
1	25287341	25287587	1:25344209-25344412
1	25295103	25295388	1:25351974-25352220
1	25301558	25301838	1:25358432-25358643
1	25342948	25343262	1:25399819-25400075
1	25353983	25354409	1:25410855-25411219
1	25354533	25354803	1:25411401-25411640
1	25368203	25368587	1:25425064-25425405
1	25376438	25376785	1:25433307-25433590
1	25505757	25506004	1:25562622-25562807
1	25550182	25550567	1:25607047-25607389
1	25600569	25600859	1:25657444-25657669
1	25607398	25607614	1:25664271-25664454
1	25649172	25649415	1:25706043-25706226
1	25661121	25661369	1:25717996-25718201
1	25671786	25672074	1:25728661-25728887
1	25762312	25762569	1:25819186-25819390
1	25825984	25826291	1:25882848-25883100
1	25829679	25831678	1:25886552-25888500
1	26686891	26688676	1:26743757-26745505
1	26897403	26897651	1:26954276-26954465
1	28067828	28068433	1:28124703-28125262
1	28780222	28781273	1:28837097-28838297
1	29420462	29421722	1:29477332-29478532
1	30096445	30096680	1:30153312-30153490
1	30754944	30755180	1:30811813-30812003
1	30776788	30776997	1:30833660-30833829
1	30860597	30860959	1:30917470-30917780
1	30863237	30864246	1:30920101-30921301
1	30884906	30885117	1:30941780-30941948
1	30949680	30951193	1:31006555-31008000
1	31054806	31055058	1:31111679-31111879
1	31175415	31176666	1:31232279-31233479
1	31203811	31204307	1:31260684-31261127
1	31221809	31223886	1:31278683-31280701
1	31263817	31263959	1:31320691-31321891
1	31264027	31264782	1:31320691-31321891
1	31264829	31265076	1:31320691-31321891
1	32171776	32173039	1:32228650-32229850
1	32175326	32175748	1:32232197-32232565
1	32246704	32246949	1:32303579-32303779
1	32251769	32251975	1:32308634-32308805
1	32303020	32303305	1:32359892-32360136
1	32325140	32325419	1:32382006-32382230
1	32334745	32334999	1:32391618-32391811
1	32520972	32521754	1:32577844-32579044
1	32521782	32522225	1:32577844-32579044
1	32541159	32541395	1:32598022-32598200
1	32547329	32547982	1:32604138-32605338
1	32547984	32548051	1:32604138-32605338
1	32548139	32548471	1:32604138-32605338
1	32552484	32552698	1:32609356-32609529
1	32572199	32572436	1:32629064-32629250
1	33668796	33671070	1:33725668-33727900
1	33718901	33720646	1:33775740-33777463
1	33739226	33739403	1:33796097-33796237
1	33745395	33745616	1:33802270-33802445
1	33748195	33748362	1:33805061-33805171
1	33757556	33759151	1:33814423-33814536;1:33814595-33815973
1	33776706	33777266	1:33833580-33834073
1	33782426	33782524	1:33839297-33839470
1	33801841	33802058	1:33858712-33858881
1	33803026	33803591	1:33859900-33860400
1	33814566	33815506	1:33871440-33872640
1	33815586	33815789	1:33871440-33872640
1	33838898	33839525	1:33895759-33896959
1	33863978	33864198	1:33920849-33921080
1	33883428	33883572	1:33940300-33940405
1	33892933	33893261	1:33949808-33950066
1	33906196	33909656	1:33963069-33966466
1	33968676	33968916	1:34025547-34025748
1	34006161	34006406	1:34063035-34063243
1	34009812	34010062	1:34066686-34066890
1	34010627	34012054	1:34067500-34068869
1	34021892	34022214	1:34078765-34079036
1	34059548	34060073	1:34116420-34118119
1	34060122	34061303	1:34116420-34118119
1	34075793	34076213	1:34132660-34133033
1	34116335	34117592	1:34173203-34174403
1	34126393	34126643	1:34183267-34183454
1	34137205	34137562	1:34194076-34194376
1	34158428	34160565	1:34215300-34217374
1	34162393	34162711	1:34219268-34219525
1	34164048	34164264	1:34220920-34221082
1	34164298	34164445	1:34221171-34221276
1	34167258	34167462	1:34224120-34224275
1	34167583	34167766	1:34224455-34224582
1	34169133	34169349	1:34226008-34226166
1	34177828	34179087	1:34234700-34235900
1	34180028	34180516	1:34236900-34237343
1	34181928	34183050	1:34238800-34239881
1	34183988	34184167	1:34240860-34240989
1	34188413	34192586	1:34245284-34249400
1	34202528	34202844	1:34259400-34259649
1	34212198	34212581	1:34269066-34269384
1	34225478	34225907	1:34282353-34282722
1	34228449	34228666	1:34285322-34285497
1	34247623	34247843	1:34304493-34304660
1	34251673	34251740	1:34308540-34308782
1	34251763	34251971	1:34308540-34308782
1	34252833	34253047	1:34309700-34309862
1	34261993	34262274	1:34318864-34319096
1	34268043	34268326	1:34324917-34325131
1	34289493	34289703	1:34346368-34346512
1	34290328	34290577	1:34347203-34347392
1	34291765	34291937	1:34348631-34348761
1	34299698	34299870	1:34356565-34356683
1	34306498	34306684	1:34363372-34363496
1	34433172	34433700	1:34490044-34491600
1	34433721	34434777	1:34490044-34491600
1	34438226	34440516	1:34495100-34498517
1	34440523	34441697	1:34495100-34498517
1	34458726	34458930	1:34515590-34516790
1	34458933	34459985	1:34515590-34516790
1	34462673	34462847	1:34519546-34519655
1	34472732	34472983	1:34529607-34529813
1	34497790	34498656	1:34554274-34555474
1	34534628	34534993	1:34591492-34592692
1	34535058	34535192	1:34591492-34592692
1	34535239	34535421	1:34591492-34592692
1	34535513	34535869	1:34591492-34592692
1	34536329	34536535	1:34593194-34593362
1	34537103	34537282	1:34593976-34594091
1	34537308	34537468	1:34594170-34594280
1	34560915	34562118	1:34617788-34618988
1	34578365	34579928	1:34635200-34636737
1	34636182	34637440	1:34693055-34694255
1	34778640	34778884	1:34835515-34835719
1	34800140	34800421	1:34857013-34857246
1	34800695	34801960	1:34857566-34858766
1	34804945	34805121	1:34861812-34861938
1	34805925	34806173	1:34862800-34862980
1	34806284	34806527	1:34863159-34863339
1	34807030	34807315	1:34863903-34864136
1	34807615	34807793	1:34864486-34864616
1	34819570	34819814	1:34876436-34876635
1	34819839	34820044	1:34876711-34876854
1	34823804	34824328	1:34880677-34881134
1	34838157	34838478	1:34895029-34895281
1	34843022	34844286	1:34899895-34901095
1	34848929	34850187	1:34905803-34907003
1	34862979	34863192	1:34919850-34920003
1	34863444	34863590	1:34920315-34920418
1	34864094	34864379	1:34920964-34921185
1	35522603	35523984	1:35579478-35580800
1	35524132	35524659	1:35581000-35581478
1	35528950	35529376	1:35585825-35586206
1	36066380	36066562	1:36123244-36123400
1	36066825	36067035	1:36123700-36125444
1	36067142	36068620	1:36123700-36125444
1	36068935	36069216	1:36125800-36126029
1	36103715	36104010	1:36160586-36160820
1	36144284	36145198	1:36201158-36202358
1	36145203	36145545	1:36201158-36202358
1	36163193	36163376	1:36220065-36220200
1	36227462	36227644	1:36284328-36284459
1	36234787	36234954	1:36291651-36291787
1	36242847	36243095	1:36299721-36299913
1	36244282	36244690	1:36301147-36302347
1	36244732	36245538	1:36301147-36302347
1	36266329	36266575	1:36323204-36323398
1	36268464	36268713	1:36325339-36325534
1	36269184	36269714	1:36326057-36326546
1	36273398	36274098	1:36330270-36332270
1	36274248	36275463	1:36330270-36332270
1	36306703	36307963	1:36363577-36364777
1	36308618	36308928	1:36365491-36365737
1	36342408	36342650	1:36399278-36399461
1	36344898	36345064	1:36401760-36401891
1	36348498	36348712	1:36405369-36405526
1	36348728	36349601	1:36405603-36406803
1	36349618	36349995	1:36405603-36406803
1	36354069	36354247	1:36410942-36411059
1	36358009	36358264	1:36414884-36415070
1	36360635	36360844	1:36417500-36417672
1	36367739	36368018	1:36424613-36424828
1	36369159	36369785	1:36426026-36427226
1	36370290	36370400	1:36426026-36427226
1	36371264	36371757	1:36428135-36429335
1	36371844	36372523	1:36428135-36429335
1	36401329	36401501	1:36458198-36458323
1	36402469	36402618	1:36459341-36459442
1	36403189	36403373	1:36460061-36460200
1	36417334	36417547	1:36474209-36474380
1	36417694	36417908	1:36474568-36474717
1	36420220	36420393	1:36477086-36477228
1	36445210	36446465	1:36502084-36503284
1	36469570	36469781	1:36526441-36526800
1	36469809	36469987	1:36526441-36526800
1	36470684	36473119	1:36527441-36529930
1	36498365	36498547	1:36555239-36555374
1	36510845	36512109	1:36567720-36568920
1	36512525	36513187	1:36569400-36569998
1	36518925	36519130	1:36575796-36575940
1	36533957	36534138	1:36590831-36590960
1	36534270	36534473	1:36591135-36591282
1	36535700	36536851	1:36592574-36594574
1	36536932	36537347	1:36592574-36594574
1	36537487	36537770	1:36592574-36594574
1	36539372	36539564	1:36596235-36596379
1	36542731	36542879	1:36599606-36599710
1	36547171	36549248	1:36604046-36606046
1	36549521	36549973	1:36606383-36606800
1	36551697	36551874	1:36608570-36608683
1	36551896	36552185	1:36608771-36608994
1	36552236	36552431	1:36609100-36609241
1	36552696	36552907	1:36609563-36609739
1	36554221	36554430	1:36611096-36611245
1	36555911	36556072	1:36612776-36612885
1	36558361	36560419	1:36615226-36617226
1	36564311	36564516	1:36621174-36621327
1	36578492	36578678	1:36635363-36635489
1	36593303	36594208	1:36650177-36651377
1	36594427	36594568	1:36650177-36651377
1	36608390	36608569	1:36665261-36665376
1	36635138	36635279	1:36692011-36692117
1	36644188	36644393	1:36701054-36701207
1	36683164	36684692	1:36740028-36741500
1	36690459	36691617	1:36747331-36748531
1	36691627	36691700	1:36747331-36748531
1	36692424	36692566	1:36749295-36749395
1	36709897	36710874	1:36766770-36767970
1	36710912	36711159	1:36766770-36767970
1	36713509	36713927	1:36770382-36771582
1	36713934	36714774	1:36770382-36771582
1	36759864	36760064	1:36816693-36816873
1	36760767	36762023	1:36817642-36818842
1	36763484	36764756	1:36820359-36821559
1	36764904	36765125	1:36821778-36821932
1	36765907	36767166	1:36822778-36823978
1	36770772	36771232	1:36827646-36828057
1	36771758	36771981	1:36828633-36828794
1	36777953	36779219	1:36834828-36836028
1	36799251	36799435	1:36856123-36856248
1	36804446	36804681	1:36861312-36861491
1	36808156	36808440	1:36865027-36865267
1	36939138	36939376	1:36996009-36996190
1	36939501	36941184	1:36996372-36998000
1	36942338	36942680	1:36999204-36999492
1	36991839	36992018	1:37048710-37048888
1	37076494	37076737	1:37133366-37133549
1	37120473	37120725	1:37177346-37177534
1	37138700	37138914	1:37195571-37195741
1	37217321	37219380	1:37274122-37276249
1	37244806	37245046	1:37301677-37301857
1	37298809	37300070	1:37355682-37356882
1	37313448	37313799	1:37370323-37370638
1	37331243	37331417	1:37388105-37388299
1	37367530	37367781	1:37424405-37424598
1	37368187	37369523	1:37425061-37426333
1	37378052	37378337	1:37434927-37435140
1	37386306	37386623	1:37443179-37443432
1	37387667	37387883	1:37444542-37444715
1	37398735	37398954	1:37455610-37455765
1	37415295	37415403	1:37472046-37472218
1	37428246	37428600	1:37485118-37485433
1	37428727	37432134	1:37485600-37488948
1	37446938	37447193	1:37503813-37503999
1	37479994	37480210	1:37536866-37537039
1	37488584	37489839	1:37545450-37546650
1	37519819	37520073	1:37576692-37576878
1	37531728	37531908	1:37588600-37588740
1	37536379	37536582	1:37593249-37594449
1	37536592	37537637	1:37593249-37594449
1	37540987	37542249	1:37597861-37599061
1	37602000	37602213	1:37658872-37659040
1	37614450	37614701	1:37671325-37671513
1	37615194	37615511	1:37672066-37672347
1	37624530	37625059	1:37681400-37681900
1	37628190	37628439	1:37685061-37685271
1	37631294	37631507	1:37688165-37688327
1	37631789	37631960	1:37688660-37688796
1	37637830	37638037	1:37694705-37694874
1	37653302	37653535	1:37710176-37710354
1	37709950	37710232	1:37766822-37767066
1	37719781	37721045	1:37776656-37777856
1	37794200	37794448	1:37851072-37851277
1	37811390	37811605	1:37868264-37868435
1	37855343	37856611	1:37912218-37913418
1	37862873	37863087	1:37919742-37919916
1	37865053	37866527	1:37921927-37923343
1	37870175	37870315	1:37927050-37927300
1	37870770	37871110	1:37927500-37929250
1	37871113	37872442	1:37927500-37929250
1	37873688	37874002	1:37930563-37930820
1	37874503	37874889	1:37931377-37931711
1	37888563	37888738	1:37945400-37948456
1	37888943	37892327	1:37945400-37948456;1:37948500-37949143
1	37908843	37909020	1:37965713-37965852
1	37916465	37918388	1:37973338-37975200
1	37950629	37950773	1:38007501-38007606
1	37950999	37951292	1:38007870-38008109
1	37957732	37958186	1:38014604-38015949
1	37958230	37959127	1:38014604-38015949
1	37995986	37996689	1:38052854-38053500
1	37996980	37999352	1:38053854-38055253;1:38055300-38056163
1	38017780	38017944	1:38074650-38074776
1	38035964	38036289	1:38092837-38093118
1	38046455	38046671	1:38103330-38103500
1	38052775	38052982	1:38109639-38109808
1	38059101	38059302	1:38115966-38116139
1	38065586	38065998	1:38122459-38122815
1	38079385	38079609	1:38136258-38136433
1	38107550	38107723	1:38164412-38164539
1	38116334	38116610	1:38173204-38173420
1	38129633	38131389	1:38186507-38188200
1	38181233	38181519	1:38238104-38238328
1	38209826	38210672	1:38266700-38267492
1	38218235	38218476	1:38275107-38275300
1	38411446	38411705	1:38468320-38468528
1	38456845	38457668	1:38513708-38514235;1:38514259-38514490
1	38490600	38490857	1:38547472-38547673
1	38510865	38511118	1:38567740-38567927
1	38515924	38516168	1:38572798-38572975
1	38536795	38536976	1:38593670-38593791
1	38581660	38581914	1:38638529-38638726
1	38597140	38597389	1:38654012-38654208
1	38602500	38602718	1:38659372-38659545
1	38627215	38629278	1:38684089-38686089
1	38664927	38665315	1:38721800-38723000
1	38665672	38666174	1:38721800-38723000
1	38713288	38713487	1:38770155-38770328
1	38821187	38822691	1:38878060-38879500
1	38870768	38871045	1:38927641-38927854
1	38873338	38873621	1:38930212-38930442
1	38884323	38884496	1:38941194-38941300
1	38896366	38896616	1:38953237-38953427
1	38898130	38898975	1:38955005-38956205
1	38899121	38899395	1:38955005-38956205
1	38938208	38938420	1:38994993-38996193
1	38938433	38939374	1:38994993-38996193
1	38986009	38986218	1:39042882-39043056
1	38986787	38988049	1:39043658-39044858
1	38991217	38991393	1:39048090-39048220
1	39011319	39011554	1:39068159-39068433
1	39077096	39077312	1:39133971-39134142
1	39173054	39173301	1:39229929-39230114
1	39186962	39187511	1:39243837-39245037
1	39187777	39188203	1:39243837-39245037
1	39192252	39193672	1:39249116-39251316
1	39193677	39194485	1:39249116-39251316
1	39236662	39236983	1:39293535-39293804
1	39243767	39244008	1:39300636-39300820
1	39257848	39258098	1:39314723-39314923
1	39312924	39313101	1:39369799-39369913
1	39328281	39328490	1:39385151-39385299
1	39332359	39332610	1:39389232-39389428
1	39335964	39336117	1:39392839-39392941
1	39338034	39338205	1:39394897-39395025
1	39345244	39345489	1:39402113-39402311
1	39361831	39362041	1:39418699-39418852
1	39366611	39368087	1:39423486-39424895
1	39369989	39370057	1:39426858-39426984
1	39372324	39372812	1:39429193-39429631
1	39389994	39390238	1:39446860-39447045
1	39394034	39394275	1:39450909-39451117
1	39457209	39457500	1:39514083-39514307
1	39473284	39473413	1:39530150-39530330
1	39478410	39478593	1:39535284-39535411
1	39478721	39479981	1:39535592-39536792
1	39504515	39504757	1:39561389-39561569
1	39534528	39536021	1:39591400-39592846
1	39536129	39536369	1:39593000-39593182
1	39536655	39536875	1:39593530-39593701
1	39537385	39537602	1:39594260-39594425
1	39538248	39538455	1:39595115-39595268
1	39548813	39549226	1:39605685-39606885
1	39549534	39550072	1:39605685-39606885
1	39555448	39555698	1:39612322-39612515
1	39577319	39578577	1:39634192-39635392
1	39598675	39598925	1:39655549-39655753
1	39650485	39650970	1:39707350-39707785
1	39651155	39651523	1:39708027-39709227
1	39651595	39652413	1:39708027-39709227
1	39657200	39657474	1:39714070-39714306
1	39664663	39664872	1:39721536-39721712
1	39672155	39672327	1:39729030-39729145
1	39720963	39721943	1:39777834-39779034
1	39750878	39751116	1:39807742-39807932
1	39805305	39806573	1:39862177-39863377
1	39847301	39847589	1:39904175-39905375
1	39847626	39848560	1:39904175-39905375
1	39898882	39901131	1:39955757-39957957
1	39902575	39902814	1:39959450-39959648
1	39962393	39962636	1:40019266-40019447
1	39976678	39976847	1:40033551-40033662
1	39983108	39983285	1:40039983-40040100
1	39990060	39990323	1:40046933-40047144
1	39996993	39997204	1:40053865-40054027
1	40000593	40000770	1:40057468-40057594
1	40001400	40001620	1:40058274-40058436
1	40010528	40010711	1:40067401-40067522
1	40024293	40024461	1:40081154-40081277
1	40033528	40033778	1:40090402-40090603
1	40083474	40083727	1:40140346-40140535
1	40083739	40084520	1:40140612-40141812
1	40084529	40084974	1:40140612-40141812
1	40085824	40087086	1:40142696-40143896
1	40102399	40102572	1:40159273-40159382
1	40125013	40125220	1:40181885-40182052
1	40223054	40224240	1:40279924-40282124
1	40224313	40225309	1:40279924-40282124
1	40265567	40266816	1:40322430-40323630
1	40323598	40324849	1:40380471-40381671
1	40363169	40363375	1:40420036-40420198
1	40364999	40365288	1:40421871-40422100
1	40438622	40440867	1:40495493-40497672
1	40464522	40464772	1:40521396-40523050
1	40464850	40466229	1:40521396-40523050
1	40498310	40498727	1:40555182-40555535
1	40514335	40515582	1:40571206-40572406
1	40547744	40547951	1:40604611-40604785
1	40579200	40580458	1:40636071-40637271
1	40680334	40682189	1:40737200-40739010
1	40726183	40726495	1:40783052-40783303
1	40765534	40765709	1:40822409-40822541
1	40790463	40790635	1:40847329-40847464
1	40790638	40791543	1:40847502-40848702
1	40791609	40791888	1:40847502-40848702
1	40804571	40805824	1:40861445-40862645
1	41180413	41180597	1:41237288-41237524
1	41181293	41181825	1:41238097-41239297
1	41181898	41182483	1:41238097-41239297
1	41653811	41654044	1:41710678-41710856
1	41889969	41890262	1:41946842-41947058
1	42694796	42699195	1:42751670-42754190;1:42754200-42756000
1	42699306	42700571	1:42756180-42757380
1	42702727	42703078	1:42759599-42759884
1	42713425	42715288	1:42770299-42772100
1	42729599	42729883	1:42786471-42786691
1	42850202	42850440	1:42907077-42908277
1	42850477	42851467	1:42907077-42908277
1	42874762	42875001	1:42931634-42931843
1	42892067	42892487	1:42948936-42949287
1	42903267	42903483	1:42960139-42960309
1	42951844	42952405	1:43008716-43009916
1	42952433	42953091	1:43008716-43009916
1	42955054	42955302	1:43011920-43012122
1	43097180	43097664	1:43154053-43154492
1	43097690	43100030	1:43154554-43156862
1	43128225	43128464	1:43185088-43185275
1	43141670	43141889	1:43198542-43198717
1	43149474	43149786	1:43206348-43206595
1	43163934	43165584	1:43220806-43222400
1	43196737	43197743	1:43253606-43255065
1	43198002	43198248	1:43253606-43255065
1	43211777	43212123	1:43268644-43268936
1	43260694	43260900	1:43317562-43317734
1	43397484	43397769	1:43454355-43454579
1	43444098	43444589	1:43500595-43501400
1	43444730	43445976	1:43501595-43502795
1	43488253	43488504	1:43545117-43545321
1	43488631	43489050	1:43545506-43545858
1	43526870	43527211	1:43583734-43584022
1	43547862	43548109	1:43604735-43604925
1	43569121	43569358	1:43625992-43626187
1	43729574	43730832	1:43786446-43787646
1	43741114	43741328	1:43797986-43798163
1	43764860	43765038	1:43821734-43821854
1	43827585	43828922	1:43884459-43885753
1	43830435	43830668	1:43887300-43887509
1	43932810	43934242	1:43989683-43991051
1	43948812	43949059	1:44005685-44005872
1	43998756	43998919	1:44055544-44055738
1	44019976	44021234	1:44076851-44078051
1	44102366	44102832	1:44159233-44160433
1	44102941	44103384	1:44159233-44160433
1	44103391	44103623	1:44159233-44160433
1	44112789	44113035	1:44169663-44169845
1	44118134	44118344	1:44174999-44175172
1	44118751	44120694	1:44175618-44177500
1	44146716	44147974	1:44203588-44204788
1	44156496	44156778	1:44213371-44213589
1	44169371	44169787	1:44226235-44226613
1	44180626	44181113	1:44237500-44237927
1	44218906	44220160	1:44275776-44276976
1	44548972	44549238	1:44605777-44606105
1	44550028	44550764	1:44606900-44608715
1	44550839	44551177	1:44606900-44608715
1	44551189	44551905	1:44606900-44608715
1	44744931	44746185	1:44801794-44802994
1	45310509	45311772	1:45367382-45368582
1	45340846	45341051	1:45397710-45397872
1	45341109	45341281	1:45397982-45398090
1	45503289	45504511	1:45560127-45561327
1	45794793	45795740	1:45851345-45852545
1	45862141	45862353	1:45918970-45919178
1	45918857	45919042	1:45975729-45975845
1	45925565	45927288	1:45982439-45984100
1	46030408	46030483	1:46087282-46088482
1	46030508	46031648	1:46087282-46088482
1	46065713	46065886	1:46122582-46123782
1	46065923	46066970	1:46122582-46123782
1	46825108	46825353	1:46881979-46882158
1	46834132	46834408	1:46890995-46891240
1	46835743	46835954	1:46892612-46892786
1	46853479	46855229	1:46910354-46912100
1	46924578	46924790	1:46981453-46981624
1	46961746	46961957	1:47018621-47018796
1	47003776	47004046	1:47060644-47060858
1	47038126	47038509	1:47094993-47095318
1	47049315	47049523	1:47106154-47106332
1	47467101	47467545	1:47523969-47525169
1	47467786	47468343	1:47523969-47525169
1	50810617	50810828	1:50867485-50867659
1	50925498	50927752	1:50982366-50984566
1	50927918	50928136	1:50984791-50984963
1	50947976	50948227	1:51004846-51005052
1	51009237	51009467	1:51066100-51066289
1	51017812	51018099	1:51074683-51074920
1	51086738	51086955	1:51143608-51143784
1	51107658	51107916	1:51164532-51164736
1	51144230	51144516	1:51201102-51201347
1	51236147	51236383	1:51293009-51293191
1	51288102	51289356	1:51344969-51346169
1	51289360	51289888	1:51346229-51346712
1	51300817	51301053	1:51357688-51357892
1	51301207	51301465	1:51358080-51358266
1	51333749	51335016	1:51390623-51391823
1	51336533	51336755	1:51393406-51393574
1	51338698	51338909	1:51395565-51395741
1	51477455	51477629	1:51534321-51534460
1	51478370	51479627	1:51535243-51536443
1	51479727	51480430	1:51536600-51537243
1	51645240	51645452	1:51702107-51702279
1	51757845	51758022	1:51814719-51814852
1	51778291	51778580	1:51835164-51835391
1	51779535	51779773	1:51836404-51836605
1	51797370	51797572	1:51854231-51854379
1	51814411	51814637	1:51871275-51871459
1	51824066	51824216	1:51880940-51881045
1	51915950	51917147	1:51972822-51974022
1	51951950	51952343	1:52008821-52009150
1	51962797	51963044	1:52019671-52019873
1	52007217	52008476	1:52064087-52065287
1	52078468	52078675	1:52135337-52135496
1	52117985	52119840	1:52174856-52176665
1	52122565	52122744	1:52179437-52179565
1	52123085	52123294	1:52179957-52180102
1	52148874	52149056	1:52205746-52205882
1	52152207	52152414	1:52209076-52209222
1	52165476	52165801	1:52222348-52222609
1	52196121	52196542	1:52252989-52253363
1	52216599	52216883	1:52273469-52273717
1	52229600	52230124	1:52286474-52286930
1	52233205	52234571	1:52290076-52291396
1	52235106	52235357	1:52291976-52292185
1	52287347	52287562	1:52344217-52344394
1	52481231	52481600	1:52538094-52538426
1	52482306	52482612	1:52539170-52539424
1	52489891	52490496	1:52546764-52547300
1	52500419	52501885	1:52557292-52558712
1	52544815	52544990	1:52601686-52601857
1	52629681	52630931	1:52686548-52687748
1	52640807	52640982	1:52697672-52697800
1	52660636	52661120	1:52717503-52717931
1	52705680	52705971	1:52762553-52762781
1	52727288	52728573	1:52784162-52785500
1	52728600	52728692	1:52784162-52785500
1	52789649	52790234	1:52846511-52847061
1	52799254	52799504	1:52856128-52856332
1	52801284	52801560	1:52858157-52858383
1	52815990	52816303	1:52872860-52873115
1	52817658	52818915	1:52874532-52875732
1	52844666	52845257	1:52900889-52902089
1	52952813	52953934	1:53009684-53011230
1	52953953	52954408	1:53009684-53011230
1	53060237	53062172	1:53117100-53118985
1	53187587	53188468	1:53244461-53245661
1	53188485	53188836	1:53244461-53245661
1	53199297	53199547	1:53256170-53256351
1	53296075	53296383	1:53352938-53355400
1	53296400	53298591	1:53352938-53355400
1	53312600	53313860	1:53369467-53370667
1	53316370	53316654	1:53373240-53373463
1	53352723	53352964	1:53409596-53410796
1	53353703	53353879	1:53409596-53410796
1	53706758	53708023	1:53763628-53764828
1	53757460	53757803	1:53814331-53814614
1	53785189	53785849	1:53842059-53843259
1	53785932	53786453	1:53842059-53843259
1	53818233	53818346	1:53875100-53875216
1	53822993	53823343	1:53879866-53880168
1	53835597	53835812	1:53892466-53892634
1	53848397	53849239	1:53905267-53906467
1	53849339	53849645	1:53905267-53906467
1	53851544	53851718	1:53908416-53908530
1	53859294	53859538	1:53916166-53916349
1	53887575	53887885	1:53944447-53944694
1	53916805	53917023	1:53973673-53973847
1	53925283	53925985	1:53982153-53982800
1	53987306	53987541	1:54044177-54044355
1	54000833	54001070	1:54057702-54057889
1	54040306	54040524	1:54097178-54097336
1	54054581	54054803	1:54111454-54111623
1	54057963	54058198	1:54114826-54115013
1	54071177	54071343	1:54128046-54128228
1	54075092	54075306	1:54131966-54132138
1	54089750	54090089	1:54146614-54146904
1	54110129	54110440	1:54167002-54167253
1	54195005	54196269	1:54251878-54253078
1	54249653	54250921	1:54306526-54307726
1	54364388	54364635	1:54421261-54421456
1	54437813	54437971	1:54494675-54494787
1	54438943	54439190	1:54495815-54497015
1	54439293	54439503	1:54495815-54497015
1	54439569	54440204	1:54495815-54497015
1	54509740	54510035	1:54566614-54566850
1	54557657	54558676	1:54614528-54615728
1	54558677	54558912	1:54614528-54615728
1	54660970	54661255	1:54717844-54718061
1	54667755	54668077	1:54724625-54724898
1	54762231	54762512	1:54819104-54819317
1	54797391	54797608	1:54854262-54854439
1	54926367	54927479	1:54983231-54984431
1	54927494	54927614	1:54983231-54984431
1	54988420	54988661	1:55045294-55045501
1	55007450	55007734	1:55064323-55064561
1	55008025	55008263	1:55064898-55065078
1	55015222	55015781	1:55072089-55072613
1	55026567	55026808	1:55083438-55083625
1	55027451	55027841	1:55084322-55086322
1	55027882	55028792	1:55084322-55086322
1	55028832	55029494	1:55084322-55086322
1	55051752	55053007	1:55108613-55109813
1	55053327	55053579	1:55110197-55110409
1	55053997	55054281	1:55110863-55111096
1	55077169	55077443	1:55134036-55134280
1	55086279	55089962	1:55142991-55146776
1	55090194	55090406	1:55147063-55147235
1	55129338	55129991	1:55186200-55186800
1	55130128	55131461	1:55187000-55188288
1	55132965	55133206	1:55189838-55190043
1	55171781	55172098	1:55228653-55228926
1	55194214	55194358	1:55251087-55251191
1	55195489	55195665	1:55252359-55252481
1	55206305	55206623	1:55263179-55263459
1	55211124	55211294	1:55267993-55268105
1	55226090	55226266	1:55282964-55283103
1	55226892	55227074	1:55283626-55285000
1	55227118	55228186	1:55283626-55285000
1	55236146	55239019	1:55293020-55295844
1	55362679	55364009	1:55419551-55421513
1	55364054	55364702	1:55419551-55421513
1	55383599	55383803	1:55440469-55440642
1	55404529	55406179	1:55461400-55462989
1	55406359	55406646	1:55463231-55463474
1	55443414	55443631	1:55500286-55500462
1	55552785	55553063	1:55609655-55609899
1	55613637	55613996	1:55670511-55670805
1	55631900	55632157	1:55688774-55688982
1	55701910	55702148	1:55758773-55758977
1	55746965	55747267	1:55803839-55804073
1	55930217	55931475	1:55987084-55988284
1	55973479	55973825	1:56030352-56030665
1	56243711	56243964	1:56300584-56300794
1	56637422	56638461	1:56694295-56695495
1	56638467	56638673	1:56694295-56695495
1	56845557	56845758	1:56902419-56902575
1	56850142	56850421	1:56907014-56907227
1	56898971	56899140	1:56955834-56955961
1	56967156	56967478	1:57024028-57024292
1	56969441	56973189	1:57026312-57030000
1	56974620	56975307	1:57031488-57032132
1	57214976	57216226	1:57271840-57273040
1	57262340	57262590	1:57319214-57319419
1	57376599	57379081	1:57433463-57435900
1	57379163	57379577	1:57436032-57436388
1	57388498	57388775	1:57445366-57445596
1	57399658	57399872	1:57456532-57456705
1	57405028	57405157	1:57461902-57464990
1	57405243	57405796	1:57461902-57464990
1	57405809	57408186	1:57461902-57464990
1	57408328	57408712	1:57465200-57465518
1	57773726	57775090	1:57830600-57831904
1	57844541	57845798	1:57901414-57902614
1	57864361	57864757	1:57921231-57921566
1	57877161	57877383	1:57934032-57934205
1	57893631	57893918	1:57950503-57950722
1	57906526	57906773	1:57963396-57963605
1	57926055	57926293	1:57982924-57983106
1	57940346	57940494	1:57997216-57997319
1	57964256	57964608	1:58021126-58021418
1	57969496	57971318	1:58026368-58028128
1	57984310	57984865	1:58041183-58042383
1	57984975	57985105	1:58041183-58042383
1	57985275	57985549	1:58041183-58042383
1	57995090	57995259	1:58051817-58053017
1	57995335	57996199	1:58051817-58053017
1	58028941	58029121	1:58085812-58087012
1	58029165	58030205	1:58085812-58087012
1	58047110	58047273	1:58103978-58104087
1	58094401	58094571	1:58151264-58151393
1	58111226	58111694	1:58168100-58168700
1	58111748	58111886	1:58168100-58168700
1	58112227	58113367	1:58168979-58170179
1	58188307	58188559	1:58245178-58245367
1	58209376	58210632	1:58266240-58267440
1	58221798	58221981	1:58278671-58278798
1	58276296	58276435	1:58333169-58333300
1	58277296	58278555	1:58334169-58335369
1	58285541	58285724	1:58342414-58342541
1	58299732	58299942	1:58356606-58356758
1	58303497	58303670	1:58360370-58360480
1	58304404	58304643	1:58361272-58361457
1	58332524	58332693	1:58389386-58389520
1	58346195	58346377	1:58403068-58403197
1	58351126	58351303	1:58407998-58408113
1	58354291	58354530	1:58411153-58411342
1	58358888	58359110	1:58415761-58415929
1	58391108	58393360	1:58447979-58450179
1	58421131	58421340	1:58478000-58478152
1	58421746	58421960	1:58478617-58478778
1	58424061	58424445	1:58480932-58482132
1	58424491	58424676	1:58480932-58482132
1	58425066	58425323	1:58480932-58482132
1	58445459	58446294	1:58502330-58504933
1	58446301	58446648	1:58502330-58504933
1	58446726	58448107	1:58502330-58504933
1	58465964	58466148	1:58522838-58522957
1	58501402	58503008	1:58558270-58559848
1	58505080	58506337	1:58561953-58563153
1	58526160	58526436	1:58583031-58583243
1	58585226	58587884	1:58642100-58644700
1	58651612	58651896	1:58708484-58709684
1	58652282	58652868	1:58708484-58709684
1	58660492	58660809	1:58717364-58717619
1	58695962	58697046	1:58752833-58754240
1	58697208	58697418	1:58752833-58754240
1	58710487	58711738	1:58767351-58768551
1	58712223	58713192	1:58769097-58770329
1	58713193	58713508	1:58769097-58770329
1	58715918	58716129	1:58772790-58772962
1	58728744	58729024	1:58785614-58785843
1	58729028	58729102	1:58785899-58786005
1	58729103	58729196	1:58785899-58786005
1	58752319	58752593	1:58809182-58809400
1	58794346	58794837	1:58851217-58852417
1	58794855	58795196	1:58851217-58852417
1	58795215	58795602	1:58851217-58852417
1	58801481	58801907	1:58858345-58859545
1	58802186	58802714	1:58858345-58859545
1	58823886	58824269	1:58880758-58881091
1	58903473	58904218	1:58960347-58961026
1	58971576	58974697	1:59028414-59028676;1:59028700-59031526
1	58975035	58975442	1:59031909-59032081;1:59032100-59032326
1	58994264	58994473	1:59051136-59051280
1	59094871	59096129	1:59151744-59152944
1	59119784	59121393	1:59176650-59178200
1	59161606	59164621	1:59218480-59221433
1	59215075	59215677	1:59271945-59272500
1	59237076	59238580	1:59293937-59295400
1	59255916	59257142	1:59312750-59313950
1	59480117	59482379	1:59536990-59539190
1	59482931	59484710	1:59539803-59541522
1	59511629	59511776	1:59568500-59568607
1	59514184	59514420	1:59571051-59571232
1	59515129	59516495	1:59572000-59573307
1	59541329	59541509	1:59598200-59598317
1	59544544	59544754	1:59601417-59601573
1	59549894	59550061	1:59606755-59606883
1	59551105	59551312	1:59607977-59608140
1	59552395	59552569	1:59609263-59609406
1	59556127	59556334	1:59612999-59613168
1	59558055	59558263	1:59614929-59615070
1	59562615	59562820	1:59619486-59619654
1	59566565	59566737	1:59623437-59623548
1	59628139	59628319	1:59685013-59685128
1	59632184	59632431	1:59689057-59689260
1	59633119	59633338	1:59689990-59690163
1	59633964	59634278	1:59690837-59691106
1	59642094	59642257	1:59698957-59699138
1	59670805	59672109	1:59727678-59728998
1	59682448	59682653	1:59739274-59739635
1	59682681	59682825	1:59739274-59739635
1	59683976	59685221	1:59740849-59742049
1	59690963	59692190	1:59747801-59749001
1	59703778	59705039	1:59760651-59761851
1	59753431	59753852	1:59810305-59810690
1	59762250	59764508	1:59819122-59821322
1	59765565	59765782	1:59822437-59822607
1	59782006	59782245	1:59838878-59839108
1	59800901	59801162	1:59857772-59857964
1	59810096	59810570	1:59866965-59867383
1	59814346	59814630	1:59871213-59871448
1	59846871	59847131	1:59903745-59903934
1	59858921	59859200	1:59915788-59916005
1	59911977	59913241	1:59968849-59970049
1	59917632	59917848	1:59974505-59974677
1	59932072	59932386	1:59988945-59989196
1	59968926	59969129	1:60025797-60025941
1	59997424	59997666	1:60054294-60054500
1	60010080	60010268	1:60066952-60067078
1	60013795	60014042	1:60070663-60070862
1	60033774	60034044	1:60090642-60090930
1	60043059	60044318	1:60099931-60101131
1	60096389	60096802	1:60153100-60156544
1	60096835	60099740	1:60153100-60156544
1	60107053	60107497	1:60163926-60165126
1	60107613	60108313	1:60163926-60165126
1	60173520	60173728	1:60230392-60230568
1	60179030	60180819	1:60235900-60237642
1	60341932	60343610	1:60398801-60399177;1:60399215-60400415
1	60344177	60344447	1:60401044-60401290
1	60357638	60357814	1:60414507-60414701
1	60392097	60392290	1:60448925-60449099
1	60407770	60407990	1:60464640-60464823
1	60408227	60409843	1:60465100-60466662
1	60412500	60412785	1:60469373-60469588
1	60435756	60436009	1:60492629-60492818
1	60478676	60478910	1:60535541-60535720
1	60488021	60488587	1:60544891-60545073;1:60545143-60545416
1	60489331	60490063	1:60546200-60546900
1	60500826	60501049	1:60557700-60557869
1	60503021	60503267	1:60559890-60560084
1	60566741	60567991	1:60623609-60624809
1	60745252	60746625	1:60802126-60803431
1	60762949	60763369	1:60819822-60820179
1	60882043	60882290	1:60938876-60939098
1	60907996	60909255	1:60964868-60966068
1	60946469	60946810	1:61003330-61003631
1	60976887	60977549	1:61033757-61034957
1	60977621	60978132	1:61033757-61034957
1	61101326	61101569	1:61158200-61158388
1	61376401	61378641	1:61433275-61435475
1	61618627	61618844	1:61665230-61665400
1	61637797	61639054	1:61684397-61685597
1	61639215	61639388	1:61685816-61685936
1	61698299	61698853	1:61744900-61745182;1:61745200-61745400
1	62010276	62010488	1:62056880-62057052
1	62216397	62216575	1:62262996-62263129
1	62343906	62344156	1:62390507-62390714
1	62344846	62345137	1:62391443-62391681
1	62577443	62577785	1:62624038-62624320
1	62701286	62701844	1:62747890-62748400
1	62702281	62703545	1:62748878-62750090
1	62718905	62719146	1:62765503-62765681
1	62738268	62738502	1:62784862-62785044
1	62749108	62749319	1:62795706-62795862
1	62760746	62760952	1:62807348-62807493
1	62764828	62765024	1:62811423-62811568
1	62783264	62783577	1:62829867-62830130
1	62794708	62795252	1:62841306-62843306
1	62795278	62796769	1:62841306-62843306
1	63057998	63058568	1:63104600-63105100
1	63075338	63075649	1:63121934-63122194
1	63085645	63086057	1:63132241-63132600
1	63112440	63112695	1:63159044-63162841
1	63112705	63115773	1:63159044-63162841
1	63115875	63116235	1:63159044-63162841
1	63149328	63149538	1:63195927-63196239
1	63163451	63163760	1:63210052-63210299
1	63175498	63179249	1:63222100-63225796
1	63199330	63200593	1:63245931-63247131
1	63214255	63215381	1:63260855-63262100
1	63250579	63250862	1:63297179-63297408
1	63272242	63273500	1:63318842-63320042
1	63369196	63369515	1:63415795-63416064
1	63444248	63444567	1:63490848-63491102
1	63444878	63446141	1:63491477-63492677
1	63446183	63446431	1:63492784-63492986
1	63486270	63486510	1:63532868-63533052
1	63538495	63538884	1:63585098-63585424
1	63545402	63545623	1:63592004-63592168
1	63566572	63566916	1:63613175-63613463
1	63572857	63573181	1:63619460-63619736
1	63630495	63630728	1:63676625-63677448
1	63647366	63647548	1:63693970-63694100
1	63686901	63687602	1:63733501-63734701
1	63687776	63688166	1:63733501-63734701
1	63729602	63732056	1:63776198-63778600
1	63734942	63735185	1:63781544-63781724
1	63735497	63735740	1:63782097-63782276
1	63736632	63736780	1:63783160-63783351
1	63763225	63763443	1:63809829-63809999
1	63768357	63768580	1:63814958-63815116
1	63769240	63771306	1:63815841-63817841
1	63914836	63915249	1:63961438-63961792
1	63963741	63964956	1:64010300-64011500
1	63979862	63980110	1:64026466-64026648
1	64007906	64008192	1:64054509-64054745
1	64042283	64042469	1:64088887-64089011
1	64042471	64043937	1:64089075-64090500
1	64044063	64044508	1:64090590-64090853;1:64090900-64091075
1	64078676	64079346	1:64125280-64125908
1	64102871	64103121	1:64149473-64149683
1	64110499	64110791	1:64157101-64157325
1	64120869	64121019	1:64167473-64167575
1	64121369	64121526	1:64167963-64169900
1	64121534	64123357	1:64167963-64169900
1	64195418	64195656	1:64242016-64242196
1	64224335	64224672	1:64270936-64271212
1	64433585	64433794	1:64480104-64480344
1	64530773	64533024	1:64577377-64579577
1	64554613	64554866	1:64601217-64601415
1	64576158	64576360	1:64622752-64622903
1	64588103	64588261	1:64634707-64634896
1	64597203	64597342	1:64643807-64643910
1	64601778	64602121	1:64648377-64648659
1	64615073	64615252	1:64661671-64661783
1	64616243	64616456	1:64662846-64662993
1	64617138	64618542	1:64663742-64665100
1	64624613	64624869	1:64671215-64671406
1	64639607	64639840	1:64686204-64686385
1	64674458	64674668	1:64721053-64721224
1	64689598	64692696	1:64736200-64739233
1	64710608	64710965	1:64757212-64757508
1	64721598	64721667	1:64768200-64768300
1	64734813	64736634	1:64781416-64783174
1	64737723	64739337	1:64784324-64785900
1	64795010	64795224	1:64841610-64841788
1	64796265	64796512	1:64842861-64843052
1	64796770	64797009	1:64843360-64843563
1	64890815	64891142	1:64937417-64937689
1	64937667	64938159	1:64984270-64984700
1	64942497	64942939	1:64989090-64989600
1	64956798	64957350	1:65003398-65004598
1	64957410	64958045	1:65003398-65004598
1	65032719	65033980	1:65079322-65080522
1	65051136	65052457	1:65097737-65099000
1	65063418	65064676	1:65110014-65111214
1	65073199	65073441	1:65119800-65119978
1	65073504	65074321	1:65120106-65121306
1	65074378	65074654	1:65120106-65121306
1	65074657	65074757	1:65120106-65121306
1	65081885	65081989	1:65128488-65128731
1	65082098	65082193	1:65128488-65128731
1	65082260	65082707	1:65128864-65130064
1	65082808	65083505	1:65128864-65130064
1	65103335	65103994	1:65149937-65151137
1	65104227	65104604	1:65149937-65151137
1	65123194	65124452	1:65169788-65170988
1	65179122	65180384	1:65225716-65226916
1	65185297	65188512	1:65231900-65235053
1	65206328	65206608	1:65252930-65253168
1	65215347	65215840	1:65261941-65262372
1	65255412	65255654	1:65302016-65302196
1	65276542	65276762	1:65323142-65323319
1	65310227	65310998	1:65356830-65358030
1	65311012	65311458	1:65356830-65358030
1	65482265	65482431	1:65528858-65529041
1	65510000	65510555	1:65556600-65557100
1	65826711	65827028	1:65873312-65873565
1	65925500	65926749	1:65972095-65973295
1	66146636	66146830	1:66193159-66193371
1	66151511	66151788	1:66198112-66198325
1	66174301	66175555	1:66220902-66222102
1	66190714	66190898	1:66237316-66237521
1	66193400	66193749	1:66240003-66240295
1	66201920	66202173	1:66248523-66248708
1	66214954	66215199	1:66261555-66261752
1	66218044	66218293	1:66264646-66264843
1	66268696	66268946	1:66315295-66315503
1	66278811	66279336	1:66325412-66325893
1	66279831	66280102	1:66326433-66326640
1	66285570	66285786	1:66332172-66332342
1	66288220	66288461	1:66334811-66334997
1	66308260	66308579	1:66354859-66355121
1	66322868	66323177	1:66369459-66369721
1	66356248	66356472	1:66402850-66403026
1	66380483	66380798	1:66427085-66427347
1	66467401	66468662	1:66514000-66515220
1	66471954	66472377	1:66518549-66518706;1:66518730-66518913
1	66475802	66476217	1:66522400-66522767
1	66491274	66491488	1:66537874-66538047
1	66522431	66522671	1:66569035-66569227
1	66549764	66550045	1:66596365-66596579
1	66602412	66602667	1:66649016-66649206
1	66606427	66606673	1:66653025-66653229
1	66646342	66646658	1:66692944-66693213
1	66654361	66654640	1:66700957-66701176
1	66669501	66669750	1:66716103-66716312
1	66674630	66674871	1:66721226-66721419
1	66677287	66677534	1:66723889-66724074
1	66678035	66678250	1:66724638-66724804
1	66694795	66695002	1:66741390-66741559
1	66695302	66695632	1:66741903-66742170
1	66700170	66701118	1:66746466-66747666
1	66714712	66715055	1:66761310-66761595
1	66733630	66733805	1:66780190-66780364
1	66734864	66735116	1:66781468-66781671
1	66755208	66755522	1:66801812-66802059
1	66797226	66797470	1:66843825-66844013
1	66817566	66818829	1:66864169-66865369
1	66863283	66864506	1:66909883-66911083
1	66935336	66936607	1:66981940-66983140
1	66945035	66946180	1:66991630-66992830
1	66990233	66990450	1:67036824-67036996
1	67009880	67010065	1:67056484-67056600
1	67034095	67034267	1:67080697-67080815
1	67038805	67039373	1:67085408-67086646
1	67039408	67040030	1:67085408-67086646
1	67121998	67123257	1:67168600-67169800
1	67128403	67128651	1:67175004-67175193
1	68987955	68988163	1:69034556-69034727
1	69108032	69109291	1:69154633-69155833
1	69538750	69539342	1:69585341-69585900
1	69562206	69562424	1:69608809-69608980
1	69685931	69687183	1:69732534-69733734
1	69687696	69687983	1:69734300-69734534
1	69825939	69827196	1:69872543-69873743
1	69853293	69853473	1:69899896-69900015
1	69949993	69950203	1:69996597-69996766
1	69950586	69951039	1:69997188-69998388
1	69951203	69951307	1:69997188-69998388
1	69951333	69951848	1:69997188-69998388
1	70264883	70265089	1:70311479-70311623
1	70724574	70725950	1:70771174-70772488
1	71102943	71103602	1:71149546-71150746
1	71103612	71104165	1:71149546-71150746
1	71272334	71272502	1:71318937-71319043
1	71292387	71292557	1:71338987-71339100
1	71414883	71416139	1:71461484-71462684
1	71556128	71556438	1:71602729-71603929
1	71556498	71557369	1:71602729-71603929
1	71557466	71557642	1:71604070-71604197
1	71564383	71564592	1:71610979-71611131
1	71586811	71586978	1:71633403-71633517
1	71599188	71599431	1:71645788-71645968
1	71600261	71600503	1:71646863-71647040
1	71603631	71603950	1:71650233-71650503
1	71609386	71609705	1:71655986-71656256
1	71612440	71612689	1:71659041-71659224
1	71613901	71614066	1:71660500-71660609
1	71615331	71615574	1:71661933-71662125
1	71625946	71626270	1:71672547-71672820
1	71627139	71627391	1:71673736-71673931
1	71629286	71629527	1:71675889-71676066
1	71629636	71629874	1:71676239-71676417
1	71632014	71632190	1:71678614-71678736
1	71638433	71638614	1:71685030-71685159
1	71640261	71640477	1:71686865-71687018
1	71641123	71641363	1:71687725-71687902
1	71641923	71642169	1:71688525-71688705
1	71642931	71643173	1:71689533-71689725
1	71645516	71645737	1:71692120-71692276
1	71647981	71648164	1:71694582-71694720
1	71649166	71649348	1:71695767-71695899
1	71650531	71650709	1:71697135-71697273
1	71651308	71651759	1:71697908-71698300
1	71652296	71654761	1:71698900-71701300
1	71886081	71886862	1:71932685-71933400
1	71886901	71887393	1:71933500-71934885
1	71887491	71888341	1:71933500-71934885
1	72005166	72007158	1:72051769-72053700
1	72212281	72213160	1:72258881-72260081
1	72213226	72213477	1:72258881-72260081
1	72242086	72242332	1:72288686-72288875
1	72283449	72283623	1:72329946-72332888
1	72283686	72285226	1:72329946-72332888
1	72285396	72286013	1:72329946-72332888
1	72286014	72286351	1:72329946-72332888
1	72297889	72298192	1:72344481-72344752
1	72306299	72307639	1:72352900-72354194
1	72387666	72388052	1:72434267-72434595
1	72428616	72429040	1:72475215-72475583
1	72441161	72441438	1:72487764-72487978
1	72491535	72491736	1:72538131-72538509
1	72491745	72491953	1:72538131-72538509
1	72534596	72535163	1:72581198-72581711
1	72536537	72537839	1:72583138-72584400
1	72582221	72583485	1:72628824-72630024
1	72585666	72586431	1:72632269-72632978
1	72591034	72591315	1:72637636-72637849
1	72598741	72598955	1:72645344-72645503
1	72604984	72605398	1:72651587-72651939
1	72647446	72647636	1:72693845-72694285
1	72700536	72701800	1:72747138-72748338
1	72710231	72710441	1:72756833-72758033
1	72710556	72710740	1:72756833-72758033
1	72710791	72711489	1:72756833-72758033
1	72711649	72711719	1:72758245-72758374
1	72757703	72758021	1:72804305-72804577
1	72823096	72824992	1:72869700-72871538
1	72842496	72842632	1:72889100-72889204
1	72869300	72869788	1:72915892-72916331
1	72873777	72874167	1:72920379-72920713
1	72874842	72875594	1:72921439-72923200
1	72875607	72876650	1:72921439-72923200
1	72878357	72878685	1:72924961-72925241
1	73015005	73015467	1:73061609-73063673
1	73015556	73017135	1:73061609-73063673
1	73023555	73023757	1:73070159-73071359
1	73023870	73024817	1:73070159-73071359
1	73397026	73397244	1:73443629-73443804
1	73397937	73399201	1:73444541-73445741
1	73407540	73408305	1:73454143-73455343
1	73855547	73857260	1:73902149-73903800
1	73857399	73857612	1:73904000-73904149
1	73863574	73863825	1:73910174-73910381
1	73864437	73865695	1:73911040-73912240
1	73914503	73914705	1:73961103-73961248
1	73924676	73925807	1:73971279-73972343
1	73927881	73928136	1:73974485-73974684
1	73941881	73942124	1:73988483-73988680
1	73950896	73951453	1:73997499-73998011
1	73953006	73953987	1:73999600-74000524
1	73961965	73962254	1:74008568-74008809
1	73992069	73992253	1:74038673-74038796
1	73995173	73995415	1:74041774-74041955
1	74123511	74125740	1:74170114-74173023
1	74125791	74126484	1:74170114-74173023
1	74127819	74127963	1:74174419-74174526
1	74128924	74129104	1:74175521-74175647
1	74129319	74129483	1:74175912-74176019
1	74129667	74129871	1:74176271-74176415
1	74132694	74133358	1:74179293-74179920
1	74134074	74134220	1:74180677-74180781
1	74147615	74147759	1:74194217-74194320
1	74152970	74154225	1:74199567-74200767
1	74191897	74192741	1:74238500-74239300
1	74194602	74195856	1:74241205-74242405
1	74196007	74196661	1:74242600-74243205
1	74234596	74235881	1:74281200-74283323
1	74235944	74236778	1:74281200-74283323
1	74248101	74248275	1:74294705-74294818
1	74262429	74262615	1:74309032-74309159
1	74264322	74264468	1:74310926-74311027
1	74276574	74279613	1:74323173-74326163
1	74280757	74280975	1:74327356-74327511
1	74281304	74281450	1:74327902-74328006
1	74281499	74281669	1:74328100-74328216
1	74281999	74282206	1:74328600-74328745
1	74282384	74282564	1:74328984-74329124
1	74283007	74283636	1:74329607-74333200
1	74283639	74285905	1:74329607-74333200
1	74285909	74286648	1:74329607-74333200
1	74287062	74287250	1:74333665-74333858
1	74289349	74289552	1:74335945-74336092
1	74295177	74295418	1:74341771-74341973
1	74304307	74305500	1:74350910-74352110
1	74330646	74330859	1:74377183-74377400
1	74331101	74332843	1:74377700-74379383
1	74347356	74347529	1:74393958-74394074
1	74361197	74361715	1:74407681-74408881
1	74361722	74362340	1:74407681-74408881
1	74362730	74362966	1:74409323-74409521
1	74368362	74369107	1:74414966-74415647
1	74374172	74374840	1:74420776-74421976
1	74374887	74375433	1:74420776-74421976
1	74376762	74376946	1:74423366-74423489
1	74379763	74379921	1:74426356-74426463
1	74389588	74391826	1:74436182-74438382
1	74392279	74394521	1:74438883-74441083
1	74408354	74408538	1:74454957-74456157
1	74408543	74409612	1:74454957-74456157
1	74419538	74419711	1:74466142-74466251
1	74422898	74423114	1:74469500-74469654
1	74423644	74423796	1:74470248-74470349
1	74423833	74424015	1:74470436-74470574
1	74432268	74432445	1:74478864-74479005
1	74434853	74435019	1:74481451-74481565
1	74439939	74440111	1:74486533-74486672
1	74444628	74444755	1:74491229-74491402
1	74488101	74488358	1:74534703-74534887
1	74504038	74504201	1:74550633-74551200
1	74504215	74504660	1:74550633-74551200
1	74504875	74506277	1:74551477-74552833
1	74507195	74507367	1:74553798-74553906
1	74541686	74545089	1:74588289-74592060
1	74545141	74545516	1:74588289-74592060
1	74545586	74546001	1:74592125-74592579
1	74552805	74553092	1:74599409-74599631
1	74570595	74571187	1:74617197-74617748
1	74575266	74575494	1:74621860-74622038
1	74585355	74585678	1:74631957-74632237
1	74586330	74587168	1:74632934-74635900
1	74587205	74589342	1:74632934-74635900
1	74594536	74594708	1:74641133-74641268
1	74599640	74599853	1:74646236-74646411
1	74600206	74602622	1:74646800-74649171
1	74611070	74611278	1:74657662-74657832
1	74628111	74628284	1:74674715-74674826
1	74660726	74661984	1:74707327-74708527
1	74678965	74679460	1:74725565-74726000
1	74712397	74712715	1:74759000-74760465
1	74712817	74713060	1:74759000-74760465
1	74713063	74713909	1:74759000-74760465
1	74735246	74735497	1:74781850-74782050
1	74735526	74735776	1:74782127-74782325
1	74735836	74736053	1:74782437-74782600
1	74748925	74750183	1:74795529-74796729
1	74769997	74772122	1:74816595-74818665
1	74782081	74782354	1:74828675-74828896
1	74782536	74782927	1:74829133-74829468
1	74784110	74784633	1:74830712-74831174
1	74789992	74790552	1:74836592-74837100
1	74791001	74792319	1:74837592-74838857
1	74793336	74793644	1:74839936-74840199
1	74800511	74800934	1:74847106-74847486
1	74803096	74803656	1:74849696-74850194
1	74852581	74852891	1:74899176-74899456
1	74853582	74856224	1:74900100-74902781
1	74857628	74857912	1:74904230-74904464
1	74882054	74882685	1:74928649-74929236
1	74885389	74886639	1:74931982-74933182
1	74892699	74892909	1:74939300-74939461
1	74893114	74894367	1:74939717-74940917
1	74900691	74901037	1:74947295-74948495
1	74901061	74901541	1:74947295-74948495
1	74901546	74901951	1:74947295-74948495
1	74935572	74935730	1:74982173-74983373
1	74935748	74936824	1:74982173-74983373
1	74948275	74948597	1:74994877-74995139
1	74950870	74951362	1:74997473-74997902
1	74951623	74952884	1:74998225-74999425
1	75123476	75123808	1:75120080-75120335
1	75125206	75126457	1:75121800-75123000
1	75129373	75129686	1:75125971-75126225
1	75133373	75133587	1:75129974-75130132
1	75133863	75135122	1:75130464-75131664
1	75136368	75136766	1:75132972-75133300
1	75137303	75137466	1:75133899-75134017
1	75139321	75139492	1:75135920-75136049
1	75139531	75139707	1:75136132-75136253
1	75140756	75144473	1:75137359-75141013
1	75145781	75146033	1:75142384-75142577
1	75167621	75168963	1:75164219-75165508
1	75169469	75169647	1:75166073-75166205
1	75169734	75169948	1:75166338-75166490
1	75173671	75173878	1:75170268-75170443
1	75177634	75177774	1:75174238-75174340
1	75177896	75178138	1:75174495-75174676
1	75178909	75179085	1:75175504-75175642
1	75179191	75179328	1:75175687-75175867
1	75179544	75180144	1:75176143-75176692
1	75180259	75181552	1:75176857-75178100
1	75190131	75193503	1:75186733-75189784;1:75189800-75190300
1	75193510	75193753	1:75189800-75190300
1	75205716	75205967	1:75202321-75202510
1	75208696	75212299	1:75205300-75209353
1	75212351	75212801	1:75205300-75209353
1	75212856	75213028	1:75209460-75209581
1	75213786	75213970	1:75210388-75210527
1	75216796	75217009	1:75213401-75213550
1	75219226	75220487	1:75215828-75217028
1	75223637	75224889	1:75220229-75221429
1	75232064	75232618	1:75228668-75229868
1	75232747	75232982	1:75228668-75229868
1	75232987	75233325	1:75228668-75229868
1	75234397	75235446	1:75231000-75233476
1	75235482	75236923	1:75231000-75233476
1	75237424	75237599	1:75234029-75234139
1	75239482	75239657	1:75236082-75236205
1	75241142	75241284	1:75237745-75237848
1	75251723	75251942	1:75248325-75248492
1	75253348	75253593	1:75249953-75250136
1	75253892	75254170	1:75250497-75250716
1	75257262	75257445	1:75253867-75253999
1	75263982	75264152	1:75260578-75260702
1	75264178	75265446	1:75260783-75261983
1	75278359	75279617	1:75274955-75276155
1	75283739	75284044	1:75280340-75280708
1	75300990	75301235	1:75297589-75297791
1	75309271	75309442	1:75305873-75306000
1	75311771	75312085	1:75308366-75308630
1	75315101	75315275	1:75311704-75311812
1	75315591	75315773	1:75312193-75312324
1	75315922	75316091	1:75312519-75312645
1	75316301	75316480	1:75312904-75313018
1	75316996	75318849	1:75313592-75315412
1	75358268	75358833	1:75354866-75355381
1	75358996	75361023	1:75355600-75357567
1	75368901	75369147	1:75365497-75365702
1	75373268	75373698	1:75369871-75370400
1	75373723	75373857	1:75369871-75370400
1	75374278	75376234	1:75370871-75372790
1	75381018	75382337	1:75377623-75378888
1	75383590	75383725	1:75380184-75382384
1	75383755	75385848	1:75380184-75382384
1	75387775	75389129	1:75384372-75385679
1	75391795	75391976	1:75388400-75388519
1	75398095	75400295	1:75394700-75396859
1	75401025	75401267	1:75397629-75397805
1	75409927	75410117	1:75406528-75406648
1	75410527	75410782	1:75407131-75407338
1	75411048	75411222	1:75407653-75407777
1	75411257	75411493	1:75407860-75408036
1	75416340	75416902	1:75412945-75413442
1	75421530	75423562	1:75418134-75420103
1	75423786	75423966	1:75420390-75420522
1	75426735	75426908	1:75423338-75423455
1	75427015	75427232	1:75423618-75423786
1	75431295	75431476	1:75427900-75428026
1	75434916	75435233	1:75431517-75432717
1	75435376	75436183	1:75431517-75432717
1	75436736	75436969	1:75433333-75433512
1	75438225	75438357	1:75434825-75434929
1	75438811	75439057	1:75435416-75435603
1	75441455	75441623	1:75438049-75438184
1	75442415	75442625	1:75439018-75439187
1	75442870	75443017	1:75439475-75439576
1	75444386	75444592	1:75440987-75441160
1	75448485	75450727	1:75445084-75447284
1	75450805	75451439	1:75447406-75447988
1	75476536	75476771	1:75473134-75473314
1	75477223	75481499	1:75473819-75478046
1	75482546	75483180	1:75479143-75479719
1	75486616	75486926	1:75483214-75483484
1	75487198	75487335	1:75483797-75483902
1	75487598	75487818	1:75484203-75484365
1	75487876	75488092	1:75484480-75484637
1	75488558	75488734	1:75485163-75485276
1	75489461	75489775	1:75486057-75486324
1	75496988	75497299	1:75493582-75493855
1	75498096	75498382	1:75494700-75494922
1	75499871	75500188	1:75496476-75496749
1	75501931	75502287	1:75498533-75498830
1	75502883	75503238	1:75499487-75499790
1	75503339	75503655	1:75499941-75500193
1	75503674	75503988	1:75500271-75500541
1	75505048	75505853	1:75501651-75502400
1	75505904	75506885	1:75502500-75505027
1	75506908	75508484	1:75502500-75505027
1	75509304	75510187	1:75505908-75506738
1	75512996	75513213	1:75509600-75509768
1	75515183	75515424	1:75511788-75511964
1	75520198	75521008	1:75516800-75518303
1	75521043	75521744	1:75516800-75518303
1	75532283	75532555	1:75528877-75529090
1	75532608	75532747	1:75529201-75529305
1	75535298	75535444	1:75531900-75532000
1	75536058	75536263	1:75532660-75532810
1	75543874	75544109	1:75540471-75540658
1	75545354	75546502	1:75541840-75543040
1	75547204	75547412	1:75543807-75543973
1	75548019	75548245	1:75544620-75544796
1	75548289	75548464	1:75544890-75545006
1	75548839	75549477	1:75545443-75545640;1:75545658-75546011
1	75550509	75550675	1:75547108-75547227
1	75557244	75557462	1:75553847-75554017
1	75557599	75557813	1:75554201-75554375
1	75988160	75988371	1:75984763-75984939
1	76488248	76488523	1:76484707-76485907
1	76488528	76489131	1:76484707-76485907
1	76489138	76489360	1:76484707-76485907
1	76497576	76497854	1:76494179-76494399
1	76508531	76509311	1:76505134-76506334
1	76509336	76509792	1:76505134-76506334
1	76510246	76510533	1:76506845-76507073
1	76883131	76883420	1:76879733-76879967
1	77068802	77069048	1:77065405-77065605
1	77084318	77084635	1:77080914-77081190
1	77128033	77128621	1:77124636-77125166
1	77137596	77138338	1:77134200-77134900
1	77244974	77245218	1:77241579-77241763
1	77377384	77377633	1:77373988-77374182
1	77382838	77383085	1:77379443-77379653
1	77387778	77388018	1:77384371-77384557
1	77426532	77426699	1:77423125-77423234
1	77431899	77432153	1:77428501-77428688
1	77444834	77445039	1:77441439-77441595
1	77445949	77446191	1:77442552-77442737
1	77456572	77457249	1:77453177-77453800
1	77490911	77491151	1:77487511-77487689
1	77496741	77498035	1:77493343-77494600
1	77498396	77498792	1:77495000-77495343
1	77506529	77507224	1:77503122-77503786
1	77515062	77517123	1:77511663-77513663
1	77544426	77545058	1:77541021-77541600
1	77551540	77551793	1:77548145-77548326
1	77582990	77583179	1:77579593-77579762
1	78121548	78121836	1:78118152-78118367
1	78192412	78192589	1:78189016-78189151
1	78195224	78195510	1:78191825-78192061
1	78197107	78198360	1:78193711-78194911
1	78213393	78213593	1:78209994-78210164
1	78308315	78308635	1:78304920-78305200
1	78309295	78309684	1:78305900-78307120
1	78309756	78310556	1:78305900-78307120
1	78363697	78364323	1:78360298-78360872
1	78371425	78371843	1:78368025-78368380
1	78425172	78425378	1:78421768-78421920
1	78471933	78472185	1:78468535-78468732
1	78479927	78480140	1:78476531-78476686
1	78488868	78489360	1:78485472-78486672
1	78489392	78490127	1:78485472-78486672
1	78510029	78510137	1:78506634-78507834
1	78510279	78510452	1:78506634-78507834
1	78510525	78511289	1:78506634-78507834
1	78520725	78521038	1:78517330-78517578
1	78537913	78538122	1:78534518-78534673
1	78644571	78644989	1:78641172-78641555
1	78656399	78657092	1:78653000-78655214
1	78657152	78658669	1:78653000-78655214
1	78665242	78665843	1:78661845-78662404
1	78666199	78666757	1:78662800-78663300
1	78670257	78670578	1:78666862-78667140
1	78674417	78674667	1:78671018-78671226
1	78679474	78679714	1:78676068-78676270
1	78701297	78701476	1:78697900-78698035
1	78703457	78703640	1:78700060-78700175
1	78725395	78726067	1:78722000-78722616
1	78814918	78815755	1:78811523-78812300
1	78815922	78816120	1:78812523-78813723
1	78816413	78817181	1:78812523-78813723
1	78817607	78818169	1:78814211-78814724
1	79334395	79334617	1:79331000-79331171
1	79435264	79435572	1:79431858-79432134
1	79435951	79436268	1:79432556-79432828
1	79436291	79436505	1:79432896-79433070
1	79440061	79441305	1:79436665-79437865
1	79448768	79448989	1:79445372-79445545
1	79631932	79632358	1:79628500-79628918
1	79671945	79672779	1:79668547-79669747
1	79672819	79673201	1:79668547-79669747
1	79713886	79714141	1:79710487-79710680
1	79730528	79730777	1:79727127-79727324
1	79761746	79763563	1:79758344-79760100
1	79774416	79774625	1:79771017-79771190
1	79775261	79776251	1:79771592-79772792
1	79777831	79778042	1:79774432-79774590
1	79823972	79825447	1:79820577-79822000
1	79858637	79859805	1:79855240-79857240
1	79859834	79860697	1:79855240-79857240
1	80213921	80215170	1:80210519-80211719
1	80294689	80294925	1:80291292-80291476
1	80336612	80336955	1:80333207-80333490
1	80340402	80341856	1:80337005-80338400
1	80392784	80393104	1:80389385-80389666
1	80408429	80408991	1:80405029-80405543
1	80435047	80435336	1:80431652-80431877
1	80444902	80446160	1:80441506-80442706
1	80512399	80512654	1:80509001-80509212
1	80665335	80666589	1:80661927-80663127
1	80710470	80710687	1:80707071-80707249
1	80758299	80758476	1:80754900-80755023
1	80758524	80759781	1:80755128-80756328
1	81076095	81077120	1:81072700-81074091
1	81077203	81077536	1:81072700-81074091
1	81180239	81180459	1:81176842-81177010
1	81196752	81196913	1:81193348-81193517
1	81207806	81208013	1:81204401-81204570
1	81226819	81227108	1:81223423-81223648
1	81236099	81236301	1:81232692-81232866
1	81293968	81294322	1:81290567-81290881
1	81318510	81318755	1:81315115-81315307
1	82129886	82130342	1:82126490-82126900
1	82131236	82131656	1:82127490-82128690
1	82131791	82132133	1:82127490-82128690
1	82258829	82259044	1:82255431-82255597
1	82286770	82290523	1:82283372-82287068
1	82291410	82293465	1:82288014-82290014
1	82315555	82316810	1:82312153-82313353
1	82325321	82325636	1:82321922-82322187
1	82338020	82339271	1:82334623-82335823
1	82440258	82440475	1:82436859-82437029
1	82453104	82453422	1:82449705-82449969
1	82453756	82454101	1:82450351-82450638
1	82476055	82476328	1:82472655-82472868
1	82479829	82480004	1:82476432-82476540
1	82480460	82480616	1:82477056-82477164
1	82497125	82497369	1:82493728-82493912
1	82585338	82585584	1:82581940-82582152
1	82585893	82588102	1:82582495-82584653
1	82616295	82616580	1:82612900-82613132
1	82723888	82724025	1:82720492-82721692
1	82724143	82725144	1:82720492-82721692
1	82753856	82754047	1:82750423-82750600
1	82767816	82768067	1:82764419-82764608
1	82768426	82769691	1:82765031-82766231
1	82838452	82838839	1:82835057-82836257
1	82838907	82839905	1:82835057-82836257;1:82836297-82836464
1	82859647	82859852	1:82856241-82856409
1	82879978	82880154	1:82876582-82876702
1	82882413	82882623	1:82879016-82879187
1	82919758	82919966	1:82916360-82916530
1	83022603	83022951	1:83019197-83019499
1	83038421	83039690	1:83035023-83036223
1	83115737	83116308	1:83112340-83113540
1	83116452	83116997	1:83112340-83113540
1	83158815	83159989	1:83155336-83156536
1	83275622	83276287	1:83272224-83272844
1	83276297	83277846	1:83272900-83274400
1	83277952	83278504	1:83274549-83275045
1	83362113	83362331	1:83358712-83358886
1	83366360	83366536	1:83362965-83363076
1	83366845	83367063	1:83363449-83363620
1	83388150	83388314	1:83384673-83384854
1	83388605	83388839	1:83385205-83385387
1	83397321	83397539	1:83393923-83394098
1	83397792	83398173	1:83394394-83394722
1	83408173	83409433	1:83404775-83405975
1	84118322	84118576	1:84114925-84115109
1	84119302	84119475	1:84115905-84116015
1	84195417	84195636	1:84192018-84192187
1	84218935	84219080	1:84215536-84216736
1	84219090	84220195	1:84215536-84216736
1	84284618	84285881	1:84281220-84282420
1	84286243	84286405	1:84282784-84282965
1	84286498	84286678	1:84283100-84283220
1	84363762	84364012	1:84360363-84360553
1	84369092	84369378	1:84365695-84365913
1	84405908	84406086	1:84402513-84402627
1	84418628	84418798	1:84415223-84415346
1	84585291	84585643	1:84581887-84582196
1	84656231	84656480	1:84652834-84653018
1	84694401	84694501	1:84691000-84692613
1	84694566	84696065	1:84691000-84692613
1	84696191	84697455	1:84692796-84693996
1	84697589	84697818	1:84694185-84694361
1	84793506	84794159	1:84790100-84790700
1	84798073	84798227	1:84794582-84794763
1	84803672	84803925	1:84800273-84800481
1	84837811	84838553	1:84834415-84835100
1	84838812	84841330	1:84835415-84837879
1	84922834	84923034	1:84919428-84919572
1	84935053	84936450	1:84931658-84933001
1	85076050	85076150	1:85072648-85072879
1	85076155	85076330	1:85072648-85072879
1	85081680	85082009	1:85078214-85078675
1	85082030	85082095	1:85078214-85078675
1	85084860	85085291	1:85081452-85081847
1	85087525	85087680	1:85083985-85084218
1	85088070	85088272	1:85084652-85085229
1	85088460	85088690	1:85084652-85085229
1	85090465	85090565	1:85087031-85087670
1	85090650	85090719	1:85087031-85087670
1	85090940	85091065	1:85087031-85087670
1	85097465	85097534	1:85094068-85094326
1	85097555	85097660	1:85094068-85094326
1	85097695	85097774	1:85094068-85094326
1	85103480	85103588	1:85099997-85100171
1	85104399	85104536	1:85100898-85101161
1	85110088	85110217	1:85106428-85107628
1	85110219	85110356	1:85106428-85107628
1	85110388	85110708	1:85106428-85107628
1	85110808	85110880	1:85106428-85107628
1	85112398	85112529	1:85108921-85109094
1	85165426	85165621	1:85162019-85162376
1	85165682	85165803	1:85162019-85162376
1	85198771	85198971	1:85195185-85196385
1	85199105	85199399	1:85195185-85196385
1	85199506	85199597	1:85195185-85196385
1	85199651	85199831	1:85195185-85196385
1	85244884	85245087	1:85241438-85241646
1	85250689	85250762	1:85247293-85247628
1	85250824	85251069	1:85247293-85247628
1	85252410	85252543	1:85248994-85249202
1	85257054	85257172	1:85253576-85253918
1	85257194	85257282	1:85253576-85253918
1	85257294	85257365	1:85253576-85253918
1	85262319	85262426	1:85258868-85259524
1	85262479	85262577	1:85258868-85259524
1	85262619	85262842	1:85258868-85259524
1	85262869	85262945	1:85258868-85259524
1	85263364	85263432	1:85259960-85260156
1	85270848	85270943	1:85267141-85268341
1	85270984	85271199	1:85267141-85268341
1	85271488	85271559	1:85267141-85268341
1	85271589	85271714	1:85267141-85268341
1	85271723	85271790	1:85267141-85268341
1	85273874	85273969	1:85270377-85270619
1	85274072	85274196	1:85270622-85270815
1	85274237	85274304	1:85270837-85271198
1	85274467	85274584	1:85270837-85271198
1	85277102	85277285	1:85273615-85273822
1	85277844	85277938	1:85274274-85274476
1	85280990	85281090	1:85277494-85277676
1	85317519	85317699	1:85314120-85314317
1	85330019	85330303	1:85326610-85326847
1	85342264	85342502	1:85338861-85339436
1	85342601	85342893	1:85338861-85339436
1	85494953	85495050	1:87391557-87391813
1	85579060	85579164	1:87475631-87475774
1	85582993	85583099	1:87479522-87479763
1	85591165	85591361	1:87487686-87488119
1	85591494	85591573	1:87487686-87488119
1	85591815	85591914	1:87488416-87489952
1	85592175	85592492	1:87488416-87489952
1	85592495	85592945	1:87488416-87489952
1	85592954	85593360	1:87488416-87489952
1	85598784	85598950	1:87495385-87497477
1	85598964	85599389	1:87495385-87497477
1	85599464	85599533	1:87495385-87497477
1	85599639	85599732	1:87495385-87497477
1	85600054	85600158	1:87495385-87497477
1	85600504	85600629	1:87495385-87497477
1	85600760	85600928	1:87495385-87497477
1	85604184	85604379	1:87500466-87501666
1	85604444	85604566	1:87500466-87501666
1	85604624	85604691	1:87500466-87501666
1	85604827	85605110	1:87500466-87501666
1	85605445	85605543	1:87502044-87502260
1	85605545	85605642	1:87502044-87502260
1	85617559	85617637	1:87514138-87514419
1	85617724	85617870	1:87514138-87514419
1	85625009	85625348	1:87521518-87522187
1	85625390	85625569	1:87521518-87522187
1	85649075	85649313	1:87545624-87546824
1	85649350	85649476	1:87545624-87546824
1	85649560	85649788	1:87545624-87546824
1	85649960	85650294	1:87545624-87546824
1	85736576	85737828	1:87633181-87634381
1	85749921	85750659	1:87646522-87647207
1	85750696	85752168	1:87647300-87648722
1	85774288	85775503	1:87670845-87672045
1	85792438	85792789	1:87689021-87690221
1	85792863	85793655	1:87689021-87690221
1	85814759	85815048	1:87711362-87711600
1	85818369	85818541	1:87714974-87715088
1	85850936	85851273	1:87747535-87747816
1	85893096	85894814	1:87789700-87791364
1	85896591	85896910	1:87793195-87793446
1	85902981	85903182	1:87799584-87799725
1	85927461	85928714	1:87824057-87825257
1	85961025	85961482	1:87857630-87858830
1	85961600	85962287	1:87857630-87858830
1	86020006	86020257	1:87916609-87916818
1	86020741	86022180	1:87917346-87918716
1	86044836	86046596	1:87941437-87943147
1	86052930	86053098	1:87949524-87949664
1	86062773	86063360	1:87959193-87959911
1	86063588	86064855	1:87960193-87961393
1	86069555	86069952	1:87966124-87966500
1	86109758	86110007	1:88006362-88006557
1	86111952	86113207	1:88008545-88009745
1	86138768	86139045	1:88035369-88035594
1	86153603	86154121	1:88050200-88051589
1	86154128	86155038	1:88050200-88051589
1	86188846	86189013	1:88085451-88085563
1	86196291	86196472	1:88092893-88093017
1	86203316	86203520	1:88099908-88100097
1	86244539	86244684	1:88141140-88141245
1	86252249	86252427	1:88148851-88148971
1	86257206	86257381	1:88153800-88153937
1	86274366	86274575	1:88170957-88171130
1	86294479	86295534	1:88191083-88192064
1	86302194	86303447	1:88198795-88199995
1	86305014	86306250	1:88201619-88202802
1	86309914	86310082	1:88206519-88206727
1	86351257	86351710	1:88247860-88249902
1	86351772	86353363	1:88247860-88249902
1	86356302	86357549	1:88252902-88254102
1	86357734	86358492	1:88254339-88258011
1	86358494	86361470	1:88254339-88258011
1	86376915	86377574	1:88273516-88274117
1	86386296	86386755	1:88282899-88283288
1	86388115	86388491	1:88284716-88286716
1	86388571	86390170	1:88284716-88286716
1	86404396	86404606	1:88300998-88301173
1	86424900	86426549	1:88321500-88323103
1	86435964	86436110	1:88332567-88333682
1	86436130	86437144	1:88332567-88333682
1	86461598	86461782	1:88358168-88358339
1	86486816	86487089	1:88383374-88383627
1	86524709	86525554	1:88421310-88422100
1	86525598	86526790	1:88422200-88423510
1	86526794	86526967	1:88422200-88423510
1	86582472	86583730	1:88479076-88480276
1	86585084	86585495	1:88481679-88482042
1	86586074	86586205	1:88482674-88483874
1	86586309	86586518	1:88482674-88483874
1	86586539	86587332	1:88482674-88483874
1	86600433	86600651	1:88497037-88497220
1	86669638	86669988	1:88566238-88566529
1	86670543	86671245	1:88567148-88569148
1	86671254	86672460	1:88567148-88569148
1	86698122	86698368	1:88594727-88594905
1	86702777	86704039	1:88599378-88600578
1	86810782	86811070	1:88707386-88707626
1	86890531	86890728	1:88787122-88787291
1	86922101	86922427	1:88818703-88818977
1	86923869	86924211	1:88820472-88820780
1	86979905	86980130	1:88876500-88876673
1	86984172	86984404	1:88880773-88880950
1	87049594	87049770	1:88946197-88946320
1	87087019	87087376	1:88983622-88983915
[truncated: 81,270 more rows]
