# Supplementary material for: The methyl donor S-adenosyl methionine reverses the DNA methylation signature of chronic neuropathic pain in mouse frontal cortex
Source: Pain Rep. 2021 Jul 13;6(2):e944. doi: 10.1097/PR9.0000000000000944 (PMC8280078; doi:10.1097/PR9.0000000000000944)
Supplement: SUPPLEMENTARY MATERIAL [file painreports-6-e944-s003.xlsx]

## Sheet: PainReports-Topham et al-Supple
coord	DiffMeth	PValue	FDR	annotation	geneId	distancetoTSS	ENTREZID	SYMBOL	GENENAME
17-83350501-83350750	32.1556	4.49495e-69	5.74777e-64	Promoter (<=1kb)	ENSMUSG00000032624	-181	78798	Eml4	echinoderm microtubule associated protein like 4
17-83350626-83350875	30.3863	9.80455e-57	6.26863e-52	Promoter (<=1kb)	ENSMUSG00000032624	-56	78798	Eml4	echinoderm microtubule associated protein like 4
5-76839626-76839875	67.7052	1.92244e-53	1.05354e-48	Promoter (<=1kb)	ENSMUSG00000036377	-724	320827	C530008M17Rik	RIKEN cDNA C530008M17 gene
4-95557376-95557625	-23.353	7.8796e-53	3.77842e-48	Promoter (<=1kb)	ENSMUSG00000028573	0	75578	Fggy	FGGY carbohydrate kinase domain containing
4-95557251-95557500	-23.1318	1.39352e-44	5.34575e-40	Promoter (<=1kb)	ENSMUSG00000028573	-7	75578	Fggy	FGGY carbohydrate kinase domain containing
15-81859626-81859875	15.2669	1.46271e-40	4.31629e-36	Promoter (<=1kb)	ENSMUSG00000048546	-830	57259	Tob2	transducer of ERBB2, 2
7-38183251-38183500	22.9036	4.45803e-38	1.14011e-33	Promoter (<=1kb)	ENSMUSG00000054676	0	72244	1600014C10Rik	RIKEN cDNA 1600014C10 gene
15-81859751-81860000	23.2714	7.17661e-38	1.72066e-33	Promoter (<=1kb)	ENSMUSG00000048546	-955	57259	Tob2	transducer of ERBB2, 2
17-42742376-42742625	-45.8564	2.52746e-34	4.61701e-30	Promoter (<=1kb)	ENSMUSG00000057899	-197	435529	Adgrf2	adhesion G protein-coupled receptor F2
7-105025376-105025625	63.4172	1.1422e-33	1.99166e-29	Promoter (<=1kb)	ENSMUSG00000096773	-410	258147	Olfr675	olfactory receptor 675
7-105025251-105025500	52.2731	5.05422e-33	8.07866e-29	Promoter (<=1kb)	ENSMUSG00000096773	-285	258147	Olfr675	olfactory receptor 675
10-80703126-80703375	19.724	2.1393e-31	2.8299e-27	Promoter (<=1kb)	ENSMUSG00000055862	52	71564	Izumo4	IZUMO family member 4
11-82632876-82633125	-44.932	8.0821e-31	1.03347e-26	Promoter (<=1kb)	ENSMUSG00000069796	-228	791422	Gm11426	predicted gene 11426
5-23713501-23713750	50.3529	2.80472e-30	3.2604e-26	Promoter (<=1kb)	ENSMUSG00000105987	-834	433855	AI506816	expressed sequence AI506816
2-120476126-120476375	-36.2302	6.5438e-30	7.38325e-26	Promoter (<=1kb)	ENSMUSG00000079110	-534	12335	Capn3	calpain 3
2-120476251-120476500	-34.1421	1.21069e-29	1.32697e-25	Promoter (<=1kb)	ENSMUSG00000079110	-409	12335	Capn3	calpain 3
13-97434751-97435000	40.7865	2.37008e-29	2.46949e-25	Promoter (<=1kb)	ENSMUSG00000078952	0	100039691	Lncenc1	long non-coding RNA, embryonic stem cells expressed 1
3-14971126-14971375	-26.7311	3.67013e-28	3.27975e-24	Promoter (<=1kb)	ENSMUSG00000098008	0	77127	A930001A20Rik	RIKEN cDNA A930001A20 gene
3-14971251-14971500	-26.7311	3.67013e-28	3.27975e-24	Promoter (<=1kb)	ENSMUSG00000098008	50	77127	A930001A20Rik	RIKEN cDNA A930001A20 gene
7-105553501-105553750	23.2466	4.68214e-28	4.08214e-24	Promoter (<=1kb)	ENSMUSG00000037049	-610	20597	Smpd1	sphingomyelin phosphodiesterase 1, acid lysosomal
5-64960001-64960250	16.6838	1.25532e-27	1.00325e-23	Promoter (<=1kb)	ENSMUSG00000051498	0	21899	Tlr6	toll-like receptor 6
7-105553626-105553875	24.3459	3.95497e-27	3.0963e-23	Promoter (<=1kb)	ENSMUSG00000037049	-485	20597	Smpd1	sphingomyelin phosphodiesterase 1, acid lysosomal
17-83350376-83350625	26.8474	4.69345e-27	3.60096e-23	Promoter (<=1kb)	ENSMUSG00000032624	-306	78798	Eml4	echinoderm microtubule associated protein like 4
2-158010876-158011125	32.07	2.00334e-26	1.39729e-22	Promoter (<=1kb)	ENSMUSG00000027650	173	75425	Tti1	TELO2 interacting protein 1
14-73327001-73327250	37.3551	2.09803e-25	1.38765e-21	Promoter (1-2kb)	ENSMUSG00000022105	-1179	19645	Rb1	RB transcriptional corepressor 1
14-73327126-73327375	37.3551	2.09803e-25	1.38765e-21	Promoter (1-2kb)	ENSMUSG00000022105	-1304	19645	Rb1	RB transcriptional corepressor 1
10-80703001-80703250	14.2713	2.39028e-25	1.53063e-21	Promoter (<=1kb)	ENSMUSG00000055862	0	71564	Izumo4	IZUMO family member 4
11-28756376-28756625	-30.4579	2.71719e-25	1.70878e-21	Promoter (<=1kb)	ENSMUSG00000065539	-387	387212	Mir216a	microRNA 216a
4-115410876-115411125	41.9774	1.06507e-24	6.38402e-21	Promoter (<=1kb)	ENSMUSG00000078597	-499	13118	Cyp4a12b	cytochrome P450, family 4, subfamily a, polypeptide 12B
7-105121126-105121375	25.5122	1.62358e-24	9.58198e-21	Promoter (<=1kb)	ENSMUSG00000095248	-84	404318	Olfr681	olfactory receptor 681
17-34398751-34399000	7.99068	2.74931e-24	1.598e-20	Promoter (<=1kb)	ENSMUSG00000057246	0	407788	BC051142	cDNA sequence BC051142
4-95557501-95557750	-22.7834	3.89375e-24	2.19662e-20	Promoter (<=1kb)	ENSMUSG00000028573	0	75578	Fggy	FGGY carbohydrate kinase domain containing
18-80365251-80365500	-19.9662	1.77984e-23	9.75393e-20	Promoter (<=1kb)	ENSMUSG00000059852	-997	240444	Kcng2	potassium voltage-gated channel, subfamily G, member 2
4-149699501-149699750	25.1446	2.18646e-23	1.16494e-19	Promoter (<=1kb)	ENSMUSG00000039936	-793	18707	Pik3cd	phosphatidylinositol-4,5-bisphosphate 3-kinase catalytic subunit delta
15-103256501-103256750	-36.4151	2.55268e-23	1.34144e-19	Promoter (1-2kb)	ENSMUSG00000058794	-1062	18022	Nfe2	nuclear factor, erythroid derived 2
15-85131626-85131875	14.9454	4.76405e-23	2.46968e-19	Promoter (<=1kb)	ENSMUSG00000022432	89	140557	Smc1b	structural maintenance of chromosomes 1B
15-81859501-81859750	11.0277	4.92246e-23	2.51777e-19	Promoter (<=1kb)	ENSMUSG00000048546	-705	57259	Tob2	transducer of ERBB2, 2
8-26825376-26825625	29.2793	1.98626e-22	9.52451e-19	Promoter (<=1kb)	ENSMUSG00000100335	-953	72316	2310008N11Rik	RIKEN cDNA 2310008N11 gene
7-105204501-105204750	49.645	2.63613e-22	1.23325e-18	Promoter (<=1kb)	ENSMUSG00000048425	-125	259072	Olfr686	olfactory receptor 686
16-98082251-98082500	9.26786	3.67109e-22	1.67653e-18	Promoter (<=1kb)	ENSMUSG00000116673	0	320586	A630089N07Rik	RIKEN cDNA A630089N07 gene
4-147492376-147492625	-18.5746	3.82843e-22	1.72782e-18	Promoter (<=1kb)	ENSMUSG00000078496	0	195531	Zfp982	zinc finger protein 982
15-85131751-85132000	18.5247	6.75822e-22	2.97995e-18	Promoter (<=1kb)	ENSMUSG00000022432	0	140557	Smc1b	structural maintenance of chromosomes 1B
5-64960126-64960375	19.5599	7.07626e-22	3.08473e-18	Promoter (<=1kb)	ENSMUSG00000051498	-29	21899	Tlr6	toll-like receptor 6
15-81859376-81859625	18.6677	1.63138e-21	6.95357e-18	Promoter (<=1kb)	ENSMUSG00000048546	-580	57259	Tob2	transducer of ERBB2, 2
4-95557126-95557375	-20.3977	3.26564e-21	1.36168e-17	Promoter (<=1kb)	ENSMUSG00000028573	-132	75578	Fggy	FGGY carbohydrate kinase domain containing
11-88970376-88970625	32.8499	3.39023e-21	1.39843e-17	Promoter (<=1kb)	ENSMUSG00000033983	124	12812	Coil	coilin
9-41536501-41536750	37.1529	3.78455e-21	1.54448e-17	Promoter (<=1kb)	ENSMUSG00000092770	0	723965	Mirlet7a-2	microRNA let7a-2
17-84957376-84957625	5.91549	1.07882e-20	4.13851e-17	Promoter (<=1kb)	ENSMUSG00000097047	0	68531	1110020A21Rik	RIKEN cDNA 1110020A21 gene
17-83350251-83350500	24.4849	1.54492e-20	5.81033e-17	Promoter (<=1kb)	ENSMUSG00000032624	-431	78798	Eml4	echinoderm microtubule associated protein like 4
13-97434626-97434875	39.0198	1.96577e-20	7.25096e-17	Promoter (<=1kb)	ENSMUSG00000078952	-95	100039691	Lncenc1	long non-coding RNA, embryonic stem cells expressed 1
4-149699626-149699875	23.6987	7.00894e-20	2.53655e-16	Promoter (<=1kb)	ENSMUSG00000039936	-918	18707	Pik3cd	phosphatidylinositol-4,5-bisphosphate 3-kinase catalytic subunit delta
18-80365376-80365625	-29.9342	1.00199e-19	3.46286e-16	Promoter (1-2kb)	ENSMUSG00000059852	-1122	240444	Kcng2	potassium voltage-gated channel, subfamily G, member 2
4-155890001-155890250	29.5165	1.6126e-19	5.37928e-16	Promoter (<=1kb)	ENSMUSG00000051557	-488	433813	Pusl1	pseudouridylate synthase-like 1
4-155890126-155890375	29.5165	1.6126e-19	5.37928e-16	Promoter (<=1kb)	ENSMUSG00000051557	-613	433813	Pusl1	pseudouridylate synthase-like 1
7-105368126-105368375	30.2326	7.32968e-19	2.26756e-15	Promoter (<=1kb)	ENSMUSG00000073906	0	258352	Olfr692	olfactory receptor 692
7-105368251-105368500	30.2326	7.32968e-19	2.26756e-15	Promoter (<=1kb)	ENSMUSG00000073906	21	258352	Olfr692	olfactory receptor 692
15-102325251-102325500	12.4935	9.24545e-19	2.83736e-15	Promoter (<=1kb)	ENSMUSG00000001289	-616	56612	Pfdn5	prefoldin 5
13-71959751-71960000	7.65596	2.63593e-18	7.71897e-15	Promoter (<=1kb)	ENSMUSG00000060969	-318	16371	Irx1	Iroquois homeobox 1
7-34192876-34193125	23.5795	2.69686e-18	7.83754e-15	Promoter (<=1kb)	ENSMUSG00000002635	-95	68079	Pdcd2l	programmed cell death 2-like
13-4609126-4609375	-13.5042	6.6005e-18	1.8618e-14	Promoter (<=1kb)	ENSMUSG00000045410	0	56043	Akr1e1	aldo-keto reductase family 1, member E1
10-13090626-13090875	16.8246	7.86907e-18	2.19089e-14	Promoter (<=1kb)	ENSMUSG00000019817	0	22634	Plagl1	pleiomorphic adenoma gene-like 1
7-105204626-105204875	32.1935	1.68114e-17	4.54163e-14	Promoter (<=1kb)	ENSMUSG00000048425	-250	259072	Olfr686	olfactory receptor 686
2-181990876-181991125	25.3003	1.70567e-17	4.57567e-14	Promoter (<=1kb)	ENSMUSG00000098505	-4	672125	Gm14496	predicted gene 14496
1-58391876-58392125	-19.14	2.05963e-17	5.44899e-14	Promoter (<=1kb)	ENSMUSG00000051223	-773	66882	Bzw1	basic leucine zipper and W2 domains 1
8-122623126-122623375	27.8714	4.52497e-17	1.165e-13	Promoter (<=1kb)	ENSMUSG00000069867	-387	382035	Pabpn1l	poly(A)binding protein nuclear 1-like
11-116306751-116307000	31.4776	5.06504e-17	1.29535e-13	Promoter (<=1kb)	ENSMUSG00000020792	-17	53413	Exoc7	exocyst complex component 7
6-118084501-118084750	-19.8433	1.05502e-16	2.61111e-13	Promoter (<=1kb)	ENSMUSG00000098583	-442	102465632	Mir7044	microRNA 7044
15-103256376-103256625	-21.8657	1.07313e-16	2.6389e-13	Promoter (<=1kb)	ENSMUSG00000058794	-937	18022	Nfe2	nuclear factor, erythroid derived 2
1-72585751-72586000	12.3945	1.09662e-16	2.66252e-13	Promoter (<=1kb)	ENSMUSG00000039354	113	54380	Smarcal1	SWI/SNF related matrix associated, actin dependent regulator of chromatin, subfamily a-like 1
5-23713376-23713625	35.6573	1.33142e-16	3.16965e-13	Promoter (<=1kb)	ENSMUSG00000105987	-709	433855	AI506816	expressed sequence AI506816
16-98082376-98082625	8.23994	1.63465e-16	3.77757e-13	Promoter (<=1kb)	ENSMUSG00000116673	0	320586	A630089N07Rik	RIKEN cDNA A630089N07 gene
12-116484751-116485000	34.1537	1.67854e-16	3.85577e-13	Promoter (<=1kb)	ENSMUSG00000056553	-720	19276	Ptprn2	protein tyrosine phosphatase, receptor type, N polypeptide 2
17-32190126-32190375	18.5165	2.40567e-16	5.3968e-13	Promoter (<=1kb)	ENSMUSG00000037577	-577	71932	Ephx3	epoxide hydrolase 3
7-143460126-143460375	-9.12501	2.6307e-16	5.83338e-13	Promoter (<=1kb)	ENSMUSG00000037664	0	12577	Cdkn1c	cyclin-dependent kinase inhibitor 1C (P57)
7-34355501-34355750	24.8672	4.30848e-16	9.33785e-13	Promoter (1-2kb)	ENSMUSG00000066568	-1945	67070	Lsm14a	LSM14A mRNA processing body assembly factor
15-102325376-102325625	13.5821	6.953e-16	1.47363e-12	Promoter (<=1kb)	ENSMUSG00000001289	-491	56612	Pfdn5	prefoldin 5
7-30823876-30824125	20.8226	7.47386e-16	1.56671e-12	Promoter (<=1kb)	ENSMUSG00000051314	-101	233079	Ffar2	free fatty acid receptor 2
2-144564251-144564500	16.7314	7.57078e-16	1.57841e-12	Promoter (<=1kb)	ENSMUSG00000027429	-399	27054	Sec23b	SEC23 homolog B, COPII coat complex component
11-61683001-61683250	29.9897	9.95204e-16	2.01998e-12	Promoter (<=1kb)	ENSMUSG00000042377	-841	69640	Fam83g	family with sequence similarity 83, member G
7-105121001-105121250	34.8742	1.02103e-15	2.06148e-12	Promoter (<=1kb)	ENSMUSG00000095248	-209	404318	Olfr681	olfactory receptor 681
7-34355376-34355625	30.7688	1.02956e-15	2.06783e-12	Promoter (1-2kb)	ENSMUSG00000066568	-1820	67070	Lsm14a	LSM14A mRNA processing body assembly factor
18-24022001-24022250	21.8734	1.25324e-15	2.49099e-12	Promoter (1-2kb)	ENSMUSG00000051469	-1191	59057	Zfp24	zinc finger protein 24
10-42860626-42860875	-19.7668	1.30325e-15	2.57704e-12	Promoter (<=1kb)	ENSMUSG00000044770	0	268297	Scml4	Scm polycomb group protein like 4
19-47537376-47537625	16.6391	2.92178e-15	5.38865e-12	Promoter (<=1kb)	ENSMUSG00000042694	0	108689	Stn1	STN1, CST complex subunit
2-125760751-125761000	15.1653	3.01941e-15	5.54207e-12	Promoter (<=1kb)	ENSMUSG00000035093	-437	70354	Secisbp2l	SECIS binding protein 2-like
8-26825251-26825500	36.0824	3.04352e-15	5.55972e-12	Promoter (<=1kb)	ENSMUSG00000100335	-828	72316	2310008N11Rik	RIKEN cDNA 2310008N11 gene
17-32535876-32536125	30.303	4.1845e-15	7.46623e-12	Promoter (<=1kb)	ENSMUSG00000048440	-433	70101	Cyp4f16	cytochrome P450, family 4, subfamily f, polypeptide 16
5-76839751-76840000	26.3214	4.17119e-15	7.46623e-12	Promoter (<=1kb)	ENSMUSG00000036377	-599	320827	C530008M17Rik	RIKEN cDNA C530008M17 gene
9-37658126-37658375	23.9094	4.38056e-15	7.77986e-12	Promoter (<=1kb)	ENSMUSG00000011114	-814	21376	Tbrg1	transforming growth factor beta regulated gene 1
17-32274001-32274250	-23.7162	6.32064e-15	1.10717e-11	Promoter (1-2kb)	ENSMUSG00000024002	-1636	57261	Brd4	bromodomain containing 4
15-82340001-82340250	-27.7124	6.57107e-15	1.14062e-11	Promoter (<=1kb)	ENSMUSG00000049687	-303	338368	Pheta2	PH domain containing endocytic trafficking adaptor 2
14-34589626-34589875	-31.0444	7.45275e-15	1.28783e-11	Promoter (<=1kb)	ENSMUSG00000021798	-944	24131	Ldb3	LIM domain binding 3
14-105589251-105589500	-16.4063	7.80381e-15	1.33646e-11	Promoter (<=1kb)	ENSMUSG00000115149	0	380930	9330188P03Rik	RIKEN cDNA 9330188P03 gene
17-34398626-34398875	15.3353	8.13042e-15	1.38007e-11	Promoter (<=1kb)	ENSMUSG00000057246	0	407788	BC051142	cDNA sequence BC051142
5-77408626-77408875	-20.1555	1.24483e-14	2.06726e-11	Promoter (<=1kb)	ENSMUSG00000036256	-585	29817	Igfbp7	insulin-like growth factor binding protein 7
19-60468251-60468500	-9.60198	1.35003e-14	2.2323e-11	Promoter (<=1kb)	ENSMUSG00000045052	0	226278	Prlhr	prolactin releasing hormone receptor
10-112160376-112160625	15.2006	1.4188e-14	2.33392e-11	Promoter (<=1kb)	ENSMUSG00000112611	-49	544736	Glipr1l3	GLI pathogenesis-related 1 like 3
11-5899001-5899250	18.9362	1.73416e-14	2.81886e-11	Promoter (<=1kb)	ENSMUSG00000020469	-219	17898	Myl7	myosin, light polypeptide 7, regulatory
18-80152251-80152500	-22.1613	2.15217e-14	3.46558e-11	Promoter (<=1kb)	ENSMUSG00000053950	-769	240442	Adnp2	ADNP homeobox 2
7-51861376-51861625	-9.28557	2.15913e-14	3.46558e-11	Promoter (<=1kb)	ENSMUSG00000030498	-390	14453	Gas2	growth arrest specific 2
8-11479751-11480000	18.2941	2.39413e-14	3.77953e-11	Promoter (1-2kb)	ENSMUSG00000031504	-1041	19332	Rab20	RAB20, member RAS oncogene family
3-123386876-123387125	15.0783	4.12476e-14	6.20518e-11	Promoter (<=1kb)	ENSMUSG00000028114	-768	210529	Mettl14	methyltransferase like 14
13-3478126-3478375	-13.9161	4.43153e-14	6.58916e-11	Promoter (<=1kb)	ENSMUSG00000097709	0	73270	1700024F13Rik	RIKEN cDNA 1700024F13 gene
17-34999876-35000125	-11.2775	4.81452e-14	7.04932e-11	Promoter (<=1kb)	ENSMUSG00000007029	-862	22321	Vars	valyl-tRNA synthetase
18-80254751-80255000	-14.8777	4.90726e-14	7.1578e-11	Promoter (<=1kb)	ENSMUSG00000034006	-245	66943	Pqlc1	PQ loop repeat containing 1
5-72737376-72737625	14.2001	5.07276e-14	7.37117e-11	Promoter (<=1kb)	ENSMUSG00000054892	-774	22165	Txk	TXK tyrosine kinase
7-42447751-42448000	-21.7993	5.09409e-14	7.37423e-11	Promoter (<=1kb)	ENSMUSG00000030463	103	71162	4933421I07Rik	RIKEN cDNA 4933421I07 gene
11-5898876-5899125	15.9871	6.68698e-14	9.53617e-11	Promoter (<=1kb)	ENSMUSG00000020469	-94	17898	Myl7	myosin, light polypeptide 7, regulatory
14-63038501-63038750	27.0422	8.14596e-14	1.14048e-10	Promoter (<=1kb)	ENSMUSG00000075571	-655	73670	Defb30	defensin beta 30
14-118043126-118043375	-16.3405	8.29953e-14	1.15775e-10	Promoter (<=1kb)	ENSMUSG00000022129	0	13190	Dct	dopachrome tautomerase
17-25257251-25257500	33.1743	8.5241e-14	1.18477e-10	Promoter (<=1kb)	ENSMUSG00000047507	-887	545192	Baiap3	BAI1-associated protein 3
14-19585001-19585250	-6.47247	1.02828e-13	1.40379e-10	Promoter (<=1kb)	ENSMUSG00000093979	0	100039441	Gm2237	predicted gene 2237
11-58640376-58640625	7.90251	1.61044e-13	2.1451e-10	Promoter (<=1kb)	ENSMUSG00000037124	0	216781	Trim58	tripartite motif-containing 58
7-34095001-34095250	23.6192	1.72112e-13	2.28459e-10	Promoter (<=1kb)	ENSMUSG00000078752	-181	100043868	Scgb1b30	secretoglobin, family 1B, member 30
2-144564376-144564625	11.9453	2.2379e-13	2.88084e-10	Promoter (<=1kb)	ENSMUSG00000027429	-274	27054	Sec23b	SEC23 homolog B, COPII coat complex component
5-76146751-76147000	-26.7025	2.34204e-13	3.00482e-10	Promoter (<=1kb)	ENSMUSG00000029233	114	57357	Srd5a3	steroid 5 alpha-reductase 3
7-19054001-19054250	13.4685	2.50751e-13	3.16421e-10	Promoter (<=1kb)	ENSMUSG00000040866	-440	83434	Rsph6a	radial spoke head 6 homolog A (Chlamydomonas)
1-58392001-58392250	-12.4188	2.61926e-13	3.29439e-10	Promoter (<=1kb)	ENSMUSG00000051223	-648	66882	Bzw1	basic leucine zipper and W2 domains 1
14-118043001-118043250	-13.404	2.65299e-13	3.31508e-10	Promoter (<=1kb)	ENSMUSG00000022129	0	13190	Dct	dopachrome tautomerase
4-119635501-119635750	27.2876	2.72824e-13	3.38704e-10	Promoter (1-2kb)	ENSMUSG00000023247	-1954	14915	Guca2a	guanylate cyclase activator 2a (guanylin)
6-50456751-50457000	-16.8288	3.21056e-13	3.93489e-10	Promoter (<=1kb)	ENSMUSG00000029822	-550	71720	Osbpl3	oxysterol binding protein-like 3
10-9683751-9684000	-9.32871	3.22176e-13	3.93604e-10	Promoter (<=1kb)	ENSMUSG00000111901	0	620417	Gm6150	predicted gene 6150
7-45643501-45643750	6.6935	3.32847e-13	4.0535e-10	Promoter (<=1kb)	ENSMUSG00000042918	-634	74490	Mamstr	MEF2 activating motif and SAP domain containing transcriptional regulator
17-35000001-35000250	-10.492	3.71442e-13	4.45048e-10	Promoter (<=1kb)	ENSMUSG00000007029	-737	22321	Vars	valyl-tRNA synthetase
17-6948751-6949000	-5.92855	3.72406e-13	4.45048e-10	Promoter (<=1kb)	ENSMUSG00000023806	-69	100037282	Rsph3b	radial spoke 3B homolog (Chlamydomonas)
7-44815251-44815500	-23.7545	4.41566e-13	5.21205e-10	Promoter (<=1kb)	ENSMUSG00000038539	158	107503	Atf5	activating transcription factor 5
5-66100001-66100250	32.8506	4.51743e-13	5.2834e-10	Promoter (1-2kb)	ENSMUSG00000070780	-1810	245945	Rbm47	RNA binding motif protein 47
7-45639251-45639500	19.2467	7.29569e-13	8.28029e-10	Promoter (<=1kb)	ENSMUSG00000042918	-477	74490	Mamstr	MEF2 activating motif and SAP domain containing transcriptional regulator
7-34094876-34095125	19.8587	7.81202e-13	8.81415e-10	Promoter (<=1kb)	ENSMUSG00000078752	-306	100043868	Scgb1b30	secretoglobin, family 1B, member 30
7-102589126-102589375	33.5283	8.22902e-13	9.20343e-10	Promoter (<=1kb)	ENSMUSG00000073974	-307	258750	Olfr551	olfactory receptor 551
7-102589251-102589500	33.5283	8.22902e-13	9.20343e-10	Promoter (<=1kb)	ENSMUSG00000073974	-432	258750	Olfr551	olfactory receptor 551
12-88378001-88378250	16.4211	8.95913e-13	9.99087e-10	Promoter (<=1kb)	ENSMUSG00000113434	-678	71818	3200001D21Rik	RIKEN cDNA 3200001D21 gene
4-147492251-147492500	-12.3136	9.73582e-13	1.08255e-09	Promoter (<=1kb)	ENSMUSG00000078496	0	195531	Zfp982	zinc finger protein 982
14-19584876-19585125	-6.61011	9.93093e-13	1.10106e-09	Promoter (<=1kb)	ENSMUSG00000093979	10	100039441	Gm2237	predicted gene 2237
6-128425126-128425375	22.3671	1.00736e-12	1.11366e-09	Promoter (<=1kb)	ENSMUSG00000001518	-195	101142	Itfg2	integrin alpha FG-GAP repeat containing 2
3-102736876-102737125	-21.7617	1.06017e-12	1.16773e-09	Promoter (1-2kb)	ENSMUSG00000086745	-1459	78491	Tspan2os	tetraspanin 2, opposite strand
12-35536001-35536250	-24.7128	1.11818e-12	1.22209e-09	Promoter (<=1kb)	ENSMUSG00000019256	-963	11622	Ahr	aryl-hydrocarbon receptor
5-64959876-64960125	14.5631	1.1365e-12	1.2281e-09	Promoter (<=1kb)	ENSMUSG00000051498	0	21899	Tlr6	toll-like receptor 6
8-122623251-122623500	19.0335	1.15707e-12	1.24683e-09	Promoter (<=1kb)	ENSMUSG00000069867	-512	382035	Pabpn1l	poly(A)binding protein nuclear 1-like
5-33104251-33104500	8.93163	1.18724e-12	1.27219e-09	Promoter (<=1kb)	ENSMUSG00000011034	32	20537	Slc5a1	solute carrier family 5 (sodium/glucose cotransporter), member 1
2-120289626-120289875	36.8263	1.57027e-12	1.65945e-09	Promoter (<=1kb)	ENSMUSG00000070719	-429	78390	Pla2g4d	phospholipase A2, group IVD
15-82354751-82355000	14.6332	1.62098e-12	1.70833e-09	Promoter (<=1kb)	ENSMUSG00000022450	-429	67130	Ndufa6	NADH:ubiquinone oxidoreductase subunit A6
7-105553376-105553625	16.2258	1.95685e-12	2.03988e-09	Promoter (<=1kb)	ENSMUSG00000037049	-735	20597	Smpd1	sphingomyelin phosphodiesterase 1, acid lysosomal
X-169978876-169979125	17.6397	1.98041e-12	2.05885e-09	Promoter (<=1kb)	ENSMUSG00000072844	0	654820	G530011O06Rik	RIKEN cDNA G530011O06 gene
12-116484626-116484875	25.5296	2.11141e-12	2.17733e-09	Promoter (<=1kb)	ENSMUSG00000056553	-845	19276	Ptprn2	protein tyrosine phosphatase, receptor type, N polypeptide 2
8-11479626-11479875	17.2379	2.68388e-12	2.70941e-09	Promoter (<=1kb)	ENSMUSG00000031504	-916	19332	Rab20	RAB20, member RAS oncogene family
7-16285001-16285250	-18.5478	2.95639e-12	2.96889e-09	Promoter (<=1kb)	ENSMUSG00000041375	0	243846	Ccdc9	coiled-coil domain containing 9
7-105204751-105205000	28.89	3.03438e-12	3.02347e-09	Promoter (<=1kb)	ENSMUSG00000048425	155	259072	Olfr686	olfactory receptor 686
19-45813251-45813500	-9.69475	3.10122e-12	3.0741e-09	Promoter (<=1kb)	ENSMUSG00000025221	-960	80906	Kcnip2	Kv channel-interacting protein 2
1-82587001-82587250	9.15221	3.25247e-12	3.19346e-09	Promoter (<=1kb)	ENSMUSG00000079465	25	12828	Col4a3	collagen, type IV, alpha 3
19-45813126-45813375	-14.5062	3.25493e-12	3.19346e-09	Promoter (<=1kb)	ENSMUSG00000025221	-835	80906	Kcnip2	Kv channel-interacting protein 2
5-76591001-76591250	-20.3488	3.30568e-12	3.23498e-09	Promoter (<=1kb)	ENSMUSG00000036403	-464	381644	Cep135	centrosomal protein 135
17-32190001-32190250	14.1539	3.96932e-12	3.81627e-09	Promoter (<=1kb)	ENSMUSG00000037577	-452	71932	Ephx3	epoxide hydrolase 3
14-70524751-70525000	-21.3675	4.19415e-12	4.02235e-09	Promoter (<=1kb)	ENSMUSG00000022097	-670	20389	Sftpc	surfactant associated protein C
3-55141876-55142125	-16.2665	4.27571e-12	4.08017e-09	Promoter (<=1kb)	ENSMUSG00000048655	-163	320604	Ccdc169	coiled-coil domain containing 169
9-37658251-37658500	15.6966	4.3314e-12	4.12306e-09	Promoter (<=1kb)	ENSMUSG00000011114	-939	21376	Tbrg1	transforming growth factor beta regulated gene 1
13-71959626-71959875	5.11788	5.4341e-12	5.10932e-09	Promoter (<=1kb)	ENSMUSG00000060969	-193	16371	Irx1	Iroquois homeobox 1
5-23850001-23850250	20.1685	5.47032e-12	5.13081e-09	Promoter (<=1kb)	ENSMUSG00000097180	-347	67194	2700038G22Rik	RIKEN cDNA 2700038G22 gene
19-60468126-60468375	-13.6784	6.08798e-12	5.65483e-09	Promoter (<=1kb)	ENSMUSG00000045052	0	226278	Prlhr	prolactin releasing hormone receptor
15-82274376-82274625	17.6036	6.48265e-12	5.97799e-09	Promoter (<=1kb)	ENSMUSG00000022456	-268	24050	2021-09-03	septin 3
11-12466376-12466625	-32.5737	6.67392e-12	6.11031e-09	Promoter (1-2kb)	ENSMUSG00000020173	-1416	12808	Cobl	cordon-bleu WH2 repeat
11-12466501-12466750	-32.5737	6.67392e-12	6.11031e-09	Promoter (1-2kb)	ENSMUSG00000020173	-1541	12808	Cobl	cordon-bleu WH2 repeat
17-32535751-32536000	17.113	6.72442e-12	6.14188e-09	Promoter (<=1kb)	ENSMUSG00000048440	-558	70101	Cyp4f16	cytochrome P450, family 4, subfamily f, polypeptide 16
18-80254876-80255125	-15.7594	6.98217e-12	6.31714e-09	Promoter (<=1kb)	ENSMUSG00000034006	-120	66943	Pqlc1	PQ loop repeat containing 1
16-98082126-98082375	10.8765	7.25628e-12	6.5497e-09	Promoter (<=1kb)	ENSMUSG00000116673	75	320586	A630089N07Rik	RIKEN cDNA A630089N07 gene
18-75699376-75699625	22.4579	8.06402e-12	7.22777e-09	Promoter (1-2kb)	ENSMUSG00000052928	-1822	269037	Ctif	CBP80/20-dependent translation initiation factor
5-37091251-37091500	-6.56582	8.28413e-12	7.39051e-09	Promoter (<=1kb)	ENSMUSG00000063646	171	76071	Jakmip1	janus kinase and microtubule interacting protein 1
1-58210001-58210250	13.3444	8.87382e-12	7.86174e-09	Promoter (<=1kb)	ENSMUSG00000038242	-147	71872	Aox4	aldehyde oxidase 4
5-33104376-33104625	11.2401	9.00778e-12	7.96203e-09	Promoter (<=1kb)	ENSMUSG00000011034	157	20537	Slc5a1	solute carrier family 5 (sodium/glucose cotransporter), member 1
10-80703251-80703500	22.1527	9.26049e-12	8.12921e-09	Promoter (<=1kb)	ENSMUSG00000055862	177	71564	Izumo4	IZUMO family member 4
5-134560126-134560375	-11.1292	9.67151e-12	8.45135e-09	Promoter (<=1kb)	ENSMUSG00000085957	0	214292	Syna	syncytin a
10-9683876-9684125	-7.45612	1.12857e-11	9.75085e-09	Promoter (<=1kb)	ENSMUSG00000111901	0	620417	Gm6150	predicted gene 6150
6-50456876-50457125	-15.7326	1.30267e-11	1.11297e-08	Promoter (<=1kb)	ENSMUSG00000029822	-675	71720	Osbpl3	oxysterol binding protein-like 3
11-53323876-53324125	29.3552	1.30903e-11	1.11592e-08	Promoter (<=1kb)	ENSMUSG00000018239	-554	67966	Zcchc10	zinc finger, CCHC domain containing 10
18-78058126-78058375	20.4346	1.36855e-11	1.15638e-08	Promoter (<=1kb)	ENSMUSG00000091055	-731	620235	Siglec15	sialic acid binding Ig-like lectin 15
10-78718876-78719125	-26.0969	1.49514e-11	1.24687e-08	Promoter (<=1kb)	ENSMUSG00000005355	-582	12365	Casp14	caspase 14
7-39449501-39449750	5.31862	1.50169e-11	1.24961e-08	Promoter (<=1kb)	ENSMUSG00000030424	0	233147	Zfp939	zinc finger protein 939
2-181990751-181991000	17.2456	1.58958e-11	1.31704e-08	Promoter (<=1kb)	ENSMUSG00000098505	-129	672125	Gm14496	predicted gene 14496
17-12875376-12875625	-27.9252	1.67108e-11	1.37336e-08	Promoter (<=1kb)	ENSMUSG00000059408	-409	80978	Mrgprh	MAS-related GPR, member H
1-82587126-82587375	7.46393	1.93553e-11	1.58653e-08	Promoter (<=1kb)	ENSMUSG00000079465	150	12828	Col4a3	collagen, type IV, alpha 3
17-25257126-25257375	18.499	2.12005e-11	1.73039e-08	Promoter (<=1kb)	ENSMUSG00000047507	-762	545192	Baiap3	BAI1-associated protein 3
7-44747876-44748125	7.98652	2.14506e-11	1.74709e-08	Promoter (<=1kb)	ENSMUSG00000048012	0	243963	Zfp473	zinc finger protein 473
18-23775501-23775750	-23.1951	2.19002e-11	1.77993e-08	Promoter (<=1kb)	ENSMUSG00000098607	-512	102465185	Mir6360	microRNA 6360
4-119190751-119191000	-18.6313	2.29972e-11	1.84923e-08	Promoter (<=1kb)	ENSMUSG00000028644	-740	27028	Ermap	erythroblast membrane-associated protein
2-144033126-144033375	-27.0127	2.32147e-11	1.85919e-08	Promoter (<=1kb)	ENSMUSG00000037307	24	403171	Banf2	barrier to autointegration factor 2
2-142902501-142902750	10.0151	2.41588e-11	1.929e-08	Promoter (<=1kb)	ENSMUSG00000086504	-215	75053	Kif16bos	kinesin family member 16B, opposite strand
17-75177626-75177875	-29.4699	2.5161e-11	1.9908e-08	Promoter (<=1kb)	ENSMUSG00000001870	-935	268977	Ltbp1	latent transforming growth factor beta binding protein 1
5-33899626-33899875	18.9163	2.715e-11	2.13864e-08	Promoter (<=1kb)	ENSMUSG00000098830	-655	102466789	Mir7024	microRNA 7024
8-33893751-33894000	21.7348	3.06075e-11	2.40112e-08	Promoter (1-2kb)	ENSMUSG00000031586	-1987	19663	Rbpms	RNA binding protein gene with multiple splicing
5-23713626-23713875	31.3922	3.18314e-11	2.49204e-08	Promoter (<=1kb)	ENSMUSG00000105987	-959	433855	AI506816	expressed sequence AI506816
3-84481126-84481375	11.2595	3.51823e-11	2.71559e-08	Promoter (<=1kb)	ENSMUSG00000041842	-697	229474	Fhdc1	FH2 domain containing 1
7-102589751-102590000	30.7767	3.66687e-11	2.81897e-08	Promoter (<=1kb)	ENSMUSG00000073974	-932	258750	Olfr551	olfactory receptor 551
15-81859251-81859500	6.92966	3.69967e-11	2.8385e-08	Promoter (<=1kb)	ENSMUSG00000048546	-455	57259	Tob2	transducer of ERBB2, 2
15-58136001-58136250	-21.0593	3.95621e-11	3.02323e-08	Promoter (<=1kb)	ENSMUSG00000022360	-919	70472	Atad2	ATPase family, AAA domain containing 2
18-80935001-80935250	-17.1568	4.1242e-11	3.1391e-08	Promoter (<=1kb)	ENSMUSG00000024566	-941	50771	Atp9b	ATPase, class II, type 9B
7-30666001-30666250	30.502	4.56004e-11	3.46396e-08	Promoter (1-2kb)	ENSMUSG00000078762	-1007	71909	Haus5	HAUS augmin-like complex, subunit 5
15-84202126-84202375	17.2836	4.60477e-11	3.49103e-08	Promoter (<=1kb)	ENSMUSG00000022437	0	68653	Samm50	SAMM50 sorting and assembly machinery component
1-134191751-134192000	21.872	4.90561e-11	3.67552e-08	Promoter (1-2kb)	ENSMUSG00000042451	-1448	53311	Mybph	myosin binding protein H
18-61164376-61164625	14.1796	5.18327e-11	3.85345e-08	Promoter (<=1kb)	ENSMUSG00000024622	-963	106894	Hmgxb3	HMG box domain containing 3
10-80435251-80435500	-14.5062	5.70664e-11	4.19379e-08	Promoter (1-2kb)	ENSMUSG00000020167	-1604	21423	Tcf3	transcription factor 3
14-118042876-118043125	-14.9467	5.80096e-11	4.23874e-08	Promoter (<=1kb)	ENSMUSG00000022129	4	13190	Dct	dopachrome tautomerase
5-24352251-24352500	8.36465	5.90763e-11	4.30848e-08	Promoter (<=1kb)	ENSMUSG00000038319	-647	16511	Kcnh2	potassium voltage-gated channel, subfamily H (eag-related), member 2
17-35188751-35189000	-15.3289	5.93268e-11	4.31854e-08	Promoter (<=1kb)	ENSMUSG00000073412	-312	16988	Lst1	leukocyte specific transcript 1
4-137165001-137165250	-15.9176	5.95013e-11	4.32303e-08	Promoter (<=1kb)	ENSMUSG00000085833	0	100503595	Gm13003	predicted gene 13003
10-80172501-80172750	21.3882	6.1149e-11	4.42598e-08	Promoter (<=1kb)	ENSMUSG00000035595	-194	69770	1600002K03Rik	RIKEN cDNA 1600002K03 gene
15-103255626-103255875	-22.4691	6.15813e-11	4.44888e-08	Promoter (<=1kb)	ENSMUSG00000058794	-187	18022	Nfe2	nuclear factor, erythroid derived 2
15-82340251-82340500	-27.7217	6.42167e-11	4.62186e-08	Promoter (<=1kb)	ENSMUSG00000049687	-53	338368	Pheta2	PH domain containing endocytic trafficking adaptor 2
6-128425001-128425250	15.1461	6.95139e-11	4.95662e-08	Promoter (<=1kb)	ENSMUSG00000001518	-70	101142	Itfg2	integrin alpha FG-GAP repeat containing 2
9-108111376-108111625	11.329	7.08902e-11	5.04538e-08	Promoter (<=1kb)	ENSMUSG00000032589	-963	12217	Bsn	bassoon
8-27047751-27048000	16.867	7.25177e-11	5.15165e-08	Promoter (<=1kb)	ENSMUSG00000031485	-837	114863	Plpbp	pyridoxal phosphate binding protein
X-169979001-169979250	13.4692	7.46523e-11	5.28372e-08	Promoter (<=1kb)	ENSMUSG00000072844	-84	654820	G530011O06Rik	RIKEN cDNA G530011O06 gene
13-4609001-4609250	-12.0538	7.92492e-11	5.58846e-08	Promoter (<=1kb)	ENSMUSG00000045410	0	56043	Akr1e1	aldo-keto reductase family 1, member E1
2-121474501-121474750	-32.3077	8.21898e-11	5.77459e-08	Promoter (<=1kb)	ENSMUSG00000048222	-434	100034361	Mfap1b	microfibrillar-associated protein 1B
11-12026376-12026625	5.51198	8.90208e-11	6.20904e-08	Promoter (<=1kb)	ENSMUSG00000020176	-52	14783	Grb10	growth factor receptor bound protein 10
15-84202251-84202500	17.5813	9.21846e-11	6.39483e-08	Promoter (<=1kb)	ENSMUSG00000022437	26	68653	Samm50	SAMM50 sorting and assembly machinery component
13-23915501-23915750	-20.2527	9.25707e-11	6.41003e-08	Promoter (<=1kb)	ENSMUSG00000021336	-492	319848	Slc17a4	solute carrier family 17 (sodium phosphate), member 4
1-182954626-182954875	13.4353	1.02245e-10	7.01659e-08	Promoter (<=1kb)	ENSMUSG00000079164	0	53791	Tlr5	toll-like receptor 5
18-37854501-37854750	-11.9655	1.0515e-10	7.20307e-08	Promoter (<=1kb)	ENSMUSG00000098706	0	102465592	Mir6979	microRNA 6979
6-108064501-108064750	13.8685	1.07648e-10	7.36107e-08	Promoter (<=1kb)	ENSMUSG00000034639	-295	74729	Setmar	SET domain without mariner transposase fusion
5-134560001-134560250	-10.0218	1.11008e-10	7.55041e-08	Promoter (<=1kb)	ENSMUSG00000085957	0	214292	Syna	syncytin a
7-31263001-31263250	24.7676	1.12931e-10	7.66761e-08	Promoter (<=1kb)	ENSMUSG00000101554	-507	100043827	Scgb2b1	secretoglobin, family 2B, member 1
15-82245126-82245375	21.0771	1.24438e-10	8.41911e-08	Promoter (<=1kb)	ENSMUSG00000068101	-378	66570	Cenpm	centromere protein M
3-154711001-154711250	28.0093	1.28572e-10	8.63787e-08	Promoter (<=1kb)	ENSMUSG00000078161	0	209601	Erich3	glutamate rich 3
5-37091126-37091375	-5.56456	1.51223e-10	1.00192e-07	Promoter (<=1kb)	ENSMUSG00000063646	46	76071	Jakmip1	janus kinase and microtubule interacting protein 1
17-75004376-75004625	-26.9221	1.61332e-10	1.06339e-07	Promoter (<=1kb)	ENSMUSG00000001870	-943	268977	Ltbp1	latent transforming growth factor beta binding protein 1
2-144033001-144033250	-12.6225	1.70424e-10	1.11565e-07	Promoter (<=1kb)	ENSMUSG00000037307	0	403171	Banf2	barrier to autointegration factor 2
2-127069626-127069875	25.6046	1.83489e-10	1.19102e-07	Promoter (<=1kb)	ENSMUSG00000001999	-790	109778	Blvra	biliverdin reductase A
17-73950626-73950875	-21.6565	2.00494e-10	1.28832e-07	Promoter (<=1kb)	ENSMUSG00000024066	-430	22436	Xdh	xanthine dehydrogenase
7-45639376-45639625	16.618	2.03262e-10	1.30392e-07	Promoter (<=1kb)	ENSMUSG00000042918	-352	74490	Mamstr	MEF2 activating motif and SAP domain containing transcriptional regulator
11-53407501-53407750	-11.9508	2.07839e-10	1.32884e-07	Promoter (1-2kb)	ENSMUSG00000105908	-1447	102465554	Mir6920	microRNA 6920
2-38927626-38927875	-19.0746	2.17156e-10	1.38475e-07	Promoter (<=1kb)	ENSMUSG00000063972	0	14536	Nr6a1	nuclear receptor subfamily 6, group A, member 1
11-54437376-54437625	-19.3519	2.2301e-10	1.41405e-07	Promoter (<=1kb)	ENSMUSG00000035992	-574	216742	Fnip1	folliculin interacting protein 1
4-119383751-119384000	22.6336	2.27618e-10	1.43851e-07	Promoter (<=1kb)	ENSMUSG00000028637	0	73332	Ccdc30	coiled-coil domain containing 30
7-19054126-19054375	13.4002	2.37134e-10	1.49373e-07	Promoter (<=1kb)	ENSMUSG00000040866	-315	83434	Rsph6a	radial spoke head 6 homolog A (Chlamydomonas)
6-108064626-108064875	11.2298	2.38892e-10	1.50046e-07	Promoter (<=1kb)	ENSMUSG00000034639	-170	74729	Setmar	SET domain without mariner transposase fusion
7-105144751-105145000	21.8853	2.38985e-10	1.50046e-07	Promoter (<=1kb)	ENSMUSG00000044120	-442	259047	Olfr683	olfactory receptor 683
10-13090751-13091000	9.40647	2.4974e-10	1.55526e-07	Promoter (<=1kb)	ENSMUSG00000019817	0	22634	Plagl1	pleiomorphic adenoma gene-like 1
7-30665876-30666125	21.2072	2.53378e-10	1.57536e-07	Promoter (<=1kb)	ENSMUSG00000078762	-882	71909	Haus5	HAUS augmin-like complex, subunit 5
15-80645876-80646125	11.2894	2.64573e-10	1.63701e-07	Promoter (<=1kb)	ENSMUSG00000098631	0	102466773	Mir6957	microRNA 6957
14-34355876-34356125	-16.3786	2.84678e-10	1.75011e-07	Promoter (<=1kb)	ENSMUSG00000043681	-443	69134	Fam25c	family with sequence similarity 25, member C
7-35318376-35318625	14.8431	2.86831e-10	1.76052e-07	Promoter (<=1kb)	ENSMUSG00000063808	0	67471	Gpatch1	G patch domain containing 1
6-128425251-128425500	23.9999	2.91891e-10	1.78872e-07	Promoter (<=1kb)	ENSMUSG00000001518	-320	101142	Itfg2	integrin alpha FG-GAP repeat containing 2
11-50233251-50233500	-17.5346	2.97434e-10	1.81978e-07	Promoter (<=1kb)	ENSMUSG00000036620	-523	103534	Mgat4b	mannoside acetylglucosaminyltransferase 4, isoenzyme B
7-105121251-105121500	15.0784	2.98457e-10	1.82313e-07	Promoter (<=1kb)	ENSMUSG00000095248	0	404318	Olfr681	olfactory receptor 681
11-53407376-53407625	-19.1909	3.31199e-10	2.01348e-07	Promoter (1-2kb)	ENSMUSG00000105908	-1572	102465554	Mir6920	microRNA 6920
14-105589376-105589625	-11.7043	3.31718e-10	2.01348e-07	Promoter (<=1kb)	ENSMUSG00000115149	0	380930	9330188P03Rik	RIKEN cDNA 9330188P03 gene
5-113882001-113882250	12.7005	3.50445e-10	2.1171e-07	Promoter (<=1kb)	ENSMUSG00000004530	181	23790	Coro1c	coronin, actin binding protein 1C
10-79663251-79663500	-10.2486	3.55164e-10	2.13887e-07	Promoter (1-2kb)	ENSMUSG00000020310	-1059	17123	Madcam1	mucosal vascular addressin cell adhesion molecule 1
15-58147751-58148000	-21.39	4.04528e-10	2.42474e-07	Promoter (<=1kb)	ENSMUSG00000022359	-333	76773	Wdyhv1	WDYHV motif containing 1
18-36952751-36953000	-10.8988	4.13815e-10	2.46883e-07	Promoter (<=1kb)	ENSMUSG00000103458	10	100384868	Gm37013	predicted gene, 37013
2-90253876-90254125	24.3035	4.229e-10	2.51132e-07	Promoter (<=1kb)	ENSMUSG00000075063	-890	406186	Olfr142	olfactory receptor 142
12-86677876-86678125	-24.863	4.55925e-10	2.68664e-07	Promoter (<=1kb)	ENSMUSG00000021256	-575	238328	Vash1	vasohibin 1
12-86678001-86678250	-24.863	4.55925e-10	2.68664e-07	Promoter (<=1kb)	ENSMUSG00000021256	-450	238328	Vash1	vasohibin 1
15-82340126-82340375	-25.0209	4.5766e-10	2.69272e-07	Promoter (<=1kb)	ENSMUSG00000049687	-178	338368	Pheta2	PH domain containing endocytic trafficking adaptor 2
14-73238001-73238250	16.7475	4.65845e-10	2.73668e-07	Promoter (<=1kb)	ENSMUSG00000033446	106	67168	Lpar6	lysophosphatidic acid receptor 6
18-75698126-75698375	8.29681	4.73106e-10	2.77014e-07	Promoter (<=1kb)	ENSMUSG00000052928	-572	269037	Ctif	CBP80/20-dependent translation initiation factor
4-94585376-94585625	-25.3465	4.75047e-10	2.77014e-07	Promoter (1-2kb)	ENSMUSG00000028577	-1878	18786	Plaa	phospholipase A2, activating protein
11-48826126-48826375	-5.47367	4.968e-10	2.88758e-07	Promoter (<=1kb)	ENSMUSG00000040350	0	94089	Trim7	tripartite motif-containing 7
11-12026251-12026500	6.47029	5.14466e-10	2.97673e-07	Promoter (<=1kb)	ENSMUSG00000020176	0	14783	Grb10	growth factor receptor bound protein 10
7-34193001-34193250	19.2505	5.58715e-10	3.19898e-07	Promoter (<=1kb)	ENSMUSG00000002635	-220	68079	Pdcd2l	programmed cell death 2-like
4-119635626-119635875	13.7291	5.7331e-10	3.27765e-07	Promoter (1-2kb)	ENSMUSG00000023247	-1829	14915	Guca2a	guanylate cyclase activator 2a (guanylin)
3-37063626-37063875	14.0618	5.92556e-10	3.37762e-07	Promoter (<=1kb)	ENSMUSG00000027719	0	21744	Adad1	adenosine deaminase domain containing 1 (testis specific)
2-165503751-165504000	8.3202	6.20574e-10	3.52163e-07	Promoter (<=1kb)	ENSMUSG00000027661	0	170441	Slc2a10	solute carrier family 2 (facilitated glucose transporter), member 10
11-78272126-78272375	-11.6999	6.35454e-10	3.5999e-07	Promoter (<=1kb)	ENSMUSG00000010277	155	72503	2610507B11Rik	RIKEN cDNA 2610507B11 gene
6-118084626-118084875	-17.9005	6.36245e-10	3.5999e-07	Promoter (<=1kb)	ENSMUSG00000098583	-317	102465632	Mir7044	microRNA 7044
7-100879751-100880000	13.879	6.50004e-10	3.66694e-07	Promoter (<=1kb)	ENSMUSG00000032875	-43	207212	Arhgef17	Rho guanine nucleotide exchange factor (GEF) 17
11-75549376-75549625	-21.3105	6.84163e-10	3.82588e-07	Promoter (1-2kb)	ENSMUSG00000093100	-1804	100628624	Mir3971	microRNA 3971
7-104003126-104003375	21.9598	7.21114e-10	3.99673e-07	Promoter (<=1kb)	ENSMUSG00000094063	0	259124	Olfr638	olfactory receptor 638
7-102488626-102488875	15.884	7.32477e-10	4.04884e-07	Promoter (<=1kb)	ENSMUSG00000043925	-313	257926	Olfr544	olfactory receptor 544
1-58210126-58210375	10.3542	7.42006e-10	4.08973e-07	Promoter (<=1kb)	ENSMUSG00000038242	-22	71872	Aox4	aldehyde oxidase 4
6-116506376-116506625	-7.61959	7.43802e-10	4.09374e-07	Promoter (<=1kb)	ENSMUSG00000053251	0	258019	Olfr212	olfactory receptor 212
7-104635501-104635750	27.4593	7.75362e-10	4.25536e-07	Promoter (<=1kb)	ENSMUSG00000073923	0	258309	Olfr657	olfactory receptor 657
1-184557876-184558125	-21.2859	8.08932e-10	4.40794e-07	Promoter (<=1kb)	ENSMUSG00000101574	-185	73590	1700112H15Rik	RIKEN cDNA 1700112H15 gene
6-119544251-119544500	6.51667	8.45425e-10	4.58076e-07	Promoter (<=1kb)	ENSMUSG00000030170	0	22419	Wnt5b	wingless-type MMTV integration site family, member 5B
15-82274501-82274750	13.5521	9.1291e-10	4.89799e-07	Promoter (<=1kb)	ENSMUSG00000022456	-143	24050	2021-09-03	septin 3
4-143348626-143348875	-29.8499	9.30399e-10	4.98485e-07	Promoter (<=1kb)	ENSMUSG00000028584	-882	242735	Lrrc38	leucine rich repeat containing 38
3-84481251-84481500	10.5442	9.71587e-10	5.18381e-07	Promoter (<=1kb)	ENSMUSG00000041842	-822	229474	Fhdc1	FH2 domain containing 1
7-31262876-31263125	23.8793	9.78352e-10	5.21265e-07	Promoter (<=1kb)	ENSMUSG00000101554	-632	100043827	Scgb2b1	secretoglobin, family 2B, member 1
15-5242876-5243125	6.63453	9.91643e-10	5.27614e-07	Promoter (<=1kb)	ENSMUSG00000039942	-166	19219	Ptger4	prostaglandin E receptor 4 (subtype EP4)
7-102488751-102489000	20.7366	1.00484e-09	5.32419e-07	Promoter (<=1kb)	ENSMUSG00000043925	-438	257926	Olfr544	olfactory receptor 544
2-38927501-38927750	-21.4829	1.05058e-09	5.5436e-07	Promoter (<=1kb)	ENSMUSG00000063972	0	14536	Nr6a1	nuclear receptor subfamily 6, group A, member 1
4-115600501-115600750	17.463	1.06411e-09	5.5919e-07	Promoter (<=1kb)	ENSMUSG00000063929	-219	100040843	Cyp4a32	cytochrome P450, family 4, subfamily a, polypeptide 32
4-115600626-115600875	17.463	1.06411e-09	5.5919e-07	Promoter (<=1kb)	ENSMUSG00000063929	-94	100040843	Cyp4a32	cytochrome P450, family 4, subfamily a, polypeptide 32
2-125245251-125245500	27.459	1.09768e-09	5.73687e-07	Promoter (1-2kb)	ENSMUSG00000027203	-1690	110074	Dut	deoxyuridine triphosphatase
2-125245376-125245625	27.459	1.09768e-09	5.73687e-07	Promoter (1-2kb)	ENSMUSG00000027203	-1565	110074	Dut	deoxyuridine triphosphatase
5-31251626-31251875	12.2449	1.11544e-09	5.82179e-07	Promoter (<=1kb)	ENSMUSG00000029149	0	69815	Krtcap3	keratinocyte associated protein 3
15-82339876-82340125	-15.9394	1.11977e-09	5.83643e-07	Promoter (<=1kb)	ENSMUSG00000049687	-428	338368	Pheta2	PH domain containing endocytic trafficking adaptor 2
13-119488126-119488375	-5.21024	1.18588e-09	6.13122e-07	Promoter (<=1kb)	ENSMUSG00000074635	8	67304	3110070M22Rik	RIKEN cDNA 3110070M22 gene
5-76591126-76591375	-16.3729	1.1943e-09	6.15797e-07	Promoter (<=1kb)	ENSMUSG00000036403	-339	381644	Cep135	centrosomal protein 135
2-32741501-32741750	6.96507	1.20167e-09	6.18762e-07	Promoter (<=1kb)	ENSMUSG00000059013	9	27387	Sh2d3c	SH2 domain containing 3C
10-4508126-4508375	-17.9329	1.22335e-09	6.28239e-07	Promoter (1-2kb)	ENSMUSG00000019767	-1497	100504234	Ccdc170	coiled-coil domain containing 170
5-134560751-134561000	-26.3268	1.23816e-09	6.34996e-07	Promoter (<=1kb)	ENSMUSG00000085957	-580	214292	Syna	syncytin a
17-32190376-32190625	18.9294	1.24213e-09	6.3618e-07	Promoter (<=1kb)	ENSMUSG00000037577	-827	71932	Ephx3	epoxide hydrolase 3
11-96112001-96112250	-19.8238	1.2448e-09	6.36697e-07	Promoter (<=1kb)	ENSMUSG00000006056	-37	76815	Calcoco2	calcium binding and coiled-coil domain 2
5-134562001-134562250	-14.9861	1.27229e-09	6.49894e-07	Promoter (1-2kb)	ENSMUSG00000085957	-1830	214292	Syna	syncytin a
7-105570876-105571125	18.5223	1.35604e-09	6.87186e-07	Promoter (1-2kb)	ENSMUSG00000037032	-1284	11785	Apbb1	amyloid beta (A4) precursor protein-binding, family B, member 1
2-162947751-162948000	13.7254	1.36002e-09	6.88294e-07	Promoter (<=1kb)	ENSMUSG00000035576	-5	241764	L3mbtl1	L3MBTL1 histone methyl-lysine binding protein
8-27047626-27047875	30.5152	1.37584e-09	6.94466e-07	Promoter (<=1kb)	ENSMUSG00000031485	-962	114863	Plpbp	pyridoxal phosphate binding protein
2-125760626-125760875	12.8881	1.38577e-09	6.98557e-07	Promoter (<=1kb)	ENSMUSG00000035093	-312	70354	Secisbp2l	SECIS binding protein 2-like
9-21240251-21240500	14.2309	1.40461e-09	7.07127e-07	Promoter (<=1kb)	ENSMUSG00000003308	-890	50868	Keap1	kelch-like ECH-associated protein 1
17-6948876-6949125	-7.13024	1.45711e-09	7.28776e-07	Promoter (<=1kb)	ENSMUSG00000023806	-194	100037282	Rsph3b	radial spoke 3B homolog (Chlamydomonas)
15-58135876-58136125	-18.5229	1.46947e-09	7.33491e-07	Promoter (<=1kb)	ENSMUSG00000022360	-794	70472	Atad2	ATPase family, AAA domain containing 2
8-94976251-94976500	18.6908	1.57404e-09	7.79128e-07	Promoter (<=1kb)	ENSMUSG00000031785	-493	14766	Adgrg1	adhesion G protein-coupled receptor G1
8-123616751-123617000	-5.48261	1.58396e-09	7.83031e-07	Promoter (<=1kb)	ENSMUSG00000096170	0	100861500	n-R5s146	nuclear encoded rRNA 5S 146
10-4508001-4508250	-18.0379	1.70937e-09	8.37229e-07	Promoter (1-2kb)	ENSMUSG00000019767	-1622	100504234	Ccdc170	coiled-coil domain containing 170
7-105482876-105483125	23.35	1.89603e-09	9.20692e-07	Promoter (<=1kb)	ENSMUSG00000037060	-576	109042	Cavin3	caveolae associated 3
16-77329376-77329625	10.7528	2.02084e-09	9.74437e-07	Promoter (<=1kb)	ENSMUSG00000090386	0	77994	Mir99ahg	Mir99a and Mirlet7c-1 host gene (non-protein coding)
17-32273876-32274125	-26.5842	2.13886e-09	1.02563e-06	Promoter (1-2kb)	ENSMUSG00000024002	-1511	57261	Brd4	bromodomain containing 4
7-104551876-104552125	-28.4686	2.15584e-09	1.03177e-06	Promoter (<=1kb)	ENSMUSG00000073928	-759	258809	Olfr651	olfactory receptor 651
17-34096376-34096625	-13.909	2.203e-09	1.04852e-06	Promoter (1-2kb)	ENSMUSG00000098197	-1067	414076	BC051537	cDNA sequence BC051537
18-61164501-61164750	10.8405	2.39506e-09	1.13138e-06	Promoter (1-2kb)	ENSMUSG00000024622	-1088	106894	Hmgxb3	HMG box domain containing 3
7-110863126-110863375	20.8355	2.39151e-09	1.13138e-06	Promoter (<=1kb)	ENSMUSG00000030787	0	114332	Lyve1	lymphatic vessel endothelial hyaluronan receptor 1
8-26825501-26825750	21.71	2.39247e-09	1.13138e-06	Promoter (1-2kb)	ENSMUSG00000100335	-1078	72316	2310008N11Rik	RIKEN cDNA 2310008N11 gene
9-41536626-41536875	25.8409	2.38934e-09	1.13138e-06	Promoter (<=1kb)	ENSMUSG00000092770	0	723965	Mirlet7a-2	microRNA let7a-2
5-24352126-24352375	7.10707	2.45603e-09	1.15039e-06	Promoter (<=1kb)	ENSMUSG00000038319	-522	16511	Kcnh2	potassium voltage-gated channel, subfamily H (eag-related), member 2
15-76457251-76457500	9.06536	2.51071e-09	1.17278e-06	Promoter (<=1kb)	ENSMUSG00000034161	0	20289	Scx	scleraxis
7-45240626-45240875	11.1307	2.60509e-09	1.21134e-06	Promoter (<=1kb)	ENSMUSG00000094152	-210	381884	Slc6a16	solute carrier family 6, member 16
11-28756251-28756500	-22.6087	2.64688e-09	1.22928e-06	Promoter (<=1kb)	ENSMUSG00000065539	-512	387212	Mir216a	microRNA 216a
12-84150126-84150375	10.9322	2.65543e-09	1.23176e-06	Promoter (1-2kb)	ENSMUSG00000054383	-1637	70481	Pnma1	paraneoplastic antigen MA1
2-127069751-127070000	27.4671	2.75409e-09	1.27291e-06	Promoter (<=1kb)	ENSMUSG00000001999	-665	109778	Blvra	biliverdin reductase A
8-27447251-27447500	11.7849	2.81981e-09	1.29703e-06	Promoter (<=1kb)	ENSMUSG00000110333	0	70952	Poteg	POTE ankyrin domain family, member G
5-76591501-76591750	-29.5343	2.89227e-09	1.32243e-06	Promoter (<=1kb)	ENSMUSG00000036403	0	381644	Cep135	centrosomal protein 135
15-25713876-25714125	21.8954	2.92899e-09	1.33604e-06	Promoter (<=1kb)	ENSMUSG00000022272	5	17909	Myo10	myosin X
10-42860501-42860750	-12.7892	2.94162e-09	1.33746e-06	Promoter (<=1kb)	ENSMUSG00000044770	0	268297	Scml4	Scm polycomb group protein like 4
4-137164876-137165125	-15.873	3.113e-09	1.40329e-06	Promoter (<=1kb)	ENSMUSG00000085833	0	100503595	Gm13003	predicted gene 13003
9-58014126-58014375	17.0148	3.10187e-09	1.40329e-06	Promoter (<=1kb)	ENSMUSG00000032323	-296	13070	Cyp11a1	cytochrome P450, family 11, subfamily a, polypeptide 1
8-27447126-27447375	13.4048	3.14871e-09	1.41771e-06	Promoter (<=1kb)	ENSMUSG00000110333	-16	70952	Poteg	POTE ankyrin domain family, member G
7-30698751-30699000	21.2712	3.47775e-09	1.54412e-06	Promoter (<=1kb)	ENSMUSG00000013083	0	69147	2200002J24Rik	RIKEN cDNA 2200002J24 gene
1-182954751-182955000	10.4153	3.54792e-09	1.56982e-06	Promoter (<=1kb)	ENSMUSG00000079164	0	53791	Tlr5	toll-like receptor 5
12-22156751-22157000	-5.74504	3.56432e-09	1.57526e-06	Promoter (<=1kb)	ENSMUSG00000093846	-105	100043416	Gm4425	KRAB-domain protein pseudogene
12-88377876-88378125	11.6296	3.70065e-09	1.62752e-06	Promoter (<=1kb)	ENSMUSG00000113434	-553	71818	3200001D21Rik	RIKEN cDNA 3200001D21 gene
15-83562751-83563000	13.654	3.81228e-09	1.67328e-06	Promoter (<=1kb)	ENSMUSG00000041736	-592	12257	Tspo	translocator protein
15-82345626-82345875	-9.95788	3.84851e-09	1.68725e-06	Promoter (<=1kb)	ENSMUSG00000022452	-79	69029	Smdt1	single-pass membrane protein with aspartate rich tail 1
7-104635626-104635875	23.7398	3.98568e-09	1.74341e-06	Promoter (<=1kb)	ENSMUSG00000073923	0	258309	Olfr657	olfactory receptor 657
18-64253876-64254125	15.2138	4.18747e-09	1.81307e-06	Promoter (<=1kb)	ENSMUSG00000056812	-234	20451	St8sia3	ST8 alpha-N-acetyl-neuraminide alpha-2,8-sialyltransferase 3
14-118043251-118043500	-21.123	4.35282e-09	1.88041e-06	Promoter (<=1kb)	ENSMUSG00000022129	-122	13190	Dct	dopachrome tautomerase
8-122622501-122622750	21.2101	4.38859e-09	1.89373e-06	Promoter (<=1kb)	ENSMUSG00000069867	0	382035	Pabpn1l	poly(A)binding protein nuclear 1-like
7-45759501-45759750	8.64459	4.68482e-09	2.01251e-06	Promoter (<=1kb)	ENSMUSG00000003271	0	54200	Sult2b1	sulfotransferase family, cytosolic, 2B, member 1
9-104062501-104062750	-6.31014	5.44944e-09	2.30484e-06	Promoter (<=1kb)	ENSMUSG00000032557	155	66663	Uba5	ubiquitin-like modifier activating enzyme 5
3-92338876-92339125	18.8915	5.53481e-09	2.33444e-06	Promoter (<=1kb)	ENSMUSG00000042212	-15	20758	Sprr2d	small proline-rich protein 2D
4-19818251-19818500	-12.8173	5.53768e-09	2.33444e-06	Promoter (<=1kb)	ENSMUSG00000041052	-225	74087	Slc7a13	solute carrier family 7, (cationic amino acid transporter, y+ system) member 13
1-88277751-88278000	-5.28397	5.57243e-09	2.34651e-06	Promoter (<=1kb)	ENSMUSG00000036251	90	171382	Trpm8	transient receptor potential cation channel, subfamily M, member 8
17-24732501-24732750	-25.3209	5.85128e-09	2.45853e-06	Promoter (<=1kb)	ENSMUSG00000002500	0	66211	Rpl3l	ribosomal protein L3-like
9-98856626-98856875	-12.6763	6.2237e-09	2.59794e-06	Promoter (<=1kb)	ENSMUSG00000063058	132	623186	Prr23a2	proline rich 23A, member 2
14-34523501-34523750	-8.22729	6.53268e-09	2.7151e-06	Promoter (<=1kb)	ENSMUSG00000021797	-700	78243	9230112D13Rik	RIKEN cDNA 9230112D13 gene
2-127483751-127484000	13.3124	6.74719e-09	2.79819e-06	Promoter (1-2kb)	ENSMUSG00000079056	-1252	56461	Kcnip3	Kv channel interacting protein 3, calsenilin
15-82252251-82252500	-13.9731	6.92729e-09	2.86051e-06	Promoter (<=1kb)	ENSMUSG00000068099	0	76505	1500009C09Rik	RIKEN cDNA 1500009C09 gene
5-33104126-33104375	8.21245	7.73636e-09	3.15722e-06	Promoter (<=1kb)	ENSMUSG00000011034	0	20537	Slc5a1	solute carrier family 5 (sodium/glucose cotransporter), member 1
14-63038376-63038625	16.0454	7.75519e-09	3.16154e-06	Promoter (<=1kb)	ENSMUSG00000075571	-530	73670	Defb30	defensin beta 30
12-111271001-111271250	8.73957	7.78203e-09	3.16912e-06	Promoter (<=1kb)	ENSMUSG00000021278	0	93835	Amn	amnionless
13-3478251-3478500	-11.112	8.01879e-09	3.25173e-06	Promoter (<=1kb)	ENSMUSG00000097709	0	73270	1700024F13Rik	RIKEN cDNA 1700024F13 gene
17-73950501-73950750	-18.9906	8.55003e-09	3.45255e-06	Promoter (<=1kb)	ENSMUSG00000024066	-305	22436	Xdh	xanthine dehydrogenase
5-108660876-108661125	19.3815	8.5688e-09	3.45649e-06	Promoter (<=1kb)	ENSMUSG00000004815	-65	110524	Dgkq	diacylglycerol kinase, theta
8-111054501-111054750	10.6504	8.57998e-09	3.45736e-06	Promoter (1-2kb)	ENSMUSG00000109941	-1589	72544	Exosc6	exosome component 6
4-150067126-150067375	11.4607	8.67258e-09	3.48735e-06	Promoter (1-2kb)	ENSMUSG00000065493	-1079	723848	Mir34a	microRNA 34a
7-42447876-42448125	-15.0442	9.04276e-09	3.6324e-06	Promoter (<=1kb)	ENSMUSG00000030463	0	71162	4933421I07Rik	RIKEN cDNA 4933421I07 gene
2-25579501-25579750	7.57395	9.49123e-09	3.79664e-06	Promoter (<=1kb)	ENSMUSG00000029419	147	381353	Ajm1	apical junction component 1
7-79617376-79617625	10.7331	9.51202e-09	3.801e-06	Promoter (<=1kb)	ENSMUSG00000030549	32	56315	Rhcg	Rhesus blood group-associated C glycoprotein
6-30738126-30738375	10.3105	9.53345e-09	3.8056e-06	Promoter (<=1kb)	ENSMUSG00000051855	71	17294	Mest	mesoderm specific transcript
7-143460251-143460500	-7.02665	9.59708e-09	3.82421e-06	Promoter (<=1kb)	ENSMUSG00000037664	-78	12577	Cdkn1c	cyclin-dependent kinase inhibitor 1C (P57)
X-155033126-155033375	23.5866	9.72526e-09	3.86903e-06	Promoter (<=1kb)	ENSMUSG00000055746	0	17138	Magea2	melanoma antigen, family A, 2
15-82298876-82299125	14.0792	9.79397e-09	3.88132e-06	Promoter (<=1kb)	ENSMUSG00000022455	0	74716	Wbp2nl	WBP2 N-terminal like
4-94557126-94557375	-19.5127	1.0314e-08	4.07057e-06	Promoter (<=1kb)	ENSMUSG00000028578	-330	67770	Caap1	caspase activity and apoptosis inhibitor 1
9-40684001-40684250	25.6984	1.04095e-08	4.09564e-06	Promoter (1-2kb)	ENSMUSG00000032024	-1712	71566	Clmp	CXADR-like membrane protein
9-40684126-40684375	25.6984	1.04095e-08	4.09564e-06	Promoter (1-2kb)	ENSMUSG00000032024	-1587	71566	Clmp	CXADR-like membrane protein
17-34999376-34999625	-18.9181	1.0663e-08	4.18252e-06	Promoter (1-2kb)	ENSMUSG00000007029	-1362	22321	Vars	valyl-tRNA synthetase
7-51625251-51625500	6.85112	1.0729e-08	4.20041e-06	Promoter (<=1kb)	ENSMUSG00000030500	103	140919	Slc17a6	solute carrier family 17 (sodium-dependent inorganic phosphate cotransporter), member 6
7-24761376-24761625	15.4437	1.08157e-08	4.22511e-06	Promoter (1-2kb)	ENSMUSG00000052212	-1065	68891	Cd177	CD177 antigen
9-15874626-15874875	11.8155	1.09874e-08	4.28781e-06	Promoter (<=1kb)	ENSMUSG00000050901	-70	244701	Mtnr1b	melatonin receptor 1B
9-53404876-53405125	14.0237	1.12501e-08	4.37874e-06	Promoter (<=1kb)	ENSMUSG00000005131	-161	75311	4930550C14Rik	RIKEN cDNA 4930550C14 gene
X-75578251-75578500	-18.4313	1.12546e-08	4.37874e-06	Promoter (<=1kb)	ENSMUSG00000031202	-20	67790	Rab39b	RAB39B, member RAS oncogene family
3-102205251-102205500	-6.69903	1.23214e-08	4.76001e-06	Promoter (<=1kb)	ENSMUSG00000027860	-558	229658	Vangl1	VANGL planar cell polarity 1
4-94557251-94557500	-20.9104	1.23579e-08	4.76928e-06	Promoter (<=1kb)	ENSMUSG00000028578	-455	67770	Caap1	caspase activity and apoptosis inhibitor 1
14-69705501-69705750	-26.3889	1.27348e-08	4.89016e-06	Promoter (<=1kb)	ENSMUSG00000034194	-188	71843	R3hcc1	R3H domain and coiled-coil containing 1
15-89377001-89377250	16.1129	1.27659e-08	4.89232e-06	Promoter (<=1kb)	ENSMUSG00000022615	0	72962	Tymp	thymidine phosphorylase
15-82245001-82245250	17.6567	1.28747e-08	4.92908e-06	Promoter (<=1kb)	ENSMUSG00000068101	-253	66570	Cenpm	centromere protein M
10-112160501-112160750	16.1579	1.34091e-08	5.11836e-06	Promoter (<=1kb)	ENSMUSG00000112611	-174	544736	Glipr1l3	GLI pathogenesis-related 1 like 3
5-76182376-76182625	23.9568	1.35845e-08	5.18013e-06	Promoter (1-2kb)	ENSMUSG00000029234	-1255	21982	Tmem165	transmembrane protein 165
11-116306876-116307125	19.4534	1.38725e-08	5.27948e-06	Promoter (<=1kb)	ENSMUSG00000020792	108	53413	Exoc7	exocyst complex component 7
14-70888626-70888875	7.22696	1.50084e-08	5.66677e-06	Promoter (1-2kb)	ENSMUSG00000022103	-1245	14586	Gfra2	glial cell line derived neurotrophic factor family receptor alpha 2
17-73712126-73712375	-13.1883	1.53064e-08	5.76732e-06	Promoter (1-2kb)	ENSMUSG00000024064	-1673	71685	Galnt14	polypeptide N-acetylgalactosaminyltransferase 14
1-72585626-72585875	9.04585	1.57791e-08	5.92862e-06	Promoter (<=1kb)	ENSMUSG00000039354	0	54380	Smarcal1	SWI/SNF related matrix associated, actin dependent regulator of chromatin, subfamily a-like 1
18-64517626-64517875	-10.3734	1.60954e-08	6.02385e-06	Promoter (<=1kb)	ENSMUSG00000024587	-974	70223	Nars	asparaginyl-tRNA synthetase
15-5243001-5243250	7.20752	1.67734e-08	6.2471e-06	Promoter (<=1kb)	ENSMUSG00000039942	-291	19219	Ptger4	prostaglandin E receptor 4 (subtype EP4)
8-63952251-63952500	-7.07266	1.68318e-08	6.26278e-06	Promoter (<=1kb)	ENSMUSG00000094443	-3	244495	Sgo2b	shugoshin 2B
10-58371376-58371625	-16.33	1.78874e-08	6.60353e-06	Promoter (<=1kb)	ENSMUSG00000019920	0	110829	Lims1	LIM and senescent cell antigen-like domains 1
16-18622876-18623125	-13.9988	1.79025e-08	6.60353e-06	Promoter (<=1kb)	ENSMUSG00000050761	-473	14724	Gp1bb	glycoprotein Ib, beta polypeptide
5-76858626-76858875	-13.421	1.78665e-08	6.60353e-06	Promoter (<=1kb)	ENSMUSG00000036377	0	320827	C530008M17Rik	RIKEN cDNA C530008M17 gene
2-120289751-120290000	19.5802	1.80448e-08	6.64962e-06	Promoter (<=1kb)	ENSMUSG00000070719	-554	78390	Pla2g4d	phospholipase A2, group IVD
12-111270876-111271125	8.93492	1.82887e-08	6.73304e-06	Promoter (<=1kb)	ENSMUSG00000021278	0	93835	Amn	amnionless
12-24097251-24097500	-6.73701	1.85795e-08	6.83354e-06	Promoter (<=1kb)	ENSMUSG00000073158	-5	66808	9030624G23Rik	RIKEN cDNA 9030624G23 gene
18-52331376-52331625	11.9745	1.87936e-08	6.88587e-06	Promoter (<=1kb)	ENSMUSG00000024510	0	67634	Ftmt	ferritin mitochondrial
11-94243001-94243250	18.3883	1.95268e-08	7.107e-06	Promoter (<=1kb)	ENSMUSG00000044177	-294	278507	Wfikkn2	WAP, follistatin/kazal, immunoglobulin, kunitz and netrin domain containing 2
5-24411501-24411750	-17.5433	1.99396e-08	7.23665e-06	Promoter (1-2kb)	ENSMUSG00000038276	-1642	171209	Asic3	acid-sensing (proton-gated) ion channel 3
5-24411626-24411875	-17.5433	1.99396e-08	7.23665e-06	Promoter (1-2kb)	ENSMUSG00000038276	-1517	171209	Asic3	acid-sensing (proton-gated) ion channel 3
16-98082501-98082750	8.52878	2.03677e-08	7.36413e-06	Promoter (<=1kb)	ENSMUSG00000116673	-51	320586	A630089N07Rik	RIKEN cDNA A630089N07 gene
7-24333751-24334000	-10.946	2.05472e-08	7.42205e-06	Promoter (<=1kb)	ENSMUSG00000055826	0	69301	Tescl	tescalcin-like
7-104508376-104508625	-18.3853	2.06784e-08	7.45541e-06	Promoter (<=1kb)	ENSMUSG00000057596	-527	209387	Trim30d	tripartite motif-containing 30D
6-148354626-148354875	9.54951	2.12966e-08	7.66389e-06	Promoter (<=1kb)	ENSMUSG00000063171	0	66184	Rps4l	ribosomal protein S4-like
7-31111251-31111500	16.5672	2.1657e-08	7.77898e-06	Promoter (<=1kb)	ENSMUSG00000001249	-242	15451	Hpn	hepsin
9-98864751-98865000	-8.92011	2.18372e-08	7.83637e-06	Promoter (<=1kb)	ENSMUSG00000090470	0	71979	Prr23a3	proline rich 23A, member 3
13-93073126-93073375	-10.8172	2.20699e-08	7.89771e-06	Promoter (<=1kb)	ENSMUSG00000114382	0	100502942	Gm4814	predicted gene 4814
7-3666876-3667125	12.3106	2.26502e-08	8.07524e-06	Promoter (<=1kb)	ENSMUSG00000019734	0	353499	Tmc4	transmembrane channel-like gene family 4
18-37265126-37265375	-12.3165	2.3173e-08	8.20823e-06	Promoter (<=1kb)	ENSMUSG00000051663	188	93872	Pcdhb1	protocadherin beta 1
1-166128751-166129000	13.743	2.32165e-08	8.21606e-06	Promoter (<=1kb)	ENSMUSG00000026564	-829	240892	Dusp27	dual specificity phosphatase 27 (putative)
13-67862626-67862875	-12.3753	2.54898e-08	8.94908e-06	Promoter (<=1kb)	ENSMUSG00000064063	-451	408058	BC048507	cDNA sequence BC048507
10-80299876-80300125	-10.5784	2.67758e-08	9.34632e-06	Promoter (<=1kb)	ENSMUSG00000020135	-722	23805	Apc2	adenomatosis polyposis coli 2
17-86288251-86288500	-22.9552	2.71074e-08	9.43632e-06	Promoter (1-2kb)	ENSMUSG00000100738	-1073	72104	2010106C02Rik	RIKEN cDNA 2010106C02 gene
15-82354876-82355125	14.3646	2.82004e-08	9.76362e-06	Promoter (<=1kb)	ENSMUSG00000022450	-554	67130	Ndufa6	NADH:ubiquinone oxidoreductase subunit A6
7-4866126-4866375	7.47752	2.81854e-08	9.76362e-06	Promoter (<=1kb)	ENSMUSG00000052605	0	67441	Isoc2b	isochorismatase domain containing 2b
6-126738251-126738500	-8.59641	2.88942e-08	9.98583e-06	Promoter (1-2kb)	ENSMUSG00000038077	-1440	16494	Kcna6	potassium voltage-gated channel, shaker-related, subfamily, member 6
11-110168501-110168750	-16.9619	2.90068e-08	1.00067e-05	Promoter (<=1kb)	ENSMUSG00000041797	-305	217262	Abca9	ATP-binding cassette, sub-family A (ABC1), member 9
11-96111876-96112125	-16.5488	2.90593e-08	1.00158e-05	Promoter (<=1kb)	ENSMUSG00000006056	0	76815	Calcoco2	calcium binding and coiled-coil domain 2
10-78170001-78170250	6.99807	2.95435e-08	1.01736e-05	Promoter (<=1kb)	ENSMUSG00000053329	-219	28295	D10Jhu81e	DNA segment, Chr 10, Johns Hopkins University 81 expressed
11-54437251-54437500	-15.7129	3.00298e-08	1.03317e-05	Promoter (<=1kb)	ENSMUSG00000035992	-699	216742	Fnip1	folliculin interacting protein 1
4-118291876-118292125	-17.3363	3.07199e-08	1.05597e-05	Promoter (<=1kb)	ENSMUSG00000033295	-471	19268	Ptprf	protein tyrosine phosphatase, receptor type, F
9-104002376-104002625	-6.89155	3.12896e-08	1.07267e-05	Promoter (<=1kb)	ENSMUSG00000032558	0	74025	Nphp3	nephronophthisis 3 (adolescent)
7-105049501-105049750	22.7335	3.22853e-08	1.10188e-05	Promoter (1-2kb)	ENSMUSG00000073914	-1622	258355	Olfr677	olfactory receptor 677
7-105049626-105049875	22.7335	3.22853e-08	1.10188e-05	Promoter (1-2kb)	ENSMUSG00000073914	-1497	258355	Olfr677	olfactory receptor 677
6-128424876-128425125	5.22523	3.40291e-08	1.15275e-05	Promoter (<=1kb)	ENSMUSG00000001518	0	101142	Itfg2	integrin alpha FG-GAP repeat containing 2
2-87694501-87694750	-24.916	3.78685e-08	1.27206e-05	Promoter (<=1kb)	ENSMUSG00000075151	-554	258653	Olfr1136	olfactory receptor 1136
13-45545876-45546125	9.6595	3.88888e-08	1.29951e-05	Promoter (<=1kb)	ENSMUSG00000000253	-28	66355	Gmpr	guanosine monophosphate reductase
3-123386751-123387000	12.8799	3.92603e-08	1.31078e-05	Promoter (<=1kb)	ENSMUSG00000028114	-643	210529	Mettl14	methyltransferase like 14
17-74366626-74366875	-19.8878	3.96301e-08	1.32083e-05	Promoter (<=1kb)	ENSMUSG00000024068	-421	50850	Spast	spastin
1-58392126-58392375	-8.828	3.97446e-08	1.32349e-05	Promoter (<=1kb)	ENSMUSG00000051223	-523	66882	Bzw1	basic leucine zipper and W2 domains 1
14-73237876-73238125	15.3653	3.99386e-08	1.3288e-05	Promoter (<=1kb)	ENSMUSG00000033446	0	67168	Lpar6	lysophosphatidic acid receptor 6
2-162947626-162947875	10.7076	4.06254e-08	1.35048e-05	Promoter (<=1kb)	ENSMUSG00000035576	-130	241764	L3mbtl1	L3MBTL1 histone methyl-lysine binding protein
4-119383876-119384125	23.256	4.10008e-08	1.36144e-05	Promoter (<=1kb)	ENSMUSG00000028637	0	73332	Ccdc30	coiled-coil domain containing 30
15-89377376-89377625	9.28848	4.11913e-08	1.36467e-05	Promoter (<=1kb)	ENSMUSG00000022615	-337	72962	Tymp	thymidine phosphorylase
17-88668376-88668625	-9.60045	4.18736e-08	1.38239e-05	Promoter (<=1kb)	ENSMUSG00000024154	-35	71828	Gtf2a1l	general transcription factor IIA, 1-like
7-19118501-19118750	12.0144	4.40802e-08	1.45089e-05	Promoter (<=1kb)	ENSMUSG00000085601	-133	243866	Gm4969	predicted gene 4969
11-29825251-29825500	8.40161	4.56202e-08	1.49578e-05	Promoter (<=1kb)	ENSMUSG00000078157	168	216622	4931440F15Rik	RIKEN cDNA 4931440F15 gene
8-77623251-77623500	-30.4274	4.5682e-08	1.49653e-05	Promoter (<=1kb)	ENSMUSG00000086781	-672	67357	1700092C02Rik	RIKEN cDNA 1700092C02 gene
4-106622501-106622750	9.84702	4.73924e-08	1.54691e-05	Promoter (<=1kb)	ENSMUSG00000034919	69	230576	Ttc22	tetratricopeptide repeat domain 22
6-116649501-116649750	-11.6063	4.74216e-08	1.54691e-05	Promoter (<=1kb)	ENSMUSG00000048489	-859	213393	Depp1	DEPP1 autophagy regulator
13-119487751-119488000	5.70826	4.78976e-08	1.55846e-05	Promoter (<=1kb)	ENSMUSG00000074634	-39	633640	Tmem267	transmembrane protein 267
18-80197126-80197375	-8.49156	4.89451e-08	1.58716e-05	Promoter (1-2kb)	ENSMUSG00000024570	-1923	68731	Rbfa	ribosome binding factor A
7-10749501-10749750	29.1424	4.96203e-08	1.60634e-05	Promoter (<=1kb)	ENSMUSG00000059206	0	252910	Vmn1r71	vomeronasal 1 receptor 71
19-6011751-6012000	27.8615	5.04268e-08	1.62848e-05	Promoter (<=1kb)	ENSMUSG00000097404	-620	100502985	Gm10814	predicted gene 10814
5-35361501-35361750	-22.4182	5.18243e-08	1.66537e-05	Promoter (<=1kb)	ENSMUSG00000106762	0	74429	4930478P22Rik	RIKEN cDNA 4930478P22 gene
5-134561876-134562125	-12.0327	5.31023e-08	1.70041e-05	Promoter (1-2kb)	ENSMUSG00000085957	-1705	214292	Syna	syncytin a
5-122643751-122644000	10.657	5.32055e-08	1.70229e-05	Promoter (<=1kb)	ENSMUSG00000029468	0	18439	P2rx7	purinergic receptor P2X, ligand-gated ion channel, 7
2-158147126-158147375	11.3528	5.36367e-08	1.71466e-05	Promoter (<=1kb)	ENSMUSG00000037820	-690	21817	Tgm2	transglutaminase 2, C polypeptide
7-45643376-45643625	6.67164	5.42087e-08	1.72718e-05	Promoter (<=1kb)	ENSMUSG00000042918	-759	74490	Mamstr	MEF2 activating motif and SAP domain containing transcriptional regulator
2-165503626-165503875	11.8312	5.45503e-08	1.73519e-05	Promoter (<=1kb)	ENSMUSG00000027661	0	170441	Slc2a10	solute carrier family 2 (facilitated glucose transporter), member 10
11-98849001-98849250	-14.2076	5.47501e-08	1.73866e-05	Promoter (1-2kb)	ENSMUSG00000038020	-1082	268480	Rapgefl1	Rap guanine nucleotide exchange factor (GEF)-like 1
5-122210001-122210250	17.8092	5.52267e-08	1.75089e-05	Promoter (<=1kb)	ENSMUSG00000064267	0	74096	Hvcn1	hydrogen voltage-gated channel 1
7-45759626-45759875	8.01861	5.89159e-08	1.85559e-05	Promoter (<=1kb)	ENSMUSG00000003271	-14	54200	Sult2b1	sulfotransferase family, cytosolic, 2B, member 1
12-49389626-49389875	-11.2347	5.99584e-08	1.88224e-05	Promoter (<=1kb)	ENSMUSG00000104861	0	67293	3110039M20Rik	RIKEN cDNA 3110039M20 gene
18-24022126-24022375	15.6562	6.09808e-08	1.91277e-05	Promoter (1-2kb)	ENSMUSG00000051469	-1316	59057	Zfp24	zinc finger protein 24
13-64265626-64265875	-22.5681	6.28907e-08	1.95668e-05	Promoter (<=1kb)	ENSMUSG00000097101	-602	66503	1810034E14Rik	RIKEN cDNA 1810034E14 gene
13-64265751-64266000	-22.5681	6.28907e-08	1.95668e-05	Promoter (<=1kb)	ENSMUSG00000097101	-477	66503	1810034E14Rik	RIKEN cDNA 1810034E14 gene
X-103624001-103624250	25.6996	6.30731e-08	1.95918e-05	Promoter (<=1kb)	ENSMUSG00000086370	-211	78878	Ftx	Ftx transcript, Xist regulator (non-protein coding)
2-158637376-158637625	20.6523	6.40543e-08	1.98163e-05	Promoter (<=1kb)	ENSMUSG00000093120	-958	100499529	Mir3474	microRNA 3474
2-70039001-70039250	11.5451	6.44419e-08	1.99041e-05	Promoter (<=1kb)	ENSMUSG00000042064	0	329421	Myo3b	myosin IIIB
1-36307001-36307250	15.9425	6.48388e-08	2.00106e-05	Promoter (<=1kb)	ENSMUSG00000037447	-483	214855	Arid5a	AT rich interactive domain 5A (MRF1-like)
15-82252126-82252375	-24.163	6.53881e-08	2.01315e-05	Promoter (<=1kb)	ENSMUSG00000068099	-22	76505	1500009C09Rik	RIKEN cDNA 1500009C09 gene
5-122650376-122650625	-14.2411	6.56888e-08	2.02079e-05	Promoter (<=1kb)	ENSMUSG00000029468	0	18439	P2rx7	purinergic receptor P2X, ligand-gated ion channel, 7
12-109459751-109460000	7.7044	6.64845e-08	2.04363e-05	Promoter (<=1kb)	ENSMUSG00000040856	0	13386	Dlk1	delta like non-canonical Notch ligand 1
19-6012126-6012375	26.1896	6.76305e-08	2.07553e-05	Promoter (<=1kb)	ENSMUSG00000097404	-245	100502985	Gm10814	predicted gene 10814
11-5708126-5708375	11.0255	6.808e-08	2.08765e-05	Promoter (<=1kb)	ENSMUSG00000020477	-436	64660	Mrps24	mitochondrial ribosomal protein S24
16-77329251-77329500	9.13931	6.89095e-08	2.1114e-05	Promoter (<=1kb)	ENSMUSG00000090386	0	77994	Mir99ahg	Mir99a and Mirlet7c-1 host gene (non-protein coding)
17-87799626-87799875	-19.6126	6.97963e-08	2.13516e-05	Promoter (1-2kb)	ENSMUSG00000050138	-1632	210741	Kcnk12	potassium channel, subfamily K, member 12
7-45240751-45241000	8.74724	7.03985e-08	2.15187e-05	Promoter (<=1kb)	ENSMUSG00000094152	-85	381884	Slc6a16	solute carrier family 6, member 16
17-71630626-71630875	-22.6189	7.30291e-08	2.22696e-05	Promoter (<=1kb)	ENSMUSG00000093289	-406	100217462	Snord92	small nucleolar RNA, C/D box 92
12-40134376-40134625	10.7798	7.34959e-08	2.23941e-05	Promoter (<=1kb)	ENSMUSG00000002565	-148	20259	Scin	scinderin
19-47537251-47537500	9.71815	7.40179e-08	2.25353e-05	Promoter (<=1kb)	ENSMUSG00000042694	7	108689	Stn1	STN1, CST complex subunit
3-123387001-123387250	12.1502	7.45849e-08	2.26539e-05	Promoter (<=1kb)	ENSMUSG00000028114	-893	210529	Mettl14	methyltransferase like 14
18-37011001-37011250	-11.4367	7.47044e-08	2.26723e-05	Promoter (<=1kb)	ENSMUSG00000102206	169	12942	Pcdha11	protocadherin alpha 11
9-108111251-108111500	10.845	7.89515e-08	2.39045e-05	Promoter (<=1kb)	ENSMUSG00000032589	-838	12217	Bsn	bassoon
3-17794376-17794625	-7.3152	8.23761e-08	2.48238e-05	Promoter (<=1kb)	ENSMUSG00000100252	-271	70441	Mir124-2hg	Mir124-2 host gene (non-protein coding)
9-21240126-21240375	11.146	8.24872e-08	2.48299e-05	Promoter (<=1kb)	ENSMUSG00000003308	-765	50868	Keap1	kelch-like ECH-associated protein 1
8-104101126-104101375	-9.25962	8.43025e-08	2.52852e-05	Promoter (<=1kb)	ENSMUSG00000031871	-250	12562	Cdh5	cadherin 5
18-77768876-77769125	23.8622	8.49887e-08	2.54313e-05	Promoter (1-2kb)	ENSMUSG00000041840	-1090	225745	Haus1	HAUS augmin-like complex, subunit 1
4-116628376-116628625	-18.8779	8.80843e-08	2.61942e-05	Promoter (<=1kb)	ENSMUSG00000028693	-435	50927	Nasp	nuclear autoantigenic sperm protein (histone-binding)
9-55049501-55049750	-14.7517	8.97644e-08	2.66319e-05	Promoter (<=1kb)	ENSMUSG00000035200	-722	108015	Chrnb4	cholinergic receptor, nicotinic, beta polypeptide 4
5-64933001-64933250	17.0773	9.28741e-08	2.74061e-05	Promoter (<=1kb)	ENSMUSG00000044827	-240	21897	Tlr1	toll-like receptor 1
7-39449626-39449875	5.06551	9.44794e-08	2.7837e-05	Promoter (<=1kb)	ENSMUSG00000030424	108	233147	Zfp939	zinc finger protein 939
7-35318626-35318875	12.3493	9.47776e-08	2.79034e-05	Promoter (<=1kb)	ENSMUSG00000063808	-186	67471	Gpatch1	G patch domain containing 1
11-53323751-53324000	24.8228	9.77818e-08	2.86341e-05	Promoter (<=1kb)	ENSMUSG00000018239	-679	67966	Zcchc10	zinc finger, CCHC domain containing 10
X-61709626-61709875	9.32243	9.80557e-08	2.86924e-05	Promoter (<=1kb)	ENSMUSG00000057615	129	434784	Ldoc1	regulator of NFKB signaling
11-89075001-89075250	14.7166	9.87985e-08	2.88657e-05	Promoter (<=1kb)	ENSMUSG00000072553	0	217071	Gm525	predicted gene 525
8-27117251-27117500	14.606	9.88762e-08	2.88664e-05	Promoter (<=1kb)	ENSMUSG00000031486	0	78560	Adgra2	adhesion G protein-coupled receptor A2
2-125506876-125507125	10.8968	1.00624e-07	2.92653e-05	Promoter (<=1kb)	ENSMUSG00000027204	-491	14118	Fbn1	fibrillin 1
6-112272626-112272875	-16.9192	1.01394e-07	2.94445e-05	Promoter (<=1kb)	ENSMUSG00000057604	-883	30937	Lmcd1	LIM and cysteine-rich domains 1
9-54980751-54981000	13.3808	1.06807e-07	3.07605e-05	Promoter (<=1kb)	ENSMUSG00000035594	0	110835	Chrna5	cholinergic receptor, nicotinic, alpha polypeptide 5
5-33899751-33900000	16.4741	1.0733e-07	3.08415e-05	Promoter (<=1kb)	ENSMUSG00000098830	-780	102466789	Mir7024	microRNA 7024
19-26746376-26746625	11.588	1.07724e-07	3.09317e-05	Promoter (<=1kb)	ENSMUSG00000024921	-975	67155	Smarca2	SWI/SNF related, matrix associated, actin dependent regulator of chromatin, subfamily a, member 2
8-46551376-46551625	-7.69739	1.10532e-07	3.16432e-05	Promoter (<=1kb)	ENSMUSG00000031629	-403	71876	Cenpu	centromere protein U
8-92854376-92854625	18.8538	1.11328e-07	3.18473e-05	Promoter (<=1kb)	ENSMUSG00000033192	-714	270084	Lpcat2	lysophosphatidylcholine acyltransferase 2
8-104101001-104101250	-8.47139	1.11633e-07	3.19107e-05	Promoter (<=1kb)	ENSMUSG00000031871	-375	12562	Cdh5	cadherin 5
8-63952126-63952375	-5.7183	1.12071e-07	3.20121e-05	Promoter (<=1kb)	ENSMUSG00000094443	0	244495	Sgo2b	shugoshin 2B
6-67034751-67035000	22.3926	1.15665e-07	3.28188e-05	Promoter (1-2kb)	ENSMUSG00000087231	-1599	320172	E230016M11Rik	RIKEN cDNA E230016M11 gene
2-119796501-119796750	24.6638	1.18627e-07	3.36093e-05	Promoter (<=1kb)	ENSMUSG00000027298	-983	22174	Tyro3	TYRO3 protein tyrosine kinase 3
18-78123751-78124000	9.28551	1.20371e-07	3.40032e-05	Promoter (<=1kb)	ENSMUSG00000059336	-325	108052	Slc14a1	solute carrier family 14 (urea transporter), member 1
1-166129751-166130000	15.6671	1.24562e-07	3.49552e-05	Promoter (<=1kb)	ENSMUSG00000000544	-238	59290	Gpa33	glycoprotein A33 (transmembrane)
1-128328501-128328750	14.793	1.27482e-07	3.56704e-05	Promoter (<=1kb)	ENSMUSG00000026354	-183	226413	Lct	lactase
1-99772626-99772875	-7.81765	1.36174e-07	3.78266e-05	Promoter (<=1kb)	ENSMUSG00000067028	0	241175	Cntnap5b	contactin associated protein-like 5B
10-77799126-77799375	-18.2525	1.36404e-07	3.78631e-05	Promoter (<=1kb)	ENSMUSG00000096380	0	100503388	Gm19668	predicted gene, 19668
9-15874501-15874750	10.9159	1.41066e-07	3.89878e-05	Promoter (<=1kb)	ENSMUSG00000050901	0	244701	Mtnr1b	melatonin receptor 1B
11-97500501-97500750	-7.91394	1.41806e-07	3.91641e-05	Promoter (<=1kb)	ENSMUSG00000047988	-161	100141474	4933428G20Rik	RIKEN cDNA 4933428G20 gene
17-15498751-15499000	-7.52561	1.45825e-07	4.00149e-05	Promoter (<=1kb)	ENSMUSG00000014769	-412	19170	Psmb1	proteasome (prosome, macropain) subunit, beta type 1
4-118782501-118782750	-23.7003	1.4877e-07	4.05907e-05	Promoter (<=1kb)	ENSMUSG00000111159	0	258306	Olfr1337	olfactory receptor 1337
4-87806376-87806625	15.8853	1.48926e-07	4.06043e-05	Promoter (<=1kb)	ENSMUSG00000028496	-53	70122	Mllt3	myeloid/lymphoid or mixed-lineage leukemia; translocated to, 3
2-87694626-87694875	-22.5799	1.49206e-07	4.0623e-05	Promoter (<=1kb)	ENSMUSG00000075151	-679	258653	Olfr1136	olfactory receptor 1136
4-132974001-132974250	12.5955	1.50776e-07	4.10212e-05	Promoter (<=1kb)	ENSMUSG00000028874	0	14191	Fgr	FGR proto-oncogene, Src family tyrosine kinase
15-83562626-83562875	10.5914	1.53194e-07	4.16202e-05	Promoter (<=1kb)	ENSMUSG00000041736	-717	12257	Tspo	translocator protein
11-98260626-98260875	-18.0743	1.53321e-07	4.16252e-05	Promoter (1-2kb)	ENSMUSG00000093176	-1731	100628613	Mir5119	microRNA 5119
2-165401501-165401750	13.9511	1.56125e-07	4.23264e-05	Promoter (1-2kb)	ENSMUSG00000027670	-1096	74614	Ocstamp	osteoclast stimulatory transmembrane protein
7-31162376-31162625	16.2277	1.56951e-07	4.25176e-05	Promoter (<=1kb)	ENSMUSG00000100985	18	100038516	Gm10640	predicted gene 10640
1-185496876-185497125	16.1016	1.60703e-07	4.34448e-05	Promoter (<=1kb)	ENSMUSG00000102185	-263	114668	5033404E19Rik	NSA2 ribosome biogenesis homolog pseudogene
11-110168376-110168625	-13.2856	1.62905e-07	4.39163e-05	Promoter (<=1kb)	ENSMUSG00000041797	-180	217262	Abca9	ATP-binding cassette, sub-family A (ABC1), member 9
6-116649626-116649875	-9.72848	1.65504e-07	4.4523e-05	Promoter (<=1kb)	ENSMUSG00000048489	-734	213393	Depp1	DEPP1 autophagy regulator
5-45497126-45497375	-19.957	1.66735e-07	4.47569e-05	Promoter (<=1kb)	ENSMUSG00000039682	-855	66988	Lap3	leucine aminopeptidase 3
4-130167501-130167750	10.7801	1.67308e-07	4.48512e-05	Promoter (<=1kb)	ENSMUSG00000028776	-890	94242	Tinagl1	tubulointerstitial nephritis antigen-like 1
4-130167626-130167875	12.4392	1.69035e-07	4.52192e-05	Promoter (1-2kb)	ENSMUSG00000028776	-1015	94242	Tinagl1	tubulointerstitial nephritis antigen-like 1
5-137778001-137778250	-11.5341	1.69368e-07	4.52768e-05	Promoter (<=1kb)	ENSMUSG00000029725	-599	69871	Ppp1r35	protein phosphatase 1, regulatory subunit 35
18-80365126-80365375	-8.87798	1.71771e-07	4.57916e-05	Promoter (<=1kb)	ENSMUSG00000059852	-872	240444	Kcng2	potassium voltage-gated channel, subfamily G, member 2
4-106622376-106622625	9.54031	1.74432e-07	4.64364e-05	Promoter (<=1kb)	ENSMUSG00000034919	0	230576	Ttc22	tetratricopeptide repeat domain 22
2-77171626-77171875	8.39855	1.7797e-07	4.7247e-05	Promoter (<=1kb)	ENSMUSG00000044033	-990	545428	Ccdc141	coiled-coil domain containing 141
10-77799001-77799250	-17.932	1.80705e-07	4.78738e-05	Promoter (<=1kb)	ENSMUSG00000096380	0	100503388	Gm19668	predicted gene, 19668
11-52125751-52126000	12.3011	1.83077e-07	4.84688e-05	Promoter (<=1kb)	ENSMUSG00000092870	-746	100526467	Mir3061	microRNA 3061
8-106682001-106682250	20.1655	1.84691e-07	4.8795e-05	Promoter (<=1kb)	ENSMUSG00000041949	-818	272538	Tango6	transport and golgi organization 6
18-75698001-75698250	7.74391	1.85402e-07	4.89326e-05	Promoter (<=1kb)	ENSMUSG00000052928	-447	269037	Ctif	CBP80/20-dependent translation initiation factor
6-116506501-116506750	-10.2424	1.86702e-07	4.91668e-05	Promoter (<=1kb)	ENSMUSG00000053251	0	258019	Olfr212	olfactory receptor 212
4-87806251-87806500	17.4021	1.96053e-07	5.13724e-05	Promoter (<=1kb)	ENSMUSG00000028496	0	70122	Mllt3	myeloid/lymphoid or mixed-lineage leukemia; translocated to, 3
3-123386501-123386750	11.5721	1.97444e-07	5.16662e-05	Promoter (<=1kb)	ENSMUSG00000028114	-393	210529	Mettl14	methyltransferase like 14
7-35318751-35319000	6.79789	1.9821e-07	5.18312e-05	Promoter (<=1kb)	ENSMUSG00000063808	-311	67471	Gpatch1	G patch domain containing 1
2-130693001-130693250	-16.267	2.00596e-07	5.23839e-05	Promoter (1-2kb)	ENSMUSG00000074796	-1019	269356	Slc4a11	solute carrier family 4, sodium bicarbonate transporter-like, member 11
19-61127251-61127500	-30.7339	2.01837e-07	5.26514e-05	Promoter (<=1kb)	ENSMUSG00000074733	64	414758	Zfp950	zinc finger protein 950
17-43389251-43389500	11.4065	2.06166e-07	5.36556e-05	Promoter (<=1kb)	ENSMUSG00000056492	0	224792	Adgrf5	adhesion G protein-coupled receptor F5
3-154710876-154711125	23.5576	2.12161e-07	5.51412e-05	Promoter (<=1kb)	ENSMUSG00000078161	0	209601	Erich3	glutamate rich 3
17-74296876-74297125	14.1749	2.1407e-07	5.55621e-05	Promoter (1-2kb)	ENSMUSG00000058704	-1355	76890	Memo1	mediator of cell motility 1
3-37063501-37063750	11.4472	2.21763e-07	5.7442e-05	Promoter (<=1kb)	ENSMUSG00000027719	0	21744	Adad1	adenosine deaminase domain containing 1 (testis specific)
7-102566126-102566375	17.4915	2.22245e-07	5.75281e-05	Promoter (<=1kb)	ENSMUSG00000030966	-640	20821	Trim21	tripartite motif-containing 21
12-105563126-105563375	10.5192	2.22857e-07	5.76476e-05	Promoter (<=1kb)	ENSMUSG00000021070	0	12062	Bdkrb2	bradykinin receptor, beta 2
12-3235001-3235250	-5.61144	2.26636e-07	5.84674e-05	Promoter (<=1kb)	ENSMUSG00000079179	-254	74173	Rab10os	RAB10, member RAS oncogene family, opposite strand
11-52125876-52126125	9.78278	2.29346e-07	5.88414e-05	Promoter (<=1kb)	ENSMUSG00000092870	-621	100526467	Mir3061	microRNA 3061
7-28540126-28540375	-14.6564	2.29222e-07	5.88414e-05	Promoter (<=1kb)	ENSMUSG00000084174	-510	68416	Sycn	syncollin
7-28540251-28540500	-14.6564	2.29222e-07	5.88414e-05	Promoter (<=1kb)	ENSMUSG00000084174	-385	68416	Sycn	syncollin
11-55197751-55198000	-11.6671	2.34807e-07	5.99704e-05	Promoter (<=1kb)	ENSMUSG00000084980	0	74045	Slc36a1os	solute carrier family 36 (proton/amino acid symporter), member 1, opposite strand
18-37737251-37737500	9.46737	2.35229e-07	5.99982e-05	Promoter (<=1kb)	ENSMUSG00000102440	0	93717	Pcdhga9	protocadherin gamma subfamily A, 9
10-23894876-23895125	7.7034	2.38554e-07	6.06851e-05	Promoter (<=1kb)	ENSMUSG00000037440	22	22361	Vnn1	vanin 1
5-77408501-77408750	-13.5992	2.39643e-07	6.09216e-05	Promoter (<=1kb)	ENSMUSG00000036256	-460	29817	Igfbp7	insulin-like growth factor binding protein 7
13-75914501-75914750	9.67272	2.4607e-07	6.22255e-05	Promoter (1-2kb)	ENSMUSG00000021589	-1051	73296	Rhobtb3	Rho-related BTB domain containing 3
13-75914626-75914875	9.67272	2.4607e-07	6.22255e-05	Promoter (1-2kb)	ENSMUSG00000021589	-1176	73296	Rhobtb3	Rho-related BTB domain containing 3
14-19585376-19585625	-9.77024	2.49682e-07	6.30143e-05	Promoter (<=1kb)	ENSMUSG00000093979	-241	100039441	Gm2237	predicted gene 2237
4-143348501-143348750	-20.8543	2.53529e-07	6.37245e-05	Promoter (1-2kb)	ENSMUSG00000028584	-1007	242735	Lrrc38	leucine rich repeat containing 38
2-174295626-174295875	11.4594	2.57078e-07	6.43728e-05	Promoter (<=1kb)	ENSMUSG00000086537	-190	56802	Nespas	neuroendocrine secretory protein antisense
7-110863001-110863250	14.9663	2.61197e-07	6.53616e-05	Promoter (<=1kb)	ENSMUSG00000030787	0	114332	Lyve1	lymphatic vessel endothelial hyaluronan receptor 1
9-51914376-51914625	-16.5177	2.68092e-07	6.68254e-05	Promoter (<=1kb)	ENSMUSG00000111836	0	74072	4933407I05Rik	RIKEN cDNA 4933407I05 gene
14-34523376-34523625	-7.36936	2.81341e-07	6.9478e-05	Promoter (<=1kb)	ENSMUSG00000021797	-575	78243	9230112D13Rik	RIKEN cDNA 9230112D13 gene
7-25285876-25286125	14.172	2.81106e-07	6.9478e-05	Promoter (<=1kb)	ENSMUSG00000005442	53	71722	Cic	capicua transcriptional repressor
7-73819001-73819250	11.3313	2.91744e-07	7.18711e-05	Promoter (<=1kb)	ENSMUSG00000105381	-340	102465712	Mir7234	microRNA 7234
2-119796626-119796875	18.2937	2.92381e-07	7.19448e-05	Promoter (<=1kb)	ENSMUSG00000027298	-858	22174	Tyro3	TYRO3 protein tyrosine kinase 3
12-109459626-109459875	7.61431	2.99396e-07	7.32948e-05	Promoter (<=1kb)	ENSMUSG00000040856	0	13386	Dlk1	delta like non-canonical Notch ligand 1
3-122044251-122044500	8.7364	3.02183e-07	7.38358e-05	Promoter (<=1kb)	ENSMUSG00000028125	0	11304	Abca4	ATP-binding cassette, sub-family A (ABC1), member 4
7-28796876-28797125	-5.94431	3.02945e-07	7.39277e-05	Promoter (<=1kb)	ENSMUSG00000051735	0	320435	Rinl	Ras and Rab interactor-like
15-95790001-95790250	16.6685	3.05773e-07	7.45231e-05	Promoter (<=1kb)	ENSMUSG00000064210	-593	105722	Ano6	anoctamin 6
13-23115626-23115875	-23.6643	3.08589e-07	7.51138e-05	Promoter (<=1kb)	ENSMUSG00000115791	-896	171273	Vmn1r217	vomeronasal 1 receptor 217
10-77620751-77621000	-12.3504	3.11531e-07	7.55901e-05	Promoter (1-2kb)	ENSMUSG00000009293	-1275	22213	Ube2g2	ubiquitin-conjugating enzyme E2G 2
5-21543376-21543625	11.196	3.12246e-07	7.57154e-05	Promoter (<=1kb)	ENSMUSG00000039883	0	74511	Lrrc17	leucine rich repeat containing 17
10-100497251-100497500	26.901	3.15359e-07	7.6315e-05	Promoter (<=1kb)	ENSMUSG00000019971	-831	216274	Cep290	centrosomal protein 290
2-6214001-6214250	14.9365	3.15513e-07	7.6315e-05	Promoter (<=1kb)	ENSMUSG00000039063	-968	67856	Echdc3	enoyl Coenzyme A hydratase domain containing 3
11-54819376-54819625	-19.0242	3.17285e-07	7.66952e-05	Promoter (<=1kb)	ENSMUSG00000086789	-294	432562	Lyrm7os	LYR motif containing 7, opposite strand
17-13230001-13230250	9.02954	3.23324e-07	7.78606e-05	Promoter (<=1kb)	ENSMUSG00000073457	-7	236574	Smok2b	sperm motility kinase 2B
15-25714001-25714250	12.4579	3.24559e-07	7.80497e-05	Promoter (<=1kb)	ENSMUSG00000022272	130	17909	Myo10	myosin X
18-74731626-74731875	14.4002	3.31794e-07	7.94516e-05	Promoter (1-2kb)	ENSMUSG00000025885	-1890	17919	Myo5b	myosin VB
5-114921876-114922125	-12.0383	3.34732e-07	8.00552e-05	Promoter (1-2kb)	ENSMUSG00000041827	-1115	231655	Oasl1	2'-5' oligoadenylate synthetase-like 1
14-70179251-70179500	14.6304	3.38154e-07	8.06724e-05	Promoter (1-2kb)	ENSMUSG00000022090	-1570	213019	Pdlim2	PDZ and LIM domain 2
17-43389376-43389625	9.28932	3.40247e-07	8.10709e-05	Promoter (<=1kb)	ENSMUSG00000056492	0	224792	Adgrf5	adhesion G protein-coupled receptor F5
8-105268251-105268500	5.77489	3.40152e-07	8.10709e-05	Promoter (1-2kb)	ENSMUSG00000033249	-1301	26386	Hsf4	heat shock transcription factor 4
8-79349626-79349875	11.2745	3.44397e-07	8.18563e-05	Promoter (<=1kb)	ENSMUSG00000031681	176	17125	Smad1	SMAD family member 1
1-39577626-39577875	-5.95438	3.5222e-07	8.32002e-05	Promoter (<=1kb)	ENSMUSG00000048234	-221	67702	Rnf149	ring finger protein 149
1-165788126-165788375	18.9241	3.60914e-07	8.494e-05	Promoter (<=1kb)	ENSMUSG00000005763	-306	12503	Cd247	CD247 antigen
11-89074876-89075125	13.4808	3.61321e-07	8.49835e-05	Promoter (<=1kb)	ENSMUSG00000072553	0	217071	Gm525	predicted gene 525
7-126777751-126778000	15.2776	3.62943e-07	8.51042e-05	Promoter (<=1kb)	ENSMUSG00000042675	170	66090	Ypel3	yippee like 3
8-93974001-93974250	8.70787	3.76741e-07	8.8178e-05	Promoter (<=1kb)	ENSMUSG00000031751	-40	23802	Amfr	autocrine motility factor receptor
11-94243126-94243375	12.2337	3.86145e-07	9.02081e-05	Promoter (<=1kb)	ENSMUSG00000044177	-419	278507	Wfikkn2	WAP, follistatin/kazal, immunoglobulin, kunitz and netrin domain containing 2
3-90475376-90475625	19.2179	3.89491e-07	9.08297e-05	Promoter (<=1kb)	ENSMUSG00000001016	-501	67781	Ilf2	interleukin enhancer binding factor 2
7-45240501-45240750	11.9642	3.99062e-07	9.27795e-05	Promoter (<=1kb)	ENSMUSG00000094152	-335	381884	Slc6a16	solute carrier family 6, member 16
7-16274251-16274500	9.0863	4.11611e-07	9.54081e-05	Promoter (<=1kb)	ENSMUSG00000091811	-634	66300	Inafm1	InaF motif containing 1
8-122624251-122624500	7.62583	4.14363e-07	9.59879e-05	Promoter (1-2kb)	ENSMUSG00000069867	-1512	382035	Pabpn1l	poly(A)binding protein nuclear 1-like
3-55142001-55142250	-13.6692	4.15012e-07	9.60804e-05	Promoter (<=1kb)	ENSMUSG00000048655	-38	320604	Ccdc169	coiled-coil domain containing 169
19-7612751-7613000	-15.8351	4.16665e-07	9.64047e-05	Promoter (<=1kb)	ENSMUSG00000024973	146	66727	Hrasls5	HRAS-like suppressor family, member 5
17-25189376-25189625	-5.25954	4.18055e-07	9.6668e-05	Promoter (<=1kb)	ENSMUSG00000015127	0	74154	Unkl	unkempt family like zinc finger
1-9908501-9908750	-9.26388	4.30134e-07	9.89244e-05	Promoter (<=1kb)	ENSMUSG00000046101	0	240697	Mcmdc2	minichromosome maintenance domain containing 2
6-139323001-139323250	-14.8016	4.37567e-07	0.000100513	Promoter (<=1kb)	ENSMUSG00000108128	-425	70962	4922502N22Rik	RIKEN cDNA 4922502N22 gene
14-70524626-70524875	-10.9919	4.40316e-07	0.000101024	Promoter (<=1kb)	ENSMUSG00000022097	-545	20389	Sftpc	surfactant associated protein C
5-66099876-66100125	15.9475	4.42979e-07	0.000101514	Promoter (1-2kb)	ENSMUSG00000070780	-1685	245945	Rbm47	RNA binding motif protein 47
7-60005001-60005250	-15.4132	4.44978e-07	0.000101911	Promoter (<=1kb)	ENSMUSG00000102627	0	84704	Snurf	SNRPN upstream reading frame
8-122624126-122624375	8.28089	4.50278e-07	0.000103052	Promoter (1-2kb)	ENSMUSG00000069867	-1387	382035	Pabpn1l	poly(A)binding protein nuclear 1-like
4-137536501-137536750	16.0453	4.51073e-07	0.000103122	Promoter (1-2kb)	ENSMUSG00000099134	-1536	102465616	Mir7018	microRNA 7018
8-94013251-94013500	-17.1649	4.51386e-07	0.000103132	Promoter (<=1kb)	ENSMUSG00000031751	-409	23802	Amfr	autocrine motility factor receptor
5-45640501-45640750	15.4108	4.57289e-07	0.000104356	Promoter (<=1kb)	ENSMUSG00000015879	-887	58227	Fam184b	family with sequence similarity 184, member B
2-173702126-173702375	-12.7546	4.59325e-07	0.000104544	Promoter (<=1kb)	ENSMUSG00000098588	-978	102465173	Mir6340	microRNA 6340
8-46551251-46551500	-14.8849	4.6144e-07	0.000104929	Promoter (<=1kb)	ENSMUSG00000031629	-528	71876	Cenpu	centromere protein U
14-74948376-74948625	-13.3602	4.66482e-07	0.000105887	Promoter (<=1kb)	ENSMUSG00000068015	-500	380916	Lrch1	leucine-rich repeats and calponin homology (CH) domain containing 1
19-60468876-60469125	-7.38879	4.81274e-07	0.000108795	Promoter (<=1kb)	ENSMUSG00000045052	-572	226278	Prlhr	prolactin releasing hormone receptor
4-108031126-108031375	-9.55562	4.81075e-07	0.000108795	Promoter (<=1kb)	ENSMUSG00000028600	-140	242608	Podn	podocan
5-65863126-65863375	10.4754	4.85481e-07	0.000109681	Promoter (<=1kb)	ENSMUSG00000029204	119	74734	Rhoh	ras homolog family member H
5-43661876-43662125	15.6442	4.93705e-07	0.000111211	Promoter (<=1kb)	ENSMUSG00000039765	-221	231214	Cc2d2a	coiled-coil and C2 domain containing 2A
14-79248876-79249125	11.6239	4.99746e-07	0.000112374	Promoter (1-2kb)	ENSMUSG00000071262	-1507	105590	Zfp957	zinc finger protein 957
7-102889001-102889250	22.1806	5.03711e-07	0.000113133	Promoter (<=1kb)	ENSMUSG00000062142	-850	259092	Olfr569	olfactory receptor 569
1-105780126-105780375	10.6682	5.08246e-07	0.000114085	Promoter (<=1kb)	ENSMUSG00000026321	-343	21934	Tnfrsf11a	tumor necrosis factor receptor superfamily, member 11a, NFKB activator
14-69705376-69705625	-12.9182	5.1429e-07	0.000115135	Promoter (<=1kb)	ENSMUSG00000034194	-63	71843	R3hcc1	R3H domain and coiled-coil containing 1
6-30046001-30046250	23.6528	5.14423e-07	0.000115135	Promoter (1-2kb)	ENSMUSG00000058440	-1738	18181	Nrf1	nuclear respiratory factor 1
7-89904751-89905000	-21.0317	5.14232e-07	0.000115135	Promoter (1-2kb)	ENSMUSG00000039391	-1122	70884	Ccdc81	coiled-coil domain containing 81
17-74366501-74366750	-15.3131	5.16634e-07	0.00011536	Promoter (<=1kb)	ENSMUSG00000024068	-546	50850	Spast	spastin
11-50233126-50233375	-21.3077	5.17674e-07	0.000115399	Promoter (<=1kb)	ENSMUSG00000036620	-648	103534	Mgat4b	mannoside acetylglucosaminyltransferase 4, isoenzyme B
1-75545251-75545500	-11.609	5.19509e-07	0.000115458	Promoter (<=1kb)	ENSMUSG00000006576	-766	20536	Slc4a3	solute carrier family 4 (anion exchanger), member 3
3-122044376-122044625	10.1768	5.1978e-07	0.000115458	Promoter (<=1kb)	ENSMUSG00000028125	0	11304	Abca4	ATP-binding cassette, sub-family A (ABC1), member 4
7-38183126-38183375	11.4272	5.19072e-07	0.000115458	Promoter (<=1kb)	ENSMUSG00000054676	0	72244	1600014C10Rik	RIKEN cDNA 1600014C10 gene
10-79663376-79663625	-6.96822	5.24859e-07	0.000116438	Promoter (<=1kb)	ENSMUSG00000020310	-934	17123	Madcam1	mucosal vascular addressin cell adhesion molecule 1
7-27397376-27397625	8.70988	5.32282e-07	0.00011769	Promoter (<=1kb)	ENSMUSG00000011751	-823	80297	Sptbn4	spectrin beta, non-erythrocytic 4
17-32190251-32190500	14.8774	5.42032e-07	0.000119501	Promoter (<=1kb)	ENSMUSG00000037577	-702	71932	Ephx3	epoxide hydrolase 3
4-119190876-119191125	-13.3462	5.57063e-07	0.000122253	Promoter (<=1kb)	ENSMUSG00000028644	-865	27028	Ermap	erythroblast membrane-associated protein
12-34984751-34985000	12.3159	5.63948e-07	0.000123481	Promoter (<=1kb)	ENSMUSG00000092305	0	75456	Prps1l1	phosphoribosyl pyrophosphate synthetase 1-like 1
2-130693126-130693375	-12.5468	5.88375e-07	0.000128244	Promoter (1-2kb)	ENSMUSG00000074796	-1144	269356	Slc4a11	solute carrier family 4, sodium bicarbonate transporter-like, member 11
7-140835126-140835375	12.68	5.91455e-07	0.000128842	Promoter (<=1kb)	ENSMUSG00000025481	0	76974	Urah	urate (5-hydroxyiso-) hydrolase
5-45519376-45519625	16.8996	5.92757e-07	0.000128979	Promoter (<=1kb)	ENSMUSG00000015804	-604	66999	Med28	mediator complex subunit 28
17-35016251-35016500	-13.0672	6.01987e-07	0.000130544	Promoter (<=1kb)	ENSMUSG00000007030	-79	27762	Vwa7	von Willebrand factor A domain containing 7
18-75699251-75699500	15.9388	6.02945e-07	0.000130604	Promoter (1-2kb)	ENSMUSG00000052928	-1697	269037	Ctif	CBP80/20-dependent translation initiation factor
2-181547751-181548000	26.8797	6.30788e-07	0.000135715	Promoter (1-2kb)	ENSMUSG00000000826	-1326	13002	Dnajc5	DnaJ heat shock protein family (Hsp40) member C5
11-94977126-94977375	22.0558	6.42183e-07	0.000137473	Promoter (<=1kb)	ENSMUSG00000001508	-799	20391	Sgca	sarcoglycan, alpha (dystrophin-associated glycoprotein)
2-101684376-101684625	-10.8226	6.5842e-07	0.000140322	Promoter (<=1kb)	ENSMUSG00000027164	161	22034	Traf6	TNF receptor-associated factor 6
3-123386626-123386875	10.9687	6.61881e-07	0.000140903	Promoter (<=1kb)	ENSMUSG00000028114	-518	210529	Mettl14	methyltransferase like 14
7-102900251-102900500	21.8021	6.6821e-07	0.000141935	Promoter (<=1kb)	ENSMUSG00000073964	0	259114	Olfr570	olfactory receptor 570
10-58371501-58371750	-11.7736	6.79897e-07	0.000144177	Promoter (<=1kb)	ENSMUSG00000019920	47	110829	Lims1	LIM and senescent cell antigen-like domains 1
14-123168876-123169125	21.9134	6.80267e-07	0.000144177	Promoter (<=1kb)	ENSMUSG00000115016	-57	380934	AA536875	expressed sequence AA536875
5-122643626-122643875	14.5431	6.87831e-07	0.000145379	Promoter (<=1kb)	ENSMUSG00000029468	-36	18439	P2rx7	purinergic receptor P2X, ligand-gated ion channel, 7
7-102669001-102669250	21.4653	7.04497e-07	0.000148492	Promoter (<=1kb)	ENSMUSG00000073969	-651	258749	Olfr556	olfactory receptor 556
5-134560876-134561125	-6.03638	7.10325e-07	0.000149474	Promoter (<=1kb)	ENSMUSG00000085957	-705	214292	Syna	syncytin a
8-27414126-27414375	24.5567	7.14389e-07	0.000150082	Promoter (<=1kb)	ENSMUSG00000031491	-182	11440	Chrna6	cholinergic receptor, nicotinic, alpha polypeptide 6
7-3293001-3293250	-11.9831	7.15809e-07	0.000150216	Promoter (<=1kb)	ENSMUSG00000068566	0	50918	Myadm	myeloid-associated differentiation marker
13-23915626-23915875	-12.0668	7.1971e-07	0.00015087	Promoter (<=1kb)	ENSMUSG00000021336	-617	319848	Slc17a4	solute carrier family 17 (sodium phosphate), member 4
10-100497126-100497375	20.5625	7.3546e-07	0.000153751	Promoter (<=1kb)	ENSMUSG00000019971	-956	216274	Cep290	centrosomal protein 290
2-31978751-31979000	16.2007	7.39093e-07	0.000154259	Promoter (<=1kb)	ENSMUSG00000001855	-772	227720	Nup214	nucleoporin 214
5-45453626-45453875	-14.18	7.38918e-07	0.000154259	Promoter (<=1kb)	ENSMUSG00000049530	0	624224	Clrn2	clarin 2
11-117860751-117861000	5.59897	7.4409e-07	0.000155049	Promoter (<=1kb)	ENSMUSG00000070330	0	546519	Tmem235	transmembrane protein 235
10-96615251-96615500	16.7972	7.52739e-07	0.000156511	Promoter (1-2kb)	ENSMUSG00000036478	-1506	12226	Btg1	B cell translocation gene 1, anti-proliferative
17-34999251-34999500	-13.1244	7.58274e-07	0.000157066	Promoter (1-2kb)	ENSMUSG00000007029	-1487	22321	Vars	valyl-tRNA synthetase
7-31162251-31162500	10.0794	7.61412e-07	0.000157559	Promoter (<=1kb)	ENSMUSG00000100985	0	100038516	Gm10640	predicted gene 10640
3-90475251-90475500	19.985	7.69162e-07	0.000158806	Promoter (<=1kb)	ENSMUSG00000001016	-626	67781	Ilf2	interleukin enhancer binding factor 2
17-15498626-15498875	-5.84306	7.86421e-07	0.000161964	Promoter (<=1kb)	ENSMUSG00000014769	-287	19170	Psmb1	proteasome (prosome, macropain) subunit, beta type 1
19-3415251-3415500	17.4006	7.85806e-07	0.000161964	Promoter (<=1kb)	ENSMUSG00000024907	-707	14419	Gal	galanin
15-82298751-82299000	11.3867	8.04518e-07	0.000165019	Promoter (<=1kb)	ENSMUSG00000022455	0	74716	Wbp2nl	WBP2 N-terminal like
7-104917501-104917750	-23.1225	8.13047e-07	0.000166345	Promoter (<=1kb)	ENSMUSG00000056782	-207	259062	Olfr667	olfactory receptor 667
1-134191876-134192125	13.6667	8.17731e-07	0.000167214	Promoter (1-2kb)	ENSMUSG00000042451	-1323	53311	Mybph	myosin binding protein H
1-75384626-75384875	11.1969	8.25234e-07	0.000168569	Promoter (<=1kb)	ENSMUSG00000026207	0	11790	Speg	SPEG complex locus
17-45596001-45596250	20.4956	8.29907e-07	0.000169163	Promoter (<=1kb)	ENSMUSG00000023942	-44	63959	Slc29a1	solute carrier family 29 (nucleoside transporters), member 1
5-49973876-49974125	28.3333	8.31118e-07	0.00016932	Promoter (1-2kb)	ENSMUSG00000029090	-1801	70693	Adgra3	adhesion G protein-coupled receptor A3
7-45825501-45825750	12.8462	8.69744e-07	0.00017616	Promoter (<=1kb)	ENSMUSG00000058743	-719	211480	Kcnj14	potassium inwardly-rectifying channel, subfamily J, member 14
2-125507001-125507250	11.4717	8.70304e-07	0.00017618	Promoter (<=1kb)	ENSMUSG00000027204	-616	14118	Fbn1	fibrillin 1
10-78718751-78719000	-19.191	8.77203e-07	0.000177296	Promoter (<=1kb)	ENSMUSG00000005355	-457	12365	Casp14	caspase 14
6-53821001-53821250	5.43748	8.82788e-07	0.00017805	Promoter (<=1kb)	ENSMUSG00000043496	-171	66873	Tril	TLR4 interactor with leucine-rich repeats
4-148625251-148625500	15.9516	8.87622e-07	0.000178837	Promoter (<=1kb)	ENSMUSG00000041459	0	230908	Tardbp	TAR DNA binding protein
1-184557751-184558000	-12.5756	8.88874e-07	0.000178995	Promoter (<=1kb)	ENSMUSG00000101574	-60	73590	1700112H15Rik	RIKEN cDNA 1700112H15 gene
9-62981376-62981625	-24.6599	8.94495e-07	0.000179867	Promoter (<=1kb)	ENSMUSG00000032405	-493	56469	Pias1	protein inhibitor of activated STAT 1
19-61127126-61127375	-27.305	9.12149e-07	0.000182818	Promoter (<=1kb)	ENSMUSG00000074733	189	414758	Zfp950	zinc finger protein 950
17-88668501-88668750	-6.0074	9.27881e-07	0.000185777	Promoter (<=1kb)	ENSMUSG00000024154	0	71828	Gtf2a1l	general transcription factor IIA, 1-like
11-116307126-116307375	-19.945	9.36955e-07	0.00018739	Promoter (<=1kb)	ENSMUSG00000020792	0	53413	Exoc7	exocyst complex component 7
4-155961376-155961625	13.4132	9.47274e-07	0.000189166	Promoter (<=1kb)	ENSMUSG00000023571	-693	67389	C1qtnf12	C1q and tumor necrosis factor related 12
2-154551876-154552125	-15.7709	9.50827e-07	0.000189591	Promoter (<=1kb)	ENSMUSG00000078129	100	70362	Actl10	actin-like 10
14-51162126-51162375	-11.0252	9.52133e-07	0.000189643	Promoter (<=1kb)	ENSMUSG00000059606	0	54159	Rnase2b	ribonuclease, RNase A family, 2B (liver, eosinophil-derived neurotoxin)
14-51162251-51162500	-11.0252	9.52133e-07	0.000189643	Promoter (<=1kb)	ENSMUSG00000059606	0	54159	Rnase2b	ribonuclease, RNase A family, 2B (liver, eosinophil-derived neurotoxin)
7-104217376-104217625	14.0831	9.65845e-07	0.000191777	Promoter (1-2kb)	ENSMUSG00000072244	-1168	94088	Trim6	tripartite motif-containing 6
14-22577876-22578125	15.1577	9.82468e-07	0.000194424	Promoter (<=1kb)	ENSMUSG00000063458	149	76633	Lrmda	leucine rich melanocyte differentiation associated
4-137664001-137664250	18.2269	9.94846e-07	0.000196316	Promoter (<=1kb)	ENSMUSG00000041351	-476	110351	Rap1gap	Rap1 GTPase-activating protein
2-158230876-158231125	10.4396	1.00565e-06	0.000198245	Promoter (1-2kb)	ENSMUSG00000037813	-1654	228846	D630003M21Rik	RIKEN cDNA D630003M21 gene
18-37854626-37854875	-12.4748	1.01417e-06	0.000199536	Promoter (<=1kb)	ENSMUSG00000098706	0	102465592	Mir6979	microRNA 6979
2-144032626-144032875	-18.1349	1.01381e-06	0.000199536	Promoter (<=1kb)	ENSMUSG00000037307	-184	403171	Banf2	barrier to autointegration factor 2
7-6730001-6730250	-10.2806	1.0148e-06	0.000199536	Promoter (<=1kb)	ENSMUSG00000002265	169	18616	Peg3	paternally expressed 3
9-21249876-21250125	14.0838	1.0202e-06	0.000200493	Promoter (1-2kb)	ENSMUSG00000045087	-1433	94226	S1pr5	sphingosine-1-phosphate receptor 5
6-6006126-6006375	8.09309	1.03159e-06	0.000202112	Promoter (<=1kb)	ENSMUSG00000029757	60	13426	Dync1i1	dynein cytoplasmic 1 intermediate chain 1
2-49786626-49786875	15.505	1.04974e-06	0.000205353	Promoter (<=1kb)	ENSMUSG00000026765	-813	71897	Lypd6b	LY6/PLAUR domain containing 6B
7-81212126-81212375	7.20153	1.08381e-06	0.00021103	Promoter (1-2kb)	ENSMUSG00000025584	-1221	18584	Pde8a	phosphodiesterase 8A
9-99394501-99394750	14.2969	1.08613e-06	0.000211179	Promoter (<=1kb)	ENSMUSG00000032470	0	17532	Mras	muscle and microspikes RAS
15-89378126-89378375	10.511	1.09994e-06	0.000213432	Promoter (<=1kb)	ENSMUSG00000047394	0	70113	Odf3b	outer dense fiber of sperm tails 3B
11-95822876-95823125	10.8198	1.10468e-06	0.000214135	Promoter (1-2kb)	ENSMUSG00000050860	-1374	237928	Phospho1	phosphatase, orphan 1
12-111812251-111812500	-15.718	1.10431e-06	0.000214135	Promoter (<=1kb)	ENSMUSG00000021287	-30	74335	Xrcc3	X-ray repair complementing defective repair in Chinese hamster cells 3
12-109571876-109572125	-8.25389	1.10679e-06	0.000214326	Promoter (<=1kb)	ENSMUSG00000076316	0	751547	Mir673	microRNA 673
4-127331376-127331625	10.079	1.11492e-06	0.000215436	Promoter (<=1kb)	ENSMUSG00000042367	-532	14620	Gjb3	gap junction protein, beta 3
8-27203376-27203625	15.5222	1.11533e-06	0.000215436	Promoter (<=1kb)	ENSMUSG00000039720	-829	76615	Got1l1	glutamic-oxaloacetic transaminase 1-like 1
10-43477251-43477500	-10.7991	1.1184e-06	0.000215921	Promoter (1-2kb)	ENSMUSG00000038214	-1331	331623	Bend3	BEN domain containing 3
1-74661001-74661250	14.1017	1.13327e-06	0.000218025	Promoter (<=1kb)	ENSMUSG00000033257	-495	67534	Ttll4	tubulin tyrosine ligase-like family, member 4
10-81291001-81291250	9.14387	1.13494e-06	0.000218235	Promoter (<=1kb)	ENSMUSG00000034917	0	27375	Tjp3	tight junction protein 3
5-35361626-35361875	-22.2826	1.1497e-06	0.000220631	Promoter (<=1kb)	ENSMUSG00000106762	67	74429	4930478P22Rik	RIKEN cDNA 4930478P22 gene
15-73596876-73597125	-12.8935	1.16028e-06	0.000222439	Promoter (<=1kb)	ENSMUSG00000079020	-347	106068	Slc45a4	solute carrier family 45, member 4
4-150067001-150067250	14.3009	1.19936e-06	0.000229016	Promoter (1-2kb)	ENSMUSG00000065493	-1204	723848	Mir34a	microRNA 34a
19-3414626-3414875	13.3436	1.22798e-06	0.00023413	Promoter (<=1kb)	ENSMUSG00000024907	-82	14419	Gal	galanin
5-149006251-149006500	7.95037	1.25277e-06	0.000237795	Promoter (<=1kb)	ENSMUSG00000086610	-462	100503307	Gm15408	predicted gene 15408
15-101412501-101412750	-8.08665	1.26272e-06	0.000239328	Promoter (<=1kb)	ENSMUSG00000023039	52	110310	Krt7	keratin 7
10-99608501-99608750	-22.7889	1.26604e-06	0.000239719	Promoter (<=1kb)	ENSMUSG00000111962	-421	100504202	Gm20110	predicted gene, 20110
11-116052001-116052250	12.0472	1.27855e-06	0.000241493	Promoter (1-2kb)	ENSMUSG00000020770	-1045	217331	Unk	unkempt family zinc finger
11-116052126-116052375	12.0472	1.27855e-06	0.000241493	Promoter (<=1kb)	ENSMUSG00000020770	-920	217331	Unk	unkempt family zinc finger
7-105483001-105483250	13.1405	1.28078e-06	0.000241676	Promoter (<=1kb)	ENSMUSG00000037060	-701	109042	Cavin3	caveolae associated 3
6-140422751-140423000	23.0654	1.29328e-06	0.000243675	Promoter (1-2kb)	ENSMUSG00000030231	-1054	109135	Plekha5	pleckstrin homology domain containing, family A member 5
2-164071626-164071875	-9.32093	1.31937e-06	0.000248102	Promoter (<=1kb)	ENSMUSG00000018322	-457	67145	Tomm34	translocase of outer mitochondrial membrane 34
2-158147001-158147250	8.73323	1.33218e-06	0.000250022	Promoter (<=1kb)	ENSMUSG00000037820	-565	21817	Tgm2	transglutaminase 2, C polypeptide
5-137778126-137778375	-13.28	1.33644e-06	0.000250453	Promoter (<=1kb)	ENSMUSG00000029725	-474	69871	Ppp1r35	protein phosphatase 1, regulatory subunit 35
7-28050626-28050875	-10.6379	1.34038e-06	0.000250947	Promoter (<=1kb)	ENSMUSG00000030603	-525	23996	Psmc4	proteasome (prosome, macropain) 26S subunit, ATPase, 4
13-91808001-91808250	-7.62505	1.3417e-06	0.000251072	Promoter (<=1kb)	ENSMUSG00000021621	-296	69085	Zcchc9	zinc finger, CCHC domain containing 9
18-64886126-64886375	17.3844	1.34256e-06	0.00025111	Promoter (1-2kb)	ENSMUSG00000024589	-1330	83814	Nedd4l	neural precursor cell expressed, developmentally down-regulated gene 4-like
5-77014126-77014375	10.5864	1.34499e-06	0.000251441	Promoter (1-2kb)	ENSMUSG00000029248	-1648	71868	Thegl	theg spermatid protein like
3-96567126-96567375	20.5861	1.35677e-06	0.000252781	Promoter (<=1kb)	ENSMUSG00000074398	-325	100038464	Gm15441	predicted gene 15441
1-134110626-134110875	14.7027	1.3732e-06	0.000255346	Promoter (<=1kb)	ENSMUSG00000026450	-367	71884	Chit1	chitinase 1 (chitotriosidase)
19-26746501-26746750	9.10858	1.38601e-06	0.000257231	Promoter (<=1kb)	ENSMUSG00000024921	-850	67155	Smarca2	SWI/SNF related, matrix associated, actin dependent regulator of chromatin, subfamily a, member 2
17-71631126-71631375	-18.0691	1.40713e-06	0.000260613	Promoter (<=1kb)	ENSMUSG00000093289	0	100217462	Snord92	small nucleolar RNA, C/D box 92
2-142902626-142902875	5.981	1.40763e-06	0.000260613	Promoter (<=1kb)	ENSMUSG00000086504	-90	75053	Kif16bos	kinesin family member 16B, opposite strand
12-84150251-84150500	16.9548	1.42319e-06	0.000262859	Promoter (1-2kb)	ENSMUSG00000054383	-1762	70481	Pnma1	paraneoplastic antigen MA1
17-35188626-35188875	-19.7674	1.44053e-06	0.000265294	Promoter (<=1kb)	ENSMUSG00000073412	-187	16988	Lst1	leukocyte specific transcript 1
X-61709501-61709750	7.6294	1.45708e-06	0.0002677	Promoter (<=1kb)	ENSMUSG00000057615	4	434784	Ldoc1	regulator of NFKB signaling
12-65035376-65035625	12.5425	1.46879e-06	0.000269464	Promoter (<=1kb)	ENSMUSG00000035597	-708	328110	Prpf39	pre-mRNA processing factor 39
11-98045376-98045625	-20.1964	1.48277e-06	0.00027151	Promoter (1-2kb)	ENSMUSG00000017400	-1834	217154	Stac2	SH3 and cysteine rich domain 2
6-91365751-91366000	9.1553	1.49308e-06	0.000273268	Promoter (<=1kb)	ENSMUSG00000030093	-654	22421	Wnt7a	wingless-type MMTV integration site family, member 7A
2-127483876-127484125	13.1494	1.51231e-06	0.00027626	Promoter (1-2kb)	ENSMUSG00000079056	-1377	56461	Kcnip3	Kv channel interacting protein 3, calsenilin
1-134192626-134192875	17.6849	1.54008e-06	0.000280531	Promoter (<=1kb)	ENSMUSG00000042451	-573	53311	Mybph	myosin binding protein H
1-134192751-134193000	17.6849	1.54008e-06	0.000280531	Promoter (<=1kb)	ENSMUSG00000042451	-448	53311	Mybph	myosin binding protein H
6-118084376-118084625	-8.38781	1.5854e-06	0.000287421	Promoter (<=1kb)	ENSMUSG00000098583	-567	102465632	Mir7044	microRNA 7044
5-23849876-23850125	16.8601	1.59975e-06	0.000289476	Promoter (<=1kb)	ENSMUSG00000097180	-472	67194	2700038G22Rik	RIKEN cDNA 2700038G22 gene
3-88493626-88493875	-13.0029	1.61915e-06	0.000292709	Promoter (<=1kb)	ENSMUSG00000028063	-314	16905	Lmna	lamin A
5-91283251-91283500	11.486	1.64565e-06	0.00029694	Promoter (<=1kb)	ENSMUSG00000107198	0	100503265	Gm19619	predicted gene, 19619
11-95822751-95823000	10.349	1.6558e-06	0.0002984	Promoter (1-2kb)	ENSMUSG00000050860	-1499	237928	Phospho1	phosphatase, orphan 1
4-115088126-115088375	19.6957	1.65607e-06	0.0002984	Promoter (<=1kb)	ENSMUSG00000028716	-333	67182	Pdzk1ip1	PDZK1 interacting protein 1
11-119857376-119857625	16.5523	1.65901e-06	0.00029879	Promoter (<=1kb)	ENSMUSG00000025583	0	74370	Rptor	regulatory associated protein of MTOR, complex 1
6-72555501-72555750	-9.11186	1.67528e-06	0.00030108	Promoter (<=1kb)	ENSMUSG00000056737	-229	12332	Capg	capping protein (actin filament), gelsolin-like
14-52003876-52004125	8.94993	1.68708e-06	0.000302992	Promoter (<=1kb)	ENSMUSG00000004562	0	268739	Arhgef40	Rho guanine nucleotide exchange factor (GEF) 40
15-51396251-51396500	-17.6823	1.6973e-06	0.000304685	Promoter (<=1kb)	ENSMUSG00000115654	-641	100502643	Gm19303	predicted gene, 19303
7-30514376-30514625	12.1225	1.70184e-06	0.000305356	Promoter (<=1kb)	ENSMUSG00000062132	-497	100504207	Arhgap33os	Rho GTPase activating protein 33, opposite strand
12-49389501-49389750	-11.6448	1.71348e-06	0.000307301	Promoter (<=1kb)	ENSMUSG00000104861	0	67293	3110039M20Rik	RIKEN cDNA 3110039M20 gene
2-31810626-31810875	9.28942	1.72139e-06	0.000308575	Promoter (<=1kb)	ENSMUSG00000043102	-46	227717	Qrfp	pyroglutamylated RFamide peptide
9-114330126-114330375	9.84519	1.72243e-06	0.000308618	Promoter (<=1kb)	ENSMUSG00000053820	0	12046	Bcl2a1c	B cell leukemia/lymphoma 2 related protein A1c
4-156109001-156109250	16.3651	1.73495e-06	0.000310282	Promoter (<=1kb)	ENSMUSG00000059939	-732	230996	9430015G10Rik	RIKEN cDNA 9430015G10 gene
11-70615376-70615625	7.17697	1.76334e-06	0.000315065	Promoter (<=1kb)	ENSMUSG00000014609	48	11448	Chrne	cholinergic receptor, nicotinic, epsilon polypeptide
10-21342001-21342250	-12.9493	1.78914e-06	0.000319129	Promoter (<=1kb)	ENSMUSG00000112654	0	73990	4930455C13Rik	RIKEN cDNA 4930455C13 gene
7-78913626-78913875	-13.0233	1.80184e-06	0.000321122	Promoter (<=1kb)	ENSMUSG00000039236	0	57444	Isg20	interferon-stimulated protein
11-96067001-96067250	7.626	1.81182e-06	0.000321927	Promoter (1-2kb)	ENSMUSG00000014349	-1613	268470	Ube2z	ubiquitin-conjugating enzyme E2Z
5-92392376-92392625	-14.5609	1.82169e-06	0.000323267	Promoter (<=1kb)	ENSMUSG00000034842	0	109979	Art3	ADP-ribosyltransferase 3
4-141444001-141444250	-16.7622	1.83009e-06	0.000324273	Promoter (<=1kb)	ENSMUSG00000006215	-404	22642	Zbtb17	zinc finger and BTB domain containing 17
6-143166126-143166375	9.98243	1.83164e-06	0.000324398	Promoter (<=1kb)	ENSMUSG00000030275	-846	75320	Etnk1	ethanolamine kinase 1
17-84509751-84510000	21.4238	1.8375e-06	0.000325285	Promoter (1-2kb)	ENSMUSG00000040852	-1895	213556	Plekhh2	pleckstrin homology domain containing, family H (with MyTH4 domain) member 2
19-6839376-6839625	9.93055	1.85372e-06	0.000327855	Promoter (<=1kb)	ENSMUSG00000024952	0	56613	Rps6ka4	ribosomal protein S6 kinase, polypeptide 4
5-45497251-45497500	-15.7857	1.85775e-06	0.000328416	Promoter (<=1kb)	ENSMUSG00000039682	-730	66988	Lap3	leucine aminopeptidase 3
17-31470501-31470750	-15.4285	1.86697e-06	0.000329589	Promoter (<=1kb)	ENSMUSG00000041119	-291	18585	Pde9a	phosphodiesterase 9A
17-31470626-31470875	-15.4285	1.86697e-06	0.000329589	Promoter (<=1kb)	ENSMUSG00000041119	-166	18585	Pde9a	phosphodiesterase 9A
5-35055001-35055250	12.0006	1.8682e-06	0.000329655	Promoter (1-2kb)	ENSMUSG00000044716	-1516	231134	Dok7	docking protein 7
8-88287251-88287500	-15.3739	1.87335e-06	0.000330412	Promoter (1-2kb)	ENSMUSG00000031659	-1647	11513	Adcy7	adenylate cyclase 7
19-46708001-46708250	13.6469	1.87635e-06	0.00033079	Promoter (<=1kb)	ENSMUSG00000003559	33	57344	As3mt	arsenic (+3 oxidation state) methyltransferase
2-145606376-145606625	12.5878	1.87858e-06	0.000331029	Promoter (<=1kb)	ENSMUSG00000063873	-193	94249	Slc24a3	solute carrier family 24 (sodium/potassium/calcium exchanger), member 3
13-44217876-44218125	-16.8132	1.89381e-06	0.000333254	Promoter (1-2kb)	ENSMUSG00000113186	-1389	100503592	A330076C08Rik	RIKEN cDNA A330076C08 gene
12-117151126-117151375	-12.1107	1.90758e-06	0.000335216	Promoter (<=1kb)	ENSMUSG00000099907	0	100038689	Gm10421	predicted gene 10421
13-44218251-44218500	-12.2158	1.90698e-06	0.000335216	Promoter (1-2kb)	ENSMUSG00000113186	-1764	100503592	A330076C08Rik	RIKEN cDNA A330076C08 gene
3-57424876-57425125	-13.7812	1.91645e-06	0.000336442	Promoter (<=1kb)	ENSMUSG00000027801	-189	229302	Tm4sf4	transmembrane 4 superfamily member 4
2-94011001-94011250	6.82603	1.96059e-06	0.000342805	Promoter (<=1kb)	ENSMUSG00000040174	-194	69113	Alkbh3	alkB homolog 3, alpha-ketoglutarate-dependent dioxygenase
16-98081876-98082125	5.44116	1.98113e-06	0.000346205	Promoter (<=1kb)	ENSMUSG00000116673	0	320586	A630089N07Rik	RIKEN cDNA A630089N07 gene
8-95110126-95110375	13.7684	1.98479e-06	0.000346562	Promoter (<=1kb)	ENSMUSG00000031788	49	16582	Kifc3	kinesin family member C3
18-77768751-77769000	17.6984	1.99372e-06	0.000347646	Promoter (<=1kb)	ENSMUSG00000041840	-965	225745	Haus1	HAUS augmin-like complex, subunit 1
7-45643626-45643875	6.23718	1.99501e-06	0.000347713	Promoter (<=1kb)	ENSMUSG00000042918	-509	74490	Mamstr	MEF2 activating motif and SAP domain containing transcriptional regulator
6-126165001-126165250	5.28858	2.01829e-06	0.000351132	Promoter (<=1kb)	ENSMUSG00000049107	-41	18205	Ntf3	neurotrophin 3
18-52331251-52331500	8.12079	2.0376e-06	0.000354167	Promoter (<=1kb)	ENSMUSG00000024510	-49	67634	Ftmt	ferritin mitochondrial
9-109105126-109105375	12.7405	2.04538e-06	0.0003552	Promoter (<=1kb)	ENSMUSG00000053646	-126	235611	Plxnb1	plexin B1
1-58391751-58392000	-16.7658	2.04643e-06	0.000355223	Promoter (<=1kb)	ENSMUSG00000051223	-898	66882	Bzw1	basic leucine zipper and W2 domains 1
2-158501376-158501625	11.9407	2.06778e-06	0.000358766	Promoter (<=1kb)	ENSMUSG00000044405	-987	246747	Adig	adipogenin
16-90285126-90285375	-13.5151	2.10069e-06	0.000363656	Promoter (<=1kb)	ENSMUSG00000022983	-623	224432	Scaf4	SR-related CTD-associated factor 4
1-52661751-52662000	-25.1115	2.10828e-06	0.000364474	Promoter (1-2kb)	ENSMUSG00000041439	-1453	98682	Mfsd6	major facilitator superfamily domain containing 6
11-96067126-96067375	8.70187	2.13424e-06	0.00036863	Promoter (1-2kb)	ENSMUSG00000014349	-1738	268470	Ube2z	ubiquitin-conjugating enzyme E2Z
13-91808126-91808375	-5.93209	2.16509e-06	0.000373118	Promoter (<=1kb)	ENSMUSG00000021621	-421	69085	Zcchc9	zinc finger, CCHC domain containing 9
15-10558626-10558875	-10.3711	2.18513e-06	0.000375729	Promoter (<=1kb)	ENSMUSG00000022249	0	75777	Ttc23l	tetratricopeptide repeat domain 23-like
7-103156126-103156375	18.8971	2.21996e-06	0.000381033	Promoter (<=1kb)	ENSMUSG00000051362	0	259054	Olfr589	olfactory receptor 589
7-79503251-79503500	12.3683	2.21933e-06	0.000381033	Promoter (1-2kb)	ENSMUSG00000093238	-1764	723968	Mir9-3	microRNA 9-3
16-32166251-32166500	-13.9669	2.25883e-06	0.00038684	Promoter (<=1kb)	ENSMUSG00000052384	-657	224109	Nrros	negative regulator of reactive oxygen species
5-35055126-35055375	9.74237	2.26496e-06	0.000387543	Promoter (1-2kb)	ENSMUSG00000044716	-1391	231134	Dok7	docking protein 7
1-165788001-165788250	12.3881	2.28191e-06	0.000389575	Promoter (<=1kb)	ENSMUSG00000005763	-431	12503	Cd247	CD247 antigen
9-21423626-21423875	22.4098	2.28784e-06	0.00039024	Promoter (1-2kb)	ENSMUSG00000033335	-1033	13430	Dnm2	dynamin 2
9-108489751-108490000	10.4557	2.30788e-06	0.00039296	Promoter (<=1kb)	ENSMUSG00000006676	-602	71472	Usp19	ubiquitin specific peptidase 19
1-75384501-75384750	11.0753	2.35796e-06	0.000399712	Promoter (<=1kb)	ENSMUSG00000026207	0	11790	Speg	SPEG complex locus
14-73049626-73049875	-15.3916	2.35729e-06	0.000399712	Promoter (<=1kb)	ENSMUSG00000033470	-512	70086	Cysltr2	cysteinyl leukotriene receptor 2
11-103333001-103333250	10.4376	2.37876e-06	0.000402882	Promoter (<=1kb)	ENSMUSG00000034255	145	544817	Arhgap27	Rho GTPase activating protein 27
9-41536376-41536625	18.8172	2.39304e-06	0.000404943	Promoter (<=1kb)	ENSMUSG00000092770	-91	723965	Mirlet7a-2	microRNA let7a-2
17-34999751-35000000	-12.5063	2.40017e-06	0.00040597	Promoter (<=1kb)	ENSMUSG00000007029	-987	22321	Vars	valyl-tRNA synthetase
2-181492001-181492250	11.9876	2.41994e-06	0.00040836	Promoter (<=1kb)	ENSMUSG00000055882	-956	241850	Abhd16b	abhydrolase domain containing 16B
9-99394376-99394625	13.1552	2.48187e-06	0.000416667	Promoter (<=1kb)	ENSMUSG00000032470	70	17532	Mras	muscle and microspikes RAS
2-4559001-4559250	9.4328	2.48764e-06	0.000417452	Promoter (<=1kb)	ENSMUSG00000026657	-504	209630	Frmd4a	FERM domain containing 4A
7-27250126-27250375	21.4567	2.49117e-06	0.000417507	Promoter (<=1kb)	ENSMUSG00000003762	0	76889	Coq8b	coenzyme Q8B
7-3667001-3667250	12.5117	2.48982e-06	0.000417507	Promoter (<=1kb)	ENSMUSG00000019734	-118	353499	Tmc4	transmembrane channel-like gene family 4
15-84952251-84952500	-13.2759	2.51104e-06	0.000420094	Promoter (<=1kb)	ENSMUSG00000080441	-628	100526461	Mir1249	microRNA 1249
15-10558751-10559000	-10.3762	2.52973e-06	0.000422852	Promoter (<=1kb)	ENSMUSG00000022249	-83	75777	Ttc23l	tetratricopeptide repeat domain 23-like
15-89305626-89305875	-20.1978	2.52936e-06	0.000422852	Promoter (<=1kb)	ENSMUSG00000098442	0	102465981	Mir6959	microRNA 6959
16-55986751-55987000	-12.3927	2.567e-06	0.000428334	Promoter (1-2kb)	ENSMUSG00000022601	-1966	271377	Zbtb11	zinc finger and BTB domain containing 11
8-105374251-105374500	13.9142	2.57018e-06	0.000428493	Promoter (<=1kb)	ENSMUSG00000014782	-404	102075	Plekhg4	pleckstrin homology domain containing, family G (with RhoGef domain) member 4
7-105600876-105601125	22.1726	2.61528e-06	0.000434878	Promoter (<=1kb)	ENSMUSG00000030895	-739	15458	Hpx	hemopexin
7-105601001-105601250	22.1726	2.61528e-06	0.000434878	Promoter (<=1kb)	ENSMUSG00000030895	-864	15458	Hpx	hemopexin
5-64932876-64933125	9.86028	2.63573e-06	0.000437709	Promoter (<=1kb)	ENSMUSG00000044827	-115	21897	Tlr1	toll-like receptor 1
10-79754251-79754500	-17.0235	2.64945e-06	0.000439797	Promoter (<=1kb)	ENSMUSG00000020327	-576	67112	Fgf22	fibroblast growth factor 22
10-23894751-23895000	6.27699	2.69912e-06	0.000446304	Promoter (<=1kb)	ENSMUSG00000037440	0	22361	Vnn1	vanin 1
13-44120376-44120625	-14.9902	2.75734e-06	0.000454559	Promoter (<=1kb)	ENSMUSG00000089815	-542	328235	Gm5083	predicted gene 5083
4-126736376-126736625	8.14267	2.75895e-06	0.000454628	Promoter (<=1kb)	ENSMUSG00000042477	-136	332937	Tfap2e	transcription factor AP-2, epsilon
6-90325126-90325375	6.72275	2.77532e-06	0.000456934	Promoter (<=1kb)	ENSMUSG00000056643	0	71797	Chst13	carbohydrate sulfotransferase 13
14-28510501-28510750	-5.06264	2.85472e-06	0.000467399	Promoter (<=1kb)	ENSMUSG00000021994	0	22418	Wnt5a	wingless-type MMTV integration site family, member 5A
5-90224376-90224625	-6.95992	2.85604e-06	0.000467416	Promoter (<=1kb)	ENSMUSG00000035505	-375	231430	Cox18	cytochrome c oxidase assembly protein 18
18-61044001-61044250	-9.5246	2.87578e-06	0.000470033	Promoter (<=1kb)	ENSMUSG00000024620	-900	18596	Pdgfrb	platelet derived growth factor receptor, beta polypeptide
5-124364876-124365125	-14.5679	2.89659e-06	0.000472841	Promoter (1-2kb)	ENSMUSG00000029394	-1794	13445	Cdk2ap1	CDK2 (cyclin-dependent kinase 2)-associated protein 1
14-41150751-41151000	-13.7299	2.96784e-06	0.000483443	Promoter (<=1kb)	ENSMUSG00000037780	-458	17194	Mbl1	mannose-binding lectin (protein A) 1
12-34984626-34984875	15.595	2.98261e-06	0.000485025	Promoter (<=1kb)	ENSMUSG00000092305	0	75456	Prps1l1	phosphoribosyl pyrophosphate synthetase 1-like 1
8-122566751-122567000	-10.5698	3.00713e-06	0.000487978	Promoter (1-2kb)	ENSMUSG00000006585	-1015	67177	Cdt1	chromatin licensing and DNA replication factor 1
6-72555376-72555625	-8.86229	3.02462e-06	0.000490609	Promoter (<=1kb)	ENSMUSG00000056737	-354	12332	Capg	capping protein (actin filament), gelsolin-like
11-121519251-121519500	-11.3628	3.04549e-06	0.000492745	Promoter (<=1kb)	ENSMUSG00000039238	0	319530	Zfp750	zinc finger protein 750
17-71631251-71631500	-15.4028	3.06213e-06	0.000494394	Promoter (<=1kb)	ENSMUSG00000093289	0	100217462	Snord92	small nucleolar RNA, C/D box 92
8-117673376-117673625	-9.70176	3.07843e-06	0.00049619	Promoter (<=1kb)	ENSMUSG00000034308	64	74032	Sdr42e1	short chain dehydrogenase/reductase family 42E, member 1
3-89223876-89224125	10.6851	3.10454e-06	0.000499979	Promoter (<=1kb)	ENSMUSG00000028047	-15	21827	Thbs3	thrombospondin 3
5-64229376-64229625	10.1907	3.16138e-06	0.000508706	Promoter (<=1kb)	ENSMUSG00000029174	-774	57915	Tbc1d1	TBC1 domain family, member 1
13-58314126-58314375	14.9373	3.17881e-06	0.000510867	Promoter (<=1kb)	ENSMUSG00000060176	-865	75050	Kif27	kinesin family member 27
11-118333751-118334000	8.87838	3.23335e-06	0.000518546	Promoter (<=1kb)	ENSMUSG00000076433	16	58251	Cep295nl	CEP295 N-terminal like
9-21250001-21250250	15.7363	3.31707e-06	0.000530864	Promoter (1-2kb)	ENSMUSG00000045087	-1558	94226	S1pr5	sphingosine-1-phosphate receptor 5
10-80435376-80435625	-12.9349	3.35462e-06	0.00053571	Promoter (1-2kb)	ENSMUSG00000020167	-1729	21423	Tcf3	transcription factor 3
18-77714751-77715000	-11.5886	3.43946e-06	0.000546575	Promoter (<=1kb)	ENSMUSG00000047466	-265	212163	8030462N17Rik	RIKEN cDNA 8030462N17 gene
4-118291751-118292000	-13.0949	3.47484e-06	0.000551283	Promoter (<=1kb)	ENSMUSG00000033295	-346	19268	Ptprf	protein tyrosine phosphatase, receptor type, F
18-12333251-12333500	-23.6842	3.49189e-06	0.000553732	Promoter (<=1kb)	ENSMUSG00000024421	-319	16774	Lama3	laminin, alpha 3
2-13578501-13578750	-11.8784	3.49316e-06	0.000553732	Promoter (<=1kb)	ENSMUSG00000026728	-619	22352	Vim	vimentin
8-27117126-27117375	19.0793	3.50812e-06	0.000555874	Promoter (<=1kb)	ENSMUSG00000031486	0	78560	Adgra2	adhesion G protein-coupled receptor A2
15-75894001-75894250	-5.07869	3.51105e-06	0.000556107	Promoter (<=1kb)	ENSMUSG00000022574	40	223646	Naprt	nicotinate phosphoribosyltransferase
7-142460751-142461000	-9.75159	3.53446e-06	0.000559421	Promoter (<=1kb)	ENSMUSG00000018819	0	16985	Lsp1	lymphocyte specific 1
7-5090001-5090250	-11.0526	3.54992e-06	0.000560874	Promoter (<=1kb)	ENSMUSG00000035203	163	13854	Epn1	epsin 1
7-90426501-90426750	-5.57948	3.55998e-06	0.000561983	Promoter (<=1kb)	ENSMUSG00000044362	0	70054	Ccdc89	coiled-coil domain containing 89
5-91073751-91074000	11.1057	3.57792e-06	0.000564137	Promoter (<=1kb)	ENSMUSG00000029377	-622	13874	Ereg	epiregulin
3-95140126-95140375	6.86732	3.59575e-06	0.00056625	Promoter (<=1kb)	ENSMUSG00000098498	-940	102465890	Mir8099-1	microRNA 8099-1
12-109712501-109712750	-7.4939	3.64546e-06	0.000572668	Promoter (<=1kb)	ENSMUSG00000065617	0	723839	Mir323	microRNA 323
14-70161126-70161375	-13.01	3.66792e-06	0.000575489	Promoter (1-2kb)	ENSMUSG00000044551	-1624	268759	9930012K11Rik	RIKEN cDNA 9930012K11 gene
4-123323501-123323750	-7.46216	3.6679e-06	0.000575489	Promoter (<=1kb)	ENSMUSG00000076436	0	64059	Oxct2a	3-oxoacid CoA transferase 2A
11-72997876-72998125	-10.863	3.68442e-06	0.00057763	Promoter (<=1kb)	ENSMUSG00000020787	-978	18436	P2rx1	purinergic receptor P2X, ligand-gated ion channel, 1
7-105482626-105482875	8.84463	3.72642e-06	0.000583474	Promoter (<=1kb)	ENSMUSG00000037060	-326	109042	Cavin3	caveolae associated 3
9-64120251-64120500	-10.0168	3.749e-06	0.000586531	Promoter (1-2kb)	ENSMUSG00000032401	-1106	235435	Lctl	lactase-like
9-108111501-108111750	9.06568	3.77656e-06	0.000590602	Promoter (1-2kb)	ENSMUSG00000032589	-1088	12217	Bsn	bassoon
11-100271126-100271375	-9.83814	3.80344e-06	0.000594079	Promoter (1-2kb)	ENSMUSG00000053654	-1255	68239	Krt42	keratin 42
5-45932251-45932500	18.8934	3.86056e-06	0.000601043	Promoter (<=1kb)	ENSMUSG00000106602	0	78106	4930405L22Rik	RIKEN cDNA 4930405L22 gene
8-122622626-122622875	18.824	3.87654e-06	0.000603286	Promoter (<=1kb)	ENSMUSG00000069867	0	382035	Pabpn1l	poly(A)binding protein nuclear 1-like
17-25257376-25257625	-19.9387	3.91107e-06	0.00060792	Promoter (1-2kb)	ENSMUSG00000047507	-1012	545192	Baiap3	BAI1-associated protein 3
17-25257501-25257750	-19.9387	3.91107e-06	0.00060792	Promoter (1-2kb)	ENSMUSG00000047507	-1137	545192	Baiap3	BAI1-associated protein 3
3-142170001-142170250	16.8682	3.94246e-06	0.00061255	Promoter (<=1kb)	ENSMUSG00000052430	-576	12167	Bmpr1b	bone morphogenetic protein receptor, type 1B
12-117151251-117151500	-10.2539	3.95091e-06	0.000613183	Promoter (<=1kb)	ENSMUSG00000099907	0	100038689	Gm10421	predicted gene 10421
12-49481251-49481500	-8.52683	3.95965e-06	0.000613979	Promoter (<=1kb)	ENSMUSG00000100844	-389	69054	1810007C17Rik	RIKEN cDNA 1810007C17 gene
1-166128626-166128875	18.408	3.96251e-06	0.000614174	Promoter (<=1kb)	ENSMUSG00000026564	-704	240892	Dusp27	dual specificity phosphatase 27 (putative)
14-33588626-33588875	-13.775	4.00774e-06	0.000619932	Promoter (<=1kb)	ENSMUSG00000021940	-332	19256	Ptpn20	protein tyrosine phosphatase, non-receptor type 20
2-162947876-162948125	18.153	4.01241e-06	0.000620405	Promoter (<=1kb)	ENSMUSG00000035576	0	241764	L3mbtl1	L3MBTL1 histone methyl-lysine binding protein
12-82340876-82341125	-9.52456	4.04905e-06	0.000625565	Promoter (1-2kb)	ENSMUSG00000042700	-1142	217692	Sipa1l1	signal-induced proliferation-associated 1 like 1
17-24235126-24235375	21.7901	4.05103e-06	0.00062562	Promoter (<=1kb)	ENSMUSG00000093270	-522	100628603	Mir5134	microRNA 5134
14-62456501-62456750	-16.4824	4.06658e-06	0.000627123	Promoter (<=1kb)	ENSMUSG00000021933	-212	239134	Gucy1b2	guanylate cyclase 1, soluble, beta 2
17-25081001-25081250	13.6843	4.07549e-06	0.000628132	Promoter (<=1kb)	ENSMUSG00000024168	0	407831	Tmem204	transmembrane protein 204
12-111946001-111946250	11.3684	4.09225e-06	0.000630461	Promoter (1-2kb)	ENSMUSG00000113769	-1517	77675	5033406O09Rik	RIKEN cDNA 5033406O09 gene
7-6730376-6730625	9.29633	4.10707e-06	0.00063249	Promoter (<=1kb)	ENSMUSG00000002265	0	18616	Peg3	paternally expressed 3
4-148602001-148602250	14.8297	4.1892e-06	0.000644106	Promoter (<=1kb)	ENSMUSG00000028979	-304	17175	Masp2	mannan-binding lectin serine peptidase 2
7-126792751-126793000	6.64733	4.24184e-06	0.000650374	Promoter (<=1kb)	ENSMUSG00000030697	-255	56420	Ppp4c	protein phosphatase 4, catalytic subunit
7-60005126-60005375	-12.5525	4.24483e-06	0.000650572	Promoter (<=1kb)	ENSMUSG00000102252	-15	20646	Snrpn	small nuclear ribonucleoprotein N
9-21237376-21237625	5.51573	4.25197e-06	0.000650777	Promoter (<=1kb)	ENSMUSG00000003308	-183	50868	Keap1	kelch-like ECH-associated protein 1
2-181492126-181492375	11.8707	4.28686e-06	0.000654604	Promoter (<=1kb)	ENSMUSG00000055882	-831	241850	Abhd16b	abhydrolase domain containing 16B
6-30046126-30046375	13.8011	4.30949e-06	0.000657331	Promoter (1-2kb)	ENSMUSG00000058440	-1613	18181	Nrf1	nuclear respiratory factor 1
9-22114126-22114375	24.9817	4.31818e-06	0.000658394	Promoter (<=1kb)	ENSMUSG00000013822	0	66126	Elof1	ELF1 homolog, elongation factor 1
17-31677876-31678125	-8.6403	4.3427e-06	0.000659773	Promoter (<=1kb)	ENSMUSG00000024041	0	12954	Cryaa	crystallin, alpha A
5-122650251-122650500	-11.499	4.36878e-06	0.000663209	Promoter (<=1kb)	ENSMUSG00000029468	0	18439	P2rx7	purinergic receptor P2X, ligand-gated ion channel, 7
4-156109126-156109375	11.1346	4.4134e-06	0.000669453	Promoter (<=1kb)	ENSMUSG00000059939	-607	230996	9430015G10Rik	RIKEN cDNA 9430015G10 gene
2-153871001-153871250	-26.8827	4.43827e-06	0.000671898	Promoter (<=1kb)	ENSMUSG00000027480	0	76407	Sun5	Sad1 and UNC84 domain containing 5
X-48146376-48146625	-17.4897	4.45554e-06	0.000673963	Promoter (<=1kb)	ENSMUSG00000031101	0	74131	Sash3	SAM and SH3 domain containing 3
18-23989001-23989250	18.614	4.46414e-06	0.000674336	Promoter (<=1kb)	ENSMUSG00000063281	-382	22694	Zfp35	zinc finger protein 35
5-74679001-74679250	13.135	4.46492e-06	0.000674336	Promoter (1-2kb)	ENSMUSG00000029228	-1128	16924	Lnx1	ligand of numb-protein X 1
2-62413251-62413500	-14.6773	4.53651e-06	0.000683534	Promoter (1-2kb)	ENSMUSG00000035000	-1020	13482	Dpp4	dipeptidylpeptidase 4
4-106622251-106622500	8.98333	4.57839e-06	0.000689194	Promoter (<=1kb)	ENSMUSG00000034919	0	230576	Ttc22	tetratricopeptide repeat domain 22
4-123787501-123787750	17.4041	4.57966e-06	0.000689194	Promoter (<=1kb)	ENSMUSG00000043333	-124	230726	Rhbdl2	rhomboid like 2
3-105704126-105704375	10.0037	4.60547e-06	0.000691749	Promoter (<=1kb)	ENSMUSG00000048458	-224	109050	Inka2	inka box actin regulator 2
17-71630751-71631000	-11.9281	4.62008e-06	0.000693673	Promoter (<=1kb)	ENSMUSG00000093289	-281	100217462	Snord92	small nucleolar RNA, C/D box 92
3-154327876-154328125	-5.59654	4.63536e-06	0.000695423	Promoter (<=1kb)	ENSMUSG00000096225	41	16875	Lhx8	LIM homeobox protein 8
5-64044876-64045125	-9.60904	4.65733e-06	0.000698172	Promoter (<=1kb)	ENSMUSG00000106219	0	74757	5830416I19Rik	RIKEN cDNA 5830416I19 gene
2-155627501-155627750	9.4406	4.69012e-06	0.000702539	Promoter (1-2kb)	ENSMUSG00000074652	-1310	668940	Myh7b	myosin, heavy chain 7B, cardiac muscle, beta
13-119410001-119410250	-20.9862	4.75412e-06	0.000710184	Promoter (1-2kb)	ENSMUSG00000025453	-1004	18115	Nnt	nicotinamide nucleotide transhydrogenase
13-45546001-45546250	14.4128	4.77515e-06	0.000712897	Promoter (<=1kb)	ENSMUSG00000000253	0	66355	Gmpr	guanosine monophosphate reductase
17-46648876-46649125	-14.9969	4.776e-06	0.000712897	Promoter (<=1kb)	ENSMUSG00000002767	0	27398	Mrpl2	mitochondrial ribosomal protein L2
9-96752751-96753000	-16.8034	4.95108e-06	0.000735882	Promoter (<=1kb)	ENSMUSG00000040433	0	245007	Zbtb38	zinc finger and BTB domain containing 38
10-109764876-109765125	-12.2221	4.98111e-06	0.000740058	Promoter (<=1kb)	ENSMUSG00000020181	-36	260315	Nav3	neuron navigator 3
14-33954001-33954250	-15.165	4.98426e-06	0.00074024	Promoter (<=1kb)	ENSMUSG00000041534	0	19661	Rbp3	retinol binding protein 3, interstitial
11-106275001-106275250	-9.83171	4.99202e-06	0.00074107	Promoter (1-2kb)	ENSMUSG00000020712	-1422	75870	Tcam1	testicular cell adhesion molecule 1
3-146149501-146149750	14.6848	5.04156e-06	0.000746438	Promoter (<=1kb)	ENSMUSG00000011008	-83	68279	Mcoln2	mucolipin 2
7-44747751-44748000	6.1078	5.05749e-06	0.00074802	Promoter (<=1kb)	ENSMUSG00000048012	49	243963	Zfp473	zinc finger protein 473
2-160880501-160880750	9.44617	5.11742e-06	0.000755046	Promoter (<=1kb)	ENSMUSG00000027412	0	64899	Lpin3	lipin 3
7-31055126-31055375	17.9446	5.11736e-06	0.000755046	Promoter (<=1kb)	ENSMUSG00000036570	34	56188	Fxyd1	FXYD domain-containing ion transport regulator 1
17-35251251-35251500	10.1799	5.15102e-06	0.000758836	Promoter (<=1kb)	ENSMUSG00000098269	0	102465886	Mir8094	microRNA 8094
14-22577751-22578000	14.7017	5.16273e-06	0.000759686	Promoter (<=1kb)	ENSMUSG00000063458	24	76633	Lrmda	leucine rich melanocyte differentiation associated
5-116288751-116289000	-13.2728	5.16898e-06	0.000760024	Promoter (<=1kb)	ENSMUSG00000043913	0	269693	Ccdc60	coiled-coil domain containing 60
12-103695376-103695625	-9.03465	5.1712e-06	0.000760058	Promoter (<=1kb)	ENSMUSG00000021081	0	68348	Serpina1f	serine (or cysteine) peptidase inhibitor, clade A, member 1F
5-66004251-66004500	-15.3664	5.19245e-06	0.00076258	Promoter (<=1kb)	ENSMUSG00000054598	0	231253	9130230L23Rik	RIKEN cDNA 9130230L23 gene
13-62858376-62858625	12.0049	5.20079e-06	0.000763237	Promoter (<=1kb)	ENSMUSG00000021456	0	14120	Fbp2	fructose bisphosphatase 2
1-166129626-166129875	10.2827	5.20445e-06	0.000763483	Promoter (<=1kb)	ENSMUSG00000000544	-363	59290	Gpa33	glycoprotein A33 (transmembrane)
2-77171751-77172000	8.32254	5.21284e-06	0.000764421	Promoter (1-2kb)	ENSMUSG00000044033	-1115	545428	Ccdc141	coiled-coil domain containing 141
2-168767626-168767875	9.89559	5.22701e-06	0.000766206	Promoter (<=1kb)	ENSMUSG00000027547	68	99377	Sall4	spalt like transcription factor 4
1-58424751-58425000	11.125	5.23864e-06	0.000767617	Promoter (<=1kb)	ENSMUSG00000026034	-685	12747	Clk1	CDC-like kinase 1
6-117900251-117900500	11.552	5.27069e-06	0.000771725	Promoter (<=1kb)	ENSMUSG00000042079	0	98758	Hnrnpf	heterogeneous nuclear ribonucleoprotein F
2-144032501-144032750	-12.7139	5.28108e-06	0.000772809	Promoter (<=1kb)	ENSMUSG00000037307	-309	403171	Banf2	barrier to autointegration factor 2
3-95740626-95740875	-12.004	5.2934e-06	0.000773605	Promoter (1-2kb)	ENSMUSG00000028108	-1057	13601	Ecm1	extracellular matrix protein 1
13-24938001-24938250	-8.24324	5.30992e-06	0.000775264	Promoter (<=1kb)	ENSMUSG00000035936	-340	214579	Aldh5a1	aldhehyde dehydrogenase family 5, subfamily A1
3-52266626-52266875	-9.57653	5.36173e-06	0.000781773	Promoter (1-2kb)	ENSMUSG00000044167	-1461	56458	Foxo1	forkhead box O1
5-91073626-91073875	9.61339	5.405e-06	0.000787386	Promoter (<=1kb)	ENSMUSG00000029377	-747	13874	Ereg	epiregulin
6-38481376-38481625	-22.9157	5.43903e-06	0.000790939	Promoter (1-2kb)	ENSMUSG00000038538	-1522	320538	Ubn2	ubinuclein 2
6-38481501-38481750	-22.9157	5.43903e-06	0.000790939	Promoter (1-2kb)	ENSMUSG00000038538	-1397	320538	Ubn2	ubinuclein 2
6-38637501-38637750	10.6036	5.48451e-06	0.000795742	Promoter (<=1kb)	ENSMUSG00000071537	-259	74253	Klrg2	killer cell lectin-like receptor subfamily G, member 2
16-5248626-5248875	-6.64963	5.52925e-06	0.000801021	Promoter (<=1kb)	ENSMUSG00000022544	0	70511	Eef2kmt	eukaryotic elongation factor 2 lysine methyltransferase
1-128328376-128328625	21.2868	5.53324e-06	0.000801297	Promoter (<=1kb)	ENSMUSG00000026354	-58	226413	Lct	lactase
12-100385751-100386000	-13.1897	5.58375e-06	0.000806221	Promoter (<=1kb)	ENSMUSG00000033530	0	104718	Ttc7b	tetratricopeptide repeat domain 7B
12-100385876-100386125	-13.1897	5.58375e-06	0.000806221	Promoter (<=1kb)	ENSMUSG00000033530	0	104718	Ttc7b	tetratricopeptide repeat domain 7B
3-100922876-100923125	-7.99605	5.58171e-06	0.000806221	Promoter (<=1kb)	ENSMUSG00000033233	0	229644	Trim45	tripartite motif-containing 45
17-28175751-28176000	-15.1371	5.70662e-06	0.000821444	Promoter (1-2kb)	ENSMUSG00000024220	-1129	224656	Zfp523	zinc finger protein 523
4-144464126-144464375	-21.2803	5.73159e-06	0.00082411	Promoter (<=1kb)	ENSMUSG00000078507	-370	230883	Aadacl3	arylacetamide deacetylase like 3
10-24909876-24910125	13.29	5.75316e-06	0.000826592	Promoter (<=1kb)	ENSMUSG00000099181	-539	102465545	Mir6905	microRNA 6905
9-106447876-106448125	7.16534	5.76421e-06	0.000827869	Promoter (<=1kb)	ENSMUSG00000042073	-79	76491	Abhd14b	abhydrolase domain containing 14b
19-6163626-6163875	16.4577	5.77714e-06	0.000829416	Promoter (<=1kb)	ENSMUSG00000039699	-564	74481	Batf2	basic leucine zipper transcription factor, ATF-like 2
7-31077251-31077500	12.5558	5.80549e-06	0.000831618	Promoter (<=1kb)	ENSMUSG00000057092	-547	17178	Fxyd3	FXYD domain-containing ion transport regulator 3
7-100934001-100934250	-17.4008	5.8258e-06	0.000833764	Promoter (1-2kb)	ENSMUSG00000032875	-1894	207212	Arhgef17	Rho guanine nucleotide exchange factor (GEF) 17
15-80132126-80132375	19.0587	5.85742e-06	0.000837182	Promoter (<=1kb)	ENSMUSG00000022414	-752	66513	Tab1	TGF-beta activated kinase 1/MAP3K7 binding protein 1
17-34096251-34096500	-13.2787	5.90524e-06	0.000842761	Promoter (<=1kb)	ENSMUSG00000098197	-942	414076	BC051537	cDNA sequence BC051537
11-119857251-119857500	12.5606	5.90932e-06	0.00084303	Promoter (<=1kb)	ENSMUSG00000025583	0	74370	Rptor	regulatory associated protein of MTOR, complex 1
4-19818126-19818375	-10.3056	5.9251e-06	0.000844339	Promoter (<=1kb)	ENSMUSG00000041052	-350	74087	Slc7a13	solute carrier family 7, (cationic amino acid transporter, y+ system) member 13
2-121085876-121086125	15.7858	5.99467e-06	0.000851407	Promoter (<=1kb)	ENSMUSG00000053675	-35	74176	Tgm5	transglutaminase 5
17-86916376-86916625	-6.6144	6.00768e-06	0.000852622	Promoter (<=1kb)	ENSMUSG00000037689	-723	78469	Tmem247	transmembrane protein 247
4-115781876-115782125	18.6508	6.04447e-06	0.00085626	Promoter (<=1kb)	ENSMUSG00000044556	-858	75173	Tex38	testis expressed 38
4-115782001-115782250	18.6508	6.04447e-06	0.00085626	Promoter (<=1kb)	ENSMUSG00000044556	-983	75173	Tex38	testis expressed 38
6-56902751-56903000	11.4415	6.06302e-06	0.000858253	Promoter (<=1kb)	ENSMUSG00000029780	-865	107569	Nt5c3	5'-nucleotidase, cytosolic III
7-100879626-100879875	11.9712	6.11241e-06	0.000863016	Promoter (<=1kb)	ENSMUSG00000032875	0	207212	Arhgef17	Rho guanine nucleotide exchange factor (GEF) 17
5-76591626-76591875	-15.4183	6.13344e-06	0.000865349	Promoter (<=1kb)	ENSMUSG00000036403	0	381644	Cep135	centrosomal protein 135
3-96832876-96833125	19.5703	6.15276e-06	0.000867436	Promoter (<=1kb)	ENSMUSG00000038298	-101	59020	Pdzk1	PDZ domain containing 1
3-96833001-96833250	19.5703	6.15276e-06	0.000867436	Promoter (<=1kb)	ENSMUSG00000038298	0	59020	Pdzk1	PDZ domain containing 1
5-92349251-92349500	16.5652	6.23613e-06	0.000877577	Promoter (<=1kb)	ENSMUSG00000034855	-362	15945	Cxcl10	chemokine (C-X-C motif) ligand 10
3-79885001-79885250	-7.31701	6.33027e-06	0.000888868	Promoter (<=1kb)	ENSMUSG00000027955	70	68659	Fam198b	family with sequence similarity 198, member B
10-81255876-81256125	-15.7928	6.35956e-06	0.000891676	Promoter (1-2kb)	ENSMUSG00000004933	-1174	17179	Matk	megakaryocyte-associated tyrosine kinase
17-34999626-34999875	-14.2738	6.38329e-06	0.000894676	Promoter (1-2kb)	ENSMUSG00000007029	-1112	22321	Vars	valyl-tRNA synthetase
13-25262251-25262500	-9.31634	6.38922e-06	0.00089518	Promoter (<=1kb)	ENSMUSG00000048978	182	22360	Nrsn1	neurensin 1
3-17795376-17795625	12.6354	6.40736e-06	0.000896739	Promoter (<=1kb)	ENSMUSG00000093073	-37	723950	Mir124a-2	microRNA 124a-2
15-89378001-89378250	11.1987	6.4769e-06	0.000904822	Promoter (<=1kb)	ENSMUSG00000047394	0	70113	Odf3b	outer dense fiber of sperm tails 3B
5-123880751-123881000	-25.7658	6.47589e-06	0.000904822	Promoter (<=1kb)	ENSMUSG00000049241	-731	243270	Hcar1	hydrocarboxylic acid receptor 1
10-80300001-80300250	-9.97418	6.52843e-06	0.000910362	Promoter (<=1kb)	ENSMUSG00000020135	-597	23805	Apc2	adenomatosis polyposis coli 2
10-122095876-122096125	-16.6002	6.54496e-06	0.000911673	Promoter (<=1kb)	ENSMUSG00000034620	11	216395	Rxylt1	ribitol xylosyltransferase 1
4-123787376-123787625	20.8684	6.56136e-06	0.000912962	Promoter (<=1kb)	ENSMUSG00000043333	-249	230726	Rhbdl2	rhomboid like 2
15-76697501-76697750	16.7577	6.57247e-06	0.000913929	Promoter (<=1kb)	ENSMUSG00000022546	-312	76282	Gpt	glutamic pyruvic transaminase, soluble
3-108940001-108940250	7.00889	6.60307e-06	0.000916758	Promoter (<=1kb)	ENSMUSG00000045662	0	66715	Henmt1	HEN1 methyltransferase homolog 1 (Arabidopsis)
6-82883751-82884000	22.0044	6.65079e-06	0.000922062	Promoter (1-2kb)	ENSMUSG00000100291	-1898	69652	2310069B03Rik	RIKEN cDNA 2310069B03 gene
16-5248751-5249000	-14.345	6.6559e-06	0.000922437	Promoter (<=1kb)	ENSMUSG00000022544	0	70511	Eef2kmt	eukaryotic elongation factor 2 lysine methyltransferase
15-101128501-101128750	9.12877	6.71192e-06	0.000928523	Promoter (<=1kb)	ENSMUSG00000000530	0	11482	Acvrl1	activin A receptor, type II-like 1
4-144409501-144409750	-17.2382	6.71997e-06	0.000929302	Promoter (1-2kb)	ENSMUSG00000028591	-1037	77632	Pramef12	PRAME family member 12
X-169978751-169979000	15.6776	6.72901e-06	0.000929882	Promoter (<=1kb)	ENSMUSG00000072844	0	654820	G530011O06Rik	RIKEN cDNA G530011O06 gene
14-34085376-34085625	-16.0457	6.84278e-06	0.000944924	Promoter (<=1kb)	ENSMUSG00000021950	-356	11752	Anxa8	annexin A8
17-88791876-88792125	12.3331	6.8733e-06	0.000948455	Promoter (<=1kb)	ENSMUSG00000024107	0	16867	Lhcgr	luteinizing hormone/choriogonadotropin receptor
19-45813001-45813250	-11.9958	6.87657e-06	0.000948564	Promoter (<=1kb)	ENSMUSG00000025221	-710	80906	Kcnip2	Kv channel-interacting protein 2
19-6262626-6262875	12.1206	6.89311e-06	0.000949481	Promoter (1-2kb)	ENSMUSG00000065582	-1768	723957	Mir194-2	microRNA 194-2
15-101412626-101412875	-12.0156	6.89792e-06	0.000949514	Promoter (<=1kb)	ENSMUSG00000023039	177	110310	Krt7	keratin 7
5-148950001-148950250	-9.70408	6.8983e-06	0.000949514	Promoter (<=1kb)	ENSMUSG00000079069	0	71473	8430423G03Rik	RIKEN cDNA 8430423G03 gene
8-111929126-111929375	6.57802	6.92155e-06	0.000952031	Promoter (<=1kb)	ENSMUSG00000031951	-966	234740	Tmem231	transmembrane protein 231
10-42678251-42678500	-14.065	6.92926e-06	0.000952749	Promoter (<=1kb)	ENSMUSG00000038280	-416	14628	Ostm1	osteopetrosis associated transmembrane protein 1
7-104144126-104144375	21.166	7.0137e-06	0.000961946	Promoter (<=1kb)	ENSMUSG00000051618	-847	244178	Ubqln3	ubiquilin 3
11-3649876-3650125	-7.73502	7.03326e-06	0.000963446	Promoter (<=1kb)	ENSMUSG00000034543	117	74522	Morc2a	microrchidia 2A
5-92896126-92896375	13.4045	7.08322e-06	0.00096802	Promoter (1-2kb)	ENSMUSG00000029381	-1618	27428	Shroom3	shroom family member 3
10-88458501-88458750	17.1937	7.10158e-06	0.000969838	Promoter (<=1kb)	ENSMUSG00000020059	-819	20962	Sycp3	synaptonemal complex protein 3
18-69681501-69681750	-6.00028	7.11873e-06	0.000971394	Promoter (<=1kb)	ENSMUSG00000053477	-630	21413	Tcf4	transcription factor 4
17-35188876-35189125	-10.4066	7.15984e-06	0.000975711	Promoter (<=1kb)	ENSMUSG00000073412	-437	16988	Lst1	leukocyte specific transcript 1
11-93957876-93958125	-18.1181	7.19526e-06	0.000979493	Promoter (1-2kb)	ENSMUSG00000020857	-1617	18103	Nme2	NME/NM23 nucleoside diphosphate kinase 2
9-35450626-35450875	25.9109	7.19274e-06	0.000979493	Promoter (1-2kb)	ENSMUSG00000038119	-1201	57810	Cdon	cell adhesion molecule-related/down-regulated by oncogenes
1-36594126-36594375	8.37519	7.20682e-06	0.000980719	Promoter (<=1kb)	ENSMUSG00000046337	-794	381337	Fam178b	family with sequence similarity 178, member B
6-127967126-127967375	13.1869	7.21731e-06	0.000981799	Promoter (<=1kb)	ENSMUSG00000030352	-309	109246	Tspan9	tetraspanin 9
2-121288126-121288375	-22.8035	7.22764e-06	0.000982158	Promoter (1-2kb)	ENSMUSG00000027254	-1225	17754	Map1a	microtubule-associated protein 1 A
3-97628751-97629000	10.2753	7.23243e-06	0.000982358	Promoter (<=1kb)	ENSMUSG00000028088	0	14263	Fmo5	flavin containing monooxygenase 5
9-107685251-107685500	11.0934	7.24403e-06	0.000982994	Promoter (<=1kb)	ENSMUSG00000034684	-454	20350	Sema3f	sema domain, immunoglobulin domain (Ig), short basic domain, secreted, (semaphorin) 3F
9-91378751-91379000	-5.37588	7.35207e-06	0.00099519	Promoter (<=1kb)	ENSMUSG00000036972	109	22774	Zic4	zinc finger protein of the cerebellum 4
17-71753876-71754125	-14.604	7.47632e-06	0.00100987	Promoter (<=1kb)	ENSMUSG00000044375	-982	225004	Pcare	photoreceptor cilium actin regulator
15-73596751-73597000	-12.1264	7.48357e-06	0.00101014	Promoter (<=1kb)	ENSMUSG00000079020	-222	106068	Slc45a4	solute carrier family 45, member 4
5-122134876-122135125	-8.40779	7.56294e-06	0.00101906	Promoter (<=1kb)	ENSMUSG00000043036	-61	330188	Ccdc63	coiled-coil domain containing 63
6-50383376-50383625	-19.6623	7.61288e-06	0.00102507	Promoter (<=1kb)	ENSMUSG00000029822	-539	71720	Osbpl3	oxysterol binding protein-like 3
1-136417376-136417625	10.0329	7.62868e-06	0.00102683	Promoter (1-2kb)	ENSMUSG00000097403	-1857	320054	9230116N13Rik	RIKEN cDNA 9230116N13 gene
11-60536001-60536250	-14.4101	7.63339e-06	0.00102711	Promoter (<=1kb)	ENSMUSG00000042650	-131	268420	Alkbh5	alkB homolog 5, RNA demethylase
6-121345751-121346000	12.0122	7.65538e-06	0.00102971	Promoter (<=1kb)	ENSMUSG00000030109	-618	14411	Slc6a12	solute carrier family 6 (neurotransmitter transporter, betaine/GABA), member 12
4-118359376-118359625	-13.2734	7.70903e-06	0.00103583	Promoter (<=1kb)	ENSMUSG00000006395	-365	68180	Hyi	hydroxypyruvate isomerase (putative)
6-53572751-53573000	-18.1788	7.72638e-06	0.0010378	Promoter (<=1kb)	ENSMUSG00000053007	-300	231991	Creb5	cAMP responsive element binding protein 5
14-78726001-78726250	-10.2425	7.74865e-06	0.00104043	Promoter (<=1kb)	ENSMUSG00000034731	-912	380921	Dgkh	diacylglycerol kinase, eta
10-111297751-111298000	-15.7379	7.79756e-06	0.0010459	Promoter (<=1kb)	ENSMUSG00000035759	-679	71769	Bbs10	Bardet-Biedl syndrome 10 (human)
2-92371001-92371250	7.53754	7.86426e-06	0.00105374	Promoter (<=1kb)	ENSMUSG00000040434	0	228366	Large2	LARGE xylosyl- and glucuronyltransferase 2
5-65863251-65863500	12.0835	7.93537e-06	0.00106187	Promoter (<=1kb)	ENSMUSG00000029204	-80	74734	Rhoh	ras homolog family member H
7-19771251-19771500	21.3483	7.9339e-06	0.00106187	Promoter (<=1kb)	ENSMUSG00000002980	-235	57278	Bcam	basal cell adhesion molecule
6-82917251-82917500	-11.6201	7.99756e-06	0.00106853	Promoter (<=1kb)	ENSMUSG00000000627	86	20355	Sema4f	sema domain, immunoglobulin domain (Ig), TM domain, and short cytoplasmic domain
5-64229251-64229500	10.6564	8.04524e-06	0.00107311	Promoter (<=1kb)	ENSMUSG00000029174	-899	57915	Tbc1d1	TBC1 domain family, member 1
15-73625126-73625375	-14.1821	8.24541e-06	0.00109753	Promoter (<=1kb)	ENSMUSG00000079020	-382	106068	Slc45a4	solute carrier family 45, member 4
6-137170376-137170625	19.0318	8.27456e-06	0.00110064	Promoter (<=1kb)	ENSMUSG00000030222	0	232441	Rerg	RAS-like, estrogen-regulated, growth-inhibitor
17-34189251-34189500	12.4757	8.28856e-06	0.00110212	Promoter (<=1kb)	ENSMUSG00000037321	-391	21354	Tap1	transporter 1, ATP-binding cassette, sub-family B (MDR/TAP)
2-174327376-174327625	-8.67545	8.35561e-06	0.00110796	Promoter (<=1kb)	ENSMUSG00000027523	0	14683	Gnas	GNAS (guanine nucleotide binding protein, alpha stimulating) complex locus
6-124999376-124999625	-11.8449	8.36526e-06	0.00110886	Promoter (<=1kb)	ENSMUSG00000030329	-37	319352	Pianp	PILR alpha associated neural protein
4-138624501-138624750	-13.0625	8.43578e-06	0.00111628	Promoter (<=1kb)	ENSMUSG00000028753	-489	75718	Vwa5b1	von Willebrand factor A domain containing 5B1
4-138624626-138624875	-13.0625	8.43578e-06	0.00111628	Promoter (<=1kb)	ENSMUSG00000028753	-614	75718	Vwa5b1	von Willebrand factor A domain containing 5B1
7-46117126-46117375	-7.56011	8.47151e-06	0.00112024	Promoter (1-2kb)	ENSMUSG00000040136	-1076	20927	Abcc8	ATP-binding cassette, sub-family C (CFTR/MRP), member 8
2-131055001-131055250	9.09736	8.49684e-06	0.00112127	Promoter (<=1kb)	ENSMUSG00000027318	-472	110751	Adam33	a disintegrin and metallopeptidase domain 33
2-146257751-146258000	-10.5341	8.49258e-06	0.00112127	Promoter (1-2kb)	ENSMUSG00000085958	-1286	77806	A930019D19Rik	RIKEN cDNA A930019D19 gene
2-146257876-146258125	-10.5341	8.49258e-06	0.00112127	Promoter (1-2kb)	ENSMUSG00000085958	-1161	77806	A930019D19Rik	RIKEN cDNA A930019D19 gene
2-31978876-31979125	13.6519	8.51865e-06	0.00112337	Promoter (<=1kb)	ENSMUSG00000001855	-647	227720	Nup214	nucleoporin 214
1-46425251-46425500	-5.81353	8.53239e-06	0.001124	Promoter (<=1kb)	ENSMUSG00000101337	-92	100101919	Dnah7c	dynein, axonemal, heavy chain 7C
19-10993376-10993625	9.48065	8.53517e-06	0.001124	Promoter (<=1kb)	ENSMUSG00000067571	-126	545279	Ms4a15	membrane-spanning 4-domains, subfamily A, member 15
15-28203626-28203875	9.09716	8.55646e-06	0.00112642	Promoter (<=1kb)	ENSMUSG00000022262	0	110082	Dnah5	dynein, axonemal, heavy chain 5
3-95740501-95740750	-10.8378	8.57243e-06	0.00112814	Promoter (<=1kb)	ENSMUSG00000028108	-932	13601	Ecm1	extracellular matrix protein 1
4-95557001-95557250	-14.5597	8.584e-06	0.00112841	Promoter (<=1kb)	ENSMUSG00000028573	-257	75578	Fggy	FGGY carbohydrate kinase domain containing
6-112272751-112273000	-11.0979	8.62349e-06	0.00113291	Promoter (<=1kb)	ENSMUSG00000057604	-758	30937	Lmcd1	LIM and cysteine-rich domains 1
19-60468376-60468625	-5.04965	8.68969e-06	0.00113888	Promoter (<=1kb)	ENSMUSG00000045052	-72	226278	Prlhr	prolactin releasing hormone receptor
7-30751501-30751750	13.4034	8.83078e-06	0.00115461	Promoter (<=1kb)	ENSMUSG00000046056	0	282619	Sbsn	suprabasin
1-185442126-185442375	13.2733	8.85232e-06	0.00115585	Promoter (<=1kb)	ENSMUSG00000051295	-307	319562	9630028B13Rik	RIKEN cDNA 9630028B13 gene
8-122623626-122623875	12.7749	8.84932e-06	0.00115585	Promoter (<=1kb)	ENSMUSG00000069867	-887	382035	Pabpn1l	poly(A)binding protein nuclear 1-like
2-32741376-32741625	6.08627	8.98109e-06	0.00117147	Promoter (<=1kb)	ENSMUSG00000059013	0	27387	Sh2d3c	SH2 domain containing 3C
8-27117376-27117625	13.3084	8.99377e-06	0.00117232	Promoter (<=1kb)	ENSMUSG00000031486	7	78560	Adgra2	adhesion G protein-coupled receptor A2
7-3218501-3218750	14.0835	9.01583e-06	0.0011744	Promoter (<=1kb)	ENSMUSG00000077815	0	100049710	Mir290a	microRNA 290a
12-111812126-111812375	-11.9767	9.03384e-06	0.00117635	Promoter (<=1kb)	ENSMUSG00000021287	0	74335	Xrcc3	X-ray repair complementing defective repair in Chinese hamster cells 3
4-118359251-118359500	-20.4067	9.04815e-06	0.0011776	Promoter (<=1kb)	ENSMUSG00000006395	-490	68180	Hyi	hydroxypyruvate isomerase (putative)
9-111273626-111273875	-12.306	9.04962e-06	0.0011776	Promoter (<=1kb)	ENSMUSG00000046785	-227	77781	Epm2aip1	EPM2A (laforin) interacting protein 1
11-53301626-53301875	-7.52386	9.06189e-06	0.0011784	Promoter (1-2kb)	ENSMUSG00000020361	-1169	15525	Hspa4	heat shock protein 4
9-54069501-54069750	-12.4932	9.13874e-06	0.00118614	Promoter (1-2kb)	ENSMUSG00000074345	-1113	244882	Tnfaip8l3	tumor necrosis factor, alpha-induced protein 8-like 3
5-76182251-76182500	13.0132	9.18302e-06	0.00119092	Promoter (1-2kb)	ENSMUSG00000029234	-1380	21982	Tmem165	transmembrane protein 165
17-83350126-83350375	16.5706	9.2023e-06	0.00119262	Promoter (<=1kb)	ENSMUSG00000032624	-556	78798	Eml4	echinoderm microtubule associated protein like 4
19-37172501-37172750	-9.36939	9.21281e-06	0.00119357	Promoter (1-2kb)	ENSMUSG00000097591	-1093	319931	A330032B11Rik	RIKEN cDNA A330032B11 gene
14-32685251-32685500	8.86122	9.22155e-06	0.0011943	Promoter (<=1kb)	ENSMUSG00000071540	0	100504518	3425401B19Rik	RIKEN cDNA 3425401B19 gene
10-42678126-42678375	-13.8909	9.24009e-06	0.0011963	Promoter (<=1kb)	ENSMUSG00000038280	-541	14628	Ostm1	osteopetrosis associated transmembrane protein 1
14-34356001-34356250	-10.16	9.26105e-06	0.00119821	Promoter (<=1kb)	ENSMUSG00000043681	-568	69134	Fam25c	family with sequence similarity 25, member C
9-75347751-75348000	9.68345	9.28806e-06	0.00120109	Promoter (<=1kb)	ENSMUSG00000032191	0	12049	Bcl2l10	Bcl2-like 10
7-25386876-25387125	-14.0021	9.32257e-06	0.00120495	Promoter (1-2kb)	ENSMUSG00000003123	-1950	16890	Lipe	lipase, hormone sensitive
11-96133251-96133500	9.85644	9.52538e-06	0.00122744	Promoter (<=1kb)	ENSMUSG00000038756	-286	237930	Ttll6	tubulin tyrosine ligase-like family, member 6
1-36770876-36771125	5.4648	9.54152e-06	0.00122869	Promoter (<=1kb)	ENSMUSG00000026117	0	22637	Zap70	zeta-chain (TCR) associated protein kinase
19-6839501-6839750	8.35167	9.62827e-06	0.00123779	Promoter (<=1kb)	ENSMUSG00000024952	0	56613	Rps6ka4	ribosomal protein S6 kinase, polypeptide 4
9-54069376-54069625	-14.3547	9.75521e-06	0.00125117	Promoter (<=1kb)	ENSMUSG00000074345	-988	244882	Tnfaip8l3	tumor necrosis factor, alpha-induced protein 8-like 3
5-138156626-138156875	-17.6082	9.76609e-06	0.00125131	Promoter (<=1kb)	ENSMUSG00000037007	-882	56314	Zfp113	zinc finger protein 113
5-138156751-138157000	-17.6082	9.76609e-06	0.00125131	Promoter (1-2kb)	ENSMUSG00000037007	-1007	56314	Zfp113	zinc finger protein 113
3-88338501-88338750	11.3659	9.78376e-06	0.00125316	Promoter (1-2kb)	ENSMUSG00000001415	-1970	229512	Smg5	Smg-5 homolog, nonsense mediated mRNA decay factor (C. elegans)
11-85889876-85890125	6.8952	9.92519e-06	0.00126704	Promoter (<=1kb)	ENSMUSG00000000094	0	21387	Tbx4	T-box 4
3-15332876-15333125	-22.1573	9.93838e-06	0.00126746	Promoter (<=1kb)	ENSMUSG00000078783	-574	751864	Gm9733	predicted gene 9733
3-15333001-15333250	-22.1573	9.93838e-06	0.00126746	Promoter (<=1kb)	ENSMUSG00000078783	-699	751864	Gm9733	predicted gene 9733
17-79356251-79356500	5.22033	1.00353e-05	0.00127769	Promoter (1-2kb)	ENSMUSG00000036533	-1160	260409	Cdc42ep3	CDC42 effector protein (Rho GTPase binding) 3
2-153160751-153161000	-12.2731	1.00872e-05	0.00128218	Promoter (<=1kb)	ENSMUSG00000068040	-303	99237	Tm9sf4	transmembrane 9 superfamily protein member 4
12-112488626-112488875	-10.2083	1.01534e-05	0.00128803	Promoter (<=1kb)	ENSMUSG00000043122	-573	319942	A530016L24Rik	RIKEN cDNA A530016L24 gene
2-11338751-11339000	11.5944	1.01776e-05	0.00129067	Promoter (<=1kb)	ENSMUSG00000086006	-488	100503147	Gm13293	predicted gene 13293
1-185496751-185497000	15.7194	1.01914e-05	0.001292	Promoter (<=1kb)	ENSMUSG00000102185	-388	114668	5033404E19Rik	NSA2 ribosome biogenesis homolog pseudogene
17-28549376-28549625	8.58827	1.02065e-05	0.00129306	Promoter (<=1kb)	ENSMUSG00000024224	0	328788	Clpsl2	colipase-like 2
1-32547501-32547750	-16.6638	1.02308e-05	0.00129472	Promoter (<=1kb)	ENSMUSG00000091318	-207	408191	Gm5415	predicted gene 5415
9-14718126-14718375	13.4336	1.03123e-05	0.00130345	Promoter (<=1kb)	ENSMUSG00000036912	98	330890	Piwil4	piwi-like RNA-mediated gene silencing 4
1-135112876-135113125	-8.05488	1.03658e-05	0.00130891	Promoter (<=1kb)	ENSMUSG00000097993	-570	13924	Ptprv	protein tyrosine phosphatase, receptor type, V
18-78123876-78124125	5.43432	1.0396e-05	0.00131187	Promoter (<=1kb)	ENSMUSG00000059336	-450	108052	Slc14a1	solute carrier family 14 (urea transporter), member 1
9-53658626-53658875	10.2557	1.04627e-05	0.00131771	Promoter (<=1kb)	ENSMUSG00000032030	0	75717	Cul5	cullin 5
19-47537501-47537750	11.7322	1.04822e-05	0.00131894	Promoter (<=1kb)	ENSMUSG00000042694	0	108689	Stn1	STN1, CST complex subunit
4-150280751-150281000	-16.8642	1.04959e-05	0.00131969	Promoter (<=1kb)	ENSMUSG00000039852	-646	68703	Rere	arginine glutamic acid dipeptide (RE) repeats
7-30423001-30423250	-6.59542	1.05327e-05	0.00132389	Promoter (<=1kb)	ENSMUSG00000036931	-25	243910	Nfkbid	nuclear factor of kappa light polypeptide gene enhancer in B cells inhibitor, delta
8-78212751-78213000	14.0159	1.06104e-05	0.0013293	Promoter (<=1kb)	ENSMUSG00000037101	-297	73301	Ttc29	tetratricopeptide repeat domain 29
3-88493751-88494000	-10.8897	1.06843e-05	0.00133725	Promoter (<=1kb)	ENSMUSG00000028063	-439	16905	Lmna	lamin A
18-65697501-65697750	8.87812	1.0697e-05	0.0013384	Promoter (<=1kb)	ENSMUSG00000046610	-518	319888	Oacyl	O-acyltransferase like
2-28699376-28699625	6.03508	1.07586e-05	0.00134479	Promoter (<=1kb)	ENSMUSG00000026809	26	69987	Spaca9	sperm acrosome associated 9
17-34517376-34517625	-13.6059	1.0895e-05	0.00135742	Promoter (<=1kb)	ENSMUSG00000092618	-24	624681	Btnl6	butyrophilin-like 6
19-42202251-42202500	8.96696	1.09132e-05	0.00135908	Promoter (<=1kb)	ENSMUSG00000018822	0	54612	Sfrp5	secreted frizzled-related sequence protein 5
9-98602001-98602250	-13.1198	1.09154e-05	0.00135908	Promoter (<=1kb)	ENSMUSG00000032459	-341	64655	Mrps22	mitochondrial ribosomal protein S22
7-143296376-143296625	10.3498	1.09393e-05	0.00136116	Promoter (<=1kb)	ENSMUSG00000101609	0	63830	Kcnq1ot1	KCNQ1 overlapping transcript 1
1-156062001-156062250	12.9389	1.10031e-05	0.00136733	Promoter (<=1kb)	ENSMUSG00000050565	-963	240832	Tor1aip2	torsin A interacting protein 2
1-75545376-75545625	-12.0287	1.11143e-05	0.00137936	Promoter (<=1kb)	ENSMUSG00000006576	-641	20536	Slc4a3	solute carrier family 4 (anion exchanger), member 3
13-44218126-44218375	-9.93533	1.11325e-05	0.00138118	Promoter (1-2kb)	ENSMUSG00000113186	-1639	100503592	A330076C08Rik	RIKEN cDNA A330076C08 gene
4-144464251-144464500	-17.9649	1.1153e-05	0.00138327	Promoter (<=1kb)	ENSMUSG00000078507	-495	230883	Aadacl3	arylacetamide deacetylase like 3
5-33334876-33335125	11.5331	1.12077e-05	0.00138961	Promoter (<=1kb)	ENSMUSG00000079562	-384	59003	Maea	macrophage erythroblast attacher
10-79881876-79882125	8.8309	1.13923e-05	0.00140885	Promoter (<=1kb)	ENSMUSG00000057729	93	19152	Prtn3	proteinase 3
9-91378626-91378875	-5.86322	1.13993e-05	0.00140927	Promoter (<=1kb)	ENSMUSG00000036972	0	22774	Zic4	zinc finger protein of the cerebellum 4
17-45734251-45734500	25.4065	1.15314e-05	0.00142193	Promoter (<=1kb)	ENSMUSG00000097727	-6	433111	F630040K05Rik	RIKEN cDNA F630040K05 gene
1-78511001-78511250	12.7964	1.15761e-05	0.00142699	Promoter (<=1kb)	ENSMUSG00000012187	0	68393	Mogat1	monoacylglycerol O-acyltransferase 1
2-113758876-113759125	6.87513	1.16033e-05	0.00142895	Promoter (<=1kb)	ENSMUSG00000074934	-230	23892	Grem1	gremlin 1, DAN family BMP antagonist
2-28465876-28466125	8.59578	1.16941e-05	0.00143783	Promoter (<=1kb)	ENSMUSG00000026831	-24	69327	1700007K13Rik	RIKEN cDNA 1700007K13 gene
9-114330001-114330250	8.59792	1.16938e-05	0.00143783	Promoter (<=1kb)	ENSMUSG00000053820	0	12046	Bcl2a1c	B cell leukemia/lymphoma 2 related protein A1c
14-65604501-65604750	14.723	1.17083e-05	0.00143877	Promoter (<=1kb)	ENSMUSG00000061356	-517	100503545	Nuggc	nuclear GTPase, germinal center associated
3-84482126-84482375	-19.682	1.17092e-05	0.00143877	Promoter (1-2kb)	ENSMUSG00000041842	-1697	229474	Fhdc1	FH2 domain containing 1
8-117673501-117673750	-12.3621	1.17292e-05	0.00144076	Promoter (<=1kb)	ENSMUSG00000034308	0	74032	Sdr42e1	short chain dehydrogenase/reductase family 42E, member 1
10-67003751-67004000	5.42561	1.17397e-05	0.00144159	Promoter (1-2kb)	ENSMUSG00000112925	-1020	102634101	Gm31763	predicted gene, 31763
6-144673001-144673250	17.1714	1.17837e-05	0.00144607	Promoter (<=1kb)	ENSMUSG00000085785	133	66760	Sox5os3	SRY (sex determining region Y)-box 5, opposite strand 3
9-53405126-53405375	10.6306	1.1795e-05	0.00144699	Promoter (<=1kb)	ENSMUSG00000005131	0	75311	4930550C14Rik	RIKEN cDNA 4930550C14 gene
5-23844376-23844625	-5.0566	1.1848e-05	0.00145302	Promoter (<=1kb)	ENSMUSG00000028998	-215	66169	Tomm7	translocase of outer mitochondrial membrane 7
4-148601876-148602125	13.2669	1.18798e-05	0.001456	Promoter (<=1kb)	ENSMUSG00000028979	-429	17175	Masp2	mannan-binding lectin serine peptidase 2
2-180945001-180945250	-18.5888	1.19201e-05	0.00145954	Promoter (1-2kb)	ENSMUSG00000027574	-1924	58237	Nkain4	Na+/K+ transporting ATPase interacting 4
6-29508501-29508750	13.7005	1.19168e-05	0.00145954	Promoter (<=1kb)	ENSMUSG00000059022	-549	333088	Kcp	kielin/chordin-like protein
15-89377501-89377750	8.04914	1.19934e-05	0.00146711	Promoter (<=1kb)	ENSMUSG00000022615	-462	72962	Tymp	thymidine phosphorylase
13-47193126-47193375	13.0873	1.2002e-05	0.00146723	Promoter (<=1kb)	ENSMUSG00000038068	-450	218215	Rnf144b	ring finger protein 144B
1-36940501-36940750	-18.6902	1.20966e-05	0.00147738	Promoter (<=1kb)	ENSMUSG00000026116	-679	56030	Tmem131	transmembrane protein 131
11-70352501-70352750	13.6195	1.21286e-05	0.00148034	Promoter (<=1kb)	ENSMUSG00000018924	-470	11687	Alox15	arachidonate 15-lipoxygenase
5-45498376-45498625	-12.9465	1.21336e-05	0.00148048	Promoter (<=1kb)	ENSMUSG00000039682	146	66988	Lap3	leucine aminopeptidase 3
11-70670501-70670750	9.84736	1.218e-05	0.0014852	Promoter (1-2kb)	ENSMUSG00000018287	-1085	216873	Spag7	sperm associated antigen 7
13-44120501-44120750	-15.4439	1.22016e-05	0.00148736	Promoter (<=1kb)	ENSMUSG00000089815	-417	328235	Gm5083	predicted gene 5083
17-74695251-74695500	-21.5473	1.22217e-05	0.00148839	Promoter (1-2kb)	ENSMUSG00000024073	-1856	12211	Birc6	baculoviral IAP repeat-containing 6
17-74695376-74695625	-21.5473	1.22217e-05	0.00148839	Promoter (1-2kb)	ENSMUSG00000024073	-1731	12211	Birc6	baculoviral IAP repeat-containing 6
13-21469126-21469375	11.6258	1.22685e-05	0.00149314	Promoter (<=1kb)	ENSMUSG00000059395	-617	66707	Nkapl	NFKB activating protein-like
9-49799626-49799875	-24.23	1.23383e-05	0.0015002	Promoter (<=1kb)	ENSMUSG00000039542	-701	17967	Ncam1	neural cell adhesion molecule 1
9-49799751-49800000	-24.23	1.23383e-05	0.0015002	Promoter (<=1kb)	ENSMUSG00000039542	-826	17967	Ncam1	neural cell adhesion molecule 1
14-34524126-34524375	-14.3623	1.2489e-05	0.00151461	Promoter (1-2kb)	ENSMUSG00000021797	-1325	78243	9230112D13Rik	RIKEN cDNA 9230112D13 gene
14-28509251-28509500	8.55983	1.25154e-05	0.00151646	Promoter (1-2kb)	ENSMUSG00000021994	-1118	22418	Wnt5a	wingless-type MMTV integration site family, member 5A
1-187997251-187997500	-9.45437	1.25574e-05	0.0015201	Promoter (<=1kb)	ENSMUSG00000026610	-327	26381	Esrrg	estrogen-related receptor gamma
9-121917876-121918125	11.3079	1.26013e-05	0.00152438	Promoter (1-2kb)	ENSMUSG00000050445	-1571	13124	Cyp8b1	cytochrome P450, family 8, subfamily b, polypeptide 1
15-98379251-98379500	11.3509	1.2647e-05	0.00152902	Promoter (<=1kb)	ENSMUSG00000056184	-54	259038	Olfr283	olfactory receptor 283
5-128433751-128434000	16.2888	1.26635e-05	0.00153054	Promoter (<=1kb)	ENSMUSG00000034310	-674	243274	Tmem132d	transmembrane protein 132D
9-45054501-45054750	-12.5317	1.26897e-05	0.00153273	Promoter (<=1kb)	ENSMUSG00000070305	-436	319742	Mpzl3	myelin protein zero-like 3
7-31077376-31077625	11.7129	1.27127e-05	0.00153406	Promoter (<=1kb)	ENSMUSG00000057092	-672	17178	Fxyd3	FXYD domain-containing ion transport regulator 3
7-3666751-3667000	13.0435	1.271e-05	0.00153406	Promoter (<=1kb)	ENSMUSG00000019734	0	353499	Tmc4	transmembrane channel-like gene family 4
17-36257876-36258125	15.9338	1.27598e-05	0.00153781	Promoter (<=1kb)	ENSMUSG00000024446	0	67676	Rpp21	ribonuclease P 21 subunit
10-77620626-77620875	-10.6352	1.27753e-05	0.00153901	Promoter (1-2kb)	ENSMUSG00000009293	-1400	22213	Ube2g2	ubiquitin-conjugating enzyme E2G 2
19-3415126-3415375	10.3013	1.27919e-05	0.00154023	Promoter (<=1kb)	ENSMUSG00000024907	-582	14419	Gal	galanin
3-37063126-37063375	-7.91104	1.28508e-05	0.00154684	Promoter (<=1kb)	ENSMUSG00000027719	-152	21744	Adad1	adenosine deaminase domain containing 1 (testis specific)
7-3721001-3721250	15.1634	1.28939e-05	0.00155154	Promoter (<=1kb)	ENSMUSG00000058818	-610	18733	Pirb	paired Ig-like receptor B
4-137575126-137575375	20.3744	1.29354e-05	0.00155507	Promoter (<=1kb)	ENSMUSG00000094035	0	435811	Ldlrad2	low density lipoprotein receptor A domain containing 2
4-137575251-137575500	20.3744	1.29354e-05	0.00155507	Promoter (<=1kb)	ENSMUSG00000094035	-71	435811	Ldlrad2	low density lipoprotein receptor A domain containing 2
2-94011126-94011375	8.05777	1.29535e-05	0.00155627	Promoter (<=1kb)	ENSMUSG00000040174	-319	69113	Alkbh3	alkB homolog 3, alpha-ketoglutarate-dependent dioxygenase
7-3293126-3293375	-18.4022	1.30803e-05	0.00156905	Promoter (<=1kb)	ENSMUSG00000068566	32	50918	Myadm	myeloid-associated differentiation marker
11-116181876-116182125	14.2612	1.32277e-05	0.00158474	Promoter (<=1kb)	ENSMUSG00000020777	141	11430	Acox1	acyl-Coenzyme A oxidase 1, palmitoyl
10-67034501-67034750	-9.95466	1.32909e-05	0.00159082	Promoter (<=1kb)	ENSMUSG00000019873	0	28193	Reep3	receptor accessory protein 3
5-34189001-34189250	16.1608	1.34437e-05	0.00160536	Promoter (1-2kb)	ENSMUSG00000037235	-1281	17122	Mxd4	Max dimerization protein 4
2-26591251-26591500	5.73195	1.34724e-05	0.00160753	Promoter (<=1kb)	ENSMUSG00000065540	0	387145	Mir126a	microRNA 126a
16-56796876-56797125	13.2954	1.34973e-05	0.001609	Promoter (1-2kb)	ENSMUSG00000022755	-1021	239853	Adgrg7	adhesion G protein-coupled receptor G7
15-76457376-76457625	5.038	1.35084e-05	0.00160983	Promoter (<=1kb)	ENSMUSG00000034161	0	20289	Scx	scleraxis
8-122623001-122623250	9.63881	1.36377e-05	0.00162372	Promoter (<=1kb)	ENSMUSG00000069867	-262	382035	Pabpn1l	poly(A)binding protein nuclear 1-like
14-73049751-73050000	-17.0882	1.36421e-05	0.00162374	Promoter (<=1kb)	ENSMUSG00000033470	-637	70086	Cysltr2	cysteinyl leukotriene receptor 2
11-94977001-94977250	18.9416	1.36673e-05	0.00162575	Promoter (<=1kb)	ENSMUSG00000001508	-674	20391	Sgca	sarcoglycan, alpha (dystrophin-associated glycoprotein)
8-71375626-71375875	7.60987	1.37408e-05	0.00163245	Promoter (<=1kb)	ENSMUSG00000002393	0	13864	Nr2f6	nuclear receptor subfamily 2, group F, member 6
2-127070126-127070375	7.09978	1.37453e-05	0.00163247	Promoter (<=1kb)	ENSMUSG00000001999	-290	109778	Blvra	biliverdin reductase A
5-34548751-34549000	-17.7861	1.37572e-05	0.00163327	Promoter (<=1kb)	ENSMUSG00000054520	-576	24055	Sh3bp2	SH3-domain binding protein 2
8-69775751-69776000	16.4567	1.37605e-05	0.00163327	Promoter (<=1kb)	ENSMUSG00000043090	-840	330788	Zfp866	zinc finger protein 866
11-60037126-60037375	-13.9092	1.3778e-05	0.00163383	Promoter (<=1kb)	ENSMUSG00000000301	-121	18618	Pemt	phosphatidylethanolamine N-methyltransferase
18-64517501-64517750	-5.92247	1.37995e-05	0.00163537	Promoter (<=1kb)	ENSMUSG00000024587	-849	70223	Nars	asparaginyl-tRNA synthetase
10-24909751-24910000	11.1583	1.39005e-05	0.00164531	Promoter (<=1kb)	ENSMUSG00000099181	-664	102465545	Mir6905	microRNA 6905
19-42433251-42433500	10.1134	1.39855e-05	0.00165332	Promoter (1-2kb)	ENSMUSG00000042401	-1466	72832	Crtac1	cartilage acidic protein 1
6-48448376-48448625	12.0777	1.40492e-05	0.00165959	Promoter (<=1kb)	ENSMUSG00000029797	147	243369	Sspo	SCO-spondin
8-119666126-119666375	11.9961	1.41271e-05	0.0016675	Promoter (<=1kb)	ENSMUSG00000023336	0	67866	Wfdc1	WAP four-disulfide core domain 1
11-115899376-115899625	13.8695	1.41416e-05	0.0016687	Promoter (<=1kb)	ENSMUSG00000048442	-341	66528	Smim5	small integral membrane protein 5
11-106614376-106614625	13.2299	1.43639e-05	0.00169232	Promoter (<=1kb)	ENSMUSG00000040548	-953	21763	Tex2	testis expressed gene 2
2-88730126-88730375	15.2525	1.43683e-05	0.00169232	Promoter (<=1kb)	ENSMUSG00000075119	-529	433449	Olfr1197	olfactory receptor 1197
11-103334126-103334375	-14.0673	1.44012e-05	0.00169516	Promoter (<=1kb)	ENSMUSG00000034255	-16	544817	Arhgap27	Rho GTPase activating protein 27
14-79302251-79302500	-14.1869	1.44579e-05	0.00170079	Promoter (<=1kb)	ENSMUSG00000022018	-606	66214	Rgcc	regulator of cell cycle
12-65035501-65035750	15.9556	1.44762e-05	0.0017019	Promoter (<=1kb)	ENSMUSG00000035597	-583	328110	Prpf39	pre-mRNA processing factor 39
9-53405001-53405250	11.3692	1.44752e-05	0.0017019	Promoter (<=1kb)	ENSMUSG00000005131	-36	75311	4930550C14Rik	RIKEN cDNA 4930550C14 gene
5-65699001-65699250	11.6076	1.45658e-05	0.00170876	Promoter (<=1kb)	ENSMUSG00000029202	-728	71521	Pds5a	PDS5 cohesin associated factor A
13-102693501-102693750	18.2816	1.46685e-05	0.00171661	Promoter (<=1kb)	ENSMUSG00000021624	0	17079	Cd180	CD180 antigen
2-90744626-90744875	11.9018	1.47254e-05	0.00172169	Promoter (<=1kb)	ENSMUSG00000008200	-495	55935	Fnbp4	formin binding protein 4
11-101524876-101525125	7.63974	1.47479e-05	0.00172275	Promoter (<=1kb)	ENSMUSG00000017146	-18	12189	Brca1	breast cancer 1, early onset
11-102897501-102897750	-15.0707	1.47844e-05	0.00172597	Promoter (<=1kb)	ENSMUSG00000020932	-301	14580	Gfap	glial fibrillary acidic protein
2-27676251-27676500	5.78692	1.48533e-05	0.0017319	Promoter (<=1kb)	ENSMUSG00000015846	0	20181	Rxra	retinoid X receptor alpha
11-99391001-99391250	13.3686	1.48737e-05	0.00173337	Promoter (1-2kb)	ENSMUSG00000019761	-1637	16661	Krt10	keratin 10
6-48588751-48589000	8.88978	1.4926e-05	0.00173774	Promoter (<=1kb)	ENSMUSG00000052730	-445	330305	Gm5111	predicted gene 5111
1-80666251-80666500	19.4371	1.49856e-05	0.00174308	Promoter (<=1kb)	ENSMUSG00000038608	-942	210293	Dock10	dedicator of cytokinesis 10
17-21008376-21008625	-16.2342	1.50051e-05	0.0017443	Promoter (<=1kb)	ENSMUSG00000067942	-278	224585	Zfp160	zinc finger protein 160
11-52285251-52285500	12.6775	1.51078e-05	0.00175518	Promoter (1-2kb)	ENSMUSG00000000782	-1920	21414	Tcf7	transcription factor 7, T cell specific
6-120034876-120035125	17.0234	1.52301e-05	0.00176404	Promoter (<=1kb)	ENSMUSG00000076217	-565	735290	Mir706	microRNA 706
2-174284251-174284500	-9.50768	1.52916e-05	0.00176802	Promoter (<=1kb)	ENSMUSG00000027523	0	14683	Gnas	GNAS (guanine nucleotide binding protein, alpha stimulating) complex locus
1-9908376-9908625	-9.39842	1.53943e-05	0.00177823	Promoter (<=1kb)	ENSMUSG00000046101	-13	240697	Mcmdc2	minichromosome maintenance domain containing 2
9-62981501-62981750	-21.772	1.5411e-05	0.00177962	Promoter (<=1kb)	ENSMUSG00000032405	-618	56469	Pias1	protein inhibitor of activated STAT 1
15-76233501-76233750	12.1413	1.54408e-05	0.00178252	Promoter (<=1kb)	ENSMUSG00000063268	0	671535	Parp10	poly (ADP-ribose) polymerase family, member 10
19-42433126-42433375	8.17108	1.55518e-05	0.00179264	Promoter (1-2kb)	ENSMUSG00000042401	-1341	72832	Crtac1	cartilage acidic protein 1
7-142460876-142461125	-9.28686	1.55906e-05	0.00179657	Promoter (<=1kb)	ENSMUSG00000018819	12	16985	Lsp1	lymphocyte specific 1
19-5389876-5390125	-10.9079	1.57264e-05	0.00181059	Promoter (1-2kb)	ENSMUSG00000039148	-1173	20227	Sart1	squamous cell carcinoma antigen recognized by T cells 1
7-30514501-30514750	6.42688	1.5803e-05	0.00181832	Promoter (<=1kb)	ENSMUSG00000062132	-372	100504207	Arhgap33os	Rho GTPase activating protein 33, opposite strand
1-74782501-74782750	-7.86361	1.59706e-05	0.0018365	Promoter (<=1kb)	ENSMUSG00000033227	62	22420	Wnt6	wingless-type MMTV integration site family, member 6
17-12507876-12508125	-8.0288	1.59884e-05	0.001838	Promoter (<=1kb)	ENSMUSG00000023828	-172	20519	Slc22a3	solute carrier family 22 (organic cation transporter), member 3
5-146832251-146832500	13.0591	1.61257e-05	0.00185045	Promoter (<=1kb)	ENSMUSG00000041453	-390	19933	Rpl21	ribosomal protein L21
6-53286501-53286750	8.01758	1.62315e-05	0.00185926	Promoter (<=1kb)	ENSMUSG00000053007	-520	231991	Creb5	cAMP responsive element binding protein 5
4-123323626-123323875	-14.3347	1.62581e-05	0.00186175	Promoter (<=1kb)	ENSMUSG00000076436	0	64059	Oxct2a	3-oxoacid CoA transferase 2A
7-105389876-105390125	11.973	1.63816e-05	0.00187242	Promoter (<=1kb)	ENSMUSG00000044465	-362	74349	Fam160a2	family with sequence similarity 160, member A2
2-168735251-168735500	10.281	1.65217e-05	0.00188518	Promoter (<=1kb)	ENSMUSG00000027546	-912	11981	Atp9a	ATPase, class II, type 9A
7-16737501-16737750	14.5476	1.65368e-05	0.00188634	Promoter (<=1kb)	ENSMUSG00000008036	-660	232910	Ap2s1	adaptor-related protein complex 2, sigma 1 subunit
17-27555126-27555375	-8.06432	1.66341e-05	0.00189688	Promoter (1-2kb)	ENSMUSG00000046711	-1122	15361	Hmga1	high mobility group AT-hook 1
14-70179126-70179375	11.8482	1.66967e-05	0.00190215	Promoter (1-2kb)	ENSMUSG00000022090	-1445	213019	Pdlim2	PDZ and LIM domain 2
9-123150126-123150375	14.5031	1.67055e-05	0.00190215	Promoter (<=1kb)	ENSMUSG00000025784	-571	21922	Clec3b	C-type lectin domain family 3, member b
9-123150251-123150500	14.5031	1.67055e-05	0.00190215	Promoter (<=1kb)	ENSMUSG00000025784	-446	21922	Clec3b	C-type lectin domain family 3, member b
17-27555001-27555250	-8.37292	1.68835e-05	0.00191621	Promoter (1-2kb)	ENSMUSG00000046711	-1247	15361	Hmga1	high mobility group AT-hook 1
11-95963501-95963750	7.56645	1.68976e-05	0.00191723	Promoter (<=1kb)	ENSMUSG00000093358	-118	100526468	Mir3063	microRNA 3063
11-22972001-22972250	-6.31674	1.69826e-05	0.00192461	Promoter (<=1kb)	ENSMUSG00000044068	0	22183	Zrsr1	zinc finger (CCCH type), RNA binding motif and serine/arginine rich 1
2-4558876-4559125	9.52822	1.7107e-05	0.00193698	Promoter (<=1kb)	ENSMUSG00000026657	-629	209630	Frmd4a	FERM domain containing 4A
13-67862501-67862750	-11.8674	1.71414e-05	0.00193974	Promoter (<=1kb)	ENSMUSG00000064063	-576	408058	BC048507	cDNA sequence BC048507
3-10198251-10198500	-11.9775	1.71819e-05	0.00194374	Promoter (<=1kb)	ENSMUSG00000027528	-968	21884	Fabp9	fatty acid binding protein 9, testis
5-103629251-103629500	-13.8099	1.72032e-05	0.00194559	Promoter (<=1kb)	ENSMUSG00000029321	0	75750	Slc10a6	solute carrier family 10 (sodium/bile acid cotransporter family), member 6
12-31561251-31561500	9.63612	1.72256e-05	0.00194696	Promoter (1-2kb)	ENSMUSG00000020651	-1282	23985	Slc26a4	solute carrier family 26, member 4
7-97920126-97920375	-13.8875	1.72213e-05	0.00194696	Promoter (<=1kb)	ENSMUSG00000035582	171	233537	Gdpd4	glycerophosphodiester phosphodiesterase domain containing 4
17-25840501-25840750	7.65425	1.72671e-05	0.00195086	Promoter (<=1kb)	ENSMUSG00000025733	0	214952	Rhot2	ras homolog family member T2
9-48341251-48341500	-15.7315	1.72881e-05	0.0019523	Promoter (<=1kb)	ENSMUSG00000032028	-353	78252	Nxpe2	neurexophilin and PC-esterase domain family, member 2
12-24097126-24097375	-6.82601	1.73432e-05	0.00195795	Promoter (<=1kb)	ENSMUSG00000073158	0	66808	9030624G23Rik	RIKEN cDNA 9030624G23 gene
17-78350501-78350750	16.2264	1.73586e-05	0.00195855	Promoter (<=1kb)	ENSMUSG00000024074	-139	50766	Crim1	cysteine rich transmembrane BMP regulator 1 (chordin like)
2-32688751-32689000	6.42749	1.73587e-05	0.00195855	Promoter (<=1kb)	ENSMUSG00000009566	-914	14287	Fpgs	folylpolyglutamyl synthetase
11-97500626-97500875	-5.63132	1.74016e-05	0.00196198	Promoter (<=1kb)	ENSMUSG00000047988	-286	100141474	4933428G20Rik	RIKEN cDNA 4933428G20 gene
4-145510626-145510875	6.92755	1.74096e-05	0.00196198	Promoter (<=1kb)	ENSMUSG00000078503	0	101056073	Zfp990	zinc finger protein 990
9-53405251-53405500	9.68074	1.73992e-05	0.00196198	Promoter (<=1kb)	ENSMUSG00000005131	0	75311	4930550C14Rik	RIKEN cDNA 4930550C14 gene
7-34192751-34193000	11.5651	1.74266e-05	0.00196332	Promoter (<=1kb)	ENSMUSG00000002635	0	68079	Pdcd2l	programmed cell death 2-like
2-158501501-158501750	12.9878	1.74709e-05	0.00196773	Promoter (<=1kb)	ENSMUSG00000044405	-862	246747	Adig	adipogenin
5-115484751-115485000	6.16867	1.74806e-05	0.00196797	Promoter (<=1kb)	ENSMUSG00000029524	-26	75387	Sirt4	sirtuin 4
11-99339501-99339750	14.365	1.75829e-05	0.00197837	Promoter (1-2kb)	ENSMUSG00000075570	-1535	320864	Krt26	keratin 26
16-18396751-18397000	12.5966	1.77253e-05	0.00199229	Promoter (<=1kb)	ENSMUSG00000000325	-724	11877	Arvcf	armadillo repeat gene deleted in velocardiofacial syndrome
4-46538001-46538250	-12.4508	1.77518e-05	0.00199468	Promoter (1-2kb)	ENSMUSG00000039853	-1860	74735	Trim14	tripartite motif-containing 14
14-66298751-66299000	-7.85757	1.77577e-05	0.00199476	Promoter (1-2kb)	ENSMUSG00000085984	-1622	69303	1700001G11Rik	RIKEN cDNA 1700001G11 gene
12-111971251-111971500	-9.35776	1.78115e-05	0.00200011	Promoter (<=1kb)	ENSMUSG00000054003	-59	74691	Tdrd9	tudor domain containing 9
12-118530001-118530250	9.07251	1.80057e-05	0.0020179	Promoter (<=1kb)	ENSMUSG00000113875	0	100384890	D230030E09Rik	Riken cDNA D230030E09 gene
2-153740501-153740750	-13.4969	1.80222e-05	0.00201857	Promoter (<=1kb)	ENSMUSG00000027479	-524	13589	Mapre1	microtubule-associated protein, RP/EB family, member 1
7-103097626-103097875	15.909	1.81963e-05	0.00203569	Promoter (<=1kb)	ENSMUSG00000078080	0	259091	Olfr585	olfactory receptor 585
17-36850876-36851125	8.73509	1.82446e-05	0.00203931	Promoter (1-2kb)	ENSMUSG00000024457	-1377	22670	Trim26	tripartite motif-containing 26
12-35993001-35993250	-15.5534	1.82836e-05	0.00204308	Promoter (<=1kb)	ENSMUSG00000020581	94	23795	Agr2	anterior gradient 2
5-74678876-74679125	12.483	1.83052e-05	0.0020449	Promoter (1-2kb)	ENSMUSG00000029228	-1003	16924	Lnx1	ligand of numb-protein X 1
19-46673001-46673250	10.4132	1.83348e-05	0.002047	Promoter (<=1kb)	ENSMUSG00000003555	0	13074	Cyp17a1	cytochrome P450, family 17, subfamily a, polypeptide 1
5-150259751-150260000	5.33669	1.84444e-05	0.00205649	Promoter (<=1kb)	ENSMUSG00000056602	0	320365	Fry	FRY microtubule binding protein
18-23753876-23754125	9.86131	1.84654e-05	0.002058	Promoter (<=1kb)	ENSMUSG00000024277	128	212307	Mapre2	microtubule-associated protein, RP/EB family, member 2
7-16284876-16285125	-10.9196	1.86132e-05	0.00207026	Promoter (<=1kb)	ENSMUSG00000041375	0	243846	Ccdc9	coiled-coil domain containing 9
7-28976251-28976500	-8.49642	1.86963e-05	0.00207769	Promoter (1-2kb)	ENSMUSG00000053565	-1415	73830	Eif3k	eukaryotic translation initiation factor 3, subunit K
1-156674501-156674750	-6.06155	1.87389e-05	0.00208062	Promoter (<=1kb)	ENSMUSG00000060519	-145	30935	Tor3a	torsin family 3, member A
15-99392126-99392375	-8.27303	1.89369e-05	0.00209956	Promoter (<=1kb)	ENSMUSG00000023010	-507	110213	Tmbim6	transmembrane BAX inhibitor motif containing 6
11-94978126-94978375	17.6923	1.90239e-05	0.00210555	Promoter (1-2kb)	ENSMUSG00000001508	-1799	20391	Sgca	sarcoglycan, alpha (dystrophin-associated glycoprotein)
7-13022626-13022875	8.71314	1.91084e-05	0.00211065	Promoter (1-2kb)	ENSMUSG00000005566	-1277	21849	Trim28	tripartite motif-containing 28
10-42678376-42678625	-14.4648	1.91417e-05	0.0021131	Promoter (<=1kb)	ENSMUSG00000038280	-291	14628	Ostm1	osteopetrosis associated transmembrane protein 1
2-126619126-126619375	10.2316	1.91389e-05	0.0021131	Promoter (<=1kb)	ENSMUSG00000027360	0	15186	Hdc	histidine decarboxylase
2-26591501-26591750	12.5275	1.91698e-05	0.00211448	Promoter (<=1kb)	ENSMUSG00000026921	55	353156	Egfl7	EGF-like domain 7
5-137574626-137574875	-5.24666	1.92231e-05	0.00211966	Promoter (<=1kb)	ENSMUSG00000029716	111	50765	Tfr2	transferrin receptor 2
2-58160876-58161125	11.9466	1.93005e-05	0.00212757	Promoter (<=1kb)	ENSMUSG00000026832	-219	227929	Cytip	cytohesin 1 interacting protein
6-48929376-48929625	14.9774	1.93466e-05	0.00213143	Promoter (<=1kb)	ENSMUSG00000029813	-270	69761	1600015I10Rik	RIKEN cDNA 1600015I10 gene
2-27676126-27676375	6.4745	1.94122e-05	0.00213743	Promoter (<=1kb)	ENSMUSG00000015846	-65	20181	Rxra	retinoid X receptor alpha
17-24885376-24885625	-14.1152	1.94243e-05	0.00213753	Promoter (<=1kb)	ENSMUSG00000039183	0	26426	Nubp2	nucleotide binding protein 2
3-86921501-86921750	8.87088	1.95324e-05	0.0021482	Promoter (<=1kb)	ENSMUSG00000028078	-649	70762	Dclk2	doublecortin-like kinase 2
16-31754126-31754375	-14.7639	1.96037e-05	0.00215379	Promoter (<=1kb)	ENSMUSG00000022770	0	13383	Dlg1	discs large MAGUK scaffold protein 1
14-74974001-74974250	-10.2878	1.97074e-05	0.00216435	Promoter (<=1kb)	ENSMUSG00000115019	-836	100043169	Gm4278	predicted gene 4278
5-101937376-101937625	7.21918	1.97206e-05	0.00216497	Promoter (<=1kb)	ENSMUSG00000043940	51	72145	Wdfy3	WD repeat and FYVE domain containing 3
8-106010626-106010875	-5.99032	1.97325e-05	0.00216525	Promoter (<=1kb)	ENSMUSG00000031901	-632	66369	Dus2	dihydrouridine synthase 2
11-29825376-29825625	8.51933	1.98277e-05	0.00217444	Promoter (<=1kb)	ENSMUSG00000078157	43	216622	4931440F15Rik	RIKEN cDNA 4931440F15 gene
9-107338751-107339000	7.5313	1.98511e-05	0.00217638	Promoter (<=1kb)	ENSMUSG00000032579	-401	69536	Hemk1	HemK methyltransferase family member 1
6-65950626-65950875	15.4689	2.00299e-05	0.00219099	Promoter (1-2kb)	ENSMUSG00000036463	-1734	67653	4930544G11Rik	RIKEN cDNA 4930544G11 gene
13-59759376-59759625	-18.8946	2.00669e-05	0.00219315	Promoter (<=1kb)	ENSMUSG00000044792	-683	69046	Isca1	iron-sulfur cluster assembly 1
13-59759501-59759750	-18.8946	2.00669e-05	0.00219315	Promoter (<=1kb)	ENSMUSG00000044792	-808	69046	Isca1	iron-sulfur cluster assembly 1
15-98706876-98707125	19.53	2.00734e-05	0.00219325	Promoter (1-2kb)	ENSMUSG00000003354	-1082	105833	Ccdc65	coiled-coil domain containing 65
10-77620876-77621125	-13.3208	2.01247e-05	0.0021976	Promoter (1-2kb)	ENSMUSG00000009293	-1150	22213	Ube2g2	ubiquitin-conjugating enzyme E2G 2
8-94013126-94013375	-14.4883	2.01957e-05	0.00220284	Promoter (<=1kb)	ENSMUSG00000031751	-284	23802	Amfr	autocrine motility factor receptor
3-146048001-146048250	-17.7574	2.02413e-05	0.00220655	Promoter (<=1kb)	ENSMUSG00000043020	187	242253	Wdr63	WD repeat domain 63
2-31810501-31810750	8.21571	2.04535e-05	0.00222779	Promoter (<=1kb)	ENSMUSG00000043102	0	227717	Qrfp	pyroglutamylated RFamide peptide
6-65144751-65145000	13.4129	2.05052e-05	0.00223278	Promoter (<=1kb)	ENSMUSG00000029919	0	54486	Hpgds	hematopoietic prostaglandin D synthase
5-23850126-23850375	12.5153	2.05356e-05	0.00223483	Promoter (<=1kb)	ENSMUSG00000097180	-222	67194	2700038G22Rik	RIKEN cDNA 2700038G22 gene
7-46239251-46239500	17.5318	2.06762e-05	0.00224695	Promoter (<=1kb)	ENSMUSG00000030838	-748	72088	Ush1c	USH1 protein network component harmonin
1-75375251-75375500	7.80632	2.08351e-05	0.00226225	Promoter (<=1kb)	ENSMUSG00000026207	0	11790	Speg	SPEG complex locus
11-59228626-59228875	-11.3101	2.08465e-05	0.00226225	Promoter (<=1kb)	ENSMUSG00000048076	-356	11840	Arf1	ADP-ribosylation factor 1
6-128425626-128425875	16.8651	2.09756e-05	0.00227337	Promoter (<=1kb)	ENSMUSG00000001518	-695	101142	Itfg2	integrin alpha FG-GAP repeat containing 2
9-121917751-121918000	10.4867	2.09787e-05	0.00227337	Promoter (1-2kb)	ENSMUSG00000050445	-1446	13124	Cyp8b1	cytochrome P450, family 8, subfamily b, polypeptide 1
14-34356251-34356500	-15.0911	2.10797e-05	0.00228045	Promoter (<=1kb)	ENSMUSG00000043681	-818	69134	Fam25c	family with sequence similarity 25, member C
14-34356376-34356625	-15.0911	2.10797e-05	0.00228045	Promoter (<=1kb)	ENSMUSG00000043681	-943	69134	Fam25c	family with sequence similarity 25, member C
10-4265501-4265750	8.50867	2.11057e-05	0.00228262	Promoter (<=1kb)	ENSMUSG00000038587	-630	83397	Akap12	A kinase (PRKA) anchor protein (gravin) 12
2-181547876-181548125	19.3358	2.12386e-05	0.00229312	Promoter (1-2kb)	ENSMUSG00000000826	-1201	13002	Dnajc5	DnaJ heat shock protein family (Hsp40) member C5
9-49517501-49517750	19.6652	2.13411e-05	0.00230161	Promoter (<=1kb)	ENSMUSG00000079564	-538	100036537	Gm11149	predicted gene 11149
7-10749626-10749875	17.9872	2.13927e-05	0.00230586	Promoter (<=1kb)	ENSMUSG00000059206	-88	252910	Vmn1r71	vomeronasal 1 receptor 71
7-24333501-24333750	-6.65795	2.13873e-05	0.00230586	Promoter (<=1kb)	ENSMUSG00000055826	186	69301	Tescl	tescalcin-like
1-156674626-156674875	-8.84272	2.14894e-05	0.00231369	Promoter (<=1kb)	ENSMUSG00000060519	-270	30935	Tor3a	torsin family 3, member A
3-103886001-103886250	12.4572	2.15491e-05	0.00231946	Promoter (<=1kb)	ENSMUSG00000027843	0	19260	Ptpn22	protein tyrosine phosphatase, non-receptor type 22 (lymphoid)
18-23802501-23802750	-15.5418	2.1563e-05	0.00231966	Promoter (1-2kb)	ENSMUSG00000024277	-1234	212307	Mapre2	microtubule-associated protein, RP/EB family, member 2
2-158093626-158093875	11.9677	2.16e-05	0.00232298	Promoter (1-2kb)	ENSMUSG00000100860	-1829	72340	2010009K17Rik	RIKEN cDNA 2010009K17 gene
7-143460001-143460250	-5.29939	2.20243e-05	0.00236398	Promoter (<=1kb)	ENSMUSG00000037664	0	12577	Cdkn1c	cyclin-dependent kinase inhibitor 1C (P57)
7-45515251-45515500	17.358	2.20373e-05	0.00236472	Promoter (<=1kb)	ENSMUSG00000023467	-308	56734	Tulp2	tubby-like protein 2
13-42157001-42157250	-7.01109	2.21472e-05	0.00237187	Promoter (<=1kb)	ENSMUSG00000021366	0	110521	Hivep1	human immunodeficiency virus type I enhancer binding protein 1
10-80300751-80301000	-9.92269	2.22269e-05	0.00237841	Promoter (<=1kb)	ENSMUSG00000020135	0	23805	Apc2	adenomatosis polyposis coli 2
5-149006126-149006375	8.26421	2.2267e-05	0.00238204	Promoter (<=1kb)	ENSMUSG00000086610	-587	100503307	Gm15408	predicted gene 15408
4-40854751-40855000	10.2115	2.24379e-05	0.00239497	Promoter (<=1kb)	ENSMUSG00000028413	-746	14595	B4galt1	UDP-Gal:betaGlcNAc beta 1,4- galactosyltransferase, polypeptide 1
7-80293751-80294000	11.2551	2.25869e-05	0.00240886	Promoter (<=1kb)	ENSMUSG00000038943	-450	233406	Prc1	protein regulator of cytokinesis 1
18-12333126-12333375	-23.5608	2.27327e-05	0.00242172	Promoter (<=1kb)	ENSMUSG00000024421	-444	16774	Lama3	laminin, alpha 3
4-124741001-124741250	-7.41532	2.2762e-05	0.00242215	Promoter (<=1kb)	ENSMUSG00000028894	-600	16330	Inpp5b	inositol polyphosphate-5-phosphatase B
15-76457126-76457375	11.9941	2.282e-05	0.00242631	Promoter (<=1kb)	ENSMUSG00000034161	-77	20289	Scx	scleraxis
5-146832376-146832625	18.0398	2.28267e-05	0.00242635	Promoter (<=1kb)	ENSMUSG00000041453	-265	19933	Rpl21	ribosomal protein L21
9-106178626-106178875	-12.3387	2.29264e-05	0.00243424	Promoter (<=1kb)	ENSMUSG00000065440	0	387249	Mirlet7g	microRNA let7g
2-28545251-28545500	-15.1035	2.30192e-05	0.00244058	Promoter (<=1kb)	ENSMUSG00000026821	0	19730	Ralgds	ral guanine nucleotide dissociation stimulator
2-28545376-28545625	-15.1035	2.30192e-05	0.00244058	Promoter (<=1kb)	ENSMUSG00000026821	83	19730	Ralgds	ral guanine nucleotide dissociation stimulator
9-78175376-78175625	-5.63748	2.30369e-05	0.00244058	Promoter (<=1kb)	ENSMUSG00000065037	8	19817	Rn7sk	RNA, 7SK, nuclear
10-128892751-128893000	9.30756	2.31106e-05	0.0024464	Promoter (1-2kb)	ENSMUSG00000025352	-1033	14561	Gdf11	growth differentiation factor 11
7-139583626-139583875	-7.51601	2.31189e-05	0.00244655	Promoter (<=1kb)	ENSMUSG00000041309	-829	14912	Nkx6-2	NK6 homeobox 2
18-32138626-32138875	-7.0975	2.33055e-05	0.00246223	Promoter (<=1kb)	ENSMUSG00000024386	-427	19123	Proc	protein C
17-23975501-23975750	-18.3545	2.34283e-05	0.00247378	Promoter (<=1kb)	ENSMUSG00000024124	-260	30943	Prss30	protease, serine 30
15-76389751-76390000	-6.89146	2.36365e-05	0.00249034	Promoter (<=1kb)	ENSMUSG00000022558	-31	223658	Mroh1	maestro heat-like repeat family member 1
19-53527501-53527750	10.8953	2.36498e-05	0.00249038	Promoter (1-2kb)	ENSMUSG00000034765	-1359	240672	Dusp5	dual specificity phosphatase 5
3-107896126-107896375	5.02655	2.36475e-05	0.00249038	Promoter (<=1kb)	ENSMUSG00000086968	0	329735	4933431E20Rik	RIKEN cDNA 4933431E20 gene
18-37010876-37011125	-5.76986	2.37409e-05	0.00249859	Promoter (<=1kb)	ENSMUSG00000102206	44	12942	Pcdha11	protocadherin alpha 11
3-137622751-137623000	9.3088	2.37788e-05	0.00250186	Promoter (<=1kb)	ENSMUSG00000046818	-672	73284	Ddit4l	DNA-damage-inducible transcript 4-like
3-96828501-96828750	10.6838	2.3794e-05	0.00250186	Promoter (<=1kb)	ENSMUSG00000038298	-534	59020	Pdzk1	PDZ domain containing 1
4-134768876-134769125	7.48502	2.38088e-05	0.00250231	Promoter (<=1kb)	ENSMUSG00000037295	-852	100017	Ldlrap1	low density lipoprotein receptor adaptor protein 1
5-90224501-90224750	-19.8246	2.40649e-05	0.00252438	Promoter (<=1kb)	ENSMUSG00000035505	-500	231430	Cox18	cytochrome c oxidase assembly protein 18
4-45682626-45682875	-9.99164	2.43088e-05	0.00254232	Promoter (<=1kb)	ENSMUSG00000073860	-714	329839	Gm829	predicted gene 829
15-80132001-80132250	13.7221	2.43191e-05	0.0025427	Promoter (<=1kb)	ENSMUSG00000022414	-877	66513	Tab1	TGF-beta activated kinase 1/MAP3K7 binding protein 1
7-29853876-29854125	-19.1502	2.44275e-05	0.00254917	Promoter (<=1kb)	ENSMUSG00000050855	-207	233057	Zfp940	zinc finger protein 940
7-29854001-29854250	-19.1502	2.44275e-05	0.00254917	Promoter (<=1kb)	ENSMUSG00000050855	-332	233057	Zfp940	zinc finger protein 940
17-35251376-35251625	14.7507	2.46539e-05	0.00256931	Promoter (<=1kb)	ENSMUSG00000098269	87	102465886	Mir8094	microRNA 8094
6-145807376-145807625	-11.4832	2.46767e-05	0.00256941	Promoter (<=1kb)	ENSMUSG00000030259	-758	71323	Rassf8	Ras association (RalGDS/AF-6) domain family (N-terminal) member 8
10-43477376-43477625	-8.51368	2.47769e-05	0.00257722	Promoter (1-2kb)	ENSMUSG00000038214	-1206	331623	Bend3	BEN domain containing 3
15-101695751-101696000	13.5719	2.47969e-05	0.00257861	Promoter (1-2kb)	ENSMUSG00000058354	-1444	16687	Krt6a	keratin 6A
19-60469001-60469250	-9.52123	2.4818e-05	0.0025801	Promoter (<=1kb)	ENSMUSG00000045052	-697	226278	Prlhr	prolactin releasing hormone receptor
13-97200251-97200500	11.9577	2.50329e-05	0.00260103	Promoter (1-2kb)	ENSMUSG00000021665	-1894	15212	Hexb	hexosaminidase B
5-33103876-33104125	10.1966	2.52421e-05	0.00261781	Promoter (<=1kb)	ENSMUSG00000011034	-94	20537	Slc5a1	solute carrier family 5 (sodium/glucose cotransporter), member 1
19-5725876-5726125	12.194	2.52971e-05	0.0026228	Promoter (<=1kb)	ENSMUSG00000024937	145	114601	Ehbp1l1	EH domain binding protein 1-like 1
12-40134251-40134500	9.65344	2.53114e-05	0.00262357	Promoter (<=1kb)	ENSMUSG00000002565	-23	20259	Scin	scinderin
1-164275251-164275500	12.7371	2.53242e-05	0.00262419	Promoter (<=1kb)	ENSMUSG00000026578	-85	74895	Ccdc181	coiled-coil domain containing 181
12-65173001-65173250	14.9998	2.5541e-05	0.00264024	Promoter (<=1kb)	ENSMUSG00000047534	-397	217653	Mis18bp1	MIS18 binding protein 1
X-7319876-7320125	16.1277	2.56961e-05	0.00265412	Promoter (<=1kb)	ENSMUSG00000004317	-518	12728	Clcn5	chloride channel, voltage-sensitive 5
11-57832751-57833000	6.72302	2.57354e-05	0.00265533	Promoter (<=1kb)	ENSMUSG00000037335	0	15110	Hand1	heart and neural crest derivatives expressed 1
2-59878126-59878375	5.45794	2.59149e-05	0.00267241	Promoter (<=1kb)	ENSMUSG00000026988	0	72137	Wdsub1	WD repeat, SAM and U-box domain containing 1
5-33377126-33377375	-17.0057	2.59722e-05	0.00267687	Promoter (1-2kb)	ENSMUSG00000037355	-1174	71101	Uvssa	UV stimulated scaffold protein A
7-141464626-141464875	7.38697	2.60157e-05	0.0026792	Promoter (<=1kb)	ENSMUSG00000073787	156	100126795	Gm10575	predicted gene 10575
5-24353376-24353625	-13.7402	2.6168e-05	0.00269285	Promoter (1-2kb)	ENSMUSG00000038319	-1772	16511	Kcnh2	potassium voltage-gated channel, subfamily H (eag-related), member 2
4-137797251-137797500	11.5882	2.6319e-05	0.0027068	Promoter (<=1kb)	ENSMUSG00000028766	-867	11647	Alpl	alkaline phosphatase, liver/bone/kidney
4-43519376-43519625	14.6662	2.63494e-05	0.0027092	Promoter (<=1kb)	ENSMUSG00000028464	44	22004	Tpm2	tropomyosin 2, beta
2-51627126-51627375	-14.534	2.64133e-05	0.00271504	Promoter (<=1kb)	ENSMUSG00000056115	-136	387511	Tas2r134	taste receptor, type 2, member 134
5-115645501-115645750	-8.64486	2.65231e-05	0.00272414	Promoter (<=1kb)	ENSMUSG00000099254	0	102465623	Mir7030	microRNA 7030
1-9600876-9601125	-17.289	2.66091e-05	0.00273151	Promoter (<=1kb)	ENSMUSG00000067879	-74	76982	Vxn	vexin
15-83725501-83725750	-5.52854	2.67845e-05	0.00274546	Promoter (<=1kb)	ENSMUSG00000016763	-480	64706	Scube1	signal peptide, CUB domain, EGF-like 1
9-53658751-53659000	9.33131	2.67879e-05	0.00274546	Promoter (<=1kb)	ENSMUSG00000032030	-70	75717	Cul5	cullin 5
5-77002876-77003125	-9.26418	2.70558e-05	0.00277069	Promoter (<=1kb)	ENSMUSG00000063820	-930	384185	Arl9	ADP-ribosylation factor-like 9
7-19790251-19790500	16.8811	2.70639e-05	0.00277079	Promoter (1-2kb)	ENSMUSG00000040525	-1192	80794	Cblc	Casitas B-lineage lymphoma c
10-7213001-7213250	18.0805	2.71071e-05	0.00277446	Promoter (<=1kb)	ENSMUSG00000015202	-764	215748	Cnksr3	Cnksr family member 3
2-174284376-174284625	-11.3682	2.72988e-05	0.00279039	Promoter (<=1kb)	ENSMUSG00000027523	56	14683	Gnas	GNAS (guanine nucleotide binding protein, alpha stimulating) complex locus
2-5676126-5676375	6.73249	2.7299e-05	0.00279039	Promoter (<=1kb)	ENSMUSG00000039145	25	227541	Camk1d	calcium/calmodulin-dependent protein kinase ID
11-94978001-94978250	13.3052	2.73251e-05	0.00279231	Promoter (1-2kb)	ENSMUSG00000001508	-1674	20391	Sgca	sarcoglycan, alpha (dystrophin-associated glycoprotein)
7-143296501-143296750	11.06	2.73473e-05	0.00279309	Promoter (<=1kb)	ENSMUSG00000101609	0	63830	Kcnq1ot1	KCNQ1 overlapping transcript 1
8-122566876-122567125	-9.03421	2.74955e-05	0.00280375	Promoter (<=1kb)	ENSMUSG00000006585	-890	67177	Cdt1	chromatin licensing and DNA replication factor 1
15-89305751-89306000	-18.75	2.76863e-05	0.00281957	Promoter (<=1kb)	ENSMUSG00000098442	-19	102465981	Mir6959	microRNA 6959
18-37265001-37265250	-6.53715	2.78057e-05	0.00282861	Promoter (<=1kb)	ENSMUSG00000051663	63	93872	Pcdhb1	protocadherin beta 1
9-56865001-56865250	5.84278	2.78144e-05	0.00282874	Promoter (<=1kb)	ENSMUSG00000032911	0	121021	Cspg4	chondroitin sulfate proteoglycan 4
4-141444126-141444375	-12.5434	2.79486e-05	0.00284089	Promoter (<=1kb)	ENSMUSG00000006215	-279	22642	Zbtb17	zinc finger and BTB domain containing 17
11-58640251-58640500	9.31979	2.7978e-05	0.00284312	Promoter (<=1kb)	ENSMUSG00000037124	0	216781	Trim58	tripartite motif-containing 58
18-65939751-65940000	8.26909	2.80867e-05	0.00285032	Promoter (<=1kb)	ENSMUSG00000024518	0	19434	Rax	retina and anterior neural fold homeobox
4-117869501-117869750	-9.67343	2.81565e-05	0.00285446	Promoter (<=1kb)	ENSMUSG00000078588	-528	381546	Ccdc24	coiled-coil domain containing 24
11-54819251-54819500	-16.6443	2.83142e-05	0.00286742	Promoter (<=1kb)	ENSMUSG00000086789	-419	432562	Lyrm7os	LYR motif containing 7, opposite strand
2-104743626-104743875	15.4707	2.84113e-05	0.00287421	Promoter (<=1kb)	ENSMUSG00000027173	-748	211896	Depdc7	DEP domain containing 7
2-26591626-26591875	8.89032	2.85529e-05	0.00288285	Promoter (<=1kb)	ENSMUSG00000026921	-148	353156	Egfl7	EGF-like domain 7
4-127970876-127971125	13.5625	2.8645e-05	0.002891	Promoter (<=1kb)	ENSMUSG00000028813	0	635169	CK137956	cDNA sequence CK137956
14-75454751-75455000	10.4004	2.8818e-05	0.00290387	Promoter (<=1kb)	ENSMUSG00000091722	-982	380918	Siah3	siah E3 ubiquitin protein ligase family member 3
7-28833751-28834000	-8.50501	2.90207e-05	0.00292275	Promoter (<=1kb)	ENSMUSG00000053964	0	16855	Lgals4	lectin, galactose binding, soluble 4
17-34604751-34605000	7.86935	2.90896e-05	0.00292816	Promoter (<=1kb)	ENSMUSG00000034254	0	55979	Agpat1	1-acylglycerol-3-phosphate O-acyltransferase 1 (lysophosphatidic acid acyltransferase, alpha)
6-140423126-140423375	10.3451	2.96152e-05	0.00297483	Promoter (<=1kb)	ENSMUSG00000030231	-679	109135	Plekha5	pleckstrin homology domain containing, family A member 5
15-78389876-78390125	-13.3555	2.97783e-05	0.00298574	Promoter (1-2kb)	ENSMUSG00000062154	-1107	73376	Tex33	testis expressed 33
11-96464876-96465125	9.80031	2.98503e-05	0.00298905	Promoter (<=1kb)	ENSMUSG00000057058	195	78473	Skap1	src family associated phosphoprotein 1
9-99710001-99710250	9.23659	2.98407e-05	0.00298905	Promoter (<=1kb)	ENSMUSG00000032473	0	56492	Cldn18	claudin 18
14-64455876-64456125	-10.2841	3.0429e-05	0.00303293	Promoter (<=1kb)	ENSMUSG00000054733	0	110265	Msra	methionine sulfoxide reductase A
17-73712001-73712250	-8.8946	3.04851e-05	0.00303673	Promoter (1-2kb)	ENSMUSG00000024064	-1548	71685	Galnt14	polypeptide N-acetylgalactosaminyltransferase 14
4-41315126-41315375	-16.304	3.0531e-05	0.00303739	Promoter (<=1kb)	ENSMUSG00000028436	-237	68970	Dcaf12	DDB1 and CUL4 associated factor 12
1-52661876-52662125	-23.7313	3.0724e-05	0.00305184	Promoter (1-2kb)	ENSMUSG00000041439	-1578	98682	Mfsd6	major facilitator superfamily domain containing 6
16-31835376-31835625	-14.1256	3.10389e-05	0.00307783	Promoter (<=1kb)	ENSMUSG00000022770	-645	13383	Dlg1	discs large MAGUK scaffold protein 1
9-92249751-92250000	-12.2474	3.10434e-05	0.00307783	Promoter (<=1kb)	ENSMUSG00000032369	1	22038	Plscr1	phospholipid scramblase 1
5-92392501-92392750	-9.35741	3.11468e-05	0.00308505	Promoter (<=1kb)	ENSMUSG00000034842	0	109979	Art3	ADP-ribosyltransferase 3
11-72998001-72998250	-10.3306	3.12207e-05	0.00308918	Promoter (<=1kb)	ENSMUSG00000020787	-853	18436	P2rx1	purinergic receptor P2X, ligand-gated ion channel, 1
3-88364001-88364250	14.0501	3.14262e-05	0.0031055	Promoter (<=1kb)	ENSMUSG00000041423	-334	68957	Paqr6	progestin and adipoQ receptor family member VI
4-126148001-126148250	8.55952	3.14229e-05	0.0031055	Promoter (<=1kb)	ENSMUSG00000050212	0	230752	Eva1b	eva-1 homolog B (C. elegans)
2-180588751-180589000	14.2249	3.14733e-05	0.00310856	Promoter (<=1kb)	ENSMUSG00000049401	-245	72075	Ogfr	opioid growth factor receptor
1-171213126-171213375	10.4726	3.15588e-05	0.0031154	Promoter (<=1kb)	ENSMUSG00000005677	-595	12355	Nr1i3	nuclear receptor subfamily 1, group I, member 3
6-120494751-120495000	15.919	3.16069e-05	0.00311934	Promoter (<=1kb)	ENSMUSG00000094626	-944	94047	Tmem121b	transmembrane protein 121B
17-28549251-28549500	6.86584	3.18253e-05	0.00313624	Promoter (<=1kb)	ENSMUSG00000024224	0	328788	Clpsl2	colipase-like 2
13-15807251-15807500	13.5091	3.19279e-05	0.00314536	Promoter (<=1kb)	ENSMUSG00000113338	8	328190	A530046M15Rik	RIKEN cDNA A530046M15 gene
14-64418126-64418375	9.75115	3.21819e-05	0.00316469	Promoter (<=1kb)	ENSMUSG00000054733	-847	110265	Msra	methionine sulfoxide reductase A
2-174326251-174326500	12.3635	3.22029e-05	0.00316595	Promoter (1-2kb)	ENSMUSG00000027523	-1070	14683	Gnas	GNAS (guanine nucleotide binding protein, alpha stimulating) complex locus
9-110857751-110858000	5.59663	3.25499e-05	0.00319515	Promoter (<=1kb)	ENSMUSG00000048752	0	235631	Prss50	protease, serine 50
12-11151251-11151500	-11.2042	3.26225e-05	0.00320146	Promoter (<=1kb)	ENSMUSG00000043673	-195	238076	Kcns3	potassium voltage-gated channel, delayed-rectifier, subfamily S, member 3
3-146149376-146149625	14.6596	3.27199e-05	0.0032102	Promoter (<=1kb)	ENSMUSG00000011008	-208	68279	Mcoln2	mucolipin 2
11-5058751-5059000	12.4309	3.27419e-05	0.00321153	Promoter (<=1kb)	ENSMUSG00000034209	0	75668	Rasl10a	RAS-like, family 10, member A
14-55824001-55824250	8.00641	3.28823e-05	0.00322365	Promoter (<=1kb)	ENSMUSG00000023411	-545	73181	Nfatc4	nuclear factor of activated T cells, cytoplasmic, calcineurin dependent 4
2-28495876-28496125	-5.2319	3.29341e-05	0.00322626	Promoter (<=1kb)	ENSMUSG00000026829	-766	227671	Gbgt1	globoside alpha-1,3-N-acetylgalactosaminyltransferase 1
19-3929626-3929875	10.7684	3.29798e-05	0.00322699	Promoter (<=1kb)	ENSMUSG00000024885	0	67689	Aldh3b1	aldehyde dehydrogenase 3 family, member B1
10-107494376-107494625	-10.0219	3.32165e-05	0.00324484	Promoter (<=1kb)	ENSMUSG00000035923	112	17878	Myf6	myogenic factor 6
11-58733751-58734000	12.226	3.33313e-05	0.00325437	Promoter (<=1kb)	ENSMUSG00000060030	-528	257931	Olfr317	olfactory receptor 317
8-20284876-20285125	6.18596	3.36147e-05	0.00327453	Promoter (1-2kb)	ENSMUSG00000071796	-1610	547150	6820431F20Rik	cadherin 11 pseudogene
4-53265876-53266125	7.73665	3.38504e-05	0.00329385	Promoter (<=1kb)	ENSMUSG00000086712	-384	381524	AI427809	expressed sequence AI427809
1-99772501-99772750	-5.30349	3.41039e-05	0.0033121	Promoter (<=1kb)	ENSMUSG00000067028	-15	241175	Cntnap5b	contactin associated protein-like 5B
14-34218876-34219125	-17.5016	3.416e-05	0.0033138	Promoter (<=1kb)	ENSMUSG00000041479	-470	319508	Syt15	synaptotagmin XV
3-128232001-128232250	12.0956	3.41552e-05	0.0033138	Promoter (<=1kb)	ENSMUSG00000105816	-395	402774	D030025E07Rik	RIKEN cDNA D030025E07 gene
5-30231876-30232125	-7.8801	3.41647e-05	0.0033138	Promoter (<=1kb)	ENSMUSG00000075703	-456	28042	Selenoi	selenoprotein I
10-24869501-24869750	8.24282	3.41947e-05	0.00331504	Promoter (<=1kb)	ENSMUSG00000019984	-236	70208	Med23	mediator complex subunit 23
X-7319751-7320000	18.6395	3.45163e-05	0.00333694	Promoter (<=1kb)	ENSMUSG00000004317	-393	12728	Clcn5	chloride channel, voltage-sensitive 5
15-89067501-89067750	8.12726	3.45512e-05	0.00333947	Promoter (1-2kb)	ENSMUSG00000058441	-1923	406218	Panx2	pannexin 2
2-31002751-31003000	8.83879	3.45788e-05	0.00334046	Promoter (<=1kb)	ENSMUSG00000026854	190	74270	Usp20	ubiquitin specific peptidase 20
18-36960251-36960500	-7.8244	3.45877e-05	0.00334048	Promoter (<=1kb)	ENSMUSG00000103092	0	12941	Pcdha5	protocadherin alpha 5
11-53301751-53302000	-6.80061	3.46504e-05	0.003344	Promoter (1-2kb)	ENSMUSG00000020361	-1294	15525	Hspa4	heat shock protein 4
16-84972001-84972250	-8.27404	3.48831e-05	0.00336055	Promoter (<=1kb)	ENSMUSG00000115518	0	100038614	Gm10791	predicted gene 10791
16-84972126-84972375	-8.27404	3.48831e-05	0.00336055	Promoter (<=1kb)	ENSMUSG00000115518	0	100038614	Gm10791	predicted gene 10791
17-73712251-73712500	-12.8325	3.49077e-05	0.00336201	Promoter (1-2kb)	ENSMUSG00000024064	-1798	71685	Galnt14	polypeptide N-acetylgalactosaminyltransferase 14
8-10898751-10899000	-12.0956	3.50379e-05	0.00337123	Promoter (<=1kb)	ENSMUSG00000109089	-922	71624	4833411C07Rik	RIKEN cDNA 4833411C07 gene
3-93468251-93468500	17.0805	3.50879e-05	0.00337434	Promoter (<=1kb)	ENSMUSG00000027908	-254	71325	Tchhl1	trichohyalin-like 1
3-93468376-93468625	17.0805	3.50879e-05	0.00337434	Promoter (<=1kb)	ENSMUSG00000027908	-129	71325	Tchhl1	trichohyalin-like 1
17-35205126-35205375	7.38581	3.52081e-05	0.00338506	Promoter (<=1kb)	ENSMUSG00000024402	0	16992	Lta	lymphotoxin A
17-36942376-36942625	-10.4071	3.54192e-05	0.00340194	Promoter (<=1kb)	ENSMUSG00000036492	-293	386454	Rnf39	ring finger protein 39
11-105945251-105945500	11.9773	3.56204e-05	0.00341678	Promoter (<=1kb)	ENSMUSG00000019590	-764	13056	Cyb561	cytochrome b-561
2-164354501-164354750	13.2265	3.5672e-05	0.00341851	Promoter (<=1kb)	ENSMUSG00000098489	-118	102465780	Mir7678	microRNA 7678
12-111980501-111980750	-13.1076	3.58304e-05	0.0034277	Promoter (<=1kb)	ENSMUSG00000091402	-32	217874	Rd3l	retinal degeneration 3-like
12-111980626-111980875	-13.1076	3.58304e-05	0.0034277	Promoter (<=1kb)	ENSMUSG00000091402	-157	217874	Rd3l	retinal degeneration 3-like
16-13357376-13357625	-14.2014	3.58144e-05	0.0034277	Promoter (<=1kb)	ENSMUSG00000009569	-796	239719	Mkl2	MKL/myocardin-like 2
15-74984501-74984750	10.4315	3.58621e-05	0.00342988	Promoter (1-2kb)	ENSMUSG00000022586	-1071	57248	Ly6i	lymphocyte antigen 6 complex, locus I
3-87376376-87376625	15.5305	3.615e-05	0.00345153	Promoter (<=1kb)	ENSMUSG00000059994	0	229499	Fcrl1	Fc receptor-like 1
3-8964376-8964625	8.59444	3.66976e-05	0.00349497	Promoter (<=1kb)	ENSMUSG00000027506	-328	21985	Tpd52	tumor protein D52
15-73625251-73625500	-17.53	3.69099e-05	0.00351084	Promoter (<=1kb)	ENSMUSG00000079020	-507	106068	Slc45a4	solute carrier family 45, member 4
12-77237501-77237750	14.2045	3.7144e-05	0.0035278	Promoter (<=1kb)	ENSMUSG00000021065	-375	53618	Fut8	fucosyltransferase 8
15-84719751-84720000	6.0467	3.72262e-05	0.00353042	Promoter (<=1kb)	ENSMUSG00000078954	-52	73167	Arhgap8	Rho GTPase activating protein 8
2-130122751-130123000	-10.9521	3.7279e-05	0.00353368	Promoter (<=1kb)	ENSMUSG00000027403	-275	241636	Tgm6	transglutaminase 6
14-52004001-52004250	7.64196	3.74616e-05	0.00354836	Promoter (<=1kb)	ENSMUSG00000004562	0	268739	Arhgef40	Rho guanine nucleotide exchange factor (GEF) 40
7-103741251-103741500	-21.0208	3.75617e-05	0.00355696	Promoter (<=1kb)	ENSMUSG00000047545	0	258818	Olfr629	olfactory receptor 629
7-4533251-4533500	-13.0808	3.76054e-05	0.00355934	Promoter (<=1kb)	ENSMUSG00000055809	-798	436022	Dnaaf3	dynein, axonemal assembly factor 3
2-168735376-168735625	8.41352	3.76262e-05	0.00356043	Promoter (1-2kb)	ENSMUSG00000027546	-1037	11981	Atp9a	ATPase, class II, type 9A
11-95823126-95823375	11.4261	3.81851e-05	0.00360709	Promoter (1-2kb)	ENSMUSG00000050860	-1124	237928	Phospho1	phosphatase, orphan 1
5-34548626-34548875	-18.6511	3.84324e-05	0.0036251	Promoter (<=1kb)	ENSMUSG00000054520	-701	24055	Sh3bp2	SH3-domain binding protein 2
4-147940001-147940250	-8.4318	3.86763e-05	0.00364183	Promoter (<=1kb)	ENSMUSG00000044496	-645	77034	2510039O18Rik	RIKEN cDNA 2510039O18 gene
19-3376376-3376625	13.2985	3.90613e-05	0.00367326	Promoter (<=1kb)	ENSMUSG00000024900	32	12894	Cpt1a	carnitine palmitoyltransferase 1a, liver
19-3376501-3376750	13.2985	3.90613e-05	0.00367326	Promoter (<=1kb)	ENSMUSG00000024900	157	12894	Cpt1a	carnitine palmitoyltransferase 1a, liver
7-141464751-141465000	7.85808	3.90675e-05	0.00367326	Promoter (<=1kb)	ENSMUSG00000073787	31	100126795	Gm10575	predicted gene 10575
14-75135876-75136125	-9.61683	3.90911e-05	0.00367458	Promoter (<=1kb)	ENSMUSG00000021998	-207	18826	Lcp1	lymphocyte cytosolic protein 1
7-104217251-104217500	13.1854	3.92705e-05	0.00368907	Promoter (1-2kb)	ENSMUSG00000072244	-1293	94088	Trim6	tripartite motif-containing 6
8-13037626-13037875	21.2406	3.93143e-05	0.00369194	Promoter (<=1kb)	ENSMUSG00000031444	0	14058	F10	coagulation factor X
5-116289251-116289500	-8.31878	3.96203e-05	0.00371653	Promoter (<=1kb)	ENSMUSG00000043913	-266	269693	Ccdc60	coiled-coil domain containing 60
14-74948501-74948750	-12.4319	3.96659e-05	0.00371949	Promoter (<=1kb)	ENSMUSG00000068015	-625	380916	Lrch1	leucine-rich repeats and calponin homology (CH) domain containing 1
19-6124876-6125125	22.8283	3.97593e-05	0.00372643	Promoter (<=1kb)	ENSMUSG00000024787	-923	69024	Snx15	sorting nexin 15
4-138758126-138758375	-11.2728	3.97823e-05	0.00372762	Promoter (<=1kb)	ENSMUSG00000028749	-500	26971	Pla2g2f	phospholipase A2, group IIF
4-126024251-126024500	10.7225	3.99871e-05	0.0037398	Promoter (<=1kb)	ENSMUSG00000028859	-50	12986	Csf3r	colony stimulating factor 3 receptor (granulocyte)
15-102315626-102315875	11.5653	4.03785e-05	0.00376697	Promoter (<=1kb)	ENSMUSG00000058290	-610	105988	Espl1	extra spindle pole bodies 1, separase
2-167032876-167033125	-10.3798	4.06291e-05	0.00378714	Promoter (<=1kb)	ENSMUSG00000017999	-722	228889	Ddx27	DEAD (Asp-Glu-Ala-Asp) box polypeptide 27
2-167033001-167033250	-10.3798	4.06291e-05	0.00378714	Promoter (<=1kb)	ENSMUSG00000017999	-597	228889	Ddx27	DEAD (Asp-Glu-Ala-Asp) box polypeptide 27
7-105553251-105553500	13.5975	4.06341e-05	0.00378714	Promoter (<=1kb)	ENSMUSG00000037049	-860	20597	Smpd1	sphingomyelin phosphodiesterase 1, acid lysosomal
14-33953376-33953625	-9.64616	4.12532e-05	0.00383738	Promoter (<=1kb)	ENSMUSG00000041534	-378	19661	Rbp3	retinol binding protein 3, interstitial
4-120748376-120748625	-9.10309	4.15251e-05	0.00385893	Promoter (<=1kb)	ENSMUSG00000028631	0	60613	Kcnq4	potassium voltage-gated channel, subfamily Q, member 4
7-24761501-24761750	19.0029	4.15976e-05	0.0038638	Promoter (1-2kb)	ENSMUSG00000052212	-1190	68891	Cd177	CD177 antigen
14-105426751-105427000	6.96032	4.16095e-05	0.00386386	Promoter (<=1kb)	ENSMUSG00000115548	-559	71362	5430440P10Rik	RIKEN cDNA 5430440P10 gene
2-158230251-158230500	13.8224	4.16323e-05	0.00386386	Promoter (1-2kb)	ENSMUSG00000037813	-1029	228846	D630003M21Rik	RIKEN cDNA D630003M21 gene
15-89430626-89430875	22.6112	4.18053e-05	0.0038784	Promoter (<=1kb)	ENSMUSG00000022617	-718	12651	Chkb	choline kinase beta
16-18396876-18397125	7.15197	4.18326e-05	0.00387959	Promoter (<=1kb)	ENSMUSG00000000325	-599	11877	Arvcf	armadillo repeat gene deleted in velocardiofacial syndrome
2-32362126-32362375	12.6637	4.20285e-05	0.00389316	Promoter (<=1kb)	ENSMUSG00000039205	-635	68379	Ciz1	CDKN1A interacting zinc finger protein 1
5-76858126-76858375	6.96471	4.20978e-05	0.00389705	Promoter (<=1kb)	ENSMUSG00000036377	-467	320827	C530008M17Rik	RIKEN cDNA C530008M17 gene
17-27706001-27706250	18.285	4.21346e-05	0.00389857	Promoter (<=1kb)	ENSMUSG00000040276	-230	23969	Pacsin1	protein kinase C and casein kinase substrate in neurons 1
11-75650251-75650500	-20.2017	4.21695e-05	0.00390086	Promoter (<=1kb)	ENSMUSG00000017774	-4	17913	Myo1c	myosin IC
14-34589501-34589750	-16.5395	4.22992e-05	0.00390522	Promoter (<=1kb)	ENSMUSG00000021798	-819	24131	Ldb3	LIM domain binding 3
9-102716626-102716875	11.4344	4.24999e-05	0.0039182	Promoter (<=1kb)	ENSMUSG00000032531	0	56332	Amotl2	angiomotin-like 2
8-13060376-13060625	9.74439	4.26815e-05	0.00393022	Promoter (<=1kb)	ENSMUSG00000031445	-289	66901	Proz	protein Z, vitamin K-dependent plasma glycoprotein
2-155945501-155945750	-11.8648	4.27216e-05	0.00393296	Promoter (<=1kb)	ENSMUSG00000038259	-134	14563	Gdf5	growth differentiation factor 5
5-139404626-139404875	-7.62173	4.2815e-05	0.00393873	Promoter (<=1kb)	ENSMUSG00000044092	-405	319772	C130050O18Rik	RIKEN cDNA C130050O18 gene
4-131843126-131843375	6.88811	4.28262e-05	0.00393881	Promoter (<=1kb)	ENSMUSG00000028910	-95	26922	Mecr	mitochondrial trans-2-enoyl-CoA reductase
16-31422126-31422375	8.45621	4.28685e-05	0.00394004	Promoter (<=1kb)	ENSMUSG00000046598	0	71911	Bdh1	3-hydroxybutyrate dehydrogenase, type 1
10-81252626-81252875	5.59714	4.30714e-05	0.00395567	Promoter (<=1kb)	ENSMUSG00000004933	-60	17179	Matk	megakaryocyte-associated tyrosine kinase
18-12333626-12333875	-5.5505	4.32006e-05	0.00396469	Promoter (<=1kb)	ENSMUSG00000024421	0	16774	Lama3	laminin, alpha 3
17-25365251-25365500	16.0581	4.33029e-05	0.00397313	Promoter (<=1kb)	ENSMUSG00000033825	-805	17229	Tpsb2	tryptase beta 2
7-130536501-130536750	-5.67265	4.33521e-05	0.00397669	Promoter (<=1kb)	ENSMUSG00000040331	-528	67872	Nsmce4a	NSE4 homolog A, SMC5-SMC6 complex component
3-66297876-66298125	-12.2357	4.34191e-05	0.00397998	Promoter (1-2kb)	ENSMUSG00000027831	-1039	72789	Veph1	ventricular zone expressed PH domain-containing 1
12-87872626-87872875	-21.8182	4.3492e-05	0.00398572	Promoter (1-2kb)	ENSMUSG00000072905	-1197	100039042	Gm2016	predicted gene 2016
7-15873251-15873500	-19.5338	4.35227e-05	0.00398757	Promoter (<=1kb)	ENSMUSG00000041578	-863	12951	Crx	cone-rod homeobox
2-75939126-75939375	11.1285	4.36927e-05	0.00399933	Promoter (<=1kb)	ENSMUSG00000075273	-541	72421	Ttc30b	tetratricopeptide repeat domain 30B
4-119321126-119321375	-21.4063	4.40052e-05	0.00401835	Promoter (<=1kb)	ENSMUSG00000060288	-580	66101	Ppih	peptidyl prolyl isomerase H
9-45829376-45829625	-9.7577	4.40675e-05	0.00401925	Promoter (<=1kb)	ENSMUSG00000043987	-685	214552	Cep164	centrosomal protein 164
17-71769251-71769500	17.8371	4.41172e-05	0.00402221	Promoter (<=1kb)	ENSMUSG00000024059	-191	78785	Clip4	CAP-GLY domain containing linker protein family, member 4
9-35280501-35280750	14.6521	4.41313e-05	0.00402221	Promoter (<=1kb)	ENSMUSG00000111746	-355	71133	4933422A05Rik	RIKEN cDNA 4933422A05 gene
9-35280626-35280875	14.6521	4.41313e-05	0.00402221	Promoter (<=1kb)	ENSMUSG00000111746	-230	71133	4933422A05Rik	RIKEN cDNA 4933422A05 gene
1-58795376-58795625	10.8167	4.41744e-05	0.00402422	Promoter (<=1kb)	ENSMUSG00000026029	0	12370	Casp8	caspase 8
14-55826376-55826625	7.69004	4.45739e-05	0.00405483	Promoter (<=1kb)	ENSMUSG00000023411	-413	73181	Nfatc4	nuclear factor of activated T cells, cytoplasmic, calcineurin dependent 4
16-32166126-32166375	-9.51855	4.45723e-05	0.00405483	Promoter (<=1kb)	ENSMUSG00000052384	-532	224109	Nrros	negative regulator of reactive oxygen species
6-145807501-145807750	-9.5496	4.45495e-05	0.00405483	Promoter (<=1kb)	ENSMUSG00000030259	-633	71323	Rassf8	Ras association (RalGDS/AF-6) domain family (N-terminal) member 8
5-33104001-33104250	8.56172	4.46033e-05	0.00405651	Promoter (<=1kb)	ENSMUSG00000011034	0	20537	Slc5a1	solute carrier family 5 (sodium/glucose cotransporter), member 1
14-36936251-36936500	17.9265	4.4748e-05	0.00406681	Promoter (<=1kb)	ENSMUSG00000058690	-679	72972	Ccser2	coiled-coil serine rich 2
14-36936376-36936625	17.9265	4.4748e-05	0.00406681	Promoter (<=1kb)	ENSMUSG00000058690	-804	72972	Ccser2	coiled-coil serine rich 2
11-63130751-63131000	8.27613	4.48334e-05	0.00407168	Promoter (<=1kb)	ENSMUSG00000018217	-512	18858	Pmp22	peripheral myelin protein 22
17-86493251-86493500	10.2872	4.48672e-05	0.00407282	Promoter (<=1kb)	ENSMUSG00000045038	0	18754	Prkce	protein kinase C, epsilon
11-96065751-96066000	8.48226	4.51938e-05	0.00409399	Promoter (<=1kb)	ENSMUSG00000014349	-363	268470	Ube2z	ubiquitin-conjugating enzyme E2Z
8-10898876-10899125	-10.7129	4.52009e-05	0.00409399	Promoter (<=1kb)	ENSMUSG00000109089	-797	71624	4833411C07Rik	RIKEN cDNA 4833411C07 gene
7-44382626-44382875	5.7928	4.56692e-05	0.00412804	Promoter (1-2kb)	ENSMUSG00000030731	-1227	20981	Syt3	synaptotagmin III
9-64120376-64120625	-9.49612	4.58222e-05	0.00413703	Promoter (<=1kb)	ENSMUSG00000032401	-981	235435	Lctl	lactase-like
2-132285126-132285375	-10.4394	4.62198e-05	0.00416603	Promoter (<=1kb)	ENSMUSG00000058793	0	110911	Cds2	CDP-diacylglycerol synthase (phosphatidate cytidylyltransferase) 2
7-3667126-3667375	13.8886	4.62949e-05	0.00417182	Promoter (<=1kb)	ENSMUSG00000019734	-243	353499	Tmc4	transmembrane channel-like gene family 4
13-3478001-3478250	-9.57334	4.6443e-05	0.00418222	Promoter (<=1kb)	ENSMUSG00000097709	0	73270	1700024F13Rik	RIKEN cDNA 1700024F13 gene
X-106220376-106220625	-7.88166	4.64316e-05	0.00418222	Promoter (<=1kb)	ENSMUSG00000047242	125	407786	Taf9b	TATA-box binding protein associated factor 9B
2-153107001-153107250	-7.98182	4.65862e-05	0.00419078	Promoter (1-2kb)	ENSMUSG00000003283	-1218	15162	Hck	hemopoietic cell kinase
5-149006376-149006625	6.57765	4.67276e-05	0.00419996	Promoter (<=1kb)	ENSMUSG00000086610	-337	100503307	Gm15408	predicted gene 15408
19-53527626-53527875	12.2967	4.67655e-05	0.00420181	Promoter (1-2kb)	ENSMUSG00000034765	-1234	240672	Dusp5	dual specificity phosphatase 5
6-138583251-138583500	10.6016	4.67701e-05	0.00420181	Promoter (1-2kb)	ENSMUSG00000030226	-1283	109593	Lmo3	LIM domain only 3
2-156887001-156887250	15.5848	4.68528e-05	0.00420727	Promoter (<=1kb)	ENSMUSG00000027636	0	77799	Sla2	Src-like-adaptor 2
2-160880626-160880875	8.53246	4.70161e-05	0.00421897	Promoter (<=1kb)	ENSMUSG00000027412	0	64899	Lpin3	lipin 3
6-17198001-17198250	8.93009	4.70058e-05	0.00421897	Promoter (<=1kb)	ENSMUSG00000085171	0	319682	D830026I12Rik	RIKEN cDNA D830026I12 gene
1-155193251-155193500	14.8897	4.71705e-05	0.00422969	Promoter (1-2kb)	ENSMUSG00000026470	-1521	58244	Stx6	syntaxin 6
11-110168251-110168500	-12.4805	4.71797e-05	0.00422969	Promoter (<=1kb)	ENSMUSG00000041797	-55	217262	Abca9	ATP-binding cassette, sub-family A (ABC1), member 9
2-158009876-158010125	14.3044	4.72894e-05	0.00423754	Promoter (<=1kb)	ENSMUSG00000027650	-514	75425	Tti1	TELO2 interacting protein 1
4-106622626-106622875	6.61319	4.73956e-05	0.00424508	Promoter (<=1kb)	ENSMUSG00000034919	194	230576	Ttc22	tetratricopeptide repeat domain 22
2-60382876-60383125	-6.68988	4.74571e-05	0.00424739	Promoter (<=1kb)	ENSMUSG00000026980	106	17076	Ly75	lymphocyte antigen 75
19-42045626-42045875	9.36199	4.76754e-05	0.00426317	Promoter (<=1kb)	ENSMUSG00000025176	0	67432	Hoga1	4-hydroxy-2-oxoglutarate aldolase 1
9-100020376-100020625	21.4016	4.77026e-05	0.00426461	Promoter (1-2kb)	ENSMUSG00000101584	-1675	108970	4930519F24Rik	RIKEN cDNA 4930519F24 gene
6-120494626-120494875	17.7948	4.79434e-05	0.00428314	Promoter (<=1kb)	ENSMUSG00000094626	-819	94047	Tmem121b	transmembrane protein 121B
5-119675626-119675875	8.13531	4.85592e-05	0.00433513	Promoter (<=1kb)	ENSMUSG00000018604	181	21386	Tbx3	T-box 3
2-62483751-62484000	7.08312	4.87582e-05	0.00434986	Promoter (<=1kb)	ENSMUSG00000000394	-101	14526	Gcg	glucagon
10-61774751-61775000	14.9132	4.88026e-05	0.00435281	Promoter (<=1kb)	ENSMUSG00000093017	14	100628583	Mir5108	microRNA 5108
9-114730501-114730750	-10.3451	4.89332e-05	0.00436243	Promoter (<=1kb)	ENSMUSG00000032434	-366	67213	Cmtm6	CKLF-like MARVEL transmembrane domain containing 6
1-134180251-134180500	-19.4551	4.8985e-05	0.00436589	Promoter (1-2kb)	ENSMUSG00000064246	-1676	12654	Chil1	chitinase-like 1
9-120127001-120127250	9.62234	4.91499e-05	0.00437213	Promoter (<=1kb)	ENSMUSG00000032518	-439	16785	Rpsa	ribosomal protein SA
18-60924001-60924250	-18.1617	4.91771e-05	0.004373	Promoter (1-2kb)	ENSMUSG00000024617	-1368	12322	Camk2a	calcium/calmodulin-dependent protein kinase II alpha
2-73626126-73626375	-8.16153	4.92949e-05	0.00438245	Promoter (<=1kb)	ENSMUSG00000056486	-386	108699	Chn1	chimerin 1
6-140422626-140422875	17.9957	4.93901e-05	0.0043899	Promoter (1-2kb)	ENSMUSG00000030231	-1179	109135	Plekha5	pleckstrin homology domain containing, family A member 5
9-101340876-101341125	-9.26821	4.95049e-05	0.00439603	Promoter (1-2kb)	ENSMUSG00000101941	-1069	102633035	Gm28979	predicted gene 28979
2-167350376-167350625	13.6158	4.97702e-05	0.00441754	Promoter (1-2kb)	ENSMUSG00000017929	-1193	56336	B4galt5	UDP-Gal:betaGlcNAc beta 1,4-galactosyltransferase, polypeptide 5
17-23844876-23845125	-16.326	4.98294e-05	0.00441973	Promoter (<=1kb)	ENSMUSG00000024114	-704	71003	Prss41	protease, serine 41
17-23975876-23976125	12.9826	4.99617e-05	0.00442635	Promoter (<=1kb)	ENSMUSG00000024124	-635	30943	Prss30	protease, serine 30
17-23976001-23976250	12.9826	4.99617e-05	0.00442635	Promoter (<=1kb)	ENSMUSG00000024124	-760	30943	Prss30	protease, serine 30
14-62293501-62293750	16.4356	5.00806e-05	0.00443585	Promoter (<=1kb)	ENSMUSG00000048281	-454	239133	Dleu7	deleted in lymphocytic leukemia, 7
2-131287751-131288000	13.7239	5.03063e-05	0.00445174	Promoter (<=1kb)	ENSMUSG00000065563	-52	723825	Mir103-2	microRNA 103-2
1-131599126-131599375	-7.43441	5.04961e-05	0.00446683	Promoter (<=1kb)	ENSMUSG00000026432	0	26361	Avpr1b	arginine vasopressin receptor 1B
2-165401626-165401875	11.9839	5.05118e-05	0.00446683	Promoter (1-2kb)	ENSMUSG00000027670	-1221	74614	Ocstamp	osteoclast stimulatory transmembrane protein
5-45491376-45491625	12.0926	5.05683e-05	0.0044708	Promoter (1-2kb)	ENSMUSG00000039682	-1749	66988	Lap3	leucine aminopeptidase 3
3-103791751-103792000	6.77214	5.07867e-05	0.0044839	Promoter (<=1kb)	ENSMUSG00000008730	-188	15257	Hipk1	homeodomain interacting protein kinase 1
5-145009626-145009875	11.7368	5.09797e-05	0.00449887	Promoter (<=1kb)	ENSMUSG00000038770	0	381686	Kpna7	karyopherin alpha 7 (importin alpha 8)
12-108305126-108305375	17.2128	5.10255e-05	0.00450084	Promoter (<=1kb)	ENSMUSG00000021260	-895	214305	Hhipl1	hedgehog interacting protein-like 1
8-106682126-106682375	14.395	5.10543e-05	0.00450235	Promoter (<=1kb)	ENSMUSG00000041949	-693	272538	Tango6	transport and golgi organization 6
12-112489501-112489750	-12.9254	5.11833e-05	0.0045121	Promoter (<=1kb)	ENSMUSG00000043122	27	319942	A530016L24Rik	RIKEN cDNA A530016L24 gene
9-119719126-119719375	9.27068	5.12935e-05	0.00451928	Promoter (<=1kb)	ENSMUSG00000034533	0	20264	Scn10a	sodium channel, voltage-gated, type X, alpha
10-80634376-80634625	-5.09668	5.13652e-05	0.00452457	Promoter (<=1kb)	ENSMUSG00000003345	0	103236	Csnk1g2	casein kinase 1, gamma 2
11-46235376-46235625	-8.16285	5.15414e-05	0.00453176	Promoter (<=1kb)	ENSMUSG00000048721	0	320116	Fndc9	fibronectin type III domain containing 9
5-24164376-24164625	7.00675	5.15149e-05	0.00453176	Promoter (<=1kb)	ENSMUSG00000048439	-338	231042	Nupl2	nucleoporin like 2
4-129557876-129558125	-22.0017	5.16503e-05	0.00453925	Promoter (<=1kb)	ENSMUSG00000000409	0	16818	Lck	lymphocyte protein tyrosine kinase
10-80146376-80146625	14.1822	5.18572e-05	0.00455223	Promoter (1-2kb)	ENSMUSG00000035621	-1647	59090	Midn	midnolin
12-85177001-85177250	8.08722	5.20016e-05	0.00455896	Promoter (<=1kb)	ENSMUSG00000004791	46	18654	Pgf	placental growth factor
13-20472251-20472500	-11.7316	5.23216e-05	0.0045825	Promoter (<=1kb)	ENSMUSG00000041112	-226	140580	Elmo1	engulfment and cell motility 1
2-152477126-152477375	14.7007	5.24457e-05	0.00458918	Promoter (<=1kb)	ENSMUSG00000049560	63	319579	Defb20	defensin beta 20
15-76819876-76820125	11.723	5.25232e-05	0.00459453	Promoter (1-2kb)	ENSMUSG00000033697	-1706	223666	Arhgap39	Rho GTPase activating protein 39
5-122138126-122138375	-11.4775	5.25759e-05	0.00459638	Promoter (<=1kb)	ENSMUSG00000043036	-64	330188	Ccdc63	coiled-coil domain containing 63
17-87799501-87799750	-13.2216	5.27804e-05	0.00461006	Promoter (1-2kb)	ENSMUSG00000050138	-1507	210741	Kcnk12	potassium channel, subfamily K, member 12
11-117782126-117782375	13.0593	5.28393e-05	0.00461205	Promoter (<=1kb)	ENSMUSG00000025572	0	217353	Tmc6	transmembrane channel-like gene family 6
2-180170251-180170500	-14.5634	5.28744e-05	0.00461302	Promoter (<=1kb)	ENSMUSG00000039041	-985	56436	Adrm1	adhesion regulating molecule 1
18-32816876-32817125	-6.40438	5.29867e-05	0.00462176	Promoter (<=1kb)	ENSMUSG00000024379	16	53603	Tslp	thymic stromal lymphopoietin
6-122283001-122283250	9.54775	5.31024e-05	0.0046287	Promoter (<=1kb)	ENSMUSG00000030114	-119	50928	Klrg1	killer cell lectin-like receptor subfamily G, member 1
14-29988876-29989125	7.76482	5.31414e-05	0.00463105	Promoter (<=1kb)	ENSMUSG00000104926	0	102466209	Mir6947	microRNA 6947
4-135728001-135728250	9.08506	5.37581e-05	0.00467841	Promoter (<=1kb)	ENSMUSG00000037157	0	230828	Il22ra1	interleukin 22 receptor, alpha 1
10-122096001-122096250	-17.0719	5.39988e-05	0.00469616	Promoter (<=1kb)	ENSMUSG00000034620	0	216395	Rxylt1	ribitol xylosyltransferase 1
18-14781876-14782125	-15.4121	5.40337e-05	0.00469813	Promoter (1-2kb)	ENSMUSG00000054321	-1120	72504	Taf4b	TATA-box binding protein associated factor 4b
17-34848376-34848625	12.3254	5.40987e-05	0.00470139	Promoter (1-2kb)	ENSMUSG00000040356	-1183	108077	Skiv2l	superkiller viralicidic activity 2-like (S. cerevisiae)
7-34353876-34354125	-5.05728	5.41079e-05	0.00470139	Promoter (<=1kb)	ENSMUSG00000066568	-320	67070	Lsm14a	LSM14A mRNA processing body assembly factor
12-109571751-109572000	-7.87048	5.42063e-05	0.00470887	Promoter (<=1kb)	ENSMUSG00000076316	0	751547	Mir673	microRNA 673
11-58199251-58199500	7.61592	5.44689e-05	0.00472633	Promoter (<=1kb)	ENSMUSG00000078853	-56	16145	Igtp	interferon gamma induced GTPase
12-87872751-87873000	-14.0171	5.46903e-05	0.00474232	Promoter (1-2kb)	ENSMUSG00000072905	-1072	100039042	Gm2016	predicted gene 2016
19-40658501-40658750	10.8315	5.48313e-05	0.00474811	Promoter (1-2kb)	ENSMUSG00000048120	-1020	12495	Entpd1	ectonucleoside triphosphate diphosphohydrolase 1
17-13220626-13220875	5.68257	5.52834e-05	0.00478186	Promoter (<=1kb)	ENSMUSG00000073458	-313	27263	Smok2a	sperm motility kinase 2A
17-13220751-13221000	5.68257	5.52834e-05	0.00478186	Promoter (<=1kb)	ENSMUSG00000073458	-188	27263	Smok2a	sperm motility kinase 2A
6-145050626-145050875	21.9807	5.53134e-05	0.00478338	Promoter (1-2kb)	ENSMUSG00000030268	-1814	12035	Bcat1	branched chain aminotransferase 1, cytosolic
17-25577376-25577625	13.0183	5.54167e-05	0.00479016	Promoter (1-2kb)	ENSMUSG00000002279	-1460	76483	Lmf1	lipase maturation factor 1
5-137611876-137612125	10.369	5.54779e-05	0.00479221	Promoter (<=1kb)	ENSMUSG00000029718	-389	18542	Pcolce	procollagen C-endopeptidase enhancer protein
8-71602001-71602250	10.416	5.54709e-05	0.00479221	Promoter (<=1kb)	ENSMUSG00000043243	-17	100037278	Fam129c	family with sequence similarity 129, member C
17-6949001-6949250	-6.6202	5.55606e-05	0.00479827	Promoter (<=1kb)	ENSMUSG00000023806	-319	100037282	Rsph3b	radial spoke 3B homolog (Chlamydomonas)
15-82251251-82251500	-10.0052	5.55894e-05	0.00479967	Promoter (<=1kb)	ENSMUSG00000068099	-897	76505	1500009C09Rik	RIKEN cDNA 1500009C09 gene
11-77518376-77518625	-7.58461	5.5644e-05	0.00480222	Promoter (<=1kb)	ENSMUSG00000000686	0	67477	Abhd15	abhydrolase domain containing 15
17-34608876-34609125	-15.5683	5.59045e-05	0.00481862	Promoter (<=1kb)	ENSMUSG00000034254	0	55979	Agpat1	1-acylglycerol-3-phosphate O-acyltransferase 1 (lysophosphatidic acid acyltransferase, alpha)
7-6976501-6976750	22.0396	5.59093e-05	0.00481862	Promoter (<=1kb)	ENSMUSG00000108043	0	116811	Zim3	zinc finger, imprinted 3
8-122623376-122623625	14.7267	5.59596e-05	0.00481971	Promoter (<=1kb)	ENSMUSG00000069867	-637	382035	Pabpn1l	poly(A)binding protein nuclear 1-like
10-75259001-75259250	-14.4326	5.61507e-05	0.00483399	Promoter (1-2kb)	ENSMUSG00000033444	-1717	74392	Specc1l	sperm antigen with calponin homology and coiled-coil domains 1-like
10-4265626-4265875	7.1713	5.6579e-05	0.00485996	Promoter (<=1kb)	ENSMUSG00000038587	-505	83397	Akap12	A kinase (PRKA) anchor protein (gravin) 12
7-115824876-115825125	16.2936	5.6568e-05	0.00485996	Promoter (<=1kb)	ENSMUSG00000051910	-166	20679	Sox6	SRY (sex determining region Y)-box 6
7-115825001-115825250	16.2936	5.6568e-05	0.00485996	Promoter (<=1kb)	ENSMUSG00000051910	-291	20679	Sox6	SRY (sex determining region Y)-box 6
7-45570876-45571125	-8.86446	5.66206e-05	0.00486244	Promoter (<=1kb)	ENSMUSG00000030826	0	12036	Bcat2	branched chain aminotransferase 2, mitochondrial
1-99772751-99773000	-7.43851	5.68465e-05	0.00487857	Promoter (<=1kb)	ENSMUSG00000067028	0	241175	Cntnap5b	contactin associated protein-like 5B
9-98856501-98856750	-6.81467	5.68905e-05	0.00488125	Promoter (<=1kb)	ENSMUSG00000063058	7	623186	Prr23a2	proline rich 23A, member 2
17-27017501-27017750	-10.3556	5.71022e-05	0.00489285	Promoter (<=1kb)	ENSMUSG00000048731	-237	70772	Ggnbp1	gametogenetin binding protein 1
10-127723751-127724000	-19.4696	5.72218e-05	0.00489982	Promoter (<=1kb)	ENSMUSG00000025400	-478	21334	Tac2	tachykinin 2
6-122282876-122283125	8.89896	5.78177e-05	0.00494091	Promoter (<=1kb)	ENSMUSG00000030114	0	50928	Klrg1	killer cell lectin-like receptor subfamily G, member 1
4-119234501-119234750	14.5965	5.78553e-05	0.00494193	Promoter (<=1kb)	ENSMUSG00000028641	-594	56401	P3h1	prolyl 3-hydroxylase 1
18-69924751-69925000	-12.3869	5.81651e-05	0.00496176	Promoter (<=1kb)	ENSMUSG00000038903	-426	381175	Ccdc68	coiled-coil domain containing 68
7-140835376-140835625	9.42694	5.82746e-05	0.00496771	Promoter (<=1kb)	ENSMUSG00000025481	0	76974	Urah	urate (5-hydroxyiso-) hydrolase
11-94393001-94393250	15.3425	5.84598e-05	0.00497694	Promoter (<=1kb)	ENSMUSG00000020865	-4	76408	Abcc3	ATP-binding cassette, sub-family C (CFTR/MRP), member 3
1-9631001-9631250	16.5397	5.87037e-05	0.00499327	Promoter (<=1kb)	ENSMUSG00000079671	0	72481	2610203C22Rik	RIKEN cDNA 2610203C22 gene
10-77726001-77726250	5.75574	5.91726e-05	0.00502869	Promoter (<=1kb)	ENSMUSG00000096421	-236	100502953	Gm10100	predicted gene 10100
1-172499251-172499500	6.67383	5.91913e-05	0.00502917	Promoter (<=1kb)	ENSMUSG00000026547	-547	21346	Tagln2	transgelin 2
18-64517751-64518000	-16.1593	5.92291e-05	0.00502975	Promoter (1-2kb)	ENSMUSG00000024587	-1099	70223	Nars	asparaginyl-tRNA synthetase
5-28457751-28458000	-5.86089	5.94029e-05	0.00504073	Promoter (<=1kb)	ENSMUSG00000097726	-274	654796	9530036O11Rik	RIKEN cDNA 9530036O11Rik
6-90325001-90325250	6.29099	5.96245e-05	0.00505389	Promoter (<=1kb)	ENSMUSG00000056643	0	71797	Chst13	carbohydrate sulfotransferase 13
8-105472876-105473125	7.42567	5.99264e-05	0.00507102	Promoter (1-2kb)	ENSMUSG00000014846	-1350	67971	Tppp3	tubulin polymerization-promoting protein family member 3
12-35992751-35993000	10.228	5.99891e-05	0.00507385	Promoter (<=1kb)	ENSMUSG00000020581	0	23795	Agr2	anterior gradient 2
11-118432376-118432625	-14.3791	6.02925e-05	0.00509219	Promoter (1-2kb)	ENSMUSG00000017446	-1228	56745	C1qtnf1	C1q and tumor necrosis factor related protein 1
18-75698251-75698500	7.11328	6.04459e-05	0.00509962	Promoter (<=1kb)	ENSMUSG00000052928	-697	269037	Ctif	CBP80/20-dependent translation initiation factor
19-7421126-7421375	9.86248	6.0509e-05	0.00510382	Promoter (<=1kb)	ENSMUSG00000053080	98	108899	2700081O15Rik	RIKEN cDNA 2700081O15 gene
14-61599126-61599375	-8.39	6.05564e-05	0.00510445	Promoter (<=1kb)	ENSMUSG00000035235	-165	66597	Trim13	tripartite motif-containing 13
12-112424376-112424625	-11.0139	6.05883e-05	0.00510582	Promoter (1-2kb)	ENSMUSG00000047828	-1164	100504733	A730018C14Rik	RIKEN cDNA A730018C14 gene
6-31063001-31063250	11.1967	6.0644e-05	0.00510842	Promoter (<=1kb)	ENSMUSG00000065604	0	387223	Mir29b-1	microRNA 29b-1
15-98379126-98379375	7.0633	6.08717e-05	0.0051209	Promoter (<=1kb)	ENSMUSG00000056184	0	259038	Olfr283	olfactory receptor 283
2-42654501-42654750	15.2731	6.10234e-05	0.00512804	Promoter (<=1kb)	ENSMUSG00000049252	-877	94217	Lrp1b	low density lipoprotein-related protein 1B (deleted in tumors)
15-89428751-89429000	12.7701	6.12593e-05	0.0051407	Promoter (<=1kb)	ENSMUSG00000022617	93	12651	Chkb	choline kinase beta
4-149701751-149702000	17.6357	6.15502e-05	0.00515875	Promoter (<=1kb)	ENSMUSG00000039936	-161	18707	Pik3cd	phosphatidylinositol-4,5-bisphosphate 3-kinase catalytic subunit delta
12-58269126-58269375	15.8674	6.16378e-05	0.00516158	Promoter (<=1kb)	ENSMUSG00000045930	0	66864	Clec14a	C-type lectin domain family 14, member a
13-3895501-3895750	10.4768	6.16047e-05	0.00516158	Promoter (1-2kb)	ENSMUSG00000021215	-1923	56349	Net1	neuroepithelial cell transforming gene 1
17-8434501-8434750	5.36327	6.17439e-05	0.00516723	Promoter (<=1kb)	ENSMUSG00000062327	78	20997	T	brachyury, T-box transcription factor T
5-119669251-119669500	-8.01111	6.20979e-05	0.00519001	Promoter (1-2kb)	ENSMUSG00000018604	-1169	21386	Tbx3	T-box 3
9-45318376-45318625	13.1949	6.21979e-05	0.00519714	Promoter (<=1kb)	ENSMUSG00000037129	-475	214531	Tmprss13	transmembrane protease, serine 13
9-113812251-113812500	-9.13582	6.24957e-05	0.00521407	Promoter (<=1kb)	ENSMUSG00000033392	-86	76499	Clasp2	CLIP associating protein 2
2-6352501-6352750	8.74055	6.25848e-05	0.00522037	Promoter (<=1kb)	ENSMUSG00000039046	0	98910	Usp6nl	USP6 N-terminal like
12-85270626-85270875	5.30003	6.27726e-05	0.00523377	Promoter (<=1kb)	ENSMUSG00000021245	-27	217716	Mlh3	mutL homolog 3
1-172207126-172207375	8.30718	6.29067e-05	0.00524266	Promoter (<=1kb)	ENSMUSG00000013698	-322	18611	Pea15a	phosphoprotein enriched in astrocytes 15A
5-124503626-124503875	11.1613	6.32981e-05	0.0052707	Promoter (<=1kb)	ENSMUSG00000029392	96	75695	Rilpl1	Rab interacting lysosomal protein-like 1
8-84180126-84180375	14.561	6.33875e-05	0.005277	Promoter (1-2kb)	ENSMUSG00000065483	-1165	723819	Mir181c	microRNA 181c
5-122135001-122135250	-5.96025	6.34018e-05	0.00527705	Promoter (<=1kb)	ENSMUSG00000043036	-186	330188	Ccdc63	coiled-coil domain containing 63
10-126995251-126995500	8.09247	6.36045e-05	0.00529048	Promoter (<=1kb)	ENSMUSG00000065430	-30	723962	Mir26a-2	microRNA 26a-2
12-65035251-65035500	11.7808	6.38343e-05	0.00530728	Promoter (<=1kb)	ENSMUSG00000035597	-833	328110	Prpf39	pre-mRNA processing factor 39
8-93973876-93974125	11.7641	6.38563e-05	0.00530796	Promoter (<=1kb)	ENSMUSG00000031751	0	23802	Amfr	autocrine motility factor receptor
1-187608126-187608375	9.01172	6.39294e-05	0.00531059	Promoter (<=1kb)	ENSMUSG00000026610	-416	26381	Esrrg	estrogen-related receptor gamma
10-121296626-121296875	-11.966	6.39866e-05	0.00531257	Promoter (<=1kb)	ENSMUSG00000052302	160	74694	Tbc1d30	TBC1 domain family, member 30
10-57794376-57794625	9.47624	6.40086e-05	0.00531257	Promoter (<=1kb)	ENSMUSG00000019872	0	57319	Smpdl3a	sphingomyelin phosphodiesterase, acid-like 3A
10-120857501-120857750	7.75549	6.43421e-05	0.00533448	Promoter (<=1kb)	ENSMUSG00000087480	0	100504616	Gm15910	predicted gene 15910
12-112732251-112732500	15.6913	6.4495e-05	0.00534484	Promoter (<=1kb)	ENSMUSG00000099165	-822	102466989	Mir6940	microRNA 6940
11-94242876-94243125	10.6658	6.45243e-05	0.00534611	Promoter (<=1kb)	ENSMUSG00000044177	-169	278507	Wfikkn2	WAP, follistatin/kazal, immunoglobulin, kunitz and netrin domain containing 2
3-105704001-105704250	8.35305	6.47149e-05	0.00535791	Promoter (<=1kb)	ENSMUSG00000048458	-349	109050	Inka2	inka box actin regulator 2
10-70243376-70243625	11.5337	6.50048e-05	0.00537895	Promoter (1-2kb)	ENSMUSG00000037762	-1475	66859	Slc16a9	solute carrier family 16 (monocarboxylic acid transporters), member 9
11-59572251-59572500	-19.8063	6.51214e-05	0.00538745	Promoter (<=1kb)	ENSMUSG00000059610	-438	257962	Olfr222	olfactory receptor 222
4-137679751-137680000	23.1334	6.52378e-05	0.00539144	Promoter (<=1kb)	ENSMUSG00000041351	-753	110351	Rap1gap	Rap1 GTPase-activating protein
12-65173126-65173375	12.562	6.52963e-05	0.00539261	Promoter (<=1kb)	ENSMUSG00000047534	-522	217653	Mis18bp1	MIS18 binding protein 1
8-44948876-44949125	11.2499	6.53283e-05	0.0053936	Promoter (1-2kb)	ENSMUSG00000070047	-1083	14107	Fat1	FAT atypical cadherin 1
5-140566001-140566250	-16.5553	6.54832e-05	0.00540455	Promoter (<=1kb)	ENSMUSG00000036586	-930	77998	Grifin	galectin-related inter-fiber protein
6-88900251-88900500	-15.156	6.55968e-05	0.00541277	Promoter (1-2kb)	ENSMUSG00000002870	-1471	17216	Mcm2	minichromosome maintenance complex component 2
16-55823501-55823750	10.3573	6.5701e-05	0.00541903	Promoter (1-2kb)	ENSMUSG00000035356	-1363	80859	Nfkbiz	nuclear factor of kappa light polypeptide gene enhancer in B cells inhibitor, zeta
8-95017501-95017750	9.76178	6.57826e-05	0.0054211	Promoter (<=1kb)	ENSMUSG00000060470	0	54672	Adgrg3	adhesion G protein-coupled receptor G3
10-127655376-127655625	13.1743	6.58295e-05	0.0054238	Promoter (1-2kb)	ENSMUSG00000002147	-1136	20852	Stat6	signal transducer and activator of transcription 6
10-119761626-119761875	-9.26527	6.60945e-05	0.00543979	Promoter (<=1kb)	ENSMUSG00000084764	0	75321	Grip1os2	glutamate receptor interacting protein 1, opposite strand 2
1-135133501-135133750	11.4535	6.65529e-05	0.00547282	Promoter (<=1kb)	ENSMUSG00000031506	192	320139	Ptpn7	protein tyrosine phosphatase, non-receptor type 7
7-28976376-28976625	-11.5803	6.71312e-05	0.00551328	Promoter (1-2kb)	ENSMUSG00000053565	-1540	73830	Eif3k	eukaryotic translation initiation factor 3, subunit K
11-88351501-88351750	14.0014	6.71796e-05	0.0055156	Promoter (1-2kb)	ENSMUSG00000092985	-1023	100628571	Mir378b	microRNA 378b
2-60410376-60410625	-8.40131	6.72561e-05	0.00551882	Promoter (<=1kb)	ENSMUSG00000087283	-900	100039176	Gm13580	predicted gene 13580
2-93957751-93958000	12.3548	6.7534e-05	0.00553705	Promoter (<=1kb)	ENSMUSG00000087006	-550	620695	Gm13889	predicted gene 13889
17-24887626-24887875	-7.43758	6.77671e-05	0.00555007	Promoter (<=1kb)	ENSMUSG00000024160	0	79043	Spsb3	splA/ryanodine receptor domain and SOCS box containing 3
4-154959876-154960125	-8.06605	6.79915e-05	0.00556488	Promoter (<=1kb)	ENSMUSG00000048001	-798	15208	Hes5	hes family bHLH transcription factor 5
2-131287876-131288125	8.05411	6.83252e-05	0.00558457	Promoter (<=1kb)	ENSMUSG00000065563	0	723825	Mir103-2	microRNA 103-2
19-40994626-40994875	12.9269	6.86437e-05	0.00560391	Promoter (<=1kb)	ENSMUSG00000061132	-91	17060	Blnk	B cell linker
10-88885376-88885625	-13.644	6.8849e-05	0.0056163	Promoter (<=1kb)	ENSMUSG00000020062	-367	216225	Slc5a8	solute carrier family 5 (iodide transporter), member 8
15-98728626-98728875	10.453	6.88557e-05	0.0056163	Promoter (<=1kb)	ENSMUSG00000003355	-428	66120	Fkbp11	FK506 binding protein 11
9-87732001-87732250	-11.0276	6.90036e-05	0.00562611	Promoter (<=1kb)	ENSMUSG00000032419	-741	76365	Tbx18	T-box18
9-121791626-121791875	-8.6943	6.90348e-05	0.00562746	Promoter (<=1kb)	ENSMUSG00000032523	0	74770	Hhatl	hedgehog acyltransferase-like
5-96792251-96792500	13.8384	6.9054e-05	0.00562783	Promoter (<=1kb)	ENSMUSG00000029484	-839	11745	Anxa3	annexin A3
8-111054626-111054875	7.30131	6.93689e-05	0.00564869	Promoter (1-2kb)	ENSMUSG00000109941	-1464	72544	Exosc6	exosome component 6
1-55363001-55363250	-10.984	6.93894e-05	0.00564916	Promoter (<=1kb)	ENSMUSG00000025977	69	75388	Boll	boule homolog, RNA binding protein
2-157040251-157040500	6.82829	6.9821e-05	0.00567987	Promoter (<=1kb)	ENSMUSG00000055485	-12	320706	Soga1	suppressor of glucose, autophagy associated 1
1-92481376-92481625	-9.47402	6.99814e-05	0.00568711	Promoter (<=1kb)	ENSMUSG00000067064	-757	259040	Olfr1416	olfactory receptor 1416
6-92902251-92902500	9.26402	6.99411e-05	0.00568711	Promoter (<=1kb)	ENSMUSG00000030022	-810	101401	Adamts9	a disintegrin-like and metallopeptidase (reprolysin type) with thrombospondin type 1 motif, 9
10-102158876-102159125	6.15074	7.00159e-05	0.0056881	Promoter (<=1kb)	ENSMUSG00000019888	0	67569	Mgat4c	MGAT4 family, member C
2-153917751-153918000	9.578	7.02135e-05	0.00569857	Promoter (<=1kb)	ENSMUSG00000068008	-230	378700	Bpifb3	BPI fold containing family B, member 3
14-27236126-27236375	11.5273	7.03808e-05	0.00570806	Promoter (1-2kb)	ENSMUSG00000021895	-1664	71704	Arhgef3	Rho guanine nucleotide exchange factor (GEF) 3
11-120065876-120066125	8.09051	7.0664e-05	0.00572862	Promoter (<=1kb)	ENSMUSG00000039781	-908	12009	Cep131	centrosomal protein 131
11-115298126-115298375	11.1383	7.0702e-05	0.00572927	Promoter (<=1kb)	ENSMUSG00000044788	-463	328035	Fads6	fatty acid desaturase domain family, member 6
16-18622751-18623000	-11.89	7.08643e-05	0.00573879	Promoter (<=1kb)	ENSMUSG00000050761	-348	14724	Gp1bb	glycoprotein Ib, beta polypeptide
8-123255626-123255875	6.68798	7.10274e-05	0.00574836	Promoter (<=1kb)	ENSMUSG00000001065	-100	57247	Zfp276	zinc finger protein (C2H2 type) 276
1-63770501-63770750	-9.37453	7.12316e-05	0.00576002	Promoter (1-2kb)	ENSMUSG00000025961	-1234	74426	4933402D24Rik	RIKEN cDNA 4933402D24 gene
1-88166126-88166375	-10.4755	7.12243e-05	0.00576002	Promoter (<=1kb)	ENSMUSG00000089943	114	394433	Ugt1a5	UDP glucuronosyltransferase 1 family, polypeptide A5
15-76231126-76231375	5.86418	7.13502e-05	0.00576718	Promoter (<=1kb)	ENSMUSG00000022565	3	18810	Plec	plectin
12-112489376-112489625	-9.88024	7.15643e-05	0.00577917	Promoter (<=1kb)	ENSMUSG00000043122	0	319942	A530016L24Rik	RIKEN cDNA A530016L24 gene
12-86470001-86470250	10.2033	7.17497e-05	0.0057885	Promoter (<=1kb)	ENSMUSG00000021255	0	26380	Esrrb	estrogen related receptor, beta
2-152376626-152376875	13.1385	7.20868e-05	0.00580873	Promoter (<=1kb)	ENSMUSG00000059361	0	228777	Nrsn2	neurensin 2
8-27175251-27175500	-6.47707	7.22155e-05	0.00581245	Promoter (<=1kb)	ENSMUSG00000031488	-605	75767	Rab11fip1	RAB11 family interacting protein 1 (class I)
18-64253751-64254000	10.696	7.22854e-05	0.00581459	Promoter (<=1kb)	ENSMUSG00000056812	-359	20451	St8sia3	ST8 alpha-N-acetyl-neuraminide alpha-2,8-sialyltransferase 3
6-71373376-71373625	9.9481	7.23167e-05	0.0058159	Promoter (<=1kb)	ENSMUSG00000053977	0	12525	Cd8a	CD8 antigen, alpha chain
11-95144251-95144500	7.48601	7.24214e-05	0.00582187	Promoter (<=1kb)	ENSMUSG00000086552	-552	320453	Dlx4os	distal-less homeobox 4, opposite strand
6-137251251-137251500	15.0271	7.24543e-05	0.0058233	Promoter (<=1kb)	ENSMUSG00000030223	-819	19277	Ptpro	protein tyrosine phosphatase, receptor type, O
12-24097376-24097625	-7.28706	7.24851e-05	0.00582455	Promoter (<=1kb)	ENSMUSG00000073158	-130	66808	9030624G23Rik	RIKEN cDNA 9030624G23 gene
11-100271251-100271500	-10.1597	7.25392e-05	0.00582719	Promoter (1-2kb)	ENSMUSG00000053654	-1380	68239	Krt42	keratin 42
6-124999251-124999500	-12.0974	7.25897e-05	0.00582719	Promoter (<=1kb)	ENSMUSG00000030329	-162	319352	Pianp	PILR alpha associated neural protein
4-148803126-148803375	14.7169	7.30569e-05	0.00585945	Promoter (1-2kb)	ENSMUSG00000028977	-1054	69743	Casz1	castor zinc finger 1
4-43506001-43506250	8.46837	7.33677e-05	0.00588069	Promoter (<=1kb)	ENSMUSG00000028463	-716	230099	Car9	carbonic anhydrase 9
11-69398751-69399000	-20.59	7.34357e-05	0.00588246	Promoter (<=1kb)	ENSMUSG00000045377	-517	67020	Tmem88	transmembrane protein 88
13-73938376-73938625	-7.44603	7.34141e-05	0.00588246	Promoter (<=1kb)	ENSMUSG00000057649	-13	105246	Brd9	bromodomain containing 9
8-117082751-117083000	9.81224	7.37028e-05	0.00590032	Promoter (<=1kb)	ENSMUSG00000034416	-302	76645	Pkd1l2	polycystic kidney disease 1 like 2
5-128433626-128433875	9.39598	7.39648e-05	0.00591374	Promoter (<=1kb)	ENSMUSG00000034310	-549	243274	Tmem132d	transmembrane protein 132D
11-43433001-43433250	9.57474	7.4068e-05	0.00592074	Promoter (<=1kb)	ENSMUSG00000020409	-494	193116	Slu7	SLU7 splicing factor homolog (S. cerevisiae)
4-59439126-59439375	11.805	7.4338e-05	0.00593757	Promoter (<=1kb)	ENSMUSG00000038578	-493	634731	Susd1	sushi domain containing 1
4-130574626-130574875	-7.09796	7.44997e-05	0.00594657	Promoter (<=1kb)	ENSMUSG00000078532	-453	67149	Nkain1	Na+/K+ transporting ATPase interacting 1
13-21702751-21703000	10.4878	7.46938e-05	0.00595711	Promoter (<=1kb)	ENSMUSG00000108674	0	258067	Olfr1359	olfactory receptor 1359
4-137724751-137725000	19.8022	7.49818e-05	0.00597635	Promoter (<=1kb)	ENSMUSG00000041351	-329	110351	Rap1gap	Rap1 GTPase-activating protein
9-108461376-108461625	18.6736	7.50899e-05	0.00598248	Promoter (<=1kb)	ENSMUSG00000049305	0	72454	Ccdc71	coiled-coil domain containing 71
7-31041626-31041875	9.6128	7.51319e-05	0.00598365	Promoter (<=1kb)	ENSMUSG00000009687	0	18301	Fxyd5	FXYD domain-containing ion transport regulator 5
11-99390876-99391125	13.9589	7.53589e-05	0.00599519	Promoter (1-2kb)	ENSMUSG00000019761	-1512	16661	Krt10	keratin 10
11-94242751-94243000	9.85832	7.54048e-05	0.00599636	Promoter (<=1kb)	ENSMUSG00000044177	-44	278507	Wfikkn2	WAP, follistatin/kazal, immunoglobulin, kunitz and netrin domain containing 2
15-72035251-72035500	-13.1526	7.54045e-05	0.00599636	Promoter (1-2kb)	ENSMUSG00000079022	-1024	69700	Col22a1	collagen, type XXII, alpha 1
7-30824001-30824250	12.3384	7.56273e-05	0.00601156	Promoter (<=1kb)	ENSMUSG00000051314	-226	233079	Ffar2	free fatty acid receptor 2
3-87795501-87795750	5.74962	7.5684e-05	0.00601482	Promoter (<=1kb)	ENSMUSG00000028072	-339	18211	Ntrk1	neurotrophic tyrosine kinase, receptor, type 1
11-48826001-48826250	-5.10385	7.59546e-05	0.00602758	Promoter (<=1kb)	ENSMUSG00000040350	0	94089	Trim7	tripartite motif-containing 7
13-113663626-113663875	-7.12174	7.62748e-05	0.00604422	Promoter (<=1kb)	ENSMUSG00000051456	0	56534	Hspb3	heat shock protein 3
4-138972251-138972500	-6.08332	7.62873e-05	0.00604422	Promoter (<=1kb)	ENSMUSG00000041143	-388	77056	Tmco4	transmembrane and coiled-coil domains 4
10-40025501-40025750	-8.49637	7.6332e-05	0.00604503	Promoter (<=1kb)	ENSMUSG00000038522	-233	215929	Mfsd4b1	major facilitator superfamily domain containing 4B1
X-37432251-37432500	8.38681	7.63293e-05	0.00604503	Promoter (<=1kb)	ENSMUSG00000071771	0	57737	Rhox4b	reproductive homeobox 4B
9-58250251-58250500	7.9647	7.64073e-05	0.00604827	Promoter (<=1kb)	ENSMUSG00000036986	-465	18854	Pml	promyelocytic leukemia
15-87796251-87796500	11.5713	7.65539e-05	0.0060551	Promoter (<=1kb)	ENSMUSG00000098938	-308	102465209	Mir6393	microRNA 6393
18-67932376-67932625	9.60027	7.67373e-05	0.00606586	Promoter (<=1kb)	ENSMUSG00000024544	-632	52662	Ldlrad4	low density lipoprotein receptor class A domain containing 4
11-100701126-100701375	-8.06147	7.68491e-05	0.00607219	Promoter (1-2kb)	ENSMUSG00000017830	-1891	80861	Dhx58	DEXH (Asp-Glu-X-His) box polypeptide 58
18-80254626-80254875	-8.74274	7.6866e-05	0.00607228	Promoter (<=1kb)	ENSMUSG00000034006	-370	66943	Pqlc1	PQ loop repeat containing 1
17-71599126-71599375	6.29002	7.71983e-05	0.00609351	Promoter (<=1kb)	ENSMUSG00000085492	-371	68789	Trmt61b	tRNA methyltransferase 61B
9-107685376-107685625	8.58973	7.76238e-05	0.0061208	Promoter (<=1kb)	ENSMUSG00000034684	-579	20350	Sema3f	sema domain, immunoglobulin domain (Ig), short basic domain, secreted, (semaphorin) 3F
8-27047876-27048125	11.6889	7.76956e-05	0.00612394	Promoter (<=1kb)	ENSMUSG00000031485	-712	114863	Plpbp	pyridoxal phosphate binding protein
7-140835001-140835250	11.1124	7.77778e-05	0.00612729	Promoter (<=1kb)	ENSMUSG00000025481	0	76974	Urah	urate (5-hydroxyiso-) hydrolase
6-143166001-143166250	9.03091	7.80146e-05	0.00614277	Promoter (<=1kb)	ENSMUSG00000030275	-971	75320	Etnk1	ethanolamine kinase 1
2-120033376-120033625	8.36197	7.84628e-05	0.00616654	Promoter (<=1kb)	ENSMUSG00000098488	0	211429	Pla2g4b	phospholipase A2, group IVB (cytosolic)
2-178407501-178407750	-15.4981	7.84494e-05	0.00616654	Promoter (<=1kb)	ENSMUSG00000060445	0	320558	Sycp2	synaptonemal complex protein 2
5-122210126-122210375	15.1987	7.84219e-05	0.00616654	Promoter (<=1kb)	ENSMUSG00000064267	0	74096	Hvcn1	hydrogen voltage-gated channel 1
7-104003251-104003500	10.1533	7.84596e-05	0.00616654	Promoter (<=1kb)	ENSMUSG00000094063	0	259124	Olfr638	olfactory receptor 638
11-35119376-35119625	8.56982	7.86339e-05	0.00617633	Promoter (1-2kb)	ENSMUSG00000056427	-1599	20564	Slit3	slit guidance ligand 3
16-20694376-20694625	-10.6737	7.87498e-05	0.00617911	Promoter (<=1kb)	ENSMUSG00000050821	-283	78408	Fam131a	family with sequence similarity 131, member A
7-103156251-103156500	16.9524	7.87447e-05	0.00617911	Promoter (<=1kb)	ENSMUSG00000051362	0	259054	Olfr589	olfactory receptor 589
9-40684626-40684875	14.4088	7.87363e-05	0.00617911	Promoter (1-2kb)	ENSMUSG00000032024	-1087	71566	Clmp	CXADR-like membrane protein
5-24758126-24758375	-11.9747	7.88472e-05	0.00618548	Promoter (<=1kb)	ENSMUSG00000038135	-118	214301	Crygn	crystallin, gamma N
10-78410376-78410625	-13.6928	7.89352e-05	0.00618985	Promoter (<=1kb)	ENSMUSG00000061032	-785	18114	Rrp1	ribosomal RNA processing 1 homolog (S. cerevisiae)
14-21743251-21743500	-7.70628	7.94904e-05	0.00622575	Promoter (<=1kb)	ENSMUSG00000021768	-372	27389	Dusp13	dual specificity phosphatase 13
5-140331001-140331250	6.56097	7.95956e-05	0.00623145	Promoter (<=1kb)	ENSMUSG00000036639	-610	17766	Nudt1	nudix (nucleoside diphosphate linked moiety X)-type motif 1
8-122623751-122624000	10.1653	7.98101e-05	0.00624569	Promoter (1-2kb)	ENSMUSG00000069867	-1012	382035	Pabpn1l	poly(A)binding protein nuclear 1-like
19-42045501-42045750	7.44686	8.02865e-05	0.00627913	Promoter (<=1kb)	ENSMUSG00000025176	0	67432	Hoga1	4-hydroxy-2-oxoglutarate aldolase 1
5-112324626-112324875	-9.20179	8.04729e-05	0.00628858	Promoter (1-2kb)	ENSMUSG00000029345	-1483	54723	Tfip11	tuftelin interacting protein 11
12-108305251-108305500	14.2121	8.06315e-05	0.00629969	Promoter (<=1kb)	ENSMUSG00000021260	-770	214305	Hhipl1	hedgehog interacting protein-like 1
15-83101626-83101875	8.94245	8.09609e-05	0.00632028	Promoter (<=1kb)	ENSMUSG00000058586	61	68607	Serhl	serine hydrolase-like
7-103097751-103098000	14.108	8.10619e-05	0.00632687	Promoter (<=1kb)	ENSMUSG00000078080	31	259091	Olfr585	olfactory receptor 585
5-45451126-45451375	12.7018	8.10996e-05	0.00632724	Promoter (<=1kb)	ENSMUSG00000015806	-890	110391	Qdpr	quinoid dihydropteridine reductase
5-35020126-35020375	-13.3493	8.11598e-05	0.00633066	Promoter (<=1kb)	ENSMUSG00000029101	13	71729	Rgs12	regulator of G-protein signaling 12
6-116646251-116646500	-11.0937	8.15974e-05	0.00635961	Promoter (<=1kb)	ENSMUSG00000098334	-204	102466793	Mir7043	microRNA 7043
1-10993001-10993250	6.30333	8.17527e-05	0.00637042	Promoter (<=1kb)	ENSMUSG00000048960	-215	109294	Prex2	phosphatidylinositol-3,4,5-trisphosphate-dependent Rac exchange factor 2
5-124261876-124262125	10.3631	8.27205e-05	0.00642236	Promoter (<=1kb)	ENSMUSG00000038126	-773	269702	Mphosph9	M-phase phosphoprotein 9
9-110747126-110747375	-9.85915	8.30069e-05	0.00643849	Promoter (<=1kb)	ENSMUSG00000032492	0	19228	Pth1r	parathyroid hormone 1 receptor
1-184734251-184734500	-5.14111	8.35456e-05	0.00647501	Promoter (1-2kb)	ENSMUSG00000039377	-1632	15284	Hlx	H2.0-like homeobox
12-111945876-111946125	9.63131	8.42086e-05	0.00651942	Promoter (1-2kb)	ENSMUSG00000113769	-1392	77675	5033406O09Rik	RIKEN cDNA 5033406O09 gene
19-6839251-6839500	10.8822	8.43181e-05	0.00652395	Promoter (<=1kb)	ENSMUSG00000024952	85	56613	Rps6ka4	ribosomal protein S6 kinase, polypeptide 4
18-37854376-37854625	-9.84025	8.43783e-05	0.00652729	Promoter (<=1kb)	ENSMUSG00000098706	35	102465592	Mir6979	microRNA 6979
12-105563251-105563500	13.0246	8.46676e-05	0.00654086	Promoter (<=1kb)	ENSMUSG00000021070	25	12062	Bdkrb2	bradykinin receptor, beta 2
16-91069001-91069250	16.478	8.47281e-05	0.00654116	Promoter (<=1kb)	ENSMUSG00000039851	0	74387	4932438H23Rik	RIKEN cDNA 4932438H23 gene
7-102494876-102495125	17.543	8.52459e-05	0.00657319	Promoter (<=1kb)	ENSMUSG00000044824	-103	258837	Olfr545	olfactory receptor 545
1-36770751-36771000	6.83399	8.53359e-05	0.00657749	Promoter (<=1kb)	ENSMUSG00000026117	0	22637	Zap70	zeta-chain (TCR) associated protein kinase
1-185242501-185242750	13.4192	8.55099e-05	0.00658429	Promoter (<=1kb)	ENSMUSG00000077571	-157	100217449	Snora36b	small nucleolar RNA, H/ACA box 36B
7-139583751-139584000	-9.77514	8.54959e-05	0.00658429	Promoter (<=1kb)	ENSMUSG00000041309	-954	14912	Nkx6-2	NK6 homeobox 2
11-99993876-99994125	7.59804	8.61525e-05	0.00662579	Promoter (<=1kb)	ENSMUSG00000078252	0	77914	Krtap17-1	keratin associated protein 17-1
10-117292751-117293000	13.7806	8.62347e-05	0.00662942	Promoter (<=1kb)	ENSMUSG00000069515	0	17110	Lyz1	lysozyme 1
10-117292876-117293125	13.7806	8.62347e-05	0.00662942	Promoter (<=1kb)	ENSMUSG00000069515	-8	17110	Lyz1	lysozyme 1
7-24480126-24480375	-7.96626	8.63934e-05	0.006635	Promoter (1-2kb)	ENSMUSG00000054793	-1648	260299	Cadm4	cell adhesion molecule 4
11-61021751-61022000	-6.00009	8.64579e-05	0.0066373	Promoter (<=1kb)	ENSMUSG00000042529	-564	16515	Kcnj12	potassium inwardly-rectifying channel, subfamily J, member 12
17-27017626-27017875	-9.10025	8.74815e-05	0.00669979	Promoter (<=1kb)	ENSMUSG00000048731	-112	70772	Ggnbp1	gametogenetin binding protein 1
8-125733001-125733250	8.67585	8.75175e-05	0.00670121	Promoter (<=1kb)	ENSMUSG00000031851	0	66566	Ntpcr	nucleoside-triphosphatase, cancer-related
8-25159126-25159375	-15.0572	8.75921e-05	0.00670558	Promoter (<=1kb)	ENSMUSG00000099142	0	102467006	Mir8108	microRNA 8108
6-54943751-54944000	5.91951	8.80401e-05	0.00673316	Promoter (<=1kb)	ENSMUSG00000038058	-298	107607	Nod1	nucleotide-binding oligomerization domain containing 1
17-25116126-25116375	6.21622	8.82481e-05	0.00674369	Promoter (<=1kb)	ENSMUSG00000024170	-159	71718	Telo2	telomere maintenance 2
4-152277626-152277875	-14.6827	8.84002e-05	0.00675262	Promoter (1-2kb)	ENSMUSG00000042804	-1137	100129	Gpr153	G protein-coupled receptor 153
18-34758001-34758250	5.74824	8.87262e-05	0.00677348	Promoter (<=1kb)	ENSMUSG00000034300	-656	66306	Fam53c	family with sequence similarity 53, member C
15-75903626-75903875	-6.09342	8.88121e-05	0.00677869	Promoter (<=1kb)	ENSMUSG00000055762	-70	66656	Eef1d	eukaryotic translation elongation factor 1 delta (guanine nucleotide exchange protein)
8-61515751-61516000	-11.4559	8.88642e-05	0.00677997	Promoter (<=1kb)	ENSMUSG00000058056	0	72333	Palld	palladin, cytoskeletal associated protein
1-184734376-184734625	-6.36302	8.89273e-05	0.00678209	Promoter (1-2kb)	ENSMUSG00000039377	-1757	15284	Hlx	H2.0-like homeobox
8-111081501-111081750	11.8602	8.89654e-05	0.00678364	Promoter (<=1kb)	ENSMUSG00000033633	112	353287	Clec18a	C-type lectin domain family 18, member A
17-86288126-86288375	-17.4504	8.98947e-05	0.00683819	Promoter (<=1kb)	ENSMUSG00000100738	-948	72104	2010106C02Rik	RIKEN cDNA 2010106C02 gene
4-46537876-46538125	-10.5153	9.02916e-05	0.0068638	Promoter (1-2kb)	ENSMUSG00000039853	-1735	74735	Trim14	tripartite motif-containing 14
5-24541751-24542000	-14.7128	9.02969e-05	0.0068638	Promoter (<=1kb)	ENSMUSG00000038204	-773	117590	Asb10	ankyrin repeat and SOCS box-containing 10
14-118042751-118043000	-23.3007	9.03215e-05	0.00686385	Promoter (<=1kb)	ENSMUSG00000022129	129	13190	Dct	dopachrome tautomerase
15-79286001-79286250	14.1897	9.12151e-05	0.00691532	Promoter (<=1kb)	ENSMUSG00000018126	-464	207495	Baiap2l2	BAI1-associated protein 2-like 2
14-19585251-19585500	-7.16996	9.14959e-05	0.00693386	Promoter (<=1kb)	ENSMUSG00000093979	-116	100039441	Gm2237	predicted gene 2237
9-64254501-64254750	9.27382	9.19906e-05	0.00695898	Promoter (<=1kb)	ENSMUSG00000004936	-870	26395	Map2k1	mitogen-activated protein kinase kinase 1
2-76674126-76674375	-13.2365	9.23795e-05	0.00698289	Promoter (<=1kb)	ENSMUSG00000002733	-906	83435	Plekha3	pleckstrin homology domain-containing, family A (phosphoinositide binding specific) member 3
5-22346001-22346250	-10.748	9.28308e-05	0.00700735	Promoter (1-2kb)	ENSMUSG00000042453	-1299	19699	Reln	reelin
10-81347001-81347250	-11.6131	9.30158e-05	0.00701774	Promoter (<=1kb)	ENSMUSG00000020232	-271	15353	Hmg20b	high mobility group 20B
7-99424126-99424375	9.20661	9.30234e-05	0.00701774	Promoter (<=1kb)	ENSMUSG00000035314	13	233552	Gdpd5	glycerophosphodiester phosphodiesterase domain containing 5
9-45054626-45054875	-8.63615	9.33119e-05	0.00703397	Promoter (<=1kb)	ENSMUSG00000070305	-311	319742	Mpzl3	myelin protein zero-like 3
6-92902376-92902625	8.92608	9.33405e-05	0.00703474	Promoter (<=1kb)	ENSMUSG00000030022	-935	101401	Adamts9	a disintegrin-like and metallopeptidase (reprolysin type) with thrombospondin type 1 motif, 9
17-12509001-12509250	-13.6442	9.36558e-05	0.00705435	Promoter (1-2kb)	ENSMUSG00000023828	-1297	20519	Slc22a3	solute carrier family 22 (organic cation transporter), member 3
11-89071876-89072125	-14.8549	9.36882e-05	0.00705541	Promoter (1-2kb)	ENSMUSG00000072553	-1716	217071	Gm525	predicted gene 525
4-149537751-149538000	12.9885	9.37152e-05	0.00705605	Promoter (<=1kb)	ENSMUSG00000093403	0	100885828	Mir5616	microRNA 5616
17-86493126-86493375	9.38797	9.38213e-05	0.00706127	Promoter (<=1kb)	ENSMUSG00000045038	0	18754	Prkce	protein kinase C, epsilon
6-124728376-124728625	-7.53051	9.39452e-05	0.00706921	Promoter (<=1kb)	ENSMUSG00000004266	83	15170	Ptpn6	protein tyrosine phosphatase, non-receptor type 6
5-101937501-101937750	8.51902	9.41079e-05	0.00707868	Promoter (<=1kb)	ENSMUSG00000043940	0	72145	Wdfy3	WD repeat and FYVE domain containing 3
5-136988501-136988750	13.7162	9.42161e-05	0.00708265	Promoter (<=1kb)	ENSMUSG00000059518	-480	70103	Znhit1	zinc finger, HIT domain containing 1
18-77184876-77185125	-6.58857	9.44224e-05	0.00709537	Promoter (<=1kb)	ENSMUSG00000025425	-714	225742	St8sia5	ST8 alpha-N-acetyl-neuraminide alpha-2,8-sialyltransferase 5
4-126024126-126024375	12.0525	9.45576e-05	0.00710414	Promoter (<=1kb)	ENSMUSG00000028859	-175	12986	Csf3r	colony stimulating factor 3 receptor (granulocyte)
9-35450501-35450750	16.8087	9.48536e-05	0.00712499	Promoter (1-2kb)	ENSMUSG00000038119	-1326	57810	Cdon	cell adhesion molecule-related/down-regulated by oncogenes
6-115251501-115251750	9.45088	9.4928e-05	0.00712918	Promoter (<=1kb)	ENSMUSG00000030317	98	110595	Timp4	tissue inhibitor of metalloproteinase 4
14-51984001-51984250	11.5918	9.51305e-05	0.00714299	Promoter (<=1kb)	ENSMUSG00000004562	-469	268739	Arhgef40	Rho guanine nucleotide exchange factor (GEF) 40
7-30466251-30466500	12.7604	9.53589e-05	0.00715594	Promoter (<=1kb)	ENSMUSG00000087009	-660	445267	Nphs1os	nephrosis 1 homolog, nephrin, opposite strand
4-117018501-117018750	9.97233	9.56977e-05	0.00717715	Promoter (<=1kb)	ENSMUSG00000028683	-652	108067	Eif2b3	eukaryotic translation initiation factor 2B, subunit 3
5-101981376-101981625	-10.3554	9.58007e-05	0.00718206	Promoter (<=1kb)	ENSMUSG00000043940	0	72145	Wdfy3	WD repeat and FYVE domain containing 3
18-74731751-74732000	8.09459	9.63723e-05	0.00721786	Promoter (1-2kb)	ENSMUSG00000025885	-1765	17919	Myo5b	myosin VB
3-53487126-53487375	8.89666	9.69425e-05	0.00725619	Promoter (1-2kb)	ENSMUSG00000027744	-1278	229277	Stoml3	stomatin (Epb7.2)-like 3
7-92235001-92235250	-8.30122	9.70186e-05	0.00725919	Promoter (<=1kb)	ENSMUSG00000052572	0	23859	Dlg2	discs large MAGUK scaffold protein 2
6-131389001-131389250	-11.1834	9.71234e-05	0.00726561	Promoter (<=1kb)	ENSMUSG00000030189	-525	56449	Ybx3	Y box protein 3
18-20944376-20944625	17.5927	9.73858e-05	0.00728097	Promoter (<=1kb)	ENSMUSG00000033107	0	67664	Rnf125	ring finger protein 125
15-102325126-102325375	9.9683	9.75468e-05	0.00729017	Promoter (<=1kb)	ENSMUSG00000001289	-741	56612	Pfdn5	prefoldin 5
6-34475126-34475375	15.1009	9.78229e-05	0.00730796	Promoter (<=1kb)	ENSMUSG00000038871	-832	12183	Bpgm	2,3-bisphosphoglycerate mutase
4-117018376-117018625	9.64202	9.8371e-05	0.00733605	Promoter (<=1kb)	ENSMUSG00000028683	-777	108067	Eif2b3	eukaryotic translation initiation factor 2B, subunit 3
6-90550501-90550750	8.87993	9.84561e-05	0.00734097	Promoter (<=1kb)	ENSMUSG00000030088	-39	107747	Aldh1l1	aldehyde dehydrogenase 1 family, member L1
15-97768376-97768625	6.69497	9.85188e-05	0.00734422	Promoter (<=1kb)	ENSMUSG00000022469	-404	223864	Rapgef3	Rap guanine nucleotide exchange factor (GEF) 3
11-70322626-70322875	-6.0326	9.88924e-05	0.00736062	Promoter (<=1kb)	ENSMUSG00000018907	0	11685	Alox12e	arachidonate lipoxygenase, epidermal
14-70773876-70774125	-18.309	9.91468e-05	0.0073724	Promoter (<=1kb)	ENSMUSG00000022102	-179	13449	Dok2	docking protein 2
17-71630876-71631125	-10.0102	9.9115e-05	0.0073724	Promoter (<=1kb)	ENSMUSG00000093289	-156	100217462	Snord92	small nucleolar RNA, C/D box 92
17-12508876-12509125	-14.2691	9.91686e-05	0.0073726	Promoter (1-2kb)	ENSMUSG00000023828	-1172	20519	Slc22a3	solute carrier family 22 (organic cation transporter), member 3
7-18616501-18616750	13.6954	9.92038e-05	0.00737378	Promoter (<=1kb)	ENSMUSG00000074359	0	56868	Psg23	pregnancy-specific glycoprotein 23
1-131599001-131599250	-8.08137	9.9432e-05	0.00738932	Promoter (<=1kb)	ENSMUSG00000026432	0	26361	Avpr1b	arginine vasopressin receptor 1B
1-105780001-105780250	9.57646	9.97395e-05	0.0074093	Promoter (<=1kb)	ENSMUSG00000026321	-468	21934	Tnfrsf11a	tumor necrosis factor receptor superfamily, member 11a, NFKB activator
7-81212001-81212250	9.08102	0.00010001	0.00742529	Promoter (1-2kb)	ENSMUSG00000025584	-1346	18584	Pde8a	phosphodiesterase 8A
10-75589751-75590000	-9.30674	0.000101176	0.00748116	Promoter (<=1kb)	ENSMUSG00000006344	0	23887	Ggt5	gamma-glutamyltransferase 5
11-121229751-121230000	13.6639	0.000101144	0.00748116	Promoter (<=1kb)	ENSMUSG00000039294	-429	217370	Cybc1	cytochrome b 245 chaperone 1
11-70645626-70645875	-11.1815	0.00010119	0.00748116	Promoter (<=1kb)	ENSMUSG00000014606	35	67863	Slc25a11	solute carrier family 25 (mitochondrial carrier oxoglutarate carrier), member 11
5-114897626-114897875	13.0289	0.000101194	0.00748116	Promoter (<=1kb)	ENSMUSG00000029561	0	23962	Oasl2	2'-5' oligoadenylate synthetase-like 2
1-36273626-36273875	9.01327	0.00010129	0.0074868	Promoter (<=1kb)	ENSMUSG00000047180	-191	214854	Neurl3	neuralized E3 ubiquitin protein ligase 3
2-159947251-159947500	5.85351	0.000101412	0.00749181	Promoter (<=1kb)	ENSMUSG00000085198	0	71081	4933416E03Rik	RIKEN cDNA 4933416E03 gene
9-22004501-22004750	11.3138	0.000101701	0.00750993	Promoter (<=1kb)	ENSMUSG00000003402	-818	19089	Prkcsh	protein kinase C substrate 80K-H
5-116288876-116289125	-5.27469	0.000101804	0.0075146	Promoter (<=1kb)	ENSMUSG00000043913	0	269693	Ccdc60	coiled-coil domain containing 60
11-75550751-75551000	8.13967	0.000102386	0.00754748	Promoter (<=1kb)	ENSMUSG00000093100	-429	100628624	Mir3971	microRNA 3971
14-70154126-70154375	-14.5462	0.000102387	0.00754748	Promoter (<=1kb)	ENSMUSG00000033712	-315	219158	Ccar2	cell cycle activator and apoptosis regulator 2
9-52046251-52046500	-18.7804	0.000102484	0.00755066	Promoter (<=1kb)	ENSMUSG00000032050	-673	19684	Rdx	radixin
2-90744501-90744750	9.71476	0.000102801	0.00756389	Promoter (<=1kb)	ENSMUSG00000008200	-620	55935	Fnbp4	formin binding protein 4
5-76856876-76857125	8.40705	0.000102806	0.00756389	Promoter (1-2kb)	ENSMUSG00000036377	-1717	320827	C530008M17Rik	RIKEN cDNA C530008M17 gene
6-83179626-83179875	-8.18682	0.000102712	0.00756389	Promoter (<=1kb)	ENSMUSG00000031865	13	13191	Dctn1	dynactin 1
10-77903626-77903875	6.64034	0.000103319	0.00758995	Promoter (1-2kb)	ENSMUSG00000051652	-1090	237387	Lrrc3	leucine rich repeat containing 3
11-70615251-70615500	5.64831	0.000103394	0.00759259	Promoter (<=1kb)	ENSMUSG00000014609	173	11448	Chrne	cholinergic receptor, nicotinic, epsilon polypeptide
5-113650501-113650750	7.6616	0.000103432	0.00759392	Promoter (<=1kb)	ENSMUSG00000042190	-75	14747	Cmklr1	chemokine-like receptor 1
16-20589251-20589500	-5.45066	0.000103859	0.00762117	Promoter (<=1kb)	ENSMUSG00000046613	0	328643	Vwa5b2	von Willebrand factor A domain containing 5B2
9-100020251-100020500	19.8417	0.000103938	0.00762373	Promoter (1-2kb)	ENSMUSG00000101584	-1800	108970	4930519F24Rik	RIKEN cDNA 4930519F24 gene
5-45519251-45519500	10.3611	0.000104236	0.00764266	Promoter (<=1kb)	ENSMUSG00000015804	-729	66999	Med28	mediator complex subunit 28
5-114767626-114767875	-12.5597	0.00010439	0.00764959	Promoter (<=1kb)	ENSMUSG00000041890	-473	26431	Git2	GIT ArfGAP 2
2-158305376-158305625	-7.3063	0.000104518	0.00765309	Promoter (<=1kb)	ENSMUSG00000016024	-868	16803	Lbp	lipopolysaccharide binding protein
13-73692876-73693125	9.30522	0.000104587	0.00765672	Promoter (<=1kb)	ENSMUSG00000021565	-240	74338	Slc6a19	solute carrier family 6 (neurotransmitter transporter), member 19
2-28496001-28496250	-5.83871	0.000104833	0.00766883	Promoter (<=1kb)	ENSMUSG00000026829	-641	227671	Gbgt1	globoside alpha-1,3-N-acetylgalactosaminyltransferase 1
17-75464626-75464875	12.1988	0.000104915	0.00767343	Promoter (<=1kb)	ENSMUSG00000071042	-611	240168	Rasgrp3	RAS, guanyl releasing protein 3
9-44101501-44101750	-8.9782	0.000105272	0.00769655	Promoter (<=1kb)	ENSMUSG00000034739	0	259172	Mfrp	membrane frizzled-related protein
10-119761751-119762000	-7.98309	0.000105413	0.00770101	Promoter (<=1kb)	ENSMUSG00000084764	-52	75321	Grip1os2	glutamate receptor interacting protein 1, opposite strand 2
11-96065626-96065875	5.82835	0.000105456	0.00770108	Promoter (<=1kb)	ENSMUSG00000014349	-238	268470	Ube2z	ubiquitin-conjugating enzyme E2Z
7-16071876-16072125	6.93305	0.000105578	0.00770605	Promoter (<=1kb)	ENSMUSG00000078796	0	666528	Zfp541	zinc finger protein 541
5-140749126-140749375	8.70932	0.000106001	0.00773076	Promoter (<=1kb)	ENSMUSG00000050022	0	231842	Amz1	archaelysin family metallopeptidase 1
7-79503126-79503375	11.6097	0.000106475	0.007758	Promoter (1-2kb)	ENSMUSG00000093238	-1889	723968	Mir9-3	microRNA 9-3
17-36190126-36190375	9.68194	0.000106559	0.00776109	Promoter (<=1kb)	ENSMUSG00000054128	0	15033	H2-T18	histocompatibility 2, T region locus 18
17-36190251-36190500	9.68194	0.000106559	0.00776109	Promoter (<=1kb)	ENSMUSG00000054128	0	15033	H2-T18	histocompatibility 2, T region locus 18
4-131843001-131843250	10.9334	0.00010696	0.00777929	Promoter (<=1kb)	ENSMUSG00000028910	-220	26922	Mecr	mitochondrial trans-2-enoyl-CoA reductase
17-25840376-25840625	6.53601	0.000107163	0.00778883	Promoter (<=1kb)	ENSMUSG00000025733	0	214952	Rhot2	ras homolog family member T2
3-17795501-17795750	9.1589	0.000107402	0.00780208	Promoter (<=1kb)	ENSMUSG00000093073	0	723950	Mir124a-2	microRNA 124a-2
12-57564001-57564250	10.4656	0.00010749	0.00780665	Promoter (<=1kb)	ENSMUSG00000046782	0	70846	Ttc6	tetratricopeptide repeat domain 6
1-74661126-74661375	8.19668	0.00010786	0.00783056	Promoter (<=1kb)	ENSMUSG00000033257	-370	67534	Ttll4	tubulin tyrosine ligase-like family, member 4
5-72737251-72737500	11.9599	0.000108359	0.00785935	Promoter (<=1kb)	ENSMUSG00000054892	-649	22165	Txk	TXK tyrosine kinase
6-4003001-4003250	-9.59687	0.000108608	0.0078759	Promoter (<=1kb)	ENSMUSG00000032766	-654	66066	Gng11	guanine nucleotide binding protein (G protein), gamma 11
11-70962001-70962250	-15.2764	0.000108873	0.00789171	Promoter (<=1kb)	ENSMUSG00000040667	-210	19069	Nup88	nucleoporin 88
11-70962126-70962375	-15.2764	0.000108873	0.00789171	Promoter (<=1kb)	ENSMUSG00000040667	-335	19069	Nup88	nucleoporin 88
17-47784376-47784625	-11.1226	0.000109054	0.00789782	Promoter (1-2kb)	ENSMUSG00000023990	-1095	21425	Tfeb	transcription factor EB
13-23115501-23115750	-19.9743	0.000109209	0.00790571	Promoter (<=1kb)	ENSMUSG00000115791	-771	171273	Vmn1r217	vomeronasal 1 receptor 217
9-25482376-25482625	10.4588	0.000109775	0.00793957	Promoter (<=1kb)	ENSMUSG00000036611	-242	67484	Eepd1	endonuclease/exonuclease/phosphatase family domain containing 1
13-3633126-3633375	11.7665	0.000109844	0.00794015	Promoter (<=1kb)	ENSMUSG00000033781	-657	142688	Asb13	ankyrin repeat and SOCS box-containing 13
4-134925501-134925750	-13.9291	0.000110119	0.00795244	Promoter (<=1kb)	ENSMUSG00000037266	55	27981	Rsrp1	arginine/serine rich protein 1
2-32759376-32759625	-11.986	0.000110464	0.00797282	Promoter (<=1kb)	ENSMUSG00000009563	-670	30933	Tor2a	torsin family 2, member A
4-6446501-6446750	11.0786	0.000110568	0.00797589	Promoter (<=1kb)	ENSMUSG00000028245	-174	18201	Nsmaf	neutral sphingomyelinase (N-SMase) activation associated factor
1-153903001-153903250	15.8063	0.000110994	0.00799907	Promoter (<=1kb)	ENSMUSG00000026473	-548	14645	Glul	glutamate-ammonia ligase (glutamine synthetase)
14-66298626-66298875	-6.72974	0.000111291	0.00801893	Promoter (1-2kb)	ENSMUSG00000085984	-1497	69303	1700001G11Rik	RIKEN cDNA 1700001G11 gene
15-87796126-87796375	8.07505	0.00011173	0.00804344	Promoter (<=1kb)	ENSMUSG00000098938	-183	102465209	Mir6393	microRNA 6393
11-5058876-5059125	11.7369	0.000111851	0.00804722	Promoter (<=1kb)	ENSMUSG00000034209	0	75668	Rasl10a	RAS-like, family 10, member A
X-167382876-167383125	9.66767	0.000111835	0.00804722	Promoter (<=1kb)	ENSMUSG00000025742	-127	110639	Prps2	phosphoribosyl pyrophosphate synthetase 2
18-69681626-69681875	-5.43154	0.000112127	0.00806402	Promoter (<=1kb)	ENSMUSG00000053477	-505	21413	Tcf4	transcription factor 4
3-122512251-122512500	12.3085	0.000112233	0.00807016	Promoter (<=1kb)	ENSMUSG00000028121	29	29815	Bcar3	breast cancer anti-estrogen resistance 3
15-58871876-58872125	11.9097	0.000112405	0.00808104	Promoter (<=1kb)	ENSMUSG00000037085	-549	68260	Trmt12	tRNA methyltranferase 12
14-33185126-33185375	6.36675	0.000112522	0.00808789	Promoter (<=1kb)	ENSMUSG00000051506	-60	545030	Wdfy4	WD repeat and FYVE domain containing 4
7-45816126-45816375	21.4725	0.000113047	0.00812261	Promoter (1-2kb)	ENSMUSG00000003269	-1545	19158	Cyth2	cytohesin 2
5-73632376-73632625	12.7623	0.000113335	0.00814023	Promoter (<=1kb)	ENSMUSG00000067206	0	231296	Lrrc66	leucine rich repeat containing 66
5-77211126-77211375	5.23464	0.000113541	0.00814414	Promoter (<=1kb)	ENSMUSG00000053030	0	69982	Spink2	serine peptidase inhibitor, Kazal type 2
3-96599126-96599375	-10.5717	0.000113737	0.00815386	Promoter (1-2kb)	ENSMUSG00000049288	-1774	280411	Lix1l	Lix1-like
15-88735876-88736125	-21.9683	0.000113933	0.00816051	Promoter (1-2kb)	ENSMUSG00000022387	-1643	223770	Brd1	bromodomain containing 1
17-75179001-75179250	9.50657	0.000113936	0.00816051	Promoter (<=1kb)	ENSMUSG00000001870	90	268977	Ltbp1	latent transforming growth factor beta binding protein 1
5-45498251-45498500	-13.0339	0.000113935	0.00816051	Promoter (<=1kb)	ENSMUSG00000039682	21	66988	Lap3	leucine aminopeptidase 3
15-58871751-58872000	8.42302	0.000114713	0.00820578	Promoter (<=1kb)	ENSMUSG00000037085	-674	68260	Trmt12	tRNA methyltranferase 12
9-37716626-37716875	10.4308	0.00011481	0.00820932	Promoter (<=1kb)	ENSMUSG00000061165	-376	80706	Olfr160	olfactory receptor 160
9-37716751-37717000	10.4308	0.00011481	0.00820932	Promoter (<=1kb)	ENSMUSG00000061165	-501	80706	Olfr160	olfactory receptor 160
9-92249876-92250125	-8.12943	0.000114841	0.00820998	Promoter (<=1kb)	ENSMUSG00000032369	126	22038	Plscr1	phospholipid scramblase 1
10-21341876-21342125	-8.3386	0.000115239	0.00822311	Promoter (<=1kb)	ENSMUSG00000112654	0	73990	4930455C13Rik	RIKEN cDNA 4930455C13 gene
18-60962876-60963125	17.0813	0.000115304	0.0082237	Promoter (<=1kb)	ENSMUSG00000024617	-429	12322	Camk2a	calcium/calmodulin-dependent protein kinase II alpha
19-44202751-44203000	20.122	0.000115312	0.0082237	Promoter (<=1kb)	ENSMUSG00000025202	-269	30049	Scd3	stearoyl-coenzyme A desaturase 3
7-143459251-143459500	7.82332	0.000115924	0.00825071	Promoter (<=1kb)	ENSMUSG00000037664	0	12577	Cdkn1c	cyclin-dependent kinase inhibitor 1C (P57)
11-115277751-115278000	-6.30498	0.000116085	0.00825735	Promoter (<=1kb)	ENSMUSG00000018861	-701	14149	Fdxr	ferredoxin reductase
2-29845501-29845750	6.39467	0.000116077	0.00825735	Promoter (<=1kb)	ENSMUSG00000105010	0	102466839	Mir219b	microRNA 219b
5-107431376-107431625	15.2134	0.000116079	0.00825735	Promoter (<=1kb)	ENSMUSG00000033794	0	70902	Lpcat2b	lysophosphatidylcholine acyltransferase 2B
2-42654376-42654625	12.5607	0.000116195	0.00826367	Promoter (<=1kb)	ENSMUSG00000049252	-752	94217	Lrp1b	low density lipoprotein-related protein 1B (deleted in tumors)
14-34219001-34219250	-10.874	0.000116257	0.00826654	Promoter (<=1kb)	ENSMUSG00000041479	-345	319508	Syt15	synaptotagmin XV
3-151750126-151750375	-5.96639	0.000116536	0.00828229	Promoter (<=1kb)	ENSMUSG00000028037	-166	99899	Ifi44	interferon-induced protein 44
3-151750251-151750500	-5.96639	0.000116536	0.00828229	Promoter (<=1kb)	ENSMUSG00000028037	-291	99899	Ifi44	interferon-induced protein 44
12-82341626-82341875	6.70205	0.000116824	0.008299	Promoter (<=1kb)	ENSMUSG00000042700	-392	217692	Sipa1l1	signal-induced proliferation-associated 1 like 1
9-108451126-108451375	-11.3106	0.000116985	0.00830755	Promoter (<=1kb)	ENSMUSG00000032609	-322	78267	Klhdc8b	kelch domain containing 8B
9-71168751-71169000	8.63844	0.000117071	0.00831208	Promoter (<=1kb)	ENSMUSG00000111429	0	102635087	Gm32511	predicted gene, 32511
X-155033251-155033500	9.32238	0.000117093	0.0083121	Promoter (<=1kb)	ENSMUSG00000055746	0	17138	Magea2	melanoma antigen, family A, 2
9-62951626-62951875	6.73528	0.000117252	0.00832036	Promoter (<=1kb)	ENSMUSG00000032405	121	56469	Pias1	protein inhibitor of activated STAT 1
7-141265001-141265250	9.91758	0.000117664	0.00834493	Promoter (<=1kb)	ENSMUSG00000025498	0	54123	Irf7	interferon regulatory factor 7
12-109712626-109712875	-7.46948	0.000118027	0.00836295	Promoter (<=1kb)	ENSMUSG00000076459	0	791071	Mir758	microRNA 758
15-10176876-10177125	-13.5272	0.000118151	0.0083702	Promoter (<=1kb)	ENSMUSG00000005268	-113	19116	Prlr	prolactin receptor
6-137170251-137170500	17.7353	0.000118334	0.00838003	Promoter (<=1kb)	ENSMUSG00000030222	0	232441	Rerg	RAS-like, estrogen-regulated, growth-inhibitor
3-13945626-13945875	16.3243	0.000118697	0.00839955	Promoter (<=1kb)	ENSMUSG00000039717	-518	76897	Ralyl	RALY RNA binding protein-like
5-99038126-99038375	9.09263	0.000118675	0.00839955	Promoter (<=1kb)	ENSMUSG00000029334	-775	19092	Prkg2	protein kinase, cGMP-dependent, type II
8-10883251-10883500	-12.6345	0.000118762	0.00840143	Promoter (<=1kb)	ENSMUSG00000109473	-797	320014	B930025P03Rik	RIKEN cDNA B930025P03 gene
4-155841501-155841750	11.1303	0.000119918	0.00846064	Promoter (<=1kb)	ENSMUSG00000029070	-554	74761	Mxra8	matrix-remodelling associated 8
3-31149126-31149375	8.94493	0.00011997	0.00846127	Promoter (<=1kb)	ENSMUSG00000037625	-545	18417	Cldn11	claudin 11
8-27117501-27117750	19.5462	0.00012075	0.00850249	Promoter (<=1kb)	ENSMUSG00000031486	132	78560	Adgra2	adhesion G protein-coupled receptor A2
8-95307251-95307500	5.39022	0.000121231	0.00852381	Promoter (<=1kb)	ENSMUSG00000031789	-666	333329	Cngb1	cyclic nucleotide gated channel beta 1
6-39068501-39068750	-12.605	0.000121595	0.00854158	Promoter (<=1kb)	ENSMUSG00000100121	-903	69986	1700025N23Rik	RIKEN cDNA 1700025N23 gene
12-102685751-102686000	-11.9247	0.000122063	0.0085674	Promoter (<=1kb)	ENSMUSG00000089324	-731	100316812	Mir1936	microRNA 1936
10-77903501-77903750	5.26919	0.000122117	0.0085686	Promoter (<=1kb)	ENSMUSG00000051652	-965	237387	Lrrc3	leucine rich repeat containing 3
8-47821501-47821750	10.6562	0.000122136	0.0085686	Promoter (<=1kb)	ENSMUSG00000061974	-393	100039801	Cldn24	claudin 24
2-26314876-26315125	-9.75243	0.000122188	0.00856914	Promoter (<=1kb)	ENSMUSG00000026930	-390	67839	Gpsm1	G-protein signalling modulator 1 (AGS3-like, C. elegans)
5-112392001-112392250	13.1764	0.000122319	0.00857536	Promoter (<=1kb)	ENSMUSG00000029348	0	72898	Asphd2	aspartate beta-hydroxylase domain containing 2
5-135000626-135000875	-9.32875	0.000122389	0.00857697	Promoter (<=1kb)	ENSMUSG00000054909	-119	71304	Wbscr25	Williams Beuren syndrome chromosome region 25 (human)
17-75177751-75178000	-9.19313	0.000122465	0.0085807	Promoter (<=1kb)	ENSMUSG00000001870	-810	268977	Ltbp1	latent transforming growth factor beta binding protein 1
2-60975376-60975625	9.51395	0.000122825	0.00860441	Promoter (<=1kb)	ENSMUSG00000075325	-225	100038493	Gm13582	predicted gene 13582
19-40995751-40996000	9.83563	0.000123221	0.0086274	Promoter (1-2kb)	ENSMUSG00000061132	-1216	17060	Blnk	B cell linker
19-44303001-44303250	7.04552	0.000123275	0.00862958	Promoter (<=1kb)	ENSMUSG00000093315	0	100628619	Mir5114	microRNA 5114
5-139404751-139405000	-9.74385	0.00012355	0.00863949	Promoter (<=1kb)	ENSMUSG00000044092	-280	319772	C130050O18Rik	RIKEN cDNA C130050O18 gene
5-142530001-142530250	9.94919	0.000124057	0.0086717	Promoter (<=1kb)	ENSMUSG00000074817	0	56522	Papolb	poly (A) polymerase beta (testis specific)
2-6192626-6192875	-8.18814	0.000124569	0.00869797	Promoter (<=1kb)	ENSMUSG00000087125	-376	320132	A230108P19Rik	RIKEN cDNA A230108P19 gene
18-60610376-60610625	13.8092	0.000124669	0.00870176	Promoter (<=1kb)	ENSMUSG00000043079	-271	104027	Synpo	synaptopodin
6-113690876-113691125	9.82489	0.000124977	0.00872167	Promoter (<=1kb)	ENSMUSG00000060477	131	108960	Irak2	interleukin-1 receptor-associated kinase 2
12-113157376-113157625	19.5652	0.0001252	0.00872763	Promoter (<=1kb)	ENSMUSG00000037466	0	104732	Tedc1	tubulin epsilon and delta complex 1
7-30698626-30698875	18.6895	0.000125199	0.00872763	Promoter (<=1kb)	ENSMUSG00000013083	-51	69147	2200002J24Rik	RIKEN cDNA 2200002J24 gene
7-81093376-81093625	7.47861	0.000125295	0.00872803	Promoter (1-2kb)	ENSMUSG00000038763	-1206	116904	Alpk3	alpha-kinase 3
15-101464001-101464250	5.79502	0.000125489	0.00873833	Promoter (<=1kb)	ENSMUSG00000067615	-250	64818	Krt81	keratin 81
6-78469751-78470000	17.0245	0.000125815	0.00875625	Promoter (<=1kb)	ENSMUSG00000030017	-879	19695	Reg3g	regenerating islet-derived 3 gamma
11-63130626-63130875	7.92278	0.000125919	0.00876082	Promoter (<=1kb)	ENSMUSG00000018217	-637	18858	Pmp22	peripheral myelin protein 22
11-97500251-97500500	-6.03032	0.000126856	0.00881115	Promoter (<=1kb)	ENSMUSG00000047988	0	100141474	4933428G20Rik	RIKEN cDNA 4933428G20 gene
7-4725126-4725375	10.1033	0.000126948	0.00881593	Promoter (<=1kb)	ENSMUSG00000046456	0	330460	Tmem150b	transmembrane protein 150B
16-20589126-20589375	-9.2557	0.00012719	0.00882953	Promoter (<=1kb)	ENSMUSG00000046613	-96	328643	Vwa5b2	von Willebrand factor A domain containing 5B2
3-123386376-123386625	11.961	0.000127465	0.00884544	Promoter (<=1kb)	ENSMUSG00000028114	-268	210529	Mettl14	methyltransferase like 14
8-92854251-92854500	13.0923	0.000127503	0.00884649	Promoter (<=1kb)	ENSMUSG00000033192	-839	270084	Lpcat2	lysophosphatidylcholine acyltransferase 2
12-49481126-49481375	-12.2301	0.000127669	0.00885639	Promoter (<=1kb)	ENSMUSG00000100844	-264	69054	1810007C17Rik	RIKEN cDNA 1810007C17 gene
6-138583126-138583375	9.6471	0.000128194	0.00887837	Promoter (1-2kb)	ENSMUSG00000030226	-1158	109593	Lmo3	LIM domain only 3
9-67832251-67832500	-5.33925	0.000128243	0.00888014	Promoter (<=1kb)	ENSMUSG00000047990	0	244911	C2cd4a	C2 calcium-dependent domain containing 4A
14-21743376-21743625	-6.92692	0.000128805	0.0089052	Promoter (<=1kb)	ENSMUSG00000021768	-497	27389	Dusp13	dual specificity phosphatase 13
2-52676876-52677125	-10.1323	0.00012915	0.00892038	Promoter (<=1kb)	ENSMUSG00000017412	-45	12298	Cacnb4	calcium channel, voltage-dependent, beta 4 subunit
14-54616626-54616875	-7.15873	0.000129716	0.00894658	Promoter (<=1kb)	ENSMUSG00000076128	0	751525	Mir686	microRNA 686
2-144190751-144191000	10.508	0.00012968	0.00894658	Promoter (<=1kb)	ENSMUSG00000074758	47	433481	Gm5535	predicted gene 5535
17-56733751-56734000	-5.34345	0.000130129	0.00896701	Promoter (<=1kb)	ENSMUSG00000117146	-228	14346	Fut4-ps1	fucosyltransferase 4, pseudogene 1
18-66457501-66457750	10.0326	0.000130635	0.00899135	Promoter (<=1kb)	ENSMUSG00000024521	-783	58801	Pmaip1	phorbol-12-myristate-13-acetate-induced protein 1
14-63133376-63133625	-10.3674	0.000130807	0.00899436	Promoter (1-2kb)	ENSMUSG00000021939	-1893	13030	Ctsb	cathepsin B
6-34475251-34475500	18.5128	0.000130737	0.00899436	Promoter (<=1kb)	ENSMUSG00000038871	-707	12183	Bpgm	2,3-bisphosphoglycerate mutase
17-25716626-25716875	9.31764	0.000131485	0.00903288	Promoter (<=1kb)	ENSMUSG00000025739	-296	64337	Gng13	guanine nucleotide binding protein (G protein), gamma 13
14-61258501-61258750	8.07385	0.000131686	0.00904509	Promoter (<=1kb)	ENSMUSG00000035296	-11	24053	Sgcg	sarcoglycan, gamma (dystrophin-associated glycoprotein)
10-43592626-43592875	-8.9648	0.00013194	0.00905461	Promoter (<=1kb)	ENSMUSG00000075184	-522	414125	F930017D23Rik	RIKEN cDNA F930017D23 gene
2-158539626-158539875	-11.3506	0.000131966	0.00905461	Promoter (1-2kb)	ENSMUSG00000074625	-1862	545481	Arhgap40	Rho GTPase activating protein 40
12-64978501-64978750	-10.6639	0.000132101	0.00906019	Promoter (1-2kb)	ENSMUSG00000035614	-1864	328108	Togaram1	TOG array regulator of axonemal microtubules 1
12-64978626-64978875	-10.6639	0.000132101	0.00906019	Promoter (1-2kb)	ENSMUSG00000035614	-1739	328108	Togaram1	TOG array regulator of axonemal microtubules 1
6-30076251-30076500	20.7217	0.000132142	0.00906019	Promoter (<=1kb)	ENSMUSG00000058440	0	18181	Nrf1	nuclear respiratory factor 1
8-88526751-88527000	13.2742	0.000132166	0.00906022	Promoter (<=1kb)	ENSMUSG00000031661	-653	93960	Nkd1	naked cuticle 1
10-78011376-78011625	-17.0238	0.000132509	0.00907905	Promoter (1-2kb)	ENSMUSG00000020277	-1293	18641	Pfkl	phosphofructokinase, liver, B-type
14-70888501-70888750	5.92532	0.000132564	0.00907939	Promoter (1-2kb)	ENSMUSG00000022103	-1370	14586	Gfra2	glial cell line derived neurotrophic factor family receptor alpha 2
2-158093501-158093750	10.4362	0.000133714	0.00913985	Promoter (1-2kb)	ENSMUSG00000100860	-1704	72340	2010009K17Rik	RIKEN cDNA 2010009K17 gene
14-103512376-103512625	-12.3085	0.000133823	0.00914438	Promoter (<=1kb)	ENSMUSG00000022123	-717	64929	Scel	sciellin
3-87175251-87175500	6.93252	0.000134153	0.00916364	Promoter (<=1kb)	ENSMUSG00000041734	-504	170643	Kirrel	kirre like nephrin family adhesion molecule 1
1-192093126-192093375	-9.86057	0.000134692	0.00919553	Promoter (<=1kb)	ENSMUSG00000026637	-567	22033	Traf5	TNF receptor-associated factor 5
10-81536626-81536875	-15.0714	0.000134792	0.00919553	Promoter (1-2kb)	ENSMUSG00000034781	-1493	14672	Gna11	guanine nucleotide binding protein, alpha 11
15-101128626-101128875	10.3685	0.000134718	0.00919553	Promoter (<=1kb)	ENSMUSG00000000530	-47	11482	Acvrl1	activin A receptor, type II-like 1
2-174329001-174329250	5.2786	0.000135009	0.00919758	Promoter (<=1kb)	ENSMUSG00000027523	-756	14683	Gnas	GNAS (guanine nucleotide binding protein, alpha stimulating) complex locus
17-63938001-63938250	7.25915	0.000135128	0.00920188	Promoter (<=1kb)	ENSMUSG00000000127	29	14158	Fer	fer (fms/fps related) protein kinase
6-140423251-140423500	7.52553	0.000135574	0.00922624	Promoter (<=1kb)	ENSMUSG00000030231	-554	109135	Plekha5	pleckstrin homology domain containing, family A member 5
5-34514126-34514375	-7.39817	0.000136372	0.0092707	Promoter (<=1kb)	ENSMUSG00000059866	-135	231130	Tnip2	TNFAIP3 interacting protein 2
4-114999251-114999500	-9.83284	0.000136823	0.00929475	Promoter (<=1kb)	ENSMUSG00000028718	-659	20460	Stil	Scl/Tal1 interrupting locus
7-102888876-102889125	16.8679	0.000137081	0.00930735	Promoter (<=1kb)	ENSMUSG00000062142	-725	259092	Olfr569	olfactory receptor 569
9-102716876-102717125	-5.47951	0.000137309	0.00932091	Promoter (<=1kb)	ENSMUSG00000032531	74	56332	Amotl2	angiomotin-like 2
1-85893751-85894000	-8.28668	0.000137567	0.00933208	Promoter (<=1kb)	ENSMUSG00000026223	-281	64294	Itm2c	integral membrane protein 2C
18-75513876-75514125	16.3397	0.000137722	0.00933424	Promoter (<=1kb)	ENSMUSG00000097712	-520	100038353	Gm10532	predicted gene 10532
14-79249001-79249250	9.13923	0.000137832	0.00933521	Promoter (1-2kb)	ENSMUSG00000071262	-1632	105590	Zfp957	zinc finger protein 957
9-111273751-111274000	-18.118	0.000137865	0.00933576	Promoter (<=1kb)	ENSMUSG00000046785	-102	77781	Epm2aip1	EPM2A (laforin) interacting protein 1
10-109764751-109765000	-8.53992	0.000138234	0.00935743	Promoter (<=1kb)	ENSMUSG00000020181	0	260315	Nav3	neuron navigator 3
12-83763626-83763875	5.28453	0.000138507	0.00936601	Promoter (<=1kb)	ENSMUSG00000021223	0	170721	Papln	papilin, proteoglycan-like sulfated glycoprotein
6-97618126-97618375	9.23839	0.0001385	0.00936601	Promoter (<=1kb)	ENSMUSG00000030064	-585	232288	Frmd4b	FERM domain containing 4B
14-34355751-34356000	-14.1926	0.000139159	0.00939682	Promoter (<=1kb)	ENSMUSG00000043681	-318	69134	Fam25c	family with sequence similarity 25, member C
17-47784501-47784750	-9.81535	0.000139136	0.00939682	Promoter (<=1kb)	ENSMUSG00000023990	-970	21425	Tfeb	transcription factor EB
18-80206251-80206500	11.2474	0.000139025	0.00939682	Promoter (<=1kb)	ENSMUSG00000024571	-265	27366	Txnl4a	thioredoxin-like 4A
5-137315501-137315750	6.70979	0.000139257	0.0094018	Promoter (1-2kb)	ENSMUSG00000023348	-1097	22051	Trip6	thyroid hormone receptor interactor 6
11-96464626-96464875	5.53024	0.000139293	0.00940258	Promoter (<=1kb)	ENSMUSG00000057058	0	78473	Skap1	src family associated phosphoprotein 1
15-80623126-80623375	13.1784	0.000139528	0.00941513	Promoter (<=1kb)	ENSMUSG00000042351	-108	17444	Grap2	GRB2-related adaptor protein 2
2-18055126-18055375	8.1808	0.000139577	0.00941514	Promoter (<=1kb)	ENSMUSG00000026743	0	17354	Mllt10	myeloid/lymphoid or mixed-lineage leukemia; translocated to, 10
5-24426751-24427000	12.2404	0.000139562	0.00941514	Promoter (<=1kb)	ENSMUSG00000028962	0	20535	Slc4a2	solute carrier family 4 (anion exchanger), member 2
2-155820751-155821000	-13.8423	0.000139796	0.00942658	Promoter (1-2kb)	ENSMUSG00000074649	-1325	613262	BC029722	cDNA sequence BC029722
7-24480251-24480500	-6.38131	0.000140148	0.0094437	Promoter (1-2kb)	ENSMUSG00000054793	-1523	260299	Cadm4	cell adhesion molecule 4
8-120178001-120178250	6.33403	0.000140229	0.00944746	Promoter (<=1kb)	ENSMUSG00000042269	-535	436062	Fam92b	family with sequence similarity 92, member B
14-73049376-73049625	-18.5362	0.000140565	0.00946014	Promoter (<=1kb)	ENSMUSG00000033470	-262	70086	Cysltr2	cysteinyl leukotriene receptor 2
10-127896751-127897000	10.4485	0.000140959	0.00948005	Promoter (1-2kb)	ENSMUSG00000040127	-1518	70061	Sdr9c7	4short chain dehydrogenase/reductase family 9C, member 7
2-13578626-13578875	-10.8635	0.000141074	0.00948441	Promoter (<=1kb)	ENSMUSG00000026728	-494	22352	Vim	vimentin
3-122121501-122121750	12.4246	0.00014129	0.00949677	Promoter (<=1kb)	ENSMUSG00000028125	-4	11304	Abca4	ATP-binding cassette, sub-family A (ABC1), member 4
7-144894876-144895125	-5.41874	0.000141488	0.00950558	Promoter (1-2kb)	ENSMUSG00000031073	-1406	14170	Fgf15	fibroblast growth factor 15
6-122743751-122744000	-8.50495	0.000142433	0.00956242	Promoter (<=1kb)	ENSMUSG00000003153	-831	20527	Slc2a3	solute carrier family 2 (facilitated glucose transporter), member 3
2-90885376-90885625	5.8183	0.000143153	0.00959399	Promoter (<=1kb)	ENSMUSG00000040794	-235	67445	C1qtnf4	C1q and tumor necrosis factor related protein 4
5-101981251-101981500	-12.0725	0.00014356	0.00961954	Promoter (<=1kb)	ENSMUSG00000043940	58	72145	Wdfy3	WD repeat and FYVE domain containing 3
17-32506001-32506250	5.77886	0.000143775	0.00962887	Promoter (<=1kb)	ENSMUSG00000091586	0	208285	Cyp4f17	cytochrome P450, family 4, subfamily f, polypeptide 17
12-111446001-111446250	5.84437	0.000143894	0.00963015	Promoter (<=1kb)	ENSMUSG00000021281	0	21928	Tnfaip2	tumor necrosis factor, alpha-induced protein 2
4-132261751-132262000	5.57907	0.000144237	0.00964633	Promoter (<=1kb)	ENSMUSG00000028901	-149	56809	Gmeb1	glucocorticoid modulatory element binding protein 1
18-31954501-31954750	11.291	0.000144308	0.00964944	Promoter (<=1kb)	ENSMUSG00000024395	-84	225341	Lims2	LIM and senescent cell antigen like domains 2
2-168956126-168956375	9.10161	0.000144425	0.00965439	Promoter (<=1kb)	ENSMUSG00000027551	-539	22722	Zfp64	zinc finger protein 64
11-43375001-43375250	9.8016	0.000145114	0.00969152	Promoter (<=1kb)	ENSMUSG00000065601	-540	387164	Mir146	microRNA 146
11-115277876-115278125	-16.369	0.000145242	0.00969837	Promoter (<=1kb)	ENSMUSG00000018861	-826	14149	Fdxr	ferredoxin reductase
1-51288751-51289000	9.35666	0.000145361	0.00970294	Promoter (<=1kb)	ENSMUSG00000045954	-126	20324	Cavin2	caveolae associated 2
9-115015126-115015375	16.8443	0.000145407	0.00970428	Promoter (1-2kb)	ENSMUSG00000040875	-1288	74486	Osbpl10	oxysterol binding protein-like 10
7-19771376-19771625	18.5808	0.000145576	0.00971391	Promoter (<=1kb)	ENSMUSG00000002980	-360	57278	Bcam	basal cell adhesion molecule
15-63816626-63816875	9.45723	0.000145776	0.00972051	Promoter (<=1kb)	ENSMUSG00000099435	-313	78462	1700065I16Rik	gasdermin pseudogene
8-123255501-123255750	7.21911	0.000146088	0.00973283	Promoter (<=1kb)	ENSMUSG00000001065	-225	57247	Zfp276	zinc finger protein (C2H2 type) 276
6-54943876-54944125	6.30264	0.00014616	0.00973595	Promoter (<=1kb)	ENSMUSG00000038058	-423	107607	Nod1	nucleotide-binding oligomerization domain containing 1
17-34604876-34605125	7.30286	0.000146256	0.00974063	Promoter (<=1kb)	ENSMUSG00000034254	32	55979	Agpat1	1-acylglycerol-3-phosphate O-acyltransferase 1 (lysophosphatidic acid acyltransferase, alpha)
10-96615126-96615375	12.6974	0.000146894	0.00976757	Promoter (1-2kb)	ENSMUSG00000036478	-1631	12226	Btg1	B cell translocation gene 1, anti-proliferative
18-60610501-60610750	8.70658	0.000146918	0.00976757	Promoter (<=1kb)	ENSMUSG00000043079	-396	104027	Synpo	synaptopodin
11-115161251-115161500	-17.1797	0.00014741	0.00979599	Promoter (1-2kb)	ENSMUSG00000020733	-1841	26941	Slc9a3r1	solute carrier family 9 (sodium/hydrogen exchanger), member 3 regulator 1
8-126595376-126595625	6.51423	0.00014747	0.00979599	Promoter (1-2kb)	ENSMUSG00000051495	-1390	270110	Irf2bp2	interferon regulatory factor 2 binding protein 2
8-13060501-13060750	8.58938	0.000147538	0.0097988	Promoter (<=1kb)	ENSMUSG00000031445	-164	66901	Proz	protein Z, vitamin K-dependent plasma glycoprotein
11-96133126-96133375	13.2916	0.000147806	0.00981318	Promoter (<=1kb)	ENSMUSG00000038756	-411	237930	Ttll6	tubulin tyrosine ligase-like family, member 6
8-11313876-11314125	10.1251	0.000148065	0.00982756	Promoter (1-2kb)	ENSMUSG00000031502	-1050	12826	Col4a1	collagen, type IV, alpha 1
9-121950501-121950750	11.3817	0.000148282	0.00983629	Promoter (<=1kb)	ENSMUSG00000038233	-238	245050	Fam198a	family with sequence similarity 198, member A
11-58640126-58640375	18.9377	0.000148434	0.00984294	Promoter (<=1kb)	ENSMUSG00000037124	-90	216781	Trim58	tripartite motif-containing 58
17-34152501-34152750	11.5424	0.000148507	0.00984351	Promoter (<=1kb)	ENSMUSG00000079547	-322	14999	H2-DMb1	histocompatibility 2, class II, locus Mb1
18-66457626-66457875	8.17688	0.000148519	0.00984351	Promoter (<=1kb)	ENSMUSG00000024521	-658	58801	Pmaip1	phorbol-12-myristate-13-acetate-induced protein 1
5-108449126-108449375	11.0738	0.00014862	0.00984851	Promoter (<=1kb)	ENSMUSG00000029490	-26	243197	Mfsd7a	major facilitator superfamily domain containing 7A
7-12151751-12152000	-11.9699	0.000149817	0.00991413	Promoter (<=1kb)	ENSMUSG00000061602	-464	171242	Vmn1r78	vomeronasal 1 receptor 78
7-12151876-12152125	-11.9699	0.000149817	0.00991413	Promoter (<=1kb)	ENSMUSG00000061602	-339	171242	Vmn1r78	vomeronasal 1 receptor 78
3-87796001-87796250	-7.55656	0.000150039	0.00992366	Promoter (<=1kb)	ENSMUSG00000005640	-701	23920	Insrr	insulin receptor-related receptor
2-104430626-104430875	9.41072	0.000150337	0.00993821	Promoter (1-2kb)	ENSMUSG00000084516	-1686	100316678	Mir1902	microRNA 1902
2-104430751-104431000	9.41072	0.000150337	0.00993821	Promoter (1-2kb)	ENSMUSG00000084516	-1811	100316678	Mir1902	microRNA 1902
1-74713126-74713375	5.64571	0.000150874	0.00996843	Promoter (<=1kb)	ENSMUSG00000026170	-199	104086	Cyp27a1	cytochrome P450, family 27, subfamily a, polypeptide 1
12-82341001-82341250	-7.34481	0.000151633	0.0100061	Promoter (1-2kb)	ENSMUSG00000042700	-1017	217692	Sipa1l1	signal-induced proliferation-associated 1 like 1
4-115563001-115563250	10.8909	0.00015176	0.0100099	Promoter (<=1kb)	ENSMUSG00000028712	-399	666168	Cyp4a31	cytochrome P450, family 4, subfamily a, polypeptide 31
15-82340626-82340875	-9.42423	0.00015197	0.010022	Promoter (<=1kb)	ENSMUSG00000049687	0	338368	Pheta2	PH domain containing endocytic trafficking adaptor 2
17-78350626-78350875	9.89684	0.00015203	0.0100225	Promoter (<=1kb)	ENSMUSG00000024074	-14	50766	Crim1	cysteine rich transmembrane BMP regulator 1 (chordin like)
1-172219626-172219875	7.43724	0.000152179	0.0100306	Promoter (<=1kb)	ENSMUSG00000007122	0	12372	Casq1	calsequestrin 1
11-58733876-58734125	10.151	0.00015255	0.0100492	Promoter (<=1kb)	ENSMUSG00000060030	-653	257931	Olfr317	olfactory receptor 317
16-30540751-30541000	10.637	0.000152618	0.0100492	Promoter (<=1kb)	ENSMUSG00000022537	0	224090	Tmem44	transmembrane protein 44
2-4558501-4558750	-8.12843	0.000152693	0.0100524	Promoter (1-2kb)	ENSMUSG00000026657	-1004	209630	Frmd4a	FERM domain containing 4A
16-35660251-35660500	-6.16866	0.000152745	0.0100541	Promoter (<=1kb)	ENSMUSG00000052133	-805	20357	Sema5b	sema domain, seven thrombospondin repeats (type 1 and type 1-like), transmembrane domain (TM) and short cytoplasmic domain, (semaphorin) 5B
2-168641626-168641875	7.12327	0.00015316	0.010078	Promoter (<=1kb)	ENSMUSG00000105496	-867	102466784	Mir7004	microRNA 7004
14-57133626-57133875	9.07796	0.000153288	0.0100829	Promoter (<=1kb)	ENSMUSG00000040055	-15	14623	Gjb6	gap junction protein, beta 6
2-179414126-179414375	9.15863	0.000153403	0.010087	Promoter (<=1kb)	ENSMUSG00000039138	-561	68175	4930591A17Rik	RIKEN cDNA 4930591A17 gene
1-193128126-193128375	16.2862	0.000153528	0.0100918	Promoter (<=1kb)	ENSMUSG00000016181	0	215193	Diexf	digestive organ expansion factor homolog (zebrafish)
15-78925626-78925875	8.46251	0.000153704	0.0101016	Promoter (<=1kb)	ENSMUSG00000068220	-850	16852	Lgals1	lectin, galactose binding, soluble 1
5-146947876-146948125	15.7426	0.0001543	0.0101311	Promoter (<=1kb)	ENSMUSG00000016503	-532	66596	Gtf3a	general transcription factor III A
4-43728876-43729125	14.9565	0.000155295	0.0101777	Promoter (<=1kb)	ENSMUSG00000028475	-909	71406	Spaar	small regulatory polypeptide of amino acid response
1-9600751-9601000	-19.5301	0.00015543	0.0101791	Promoter (<=1kb)	ENSMUSG00000067879	-199	76982	Vxn	vexin
9-51279376-51279625	-6.36782	0.000155422	0.0101791	Promoter (<=1kb)	ENSMUSG00000079559	26	100502940	Colca2	COLCA2 homolog
16-56038126-56038375	-9.68308	0.000155834	0.0101997	Promoter (<=1kb)	ENSMUSG00000044763	-307	52575	Trmt10c	tRNA methyltransferase 10C
[truncated: 4,181 more rows]
