# Supplementary material for: The methyl donor S-adenosyl methionine reverses the DNA methylation signature of chronic neuropathic pain in mouse frontal cortex
Source: Pain Rep. 2021 Jul 13;6(2):e944. doi: 10.1097/PR9.0000000000000944 (PMC8280078; doi:10.1097/PR9.0000000000000944)
Supplement: SUPPLEMENTARY MATERIAL [file painreports-6-e944-s004.xlsx]

## Sheet: PainReports-Topham et al-Supple
coord	DiffMeth	PValue	FDR	annotation	geneId	distancetoTSS	ENTREZID	SYMBOL	GENENAME
4-155890001-155890250	-49.0215	9.90128e-53	5.11878e-48	Promoter (<=1kb)	ENSMUSG00000051557	-488	433813	Pusl1	pseudouridylate synthase-like 1
4-155890126-155890375	-49.0215	9.90128e-53	5.11878e-48	Promoter (<=1kb)	ENSMUSG00000051557	-613	433813	Pusl1	pseudouridylate synthase-like 1
11-5542001-5542250	-8.16574	1.31013e-44	5.26799e-40	Promoter (<=1kb)	ENSMUSG00000020482	0	104479	Ccdc117	coiled-coil domain containing 117
15-85131626-85131875	-17.2401	1.27344e-37	3.84034e-33	Promoter (<=1kb)	ENSMUSG00000022432	89	140557	Smc1b	structural maintenance of chromosomes 1B
15-85131751-85132000	-20.4473	2.77483e-34	7.17268e-30	Promoter (<=1kb)	ENSMUSG00000022432	0	140557	Smc1b	structural maintenance of chromosomes 1B
11-48826126-48826375	-6.59572	9.44254e-31	1.70857e-26	Promoter (<=1kb)	ENSMUSG00000040350	0	94089	Trim7	tripartite motif-containing 7
8-95307126-95307375	-15.3169	1.23036e-28	2.02388e-24	Promoter (<=1kb)	ENSMUSG00000031789	-541	333329	Cngb1	cyclic nucleotide gated channel beta 1
9-110813876-110814125	-18.2248	7.3267e-28	1.10477e-23	Promoter (<=1kb)	ENSMUSG00000032493	0	73336	Prss44	protease, serine 44
7-6730251-6730500	-17.3415	1.62322e-27	2.34969e-23	Promoter (<=1kb)	ENSMUSG00000002265	0	18616	Peg3	paternally expressed 3
1-4857751-4858000	5.83969	2.51573e-27	3.50158e-23	Promoter (<=1kb)	ENSMUSG00000033813	0	21399	Tcea1	transcription elongation factor A (SII) 1
7-24082001-24082250	-21.299	4.73448e-27	5.90809e-23	Promoter (<=1kb)	ENSMUSG00000057101	47	210135	Zfp180	zinc finger protein 180
9-110814001-110814250	-19.2048	5.68515e-27	6.85794e-23	Promoter (<=1kb)	ENSMUSG00000032493	0	73336	Prss44	protease, serine 44
10-80703126-80703375	-17.0973	1.66209e-26	1.87966e-22	Promoter (<=1kb)	ENSMUSG00000055862	52	71564	Izumo4	IZUMO family member 4
9-41536501-41536750	-36.3373	3.5692e-25	3.39907e-21	Promoter (<=1kb)	ENSMUSG00000092770	0	723965	Mirlet7a-2	microRNA let7a-2
1-157412876-157413125	-9.03594	1.48995e-24	1.34798e-20	Promoter (<=1kb)	ENSMUSG00000049881	0	69953	2810025M15Rik	RIKEN cDNA 2810025M15 gene
11-48826001-48826250	-11.7124	2.35699e-24	2.03087e-20	Promoter (<=1kb)	ENSMUSG00000040350	0	94089	Trim7	tripartite motif-containing 7
7-30515001-30515250	-17.7283	3.29145e-24	2.70712e-20	Promoter (<=1kb)	ENSMUSG00000062132	0	100504207	Arhgap33os	Rho GTPase activating protein 33, opposite strand
6-119544251-119544500	-7.69706	1.7458e-23	1.34422e-19	Promoter (<=1kb)	ENSMUSG00000030170	0	22419	Wnt5b	wingless-type MMTV integration site family, member 5B
7-24081876-24082125	-14.0805	4.70446e-22	2.93532e-18	Promoter (<=1kb)	ENSMUSG00000057101	0	210135	Zfp180	zinc finger protein 180
8-95307251-95307500	-13.8307	1.18146e-21	7.12595e-18	Promoter (<=1kb)	ENSMUSG00000031789	-666	333329	Cngb1	cyclic nucleotide gated channel beta 1
X-169979001-169979250	-19.3831	1.47873e-21	8.6312e-18	Promoter (<=1kb)	ENSMUSG00000072844	-84	654820	G530011O06Rik	RIKEN cDNA G530011O06 gene
2-120476126-120476375	28.468	1.96901e-21	1.13105e-17	Promoter (<=1kb)	ENSMUSG00000079110	-534	12335	Capn3	calpain 3
11-48825876-48826125	-11.8807	4.25965e-21	2.37156e-17	Promoter (<=1kb)	ENSMUSG00000040350	-15	94089	Trim7	tripartite motif-containing 7
2-120476251-120476500	26.1932	6.79314e-21	3.72477e-17	Promoter (<=1kb)	ENSMUSG00000079110	-409	12335	Capn3	calpain 3
14-43923376-43923625	32.5654	1.03637e-20	5.43549e-17	Promoter (<=1kb)	ENSMUSG00000090166	0	93725	Ear10	eosinophil-associated, ribonuclease A family, member 10
14-43923501-43923750	32.5654	1.03637e-20	5.43549e-17	Promoter (<=1kb)	ENSMUSG00000090166	0	93725	Ear10	eosinophil-associated, ribonuclease A family, member 10
18-61164376-61164625	-19.7767	2.52202e-20	1.27743e-16	Promoter (<=1kb)	ENSMUSG00000024622	-963	106894	Hmgxb3	HMG box domain containing 3
13-119487751-119488000	-7.85929	4.32942e-20	2.14625e-16	Promoter (<=1kb)	ENSMUSG00000074634	-39	633640	Tmem267	transmembrane protein 267
5-76146751-76147000	33.3719	4.74037e-20	2.31821e-16	Promoter (<=1kb)	ENSMUSG00000029233	114	57357	Srd5a3	steroid 5 alpha-reductase 3
17-24732501-24732750	36.4609	6.13808e-20	2.92275e-16	Promoter (<=1kb)	ENSMUSG00000002500	0	66211	Rpl3l	ribosomal protein L3-like
13-119487876-119488125	-5.21716	8.69989e-20	4.0888e-16	Promoter (<=1kb)	ENSMUSG00000074634	0	633640	Tmem267	transmembrane protein 267
13-4609126-4609375	12.5619	1.48541e-19	6.85395e-16	Promoter (<=1kb)	ENSMUSG00000045410	0	56043	Akr1e1	aldo-keto reductase family 1, member E1
11-116147876-116148125	-16.3609	1.86195e-19	8.42271e-16	Promoter (<=1kb)	ENSMUSG00000020776	-737	217335	Fbf1	Fas (TNFRSF6) binding factor 1
18-61164501-61164750	-16.1494	3.49429e-19	1.52354e-15	Promoter (1-2kb)	ENSMUSG00000024622	-1088	106894	Hmgxb3	HMG box domain containing 3
17-88791876-88792125	-23.4263	3.57276e-19	1.53921e-15	Promoter (<=1kb)	ENSMUSG00000024107	0	16867	Lhcgr	luteinizing hormone/choriogonadotropin receptor
10-80703001-80703250	-11.7782	1.20693e-18	5.07875e-15	Promoter (<=1kb)	ENSMUSG00000055862	0	71564	Izumo4	IZUMO family member 4
5-92392876-92393125	-13.1598	9.96056e-18	3.92823e-14	Promoter (<=1kb)	ENSMUSG00000034842	0	109979	Art3	ADP-ribosyltransferase 3
6-148354626-148354875	-13.1325	1.12996e-17	4.39698e-14	Promoter (<=1kb)	ENSMUSG00000063171	0	66184	Rps4l	ribosomal protein S4-like
9-110834251-110834500	21.5796	1.70066e-17	6.54729e-14	Promoter (<=1kb)	ENSMUSG00000047257	-88	260408	Prss45	protease, serine 45
6-142473001-142473250	-23.5188	3.53453e-17	1.30521e-13	Promoter (<=1kb)	ENSMUSG00000030244	0	232493	Gys2	glycogen synthase 2
1-157412751-157413000	-8.67577	4.1732e-17	1.52548e-13	Promoter (<=1kb)	ENSMUSG00000049881	0	69953	2810025M15Rik	RIKEN cDNA 2810025M15 gene
7-143459126-143459375	-10.7414	4.26417e-17	1.54315e-13	Promoter (<=1kb)	ENSMUSG00000037664	0	12577	Cdkn1c	cyclin-dependent kinase inhibitor 1C (P57)
10-78011376-78011625	30.9314	6.42531e-17	2.25751e-13	Promoter (1-2kb)	ENSMUSG00000020277	-1293	18641	Pfkl	phosphofructokinase, liver, B-type
7-45240626-45240875	-12.0327	6.69656e-17	2.33019e-13	Promoter (<=1kb)	ENSMUSG00000094152	-210	381884	Slc6a16	solute carrier family 6, member 16
19-44333251-44333500	-15.7671	8.07219e-17	2.78212e-13	Promoter (<=1kb)	ENSMUSG00000050195	159	329065	Scd4	stearoyl-coenzyme A desaturase 4
2-24152376-24152625	25.1388	1.47708e-16	4.90401e-13	Promoter (<=1kb)	ENSMUSG00000026985	-536	69677	Il1f8	interleukin 1 family, member 8
2-27079126-27079375	-10.5583	1.5147e-16	4.98318e-13	Promoter (<=1kb)	ENSMUSG00000036040	-4	77794	Adamtsl2	ADAMTS-like 2
7-45240501-45240750	-15.1917	2.56163e-16	8.27696e-13	Promoter (<=1kb)	ENSMUSG00000094152	-335	381884	Slc6a16	solute carrier family 6, member 16
13-119487626-119487875	-7.51684	3.57307e-16	1.11034e-12	Promoter (<=1kb)	ENSMUSG00000074634	-164	633640	Tmem267	transmembrane protein 267
10-127723751-127724000	37.6889	4.49707e-16	1.34498e-12	Promoter (<=1kb)	ENSMUSG00000025400	-478	21334	Tac2	tachykinin 2
5-92392751-92393000	-12.9615	4.46734e-16	1.34498e-12	Promoter (<=1kb)	ENSMUSG00000034842	-59	109979	Art3	ADP-ribosyltransferase 3
17-42742376-42742625	20.4918	6.50689e-16	1.93013e-12	Promoter (<=1kb)	ENSMUSG00000057899	-197	435529	Adgrf2	adhesion G protein-coupled receptor F2
14-105426751-105427000	-11.9471	1.93151e-15	5.37684e-12	Promoter (<=1kb)	ENSMUSG00000115548	-559	71362	5430440P10Rik	RIKEN cDNA 5430440P10 gene
7-6730126-6730375	-13.296	2.5062e-15	6.62016e-12	Promoter (<=1kb)	ENSMUSG00000002265	44	18616	Peg3	paternally expressed 3
9-21237001-21237250	-14.356	2.85987e-15	7.49965e-12	Promoter (<=1kb)	ENSMUSG00000003308	0	50868	Keap1	kelch-like ECH-associated protein 1
7-143459251-143459500	-12.6192	3.79464e-15	9.73922e-12	Promoter (<=1kb)	ENSMUSG00000037664	0	12577	Cdkn1c	cyclin-dependent kinase inhibitor 1C (P57)
7-143460126-143460375	8.02633	3.9044e-15	9.81216e-12	Promoter (<=1kb)	ENSMUSG00000037664	0	12577	Cdkn1c	cyclin-dependent kinase inhibitor 1C (P57)
2-174329001-174329250	-9.64473	4.648e-15	1.14425e-11	Promoter (<=1kb)	ENSMUSG00000027523	-756	14683	Gnas	GNAS (guanine nucleotide binding protein, alpha stimulating) complex locus
11-97500251-97500500	11.5882	5.24154e-15	1.26456e-11	Promoter (<=1kb)	ENSMUSG00000047988	0	100141474	4933428G20Rik	RIKEN cDNA 4933428G20 gene
16-98082251-98082500	-7.85408	6.12305e-15	1.44827e-11	Promoter (<=1kb)	ENSMUSG00000116673	0	320586	A630089N07Rik	RIKEN cDNA A630089N07 gene
8-95307001-95307250	-17.5032	7.60401e-15	1.78688e-11	Promoter (<=1kb)	ENSMUSG00000031789	-416	333329	Cngb1	cyclic nucleotide gated channel beta 1
6-112491126-112491375	-9.61128	8.13857e-15	1.90016e-11	Promoter (1-2kb)	ENSMUSG00000049112	-1183	18430	Oxtr	oxytocin receptor
10-78718876-78719125	28.1287	9.84259e-15	2.25437e-11	Promoter (<=1kb)	ENSMUSG00000005355	-582	12365	Casp14	caspase 14
8-26067501-26067750	22.33	1.04657e-14	2.38202e-11	Promoter (<=1kb)	ENSMUSG00000037234	168	320191	Hook3	hook microtubule tethering protein 3
9-21237126-21237375	-11.7753	1.06614e-14	2.4068e-11	Promoter (<=1kb)	ENSMUSG00000003308	0	50868	Keap1	kelch-like ECH-associated protein 1
7-45638751-45639000	-7.8378	1.10439e-14	2.46707e-11	Promoter (<=1kb)	ENSMUSG00000110357	0	100126243	A030001D20Rik	RIKEN cDNA A030001D20 gene
19-11605126-11605375	-20.3995	1.80135e-14	3.81219e-11	Promoter (<=1kb)	ENSMUSG00000024679	-277	68774	Ms4a6d	membrane-spanning 4-domains, subfamily A, member 6D
18-75513876-75514125	24.7019	2.01358e-14	4.18787e-11	Promoter (<=1kb)	ENSMUSG00000097712	-520	100038353	Gm10532	predicted gene 10532
13-15807251-15807500	-24.3292	2.07842e-14	4.29802e-11	Promoter (<=1kb)	ENSMUSG00000113338	8	328190	A530046M15Rik	RIKEN cDNA A530046M15 gene
12-107735876-107736125	27.5557	2.12769e-14	4.37491e-11	Promoter (<=1kb)	ENSMUSG00000085641	-380	74968	4930465M20Rik	RIKEN cDNA 4930465M20 gene
10-4265626-4265875	-11.8687	3.54246e-14	7.0438e-11	Promoter (<=1kb)	ENSMUSG00000038587	-505	83397	Akap12	A kinase (PRKA) anchor protein (gravin) 12
9-110814126-110814375	-17.7759	3.97609e-14	7.7778e-11	Promoter (<=1kb)	ENSMUSG00000032493	-76	73336	Prss44	protease, serine 44
4-155961376-155961625	-19.8044	6.21722e-14	1.19677e-10	Promoter (<=1kb)	ENSMUSG00000023571	-693	67389	C1qtnf12	C1q and tumor necrosis factor related 12
10-77861876-77862125	-17.6328	6.68595e-14	1.27345e-10	Promoter (<=1kb)	ENSMUSG00000111915	0	100041351	Gm3285	predicted gene 3285
17-23844876-23845125	27.5101	7.46628e-14	1.40727e-10	Promoter (<=1kb)	ENSMUSG00000024114	-704	71003	Prss41	protease, serine 41
2-162948126-162948375	15.8757	8.56718e-14	1.58992e-10	Promoter (<=1kb)	ENSMUSG00000035576	121	241764	L3mbtl1	L3MBTL1 histone methyl-lysine binding protein
5-134560751-134561000	29.2709	8.61882e-14	1.59135e-10	Promoter (<=1kb)	ENSMUSG00000085957	-580	214292	Syna	syncytin a
2-104069751-104070000	-13.9784	1.09745e-13	1.98577e-10	Promoter (<=1kb)	ENSMUSG00000068686	0	333883	Cd59b	CD59b antigen
11-32268751-32269000	-22.0802	1.52068e-13	2.7109e-10	Promoter (1-2kb)	ENSMUSG00000020289	-1044	17168	Nprl3	nitrogen permease regulator-like 3
2-27079251-27079500	-9.50814	1.53345e-13	2.72028e-10	Promoter (<=1kb)	ENSMUSG00000036040	0	77794	Adamtsl2	ADAMTS-like 2
7-6730376-6730625	-13.5141	1.7004e-13	3.00172e-10	Promoter (<=1kb)	ENSMUSG00000002265	0	18616	Peg3	paternally expressed 3
1-75360501-75360750	-6.36681	2.70659e-13	4.6226e-10	Promoter (<=1kb)	ENSMUSG00000026208	172	13346	Des	desmin
10-77862001-77862250	-20.1458	2.708e-13	4.6226e-10	Promoter (<=1kb)	ENSMUSG00000111915	26	100041351	Gm3285	predicted gene 3285
9-110813751-110814000	-14.4369	2.98131e-13	5.06525e-10	Promoter (<=1kb)	ENSMUSG00000032493	0	73336	Prss44	protease, serine 44
11-88970376-88970625	-25.3778	3.5183e-13	5.92198e-10	Promoter (<=1kb)	ENSMUSG00000033983	124	12812	Coil	coilin
8-71375751-71376000	-6.20942	3.80992e-13	6.32458e-10	Promoter (<=1kb)	ENSMUSG00000002393	0	13864	Nr2f6	nuclear receptor subfamily 2, group F, member 6
14-26894001-26894250	-18.4347	3.88404e-13	6.41819e-10	Promoter (<=1kb)	ENSMUSG00000021898	-307	142687	Asb14	ankyrin repeat and SOCS box-containing 14
2-35282376-35282625	-5.991	4.02732e-13	6.59472e-10	Promoter (<=1kb)	ENSMUSG00000026879	0	227753	Gsn	gelsolin
11-103333001-103333250	-14.1033	4.42979e-13	7.18872e-10	Promoter (<=1kb)	ENSMUSG00000034255	145	544817	Arhgap27	Rho GTPase activating protein 27
2-18055126-18055375	-14.8734	4.46851e-13	7.21917e-10	Promoter (<=1kb)	ENSMUSG00000026743	0	17354	Mllt10	myeloid/lymphoid or mixed-lineage leukemia; translocated to, 10
18-14781876-14782125	24.258	4.69672e-13	7.52072e-10	Promoter (1-2kb)	ENSMUSG00000054321	-1120	72504	Taf4b	TATA-box binding protein associated factor 4b
4-155841751-155842000	-12.6266	5.04863e-13	8.0133e-10	Promoter (<=1kb)	ENSMUSG00000029070	-304	74761	Mxra8	matrix-remodelling associated 8
6-128425126-128425375	-21.3779	5.73617e-13	8.94761e-10	Promoter (<=1kb)	ENSMUSG00000001518	-195	101142	Itfg2	integrin alpha FG-GAP repeat containing 2
5-92393001-92393250	-14.0872	5.93256e-13	9.17486e-10	Promoter (<=1kb)	ENSMUSG00000034842	0	109979	Art3	ADP-ribosyltransferase 3
7-30514876-30515125	-16.1976	6.77507e-13	1.03668e-09	Promoter (<=1kb)	ENSMUSG00000062132	0	100504207	Arhgap33os	Rho GTPase activating protein 33, opposite strand
3-86547376-86547625	-10.6214	8.98052e-13	1.34295e-09	Promoter (<=1kb)	ENSMUSG00000028080	-591	80877	Lrba	LPS-responsive beige-like anchor
4-58501126-58501375	-10.5861	8.96016e-13	1.34295e-09	Promoter (1-2kb)	ENSMUSG00000038668	-1723	14745	Lpar1	lysophosphatidic acid receptor 1
1-157413001-157413250	-7.72892	9.56099e-13	1.42387e-09	Promoter (<=1kb)	ENSMUSG00000049881	23	69953	2810025M15Rik	RIKEN cDNA 2810025M15 gene
7-24333501-24333750	10.1218	1.23591e-12	1.82555e-09	Promoter (<=1kb)	ENSMUSG00000055826	186	69301	Tescl	tescalcin-like
2-174285126-174285375	-14.7247	1.26689e-12	1.8637e-09	Promoter (<=1kb)	ENSMUSG00000027523	0	14683	Gnas	GNAS (guanine nucleotide binding protein, alpha stimulating) complex locus
1-36683251-36683500	-8.32515	1.28168e-12	1.87782e-09	Promoter (<=1kb)	ENSMUSG00000046337	-68	381337	Fam178b	family with sequence similarity 178, member B
3-82876501-82876750	-7.08849	1.2996e-12	1.89641e-09	Promoter (<=1kb)	ENSMUSG00000086273	0	78212	Rbm46os	RNA binding motif protein 46, opposite strand
8-71602376-71602625	10.1296	1.30926e-12	1.90282e-09	Promoter (<=1kb)	ENSMUSG00000043243	25	100037278	Fam129c	family with sequence similarity 129, member C
4-150067126-150067375	-12.7327	1.6154e-12	2.3198e-09	Promoter (1-2kb)	ENSMUSG00000065493	-1079	723848	Mir34a	microRNA 34a
6-116506376-116506625	7.75722	1.83425e-12	2.60311e-09	Promoter (<=1kb)	ENSMUSG00000053251	0	258019	Olfr212	olfactory receptor 212
11-12026251-12026500	-6.81306	1.99097e-12	2.80352e-09	Promoter (<=1kb)	ENSMUSG00000020176	0	14783	Grb10	growth factor receptor bound protein 10
8-20297251-20297500	-11.2269	2.08349e-12	2.92243e-09	Promoter (<=1kb)	ENSMUSG00000071796	0	547150	6820431F20Rik	cadherin 11 pseudogene
16-98082126-98082375	-10.7248	2.34033e-12	3.27002e-09	Promoter (<=1kb)	ENSMUSG00000116673	75	320586	A630089N07Rik	RIKEN cDNA A630089N07 gene
9-110834126-110834375	14.3559	2.48326e-12	3.44314e-09	Promoter (<=1kb)	ENSMUSG00000047257	-213	260408	Prss45	protease, serine 45
1-36683376-36683625	-9.2634	2.53552e-12	3.48886e-09	Promoter (<=1kb)	ENSMUSG00000046337	-193	381337	Fam178b	family with sequence similarity 178, member B
13-3478126-3478375	11.3867	2.75331e-12	3.74582e-09	Promoter (<=1kb)	ENSMUSG00000097709	0	73270	1700024F13Rik	RIKEN cDNA 1700024F13 gene
9-41536626-41536875	-26.7877	2.76728e-12	3.75072e-09	Promoter (<=1kb)	ENSMUSG00000092770	0	723965	Mirlet7a-2	microRNA let7a-2
11-97500126-97500375	10.9576	2.91925e-12	3.92728e-09	Promoter (<=1kb)	ENSMUSG00000047988	0	100141474	4933428G20Rik	RIKEN cDNA 4933428G20 gene
17-12940626-12940875	-11.0673	3.43895e-12	4.48646e-09	Promoter (<=1kb)	ENSMUSG00000062480	-26	224530	Acat3	acetyl-Coenzyme A acetyltransferase 3
19-26746501-26746750	-12.8908	3.44648e-12	4.48646e-09	Promoter (<=1kb)	ENSMUSG00000024921	-850	67155	Smarca2	SWI/SNF related, matrix associated, actin dependent regulator of chromatin, subfamily a, member 2
5-115273251-115273500	-25.8335	4.05308e-12	5.16463e-09	Promoter (<=1kb)	ENSMUSG00000041740	-353	50849	Rnf10	ring finger protein 10
17-83350501-83350750	-15.0097	4.11242e-12	5.22187e-09	Promoter (<=1kb)	ENSMUSG00000032624	-181	78798	Eml4	echinoderm microtubule associated protein like 4
10-80703251-80703500	-20.7868	4.24257e-12	5.36829e-09	Promoter (<=1kb)	ENSMUSG00000055862	177	71564	Izumo4	IZUMO family member 4
15-79166001-79166250	13.4671	5.16779e-12	6.36108e-09	Promoter (<=1kb)	ENSMUSG00000075555	0	100041655	Gm10863	predicted gene 10863
19-36120751-36121000	-27.5092	5.12341e-12	6.36108e-09	Promoter (<=1kb)	ENSMUSG00000024803	-652	107765	Ankrd1	ankyrin repeat domain 1 (cardiac muscle)
10-78410376-78410625	21.9568	5.6027e-12	6.80384e-09	Promoter (<=1kb)	ENSMUSG00000061032	-785	18114	Rrp1	ribosomal RNA processing 1 homolog (S. cerevisiae)
X-169978876-169979125	-16.4197	7.21719e-12	8.61982e-09	Promoter (<=1kb)	ENSMUSG00000072844	0	654820	G530011O06Rik	RIKEN cDNA G530011O06 gene
6-130068001-130068250	-18.0915	7.4501e-12	8.86873e-09	Promoter (<=1kb)	ENSMUSG00000079852	-730	16635	Klra4	killer cell lectin-like receptor, subfamily A, member 4
19-56826126-56826375	-9.69795	8.28364e-12	9.79654e-09	Promoter (<=1kb)	ENSMUSG00000025081	0	83561	Tdrd1	tudor domain containing 1
15-59306751-59307000	-7.89921	8.5473e-12	1.00754e-08	Promoter (<=1kb)	ENSMUSG00000098528	0	100416830	Zfp572	zinc finger protein 572
4-57957626-57957875	14.2583	8.70668e-12	1.023e-08	Promoter (1-2kb)	ENSMUSG00000028367	-1215	22166	Txn1	thioredoxin 1
2-174285001-174285250	-8.61822	1.01425e-11	1.17642e-08	Promoter (<=1kb)	ENSMUSG00000027523	-6	14683	Gnas	GNAS (guanine nucleotide binding protein, alpha stimulating) complex locus
4-134450876-134451125	-7.11477	1.11356e-11	1.27124e-08	Promoter (<=1kb)	ENSMUSG00000087343	-705	69409	1700021N21Rik	RIKEN cDNA 1700021N21 gene
17-23975876-23976125	-21.7764	1.134e-11	1.28646e-08	Promoter (<=1kb)	ENSMUSG00000024124	-635	30943	Prss30	protease, serine 30
17-23976001-23976250	-21.7764	1.134e-11	1.28646e-08	Promoter (<=1kb)	ENSMUSG00000024124	-760	30943	Prss30	protease, serine 30
8-71375626-71375875	-10.3352	1.13795e-11	1.2869e-08	Promoter (<=1kb)	ENSMUSG00000002393	0	13864	Nr2f6	nuclear receptor subfamily 2, group F, member 6
3-83574251-83574500	26.1618	1.14925e-11	1.29564e-08	Promoter (<=1kb)	ENSMUSG00000101334	-129	69460	1700028M03Rik	RIKEN cDNA 1700028M03 gene
11-61683001-61683250	-22.6796	1.23397e-11	1.38253e-08	Promoter (<=1kb)	ENSMUSG00000042377	-841	69640	Fam83g	family with sequence similarity 83, member G
1-71641001-71641250	-15.0057	1.32585e-11	1.46946e-08	Promoter (<=1kb)	ENSMUSG00000026193	38	14268	Fn1	fibronectin 1
11-58961876-58962125	-8.09	1.35748e-11	1.49773e-08	Promoter (<=1kb)	ENSMUSG00000080152	64	382523	Gm12260	predicted gene 12260
16-98082376-98082625	-6.92902	1.37566e-11	1.51317e-08	Promoter (<=1kb)	ENSMUSG00000116673	0	320586	A630089N07Rik	RIKEN cDNA A630089N07 gene
2-162948001-162948250	17.5664	1.53105e-11	1.66888e-08	Promoter (<=1kb)	ENSMUSG00000035576	0	241764	L3mbtl1	L3MBTL1 histone methyl-lysine binding protein
6-34384001-34384250	-6.56459	1.58681e-11	1.72027e-08	Promoter (<=1kb)	ENSMUSG00000061758	0	67861	Akr1b10	aldo-keto reductase family 1, member B10 (aldose reductase)
3-55783751-55784000	-11.221	1.68814e-11	1.82363e-08	Promoter (<=1kb)	ENSMUSG00000027799	-261	26422	Nbea	neurobeachin
14-74974001-74974250	14.7953	1.8552e-11	1.98045e-08	Promoter (<=1kb)	ENSMUSG00000115019	-836	100043169	Gm4278	predicted gene 4278
2-94011001-94011250	-8.45482	1.93287e-11	2.05729e-08	Promoter (<=1kb)	ENSMUSG00000040174	-194	69113	Alkbh3	alkB homolog 3, alpha-ketoglutarate-dependent dioxygenase
9-120127001-120127250	-14.5048	2.00922e-11	2.12924e-08	Promoter (<=1kb)	ENSMUSG00000032518	-439	16785	Rpsa	ribosomal protein SA
14-26893876-26894125	-15.1961	2.36861e-11	2.47737e-08	Promoter (<=1kb)	ENSMUSG00000021898	-432	142687	Asb14	ankyrin repeat and SOCS box-containing 14
14-105426626-105426875	-12.4278	2.99803e-11	3.05619e-08	Promoter (<=1kb)	ENSMUSG00000115548	-684	71362	5430440P10Rik	RIKEN cDNA 5430440P10 gene
10-77620751-77621000	14.1629	3.08006e-11	3.12222e-08	Promoter (1-2kb)	ENSMUSG00000009293	-1275	22213	Ube2g2	ubiquitin-conjugating enzyme E2G 2
18-77768876-77769125	-31.4241	3.27305e-11	3.28109e-08	Promoter (1-2kb)	ENSMUSG00000041840	-1090	225745	Haus1	HAUS augmin-like complex, subunit 1
18-75513751-75514000	14.4741	3.58278e-11	3.58166e-08	Promoter (<=1kb)	ENSMUSG00000097712	-645	100038353	Gm10532	predicted gene 10532
17-25257251-25257500	-26.6447	3.60635e-11	3.59529e-08	Promoter (<=1kb)	ENSMUSG00000047507	-887	545192	Baiap3	BAI1-associated protein 3
5-134562001-134562250	15.5832	3.86126e-11	3.80747e-08	Promoter (1-2kb)	ENSMUSG00000085957	-1830	214292	Syna	syncytin a
2-174329126-174329375	-6.59741	3.98126e-11	3.88347e-08	Promoter (<=1kb)	ENSMUSG00000027523	-631	14683	Gnas	GNAS (guanine nucleotide binding protein, alpha stimulating) complex locus
13-4609001-4609250	10.9349	4.82878e-11	4.61075e-08	Promoter (<=1kb)	ENSMUSG00000045410	0	56043	Akr1e1	aldo-keto reductase family 1, member E1
11-116147751-116148000	-11.0528	4.86024e-11	4.62857e-08	Promoter (<=1kb)	ENSMUSG00000020776	-612	217335	Fbf1	Fas (TNFRSF6) binding factor 1
2-102400251-102400500	-8.98584	4.94238e-11	4.69075e-08	Promoter (<=1kb)	ENSMUSG00000027189	0	80985	Trim44	tripartite motif-containing 44
8-11479626-11479875	-15.3422	4.95146e-11	4.69075e-08	Promoter (<=1kb)	ENSMUSG00000031504	-916	19332	Rab20	RAB20, member RAS oncogene family
11-120438751-120439000	19.2745	6.90482e-11	6.40709e-08	Promoter (1-2kb)	ENSMUSG00000039703	-1043	217365	Nploc4	NPL4 homolog, ubiquitin recognition factor
8-11479751-11480000	-14.561	7.3815e-11	6.81447e-08	Promoter (1-2kb)	ENSMUSG00000031504	-1041	19332	Rab20	RAB20, member RAS oncogene family
2-145860876-145861125	-10.1157	8.70105e-11	7.87762e-08	Promoter (1-2kb)	ENSMUSG00000001768	-1519	74030	Rin2	Ras and Rab interactor 2
19-26746376-26746625	-13.6519	9.64985e-11	8.64395e-08	Promoter (<=1kb)	ENSMUSG00000024921	-975	67155	Smarca2	SWI/SNF related, matrix associated, actin dependent regulator of chromatin, subfamily a, member 2
1-58029876-58030125	-11.1033	9.9977e-11	8.91142e-08	Promoter (<=1kb)	ENSMUSG00000063558	0	11761	Aox1	aldehyde oxidase 1
1-9908501-9908750	10.844	1.05362e-10	9.32248e-08	Promoter (<=1kb)	ENSMUSG00000046101	0	240697	Mcmdc2	minichromosome maintenance domain containing 2
7-81212126-81212375	-8.4465	1.12519e-10	9.83552e-08	Promoter (1-2kb)	ENSMUSG00000025584	-1221	18584	Pde8a	phosphodiesterase 8A
17-33918501-33918750	-10.5274	1.1698e-10	1.02008e-07	Promoter (<=1kb)	ENSMUSG00000024308	-582	21356	Tapbp	TAP binding protein
2-94011126-94011375	-10.4102	1.25151e-10	1.08351e-07	Promoter (<=1kb)	ENSMUSG00000040174	-319	69113	Alkbh3	alkB homolog 3, alpha-ketoglutarate-dependent dioxygenase
5-43818376-43818625	-22.9625	1.29559e-10	1.11632e-07	Promoter (<=1kb)	ENSMUSG00000029082	-260	12182	Bst1	bone marrow stromal cell antigen 1
10-78011251-78011500	19.1186	1.48543e-10	1.26484e-07	Promoter (1-2kb)	ENSMUSG00000020277	-1168	18641	Pfkl	phosphofructokinase, liver, B-type
12-112488626-112488875	13.2234	1.48323e-10	1.26484e-07	Promoter (<=1kb)	ENSMUSG00000043122	-573	319942	A530016L24Rik	RIKEN cDNA A530016L24 gene
4-155654626-155654875	-10.2953	1.52471e-10	1.29524e-07	Promoter (1-2kb)	ENSMUSG00000029061	-1242	26561	Mmp23	matrix metallopeptidase 23
13-113663251-113663500	-9.71727	1.69269e-10	1.42624e-07	Promoter (<=1kb)	ENSMUSG00000051456	176	56534	Hspb3	heat shock protein 3
11-103333126-103333375	-13.4567	1.71834e-10	1.44279e-07	Promoter (<=1kb)	ENSMUSG00000034255	20	544817	Arhgap27	Rho GTPase activating protein 27
2-173702126-173702375	14.7027	1.73996e-10	1.45756e-07	Promoter (<=1kb)	ENSMUSG00000098588	-978	102465173	Mir6340	microRNA 6340
13-45506626-45506875	-25.598	1.76954e-10	1.47552e-07	Promoter (<=1kb)	ENSMUSG00000000253	-569	66355	Gmpr	guanosine monophosphate reductase
13-45506751-45507000	-25.598	1.76954e-10	1.47552e-07	Promoter (<=1kb)	ENSMUSG00000000253	-444	66355	Gmpr	guanosine monophosphate reductase
8-95351376-95351625	-12.2896	1.80774e-10	1.50045e-07	Promoter (<=1kb)	ENSMUSG00000031790	-643	17388	Mmp15	matrix metallopeptidase 15
11-58962001-58962250	-8.35008	1.86068e-10	1.53734e-07	Promoter (<=1kb)	ENSMUSG00000080152	189	382523	Gm12260	predicted gene 12260
13-119487501-119487750	-5.97306	1.96238e-10	1.60669e-07	Promoter (<=1kb)	ENSMUSG00000074634	-289	633640	Tmem267	transmembrane protein 267
17-88791751-88792000	-12.8204	2.22991e-10	1.81342e-07	Promoter (<=1kb)	ENSMUSG00000024107	0	16867	Lhcgr	luteinizing hormone/choriogonadotropin receptor
7-4866251-4866500	-5.15222	2.3765e-10	1.9197e-07	Promoter (<=1kb)	ENSMUSG00000052605	-58	67441	Isoc2b	isochorismatase domain containing 2b
8-27203251-27203500	-14.5947	2.48916e-10	2.00622e-07	Promoter (<=1kb)	ENSMUSG00000039720	-704	76615	Got1l1	glutamic-oxaloacetic transaminase 1-like 1
6-13413251-13413500	-21.5867	2.73788e-10	2.17282e-07	Promoter (<=1kb)	ENSMUSG00000101894	0	69413	1700016P04Rik	RIKEN cDNA 1700016P04 gene
10-78410251-78410500	15.0165	2.77263e-10	2.19557e-07	Promoter (<=1kb)	ENSMUSG00000061032	-660	18114	Rrp1	ribosomal RNA processing 1 homolog (S. cerevisiae)
8-71511501-71511750	-10.3225	3.0022e-10	2.3415e-07	Promoter (<=1kb)	ENSMUSG00000034845	2	84094	Plvap	plasmalemma vesicle associated protein
10-62579126-62579375	-14.283	3.16567e-10	2.45314e-07	Promoter (<=1kb)	ENSMUSG00000036955	-669	72320	Kif1bp	KIF1 binding protein
6-128425001-128425250	-13.6427	3.21554e-10	2.48645e-07	Promoter (<=1kb)	ENSMUSG00000001518	-70	101142	Itfg2	integrin alpha FG-GAP repeat containing 2
6-83763001-83763250	-8.30041	3.38746e-10	2.60271e-07	Promoter (<=1kb)	ENSMUSG00000099354	-136	67934	1700124L16Rik	RIKEN cDNA 1700124L16 gene
7-45638876-45639125	-8.52925	3.73842e-10	2.85419e-07	Promoter (<=1kb)	ENSMUSG00000110357	-111	100126243	A030001D20Rik	RIKEN cDNA A030001D20 gene
2-90253876-90254125	-22.2907	4.00029e-10	3.02224e-07	Promoter (<=1kb)	ENSMUSG00000075063	-890	406186	Olfr142	olfactory receptor 142
6-72303501-72303750	-15.6335	4.20969e-10	3.16722e-07	Promoter (<=1kb)	ENSMUSG00000056370	-860	20388	Sftpb	surfactant associated protein B
19-46708001-46708250	-14.3918	4.37375e-10	3.28382e-07	Promoter (<=1kb)	ENSMUSG00000003559	33	57344	As3mt	arsenic (+3 oxidation state) methyltransferase
4-127331376-127331625	-11.3741	4.42548e-10	3.31579e-07	Promoter (<=1kb)	ENSMUSG00000042367	-532	14620	Gjb3	gap junction protein, beta 3
4-101357876-101358125	-17.188	4.43697e-10	3.31752e-07	Promoter (1-2kb)	ENSMUSG00000086782	-1141	77866	E130102H24Rik	RIKEN cDNA E130102H24 gene
6-34353876-34354125	-15.3519	4.5694e-10	3.3955e-07	Promoter (<=1kb)	ENSMUSG00000029762	0	14187	Akr1b8	aldo-keto reductase family 1, member B8
7-44665251-44665500	-10.4575	4.98141e-10	3.67899e-07	Promoter (<=1kb)	ENSMUSG00000030739	1	71960	Myh14	myosin, heavy polypeptide 14
19-11871501-11871750	-18.6681	5.11476e-10	3.75449e-07	Promoter (<=1kb)	ENSMUSG00000067545	-196	257938	Olfr1419	olfactory receptor 1419
6-118084501-118084750	14.3362	5.1808e-10	3.79527e-07	Promoter (<=1kb)	ENSMUSG00000098583	-442	102465632	Mir7044	microRNA 7044
3-55783626-55783875	-11.7584	5.29374e-10	3.8546e-07	Promoter (<=1kb)	ENSMUSG00000027799	-136	26422	Nbea	neurobeachin
5-108660876-108661125	-19.4648	5.42273e-10	3.94029e-07	Promoter (<=1kb)	ENSMUSG00000004815	-65	110524	Dgkq	diacylglycerol kinase, theta
11-116306751-116307000	-24.9958	6.36587e-10	4.57997e-07	Promoter (<=1kb)	ENSMUSG00000020792	-17	53413	Exoc7	exocyst complex component 7
3-94371626-94371875	-8.27353	6.51097e-10	4.67507e-07	Promoter (<=1kb)	ENSMUSG00000028150	-919	19885	Rorc	RAR-related orphan receptor gamma
12-81918626-81918875	-11.3631	7.14861e-10	5.07253e-07	Promoter (<=1kb)	ENSMUSG00000021140	0	54604	Pcnx	pecanex homolog
5-112206126-112206375	-8.98779	7.53703e-10	5.30653e-07	Promoter (<=1kb)	ENSMUSG00000101683	-388	75569	1700028D13Rik	RIKEN cDNA 1700028D13 gene
14-121915751-121916000	-13.6921	7.68148e-10	5.38726e-07	Promoter (<=1kb)	ENSMUSG00000050350	0	110168	Gpr18	G protein-coupled receptor 18
X-79517251-79517500	6.26673	7.73683e-10	5.41558e-07	Promoter (<=1kb)	ENSMUSG00000073077	0	636104	Gm7173	predicted gene 7173
17-6689001-6689250	-13.2198	7.98478e-10	5.57836e-07	Promoter (<=1kb)	ENSMUSG00000041831	0	83672	Sytl3	synaptotagmin-like 3
6-148354501-148354750	-10.5907	8.12177e-10	5.66313e-07	Promoter (<=1kb)	ENSMUSG00000063171	0	66184	Rps4l	ribosomal protein S4-like
6-142812751-142813000	-18.2555	8.23092e-10	5.7282e-07	Promoter (1-2kb)	ENSMUSG00000072683	-1231	665037	Gm7457	predicted gene 7457
15-74984501-74984750	-15.23	8.4155e-10	5.84541e-07	Promoter (1-2kb)	ENSMUSG00000022586	-1071	57248	Ly6i	lymphocyte antigen 6 complex, locus I
11-58961751-58962000	-8.89589	8.49674e-10	5.89053e-07	Promoter (<=1kb)	ENSMUSG00000080152	0	382523	Gm12260	predicted gene 12260
10-81291001-81291250	-11.0231	8.99491e-10	6.2121e-07	Promoter (<=1kb)	ENSMUSG00000034917	0	27375	Tjp3	tight junction protein 3
9-62282001-62282250	13.3584	9.59788e-10	6.56587e-07	Promoter (<=1kb)	ENSMUSG00000046846	0	66712	Spesp1	sperm equatorial segment protein 1
17-23975501-23975750	22.8562	9.64553e-10	6.58602e-07	Promoter (<=1kb)	ENSMUSG00000024124	-260	30943	Prss30	protease, serine 30
9-103423501-103423750	-13.3003	9.74329e-10	6.64024e-07	Promoter (<=1kb)	ENSMUSG00000086236	0	100529079	5830418P13Rik	RIKEN cDNA 5830418P13 gene
6-72096876-72097125	-14.6865	9.81802e-10	6.6786e-07	Promoter (<=1kb)	ENSMUSG00000056091	-467	20454	St3gal5	ST3 beta-galactoside alpha-2,3-sialyltransferase 5
10-13090626-13090875	-11.4537	1.03202e-09	6.99388e-07	Promoter (<=1kb)	ENSMUSG00000019817	0	22634	Plagl1	pleiomorphic adenoma gene-like 1
1-10037626-10037875	-5.35792	1.04567e-09	7.07314e-07	Promoter (<=1kb)	ENSMUSG00000025917	63	26754	Cops5	COP9 signalosome subunit 5
9-62282126-62282375	9.4785	1.05356e-09	7.11321e-07	Promoter (<=1kb)	ENSMUSG00000046846	0	66712	Spesp1	sperm equatorial segment protein 1
10-79754251-79754500	19.4559	1.05874e-09	7.13493e-07	Promoter (<=1kb)	ENSMUSG00000020327	-576	67112	Fgf22	fibroblast growth factor 22
7-31162376-31162625	-18.7055	1.09183e-09	7.29004e-07	Promoter (<=1kb)	ENSMUSG00000100985	18	100038516	Gm10640	predicted gene 10640
8-48300876-48301125	-13.5109	1.09691e-09	7.31046e-07	Promoter (<=1kb)	ENSMUSG00000031561	-777	23965	Tenm3	teneurin transmembrane protein 3
17-43158876-43159125	14.9497	1.10068e-09	7.32209e-07	Promoter (<=1kb)	ENSMUSG00000117011	-585	545207	E130008D07Rik	RIKEN cDNA E130008D07 gene
1-5020876-5021125	-9.68682	1.11915e-09	7.43131e-07	Promoter (1-2kb)	ENSMUSG00000002459	-1337	58175	Rgs20	regulator of G-protein signaling 20
3-137982126-137982375	12.1135	1.16011e-09	7.67514e-07	Promoter (<=1kb)	ENSMUSG00000028159	-581	26377	Dapp1	dual adaptor for phosphotyrosine and 3-phosphoinositides 1
3-88365876-88366125	-12.8041	1.19977e-09	7.87989e-07	Promoter (<=1kb)	ENSMUSG00000041423	-597	68957	Paqr6	progestin and adipoQ receptor family member VI
1-186967376-186967625	-7.22145	1.30458e-09	8.46724e-07	Promoter (<=1kb)	ENSMUSG00000039224	0	110957	D1Pas1	DNA segment, Chr 1, Pasteur Institute 1
6-128425251-128425500	-22.5431	1.30558e-09	8.46724e-07	Promoter (<=1kb)	ENSMUSG00000001518	-320	101142	Itfg2	integrin alpha FG-GAP repeat containing 2
7-4866126-4866375	-7.32573	1.35049e-09	8.72721e-07	Promoter (<=1kb)	ENSMUSG00000052605	0	67441	Isoc2b	isochorismatase domain containing 2b
17-25116126-25116375	-8.39727	1.35834e-09	8.76234e-07	Promoter (<=1kb)	ENSMUSG00000024170	-159	71718	Telo2	telomere maintenance 2
19-59171876-59172125	-8.49955	1.3641e-09	8.78381e-07	Promoter (1-2kb)	ENSMUSG00000006270	-1820	22326	Vax1	ventral anterior homeobox 1
17-24731626-24731875	29.2274	1.4206e-09	9.08297e-07	Promoter (<=1kb)	ENSMUSG00000002500	-810	66211	Rpl3l	ribosomal protein L3-like
17-24731751-24732000	29.2274	1.4206e-09	9.08297e-07	Promoter (<=1kb)	ENSMUSG00000002500	-685	66211	Rpl3l	ribosomal protein L3-like
2-38644126-38644375	-5.14193	1.43822e-09	9.17944e-07	Promoter (<=1kb)	ENSMUSG00000026750	-39	19177	Psmb7	proteasome (prosome, macropain) subunit, beta type 7
4-134451001-134451250	-6.77429	1.49051e-09	9.46311e-07	Promoter (<=1kb)	ENSMUSG00000087343	-830	69409	1700021N21Rik	RIKEN cDNA 1700021N21 gene
5-76857126-76857375	-12.1852	1.58306e-09	9.99805e-07	Promoter (1-2kb)	ENSMUSG00000036377	-1467	320827	C530008M17Rik	RIKEN cDNA C530008M17 gene
4-139653376-139653625	-11.9332	1.63403e-09	1.02484e-06	Promoter (<=1kb)	ENSMUSG00000028738	0	83770	Tas1r2	taste receptor, type 1, member 2
7-30515126-30515375	-13.2217	1.65711e-09	1.03752e-06	Promoter (<=1kb)	ENSMUSG00000062132	4	100504207	Arhgap33os	Rho GTPase activating protein 33, opposite strand
2-32096001-32096250	-11.568	1.68022e-09	1.04836e-06	Promoter (<=1kb)	ENSMUSG00000051373	0	227721	Plpp7	phospholipid phosphatase 7 (inactive)
2-104069876-104070125	-12.7329	1.7061e-09	1.06268e-06	Promoter (<=1kb)	ENSMUSG00000068686	0	333883	Cd59b	CD59b antigen
6-124728376-124728625	11.5625	1.78974e-09	1.10986e-06	Promoter (<=1kb)	ENSMUSG00000004266	83	15170	Ptpn6	protein tyrosine phosphatase, non-receptor type 6
10-77620626-77620875	12.7941	1.80928e-09	1.11924e-06	Promoter (1-2kb)	ENSMUSG00000009293	-1400	22213	Ube2g2	ubiquitin-conjugating enzyme E2G 2
9-109105126-109105375	-14.7927	1.91175e-09	1.17459e-06	Promoter (<=1kb)	ENSMUSG00000053646	-126	235611	Plxnb1	plexin B1
6-83763126-83763375	-9.87614	1.91789e-09	1.17637e-06	Promoter (<=1kb)	ENSMUSG00000099354	-261	67934	1700124L16Rik	RIKEN cDNA 1700124L16 gene
13-3478001-3478250	12.6751	1.93982e-09	1.1838e-06	Promoter (<=1kb)	ENSMUSG00000097709	0	73270	1700024F13Rik	RIKEN cDNA 1700024F13 gene
10-4265501-4265750	-10.9844	2.06917e-09	1.26061e-06	Promoter (<=1kb)	ENSMUSG00000038587	-630	83397	Akap12	A kinase (PRKA) anchor protein (gravin) 12
6-29318876-29319125	21.5486	2.35716e-09	1.42646e-06	Promoter (<=1kb)	ENSMUSG00000039742	-15	330277	Fam71f1	family with sequence similarity 71, member F1
5-112355876-112356125	19.3252	2.67894e-09	1.60244e-06	Promoter (<=1kb)	ENSMUSG00000051503	0	625424	Gm6583	predicted gene 6583
15-81859751-81860000	-10.5704	2.79558e-09	1.66292e-06	Promoter (<=1kb)	ENSMUSG00000048546	-955	57259	Tob2	transducer of ERBB2, 2
6-142812876-142813125	-17.0104	2.87223e-09	1.69563e-06	Promoter (1-2kb)	ENSMUSG00000072683	-1106	665037	Gm7457	predicted gene 7457
7-24333626-24333875	8.84574	3.07421e-09	1.80603e-06	Promoter (<=1kb)	ENSMUSG00000055826	61	69301	Tescl	tescalcin-like
11-7190126-7190375	-13.0441	3.16604e-09	1.84501e-06	Promoter (1-2kb)	ENSMUSG00000087512	-1557	100041347	Gm11985	predicted gene 11985
5-92392626-92392875	-11.44	3.183e-09	1.85191e-06	Promoter (<=1kb)	ENSMUSG00000034842	41	109979	Art3	ADP-ribosyltransferase 3
10-62579001-62579250	-13.8956	3.31649e-09	1.92031e-06	Promoter (<=1kb)	ENSMUSG00000036955	-544	72320	Kif1bp	KIF1 binding protein
7-11005501-11005750	-20.7458	3.38392e-09	1.95622e-06	Promoter (<=1kb)	ENSMUSG00000054272	0	245109	Zscan4c	zinc finger and SCAN domain containing 4C
15-99600126-99600375	-12.217	3.50412e-09	2.01926e-06	Promoter (1-2kb)	ENSMUSG00000043144	-1025	11831	Aqp6	aquaporin 6
1-185496876-185497125	-18.266	3.55593e-09	2.04586e-06	Promoter (<=1kb)	ENSMUSG00000102185	-263	114668	5033404E19Rik	NSA2 ribosome biogenesis homolog pseudogene
8-48300751-48301000	-12.1046	3.58175e-09	2.05418e-06	Promoter (<=1kb)	ENSMUSG00000031561	-652	23965	Tenm3	teneurin transmembrane protein 3
15-97732251-97732500	19.0585	3.59139e-09	2.05548e-06	Promoter (<=1kb)	ENSMUSG00000022468	-912	19011	Endou	endonuclease, polyU-specific
10-24869501-24869750	-10.3996	3.81089e-09	2.17183e-06	Promoter (<=1kb)	ENSMUSG00000019984	-236	70208	Med23	mediator complex subunit 23
12-118530001-118530250	-12.2227	3.86542e-09	2.19599e-06	Promoter (<=1kb)	ENSMUSG00000113875	0	100384890	D230030E09Rik	Riken cDNA D230030E09 gene
7-25633126-25633375	-9.00867	3.88701e-09	2.20479e-06	Promoter (1-2kb)	ENSMUSG00000060376	-1383	12039	Bckdha	branched chain ketoacid dehydrogenase E1, alpha polypeptide
10-108701251-108701500	-17.9466	4.13771e-09	2.33237e-06	Promoter (1-2kb)	ENSMUSG00000112039	-1091	368203	Gm5136	predicted gene 5136
3-92338876-92339125	-17.8549	4.1781e-09	2.35148e-06	Promoter (<=1kb)	ENSMUSG00000042212	-15	20758	Sprr2d	small proline-rich protein 2D
16-18776251-18776500	-16.0505	4.3488e-09	2.42119e-06	Promoter (<=1kb)	ENSMUSG00000041378	-347	12741	Cldn5	claudin 5
11-60037126-60037375	15.4973	4.84464e-09	2.66446e-06	Promoter (<=1kb)	ENSMUSG00000000301	-121	18618	Pemt	phosphatidylethanolamine N-methyltransferase
3-57576501-57576750	-10.4222	5.00127e-09	2.73398e-06	Promoter (<=1kb)	ENSMUSG00000027803	-591	97064	Wwtr1	WW domain containing transcription regulator 1
2-18055001-18055250	-15.7435	5.12775e-09	2.78628e-06	Promoter (<=1kb)	ENSMUSG00000026743	0	17354	Mllt10	myeloid/lymphoid or mixed-lineage leukemia; translocated to, 10
8-95306376-95306625	-17.4041	5.16326e-09	2.80137e-06	Promoter (<=1kb)	ENSMUSG00000031789	0	333329	Cngb1	cyclic nucleotide gated channel beta 1
15-89067501-89067750	-10.4607	5.18757e-09	2.81035e-06	Promoter (1-2kb)	ENSMUSG00000058441	-1923	406218	Panx2	pannexin 2
17-25257126-25257375	-14.8391	5.29387e-09	2.85512e-06	Promoter (<=1kb)	ENSMUSG00000047507	-762	545192	Baiap3	BAI1-associated protein 3
2-142902501-142902750	-8.24299	5.28948e-09	2.85512e-06	Promoter (<=1kb)	ENSMUSG00000086504	-215	75053	Kif16bos	kinesin family member 16B, opposite strand
10-79708751-79709000	-10.6331	5.3264e-09	2.86839e-06	Promoter (<=1kb)	ENSMUSG00000023175	-598	12215	Bsg	basigin
15-83099626-83099875	-11.2575	5.40684e-09	2.90306e-06	Promoter (<=1kb)	ENSMUSG00000058586	-329	68607	Serhl	serine hydrolase-like
10-80341126-80341375	-7.68305	5.4239e-09	2.90528e-06	Promoter (1-2kb)	ENSMUSG00000043822	-1041	66548	Adamtsl5	ADAMTS-like 5
1-167618126-167618375	-9.12291	5.49939e-09	2.93967e-06	Promoter (<=1kb)	ENSMUSG00000015843	0	20183	Rxrg	retinoid X receptor gamma
4-155841876-155842125	-10.9333	5.51659e-09	2.94452e-06	Promoter (<=1kb)	ENSMUSG00000029070	-179	74761	Mxra8	matrix-remodelling associated 8
16-20591251-20591500	-8.17226	5.94431e-09	3.14012e-06	Promoter (<=1kb)	ENSMUSG00000046613	95	328643	Vwa5b2	von Willebrand factor A domain containing 5B2
5-64960001-64960250	-9.82947	5.94657e-09	3.14012e-06	Promoter (<=1kb)	ENSMUSG00000051498	0	21899	Tlr6	toll-like receptor 6
8-95306251-95306500	-21.3354	6.22615e-09	3.26073e-06	Promoter (<=1kb)	ENSMUSG00000031789	38	333329	Cngb1	cyclic nucleotide gated channel beta 1
7-57580626-57580875	25.33	6.50083e-09	3.38012e-06	Promoter (<=1kb)	ENSMUSG00000099203	-186	102466156	Mir6389	microRNA 6389
4-58501001-58501250	-10.0747	6.72626e-09	3.48389e-06	Promoter (1-2kb)	ENSMUSG00000038668	-1598	14745	Lpar1	lysophosphatidic acid receptor 1
9-115908376-115908625	-7.53822	6.72928e-09	3.48389e-06	Promoter (<=1kb)	ENSMUSG00000056880	-830	73748	Gadl1	glutamate decarboxylase-like 1
10-78041626-78041875	8.60314	7.01964e-09	3.60841e-06	Promoter (<=1kb)	ENSMUSG00000000731	0	11634	Aire	autoimmune regulator (autoimmune polyendocrinopathy candidiasis ectodermal dystrophy)
13-64265626-64265875	20.6926	7.1658e-09	3.66791e-06	Promoter (<=1kb)	ENSMUSG00000097101	-602	66503	1810034E14Rik	RIKEN cDNA 1810034E14 gene
5-115273126-115273375	-15.397	7.41011e-09	3.77162e-06	Promoter (<=1kb)	ENSMUSG00000041740	-228	50849	Rnf10	ring finger protein 10
3-94371751-94372000	-8.50745	7.43428e-09	3.77331e-06	Promoter (<=1kb)	ENSMUSG00000028150	-794	19885	Rorc	RAR-related orphan receptor gamma
9-56865126-56865375	-12.0764	7.72947e-09	3.90125e-06	Promoter (<=1kb)	ENSMUSG00000032911	93	121021	Cspg4	chondroitin sulfate proteoglycan 4
8-94976251-94976500	-17.8607	7.7961e-09	3.92393e-06	Promoter (<=1kb)	ENSMUSG00000031785	-493	14766	Adgrg1	adhesion G protein-coupled receptor G1
10-78041501-78041750	7.28528	7.94177e-09	3.98616e-06	Promoter (<=1kb)	ENSMUSG00000000731	0	11634	Aire	autoimmune regulator (autoimmune polyendocrinopathy candidiasis ectodermal dystrophy)
8-13838501-13838750	-9.45679	7.97939e-09	3.9995e-06	Promoter (<=1kb)	ENSMUSG00000057116	-112	231201	AF366264	cDNA sequence AF366264
17-55971376-55971625	-9.10625	8.13203e-09	4.05914e-06	Promoter (<=1kb)	ENSMUSG00000039154	0	20420	Shd	src homology 2 domain-containing transforming protein D
5-134560001-134560250	8.81543	8.24346e-09	4.10909e-06	Promoter (<=1kb)	ENSMUSG00000085957	0	214292	Syna	syncytin a
9-119562376-119562625	-12.687	8.36148e-09	4.16219e-06	Promoter (<=1kb)	ENSMUSG00000032511	53	20271	Scn5a	sodium channel, voltage-gated, type V, alpha
5-35361626-35361875	24.6212	8.68673e-09	4.29456e-06	Promoter (<=1kb)	ENSMUSG00000106762	67	74429	4930478P22Rik	RIKEN cDNA 4930478P22 gene
13-45545876-45546125	-9.08697	8.73372e-09	4.31189e-06	Promoter (<=1kb)	ENSMUSG00000000253	-28	66355	Gmpr	guanosine monophosphate reductase
14-55826501-55826750	-7.8815	8.79094e-09	4.33423e-06	Promoter (<=1kb)	ENSMUSG00000023411	-288	73181	Nfatc4	nuclear factor of activated T cells, cytoplasmic, calcineurin dependent 4
10-127704501-127704750	25.8242	9.03789e-09	4.43785e-06	Promoter (<=1kb)	ENSMUSG00000025401	-420	432516	Myo1a	myosin IA
10-127704626-127704875	25.8242	9.03789e-09	4.43785e-06	Promoter (<=1kb)	ENSMUSG00000025401	-295	432516	Myo1a	myosin IA
14-105427376-105427625	-7.43116	9.35613e-09	4.57549e-06	Promoter (<=1kb)	ENSMUSG00000115548	0	71362	5430440P10Rik	RIKEN cDNA 5430440P10 gene
13-52596626-52596875	-20.5967	9.4703e-09	4.61262e-06	Promoter (<=1kb)	ENSMUSG00000021457	0	20963	Syk	spleen tyrosine kinase
15-76199501-76199750	-7.69698	9.46518e-09	4.61262e-06	Promoter (<=1kb)	ENSMUSG00000022565	85	18810	Plec	plectin
17-31637501-31637750	-7.70488	9.54438e-09	4.62167e-06	Promoter (<=1kb)	ENSMUSG00000024039	-263	12411	Cbs	cystathionine beta-synthase
10-81291126-81291375	-9.76543	9.61438e-09	4.63909e-06	Promoter (<=1kb)	ENSMUSG00000034917	0	27375	Tjp3	tight junction protein 3
14-105426876-105427125	-11.0039	9.67595e-09	4.66259e-06	Promoter (<=1kb)	ENSMUSG00000115548	-434	71362	5430440P10Rik	RIKEN cDNA 5430440P10 gene
4-155841626-155841875	-12.158	9.7289e-09	4.68186e-06	Promoter (<=1kb)	ENSMUSG00000029070	-429	74761	Mxra8	matrix-remodelling associated 8
17-12940751-12941000	-11.7395	9.81197e-09	4.71557e-06	Promoter (<=1kb)	ENSMUSG00000062480	-151	224530	Acat3	acetyl-Coenzyme A acetyltransferase 3
5-128433626-128433875	-12.4936	1.00667e-08	4.81881e-06	Promoter (<=1kb)	ENSMUSG00000034310	-549	243274	Tmem132d	transmembrane protein 132D
19-6829876-6830125	11.6015	1.0132e-08	4.83727e-06	Promoter (<=1kb)	ENSMUSG00000104884	0	100628576	Mir5046	microRNA 5046
17-46648876-46649125	17.1572	1.04778e-08	4.97608e-06	Promoter (<=1kb)	ENSMUSG00000002767	0	27398	Mrpl2	mitochondrial ribosomal protein L2
4-145837126-145837375	-8.75383	1.0552e-08	4.99822e-06	Promoter (<=1kb)	ENSMUSG00000096233	0	236069	Gm13238	carnitine deficiency-associated gene expressed in ventricle 3 pseudogene
4-130167626-130167875	-12.5861	1.06981e-08	5.04758e-06	Promoter (1-2kb)	ENSMUSG00000028776	-1015	94242	Tinagl1	tubulointerstitial nephritis antigen-like 1
10-78434876-78435125	14.4173	1.07982e-08	5.08819e-06	Promoter (<=1kb)	ENSMUSG00000098932	77	102465221	Mir6410	microRNA 6410
9-21237376-21237625	-6.01548	1.11574e-08	5.2506e-06	Promoter (<=1kb)	ENSMUSG00000003308	-183	50868	Keap1	kelch-like ECH-associated protein 1
4-130167501-130167750	-10.7302	1.13752e-08	5.33231e-06	Promoter (<=1kb)	ENSMUSG00000028776	-890	94242	Tinagl1	tubulointerstitial nephritis antigen-like 1
17-24235126-24235375	-27.2724	1.14688e-08	5.3623e-06	Promoter (<=1kb)	ENSMUSG00000093270	-522	100628603	Mir5134	microRNA 5134
8-84716001-84716250	-15.2922	1.15652e-08	5.39342e-06	Promoter (1-2kb)	ENSMUSG00000001911	-1933	18032	Nfix	nuclear factor I/X
1-58029751-58030000	-12.0496	1.22383e-08	5.6708e-06	Promoter (<=1kb)	ENSMUSG00000063558	0	11761	Aox1	aldehyde oxidase 1
15-99600251-99600500	-11.8118	1.23575e-08	5.71141e-06	Promoter (<=1kb)	ENSMUSG00000043144	-900	11831	Aqp6	aquaporin 6
9-121496126-121496375	-9.51466	1.23757e-08	5.71251e-06	Promoter (<=1kb)	ENSMUSG00000032532	-432	12424	Cck	cholecystokinin
7-19118501-19118750	-11.9025	1.2452e-08	5.74041e-06	Promoter (<=1kb)	ENSMUSG00000085601	-133	243866	Gm4969	predicted gene 4969
5-104434501-104434750	15.637	1.25864e-08	5.78028e-06	Promoter (<=1kb)	ENSMUSG00000029304	-368	20750	Spp1	secreted phosphoprotein 1
6-30738126-30738375	-9.06668	1.25733e-08	5.78028e-06	Promoter (<=1kb)	ENSMUSG00000051855	71	17294	Mest	mesoderm specific transcript
1-71641126-71641375	-11.402	1.26657e-08	5.80197e-06	Promoter (<=1kb)	ENSMUSG00000026193	0	14268	Fn1	fibronectin 1
11-82044876-82045125	-16.5153	1.28863e-08	5.8733e-06	Promoter (<=1kb)	ENSMUSG00000035373	-587	20306	Ccl7	chemokine (C-C motif) ligand 7
7-31263001-31263250	-22.0095	1.30493e-08	5.94008e-06	Promoter (<=1kb)	ENSMUSG00000101554	-507	100043827	Scgb2b1	secretoglobin, family 2B, member 1
18-14782001-14782250	19.2368	1.41028e-08	6.3636e-06	Promoter (<=1kb)	ENSMUSG00000054321	-995	72504	Taf4b	TATA-box binding protein associated factor 4b
11-110967376-110967625	15.0426	1.43279e-08	6.44909e-06	Promoter (<=1kb)	ENSMUSG00000051497	-408	16517	Kcnj16	potassium inwardly-rectifying channel, subfamily J, member 16
9-108111376-108111625	-9.20322	1.43803e-08	6.46464e-06	Promoter (<=1kb)	ENSMUSG00000032589	-963	12217	Bsn	bassoon
9-63759251-63759500	-14.3321	1.4687e-08	6.578e-06	Promoter (1-2kb)	ENSMUSG00000032402	-1257	17127	Smad3	SMAD family member 3
16-18776376-18776625	-14.4833	1.47358e-08	6.59171e-06	Promoter (<=1kb)	ENSMUSG00000041378	-222	12741	Cldn5	claudin 5
11-87988126-87988375	-21.5707	1.49888e-08	6.68834e-06	Promoter (<=1kb)	ENSMUSG00000020483	-593	68097	Dynll2	dynein light chain LC8-type 2
14-32598626-32598875	-9.08202	1.50825e-08	6.71362e-06	Promoter (<=1kb)	ENSMUSG00000041730	-532	107751	Prrxl1	paired related homeobox protein-like 1
1-185496751-185497000	-20.2095	1.53846e-08	6.83125e-06	Promoter (<=1kb)	ENSMUSG00000102185	-388	114668	5033404E19Rik	NSA2 ribosome biogenesis homolog pseudogene
7-25386876-25387125	14.666	1.53842e-08	6.83125e-06	Promoter (1-2kb)	ENSMUSG00000003123	-1950	16890	Lipe	lipase, hormone sensitive
9-90272376-90272625	11.7998	1.56897e-08	6.94118e-06	Promoter (1-2kb)	ENSMUSG00000037410	-1572	67016	Tbc1d2b	TBC1 domain family, member 2B
15-101054751-101055000	9.06685	1.58364e-08	6.99487e-06	Promoter (<=1kb)	ENSMUSG00000095440	-352	668225	Fignl2	fidgetin-like 2
4-106622376-106622625	-9.44847	1.58497e-08	6.99487e-06	Promoter (<=1kb)	ENSMUSG00000034919	0	230576	Ttc22	tetratricopeptide repeat domain 22
2-75939126-75939375	-14.4512	1.60463e-08	7.07302e-06	Promoter (<=1kb)	ENSMUSG00000075273	-541	72421	Ttc30b	tetratricopeptide repeat domain 30B
15-59306876-59307125	-6.83882	1.6497e-08	7.21891e-06	Promoter (<=1kb)	ENSMUSG00000098528	0	100416830	Zfp572	zinc finger protein 572
7-25633251-25633500	-8.20371	1.73351e-08	7.55938e-06	Promoter (1-2kb)	ENSMUSG00000060376	-1508	12039	Bckdha	branched chain ketoacid dehydrogenase E1, alpha polypeptide
6-13413126-13413375	-22.9114	1.79779e-08	7.80092e-06	Promoter (<=1kb)	ENSMUSG00000101894	0	69413	1700016P04Rik	RIKEN cDNA 1700016P04 gene
9-21237251-21237500	-11.274	1.84737e-08	7.9834e-06	Promoter (<=1kb)	ENSMUSG00000003308	-58	50868	Keap1	kelch-like ECH-associated protein 1
15-80671376-80671625	-6.86059	2.00569e-08	8.55934e-06	Promoter (<=1kb)	ENSMUSG00000022408	-222	213956	Fam83f	family with sequence similarity 83, member F
9-98856626-98856875	10.9593	2.06237e-08	8.73699e-06	Promoter (<=1kb)	ENSMUSG00000063058	132	623186	Prr23a2	proline rich 23A, member 2
11-29825251-29825500	-8.15433	2.08392e-08	8.81007e-06	Promoter (<=1kb)	ENSMUSG00000078157	168	216622	4931440F15Rik	RIKEN cDNA 4931440F15 gene
3-82876626-82876875	-9.44669	2.08927e-08	8.8224e-06	Promoter (<=1kb)	ENSMUSG00000086273	0	78212	Rbm46os	RNA binding motif protein 46, opposite strand
9-63759126-63759375	-10.1023	2.11675e-08	8.91762e-06	Promoter (1-2kb)	ENSMUSG00000032402	-1132	17127	Smad3	SMAD family member 3
8-95306876-95307125	-15.3545	2.13171e-08	8.97019e-06	Promoter (<=1kb)	ENSMUSG00000031789	-291	333329	Cngb1	cyclic nucleotide gated channel beta 1
1-10993001-10993250	-7.52427	2.19144e-08	9.1895e-06	Promoter (<=1kb)	ENSMUSG00000048960	-215	109294	Prex2	phosphatidylinositol-3,4,5-trisphosphate-dependent Rac exchange factor 2
10-108701376-108701625	-13.1429	2.21052e-08	9.24809e-06	Promoter (1-2kb)	ENSMUSG00000112039	-1216	368203	Gm5136	predicted gene 5136
X-67693626-67693875	-15.4	2.32602e-08	9.64211e-06	Promoter (<=1kb)	ENSMUSG00000079578	-64	382217	Gm1140	predicted gene 1140
11-120438626-120438875	18.5815	2.41591e-08	9.95772e-06	Promoter (<=1kb)	ENSMUSG00000039703	-918	217365	Nploc4	NPL4 homolog, ubiquitin recognition factor
2-168767251-168767500	-6.89588	2.52866e-08	1.03167e-05	Promoter (<=1kb)	ENSMUSG00000027547	-50	99377	Sall4	spalt like transcription factor 4
6-53821001-53821250	-5.90748	2.52845e-08	1.03167e-05	Promoter (<=1kb)	ENSMUSG00000043496	-171	66873	Tril	TLR4 interactor with leucine-rich repeats
5-76839626-76839875	-26.1968	2.54187e-08	1.03472e-05	Promoter (<=1kb)	ENSMUSG00000036377	-724	320827	C530008M17Rik	RIKEN cDNA C530008M17 gene
5-128433501-128433750	-11.3344	2.61142e-08	1.05591e-05	Promoter (<=1kb)	ENSMUSG00000034310	-424	243274	Tmem132d	transmembrane protein 132D
1-75360376-75360625	-6.10462	2.64137e-08	1.06564e-05	Promoter (<=1kb)	ENSMUSG00000026208	47	13346	Des	desmin
7-3628751-3629000	-9.76149	2.65489e-08	1.0699e-05	Promoter (<=1kb)	ENSMUSG00000006335	86	69714	Tfpt	TCF3 (E2A) fusion partner
10-82083126-82083375	-5.36707	2.90861e-08	1.16308e-05	Promoter (<=1kb)	ENSMUSG00000112160	0	666584	BC024063	cDNA sequence BC024063
11-82045001-82045250	-18.366	2.91698e-08	1.16514e-05	Promoter (<=1kb)	ENSMUSG00000035373	-462	20306	Ccl7	chemokine (C-C motif) ligand 7
4-145510626-145510875	-8.50069	2.95262e-08	1.17548e-05	Promoter (<=1kb)	ENSMUSG00000078503	0	101056073	Zfp990	zinc finger protein 990
17-83350626-83350875	-13.3143	3.02238e-08	1.1993e-05	Promoter (<=1kb)	ENSMUSG00000032624	-56	78798	Eml4	echinoderm microtubule associated protein like 4
10-79861251-79861500	-13.3771	3.14143e-08	1.23695e-05	Promoter (<=1kb)	ENSMUSG00000006498	-238	19205	Ptbp1	polypyrimidine tract binding protein 1
5-148949501-148949750	-13.1664	3.14462e-08	1.23695e-05	Promoter (<=1kb)	ENSMUSG00000079069	-500	71473	8430423G03Rik	RIKEN cDNA 8430423G03 gene
15-97768376-97768625	-8.55082	3.16674e-08	1.2443e-05	Promoter (<=1kb)	ENSMUSG00000022469	-404	223864	Rapgef3	Rap guanine nucleotide exchange factor (GEF) 3
17-31131126-31131375	-9.63996	3.17894e-08	1.24774e-05	Promoter (1-2kb)	ENSMUSG00000024029	-1480	21786	Tff3	trefoil factor 3, intestinal
14-76417501-76417750	12.1551	3.20972e-08	1.25846e-05	Promoter (<=1kb)	ENSMUSG00000022010	-604	21807	Tsc22d1	TSC22 domain family, member 1
3-88365751-88366000	-10.4473	3.24929e-08	1.27259e-05	Promoter (<=1kb)	ENSMUSG00000041423	-722	68957	Paqr6	progestin and adipoQ receptor family member VI
4-150067001-150067250	-14.9059	3.34904e-08	1.30741e-05	Promoter (1-2kb)	ENSMUSG00000065493	-1204	723848	Mir34a	microRNA 34a
1-91406001-91406250	-9.32973	3.41512e-08	1.32891e-05	Promoter (<=1kb)	ENSMUSG00000100253	0	67086	1700020N18Rik	RIKEN cDNA 1700020N18 gene
6-29318751-29319000	23.3045	3.449e-08	1.33931e-05	Promoter (<=1kb)	ENSMUSG00000039742	-140	330277	Fam71f1	family with sequence similarity 71, member F1
2-35282501-35282750	-6.21065	3.46289e-08	1.34317e-05	Promoter (<=1kb)	ENSMUSG00000026879	0	227753	Gsn	gelsolin
6-17198001-17198250	-12.1814	3.50012e-08	1.35504e-05	Promoter (<=1kb)	ENSMUSG00000085171	0	319682	D830026I12Rik	RIKEN cDNA D830026I12 gene
7-57580751-57581000	29.6113	3.56188e-08	1.37567e-05	Promoter (<=1kb)	ENSMUSG00000099203	-61	102466156	Mir6389	microRNA 6389
5-113650501-113650750	-10.1406	3.6288e-08	1.39704e-05	Promoter (<=1kb)	ENSMUSG00000042190	-75	14747	Cmklr1	chemokine-like receptor 1
13-37345001-37345250	-6.55245	3.66553e-08	1.40669e-05	Promoter (<=1kb)	ENSMUSG00000021423	0	17084	Ly86	lymphocyte antigen 86
11-19922501-19922750	-28.3677	3.73025e-08	1.42698e-05	Promoter (1-2kb)	ENSMUSG00000045671	-1625	114716	Spred2	sprouty-related, EVH1 domain containing 2
2-27104626-27104875	-14.4469	3.75299e-08	1.43417e-05	Promoter (<=1kb)	ENSMUSG00000036040	0	77794	Adamtsl2	ADAMTS-like 2
15-85132251-85132500	-10.3149	3.76064e-08	1.43433e-05	Promoter (<=1kb)	ENSMUSG00000022431	148	67747	Ribc2	RIB43A domain with coiled-coils 2
10-23350626-23350875	-9.70162	3.85272e-08	1.46237e-05	Promoter (<=1kb)	ENSMUSG00000010461	0	14051	Eya4	EYA transcriptional coactivator and phosphatase 4
7-29772876-29773125	-12.1558	3.91014e-08	1.48171e-05	Promoter (<=1kb)	ENSMUSG00000089139	-169	100316711	Mir1964	microRNA 1964
4-150139626-150139875	-8.37768	3.94702e-08	1.49411e-05	Promoter (<=1kb)	ENSMUSG00000028976	73	56485	Slc2a5	solute carrier family 2 (facilitated glucose transporter), member 5
10-78718751-78719000	20.6365	4.03695e-08	1.52656e-05	Promoter (<=1kb)	ENSMUSG00000005355	-457	12365	Casp14	caspase 14
14-54782751-54783000	16.6064	4.07601e-08	1.53972e-05	Promoter (<=1kb)	ENSMUSG00000022180	-805	50934	Slc7a8	solute carrier family 7 (cationic amino acid transporter, y+ system), member 8
13-15807126-15807375	-19.7993	4.12338e-08	1.55599e-05	Promoter (<=1kb)	ENSMUSG00000113338	0	328190	A530046M15Rik	RIKEN cDNA A530046M15 gene
12-111812126-111812375	13.3037	4.15145e-08	1.56332e-05	Promoter (<=1kb)	ENSMUSG00000021287	0	74335	Xrcc3	X-ray repair complementing defective repair in Chinese hamster cells 3
5-134560126-134560375	8.82819	4.19347e-08	1.57751e-05	Promoter (<=1kb)	ENSMUSG00000085957	0	214292	Syna	syncytin a
1-10992876-10993125	-14.0465	4.27637e-08	1.60702e-05	Promoter (<=1kb)	ENSMUSG00000048960	-340	109294	Prex2	phosphatidylinositol-3,4,5-trisphosphate-dependent Rac exchange factor 2
X-169927126-169927375	-13.4172	4.2996e-08	1.6124e-05	Promoter (<=1kb)	ENSMUSG00000035299	-100	17318	Mid1	midline 1
10-80435251-80435500	12.0168	4.59149e-08	1.71299e-05	Promoter (1-2kb)	ENSMUSG00000020167	-1604	21423	Tcf3	transcription factor 3
15-85036376-85036625	-6.78062	4.65231e-08	1.73033e-05	Promoter (<=1kb)	ENSMUSG00000022434	-464	73225	Fam118a	family with sequence similarity 118, member A
9-108831751-108832000	-6.87034	4.75789e-08	1.76597e-05	Promoter (<=1kb)	ENSMUSG00000023473	11	107934	Celsr3	cadherin, EGF LAG seven-pass G-type receptor 3
15-101054626-101054875	8.15726	4.84745e-08	1.79207e-05	Promoter (<=1kb)	ENSMUSG00000095440	-227	668225	Fignl2	fidgetin-like 2
19-46055876-46056125	5.23708	4.86414e-08	1.79207e-05	Promoter (<=1kb)	ENSMUSG00000055491	-414	226169	Pprc1	peroxisome proliferative activated receptor, gamma, coactivator-related 1
5-8368876-8369125	-23.5681	4.8705e-08	1.79207e-05	Promoter (<=1kb)	ENSMUSG00000040537	-716	11496	Adam22	a disintegrin and metallopeptidase domain 22
5-134561876-134562125	11.6481	5.01525e-08	1.83205e-05	Promoter (1-2kb)	ENSMUSG00000085957	-1705	214292	Syna	syncytin a
6-72303626-72303875	-13.612	5.05308e-08	1.84339e-05	Promoter (<=1kb)	ENSMUSG00000056370	-735	20388	Sftpb	surfactant associated protein B
2-127337501-127337750	-12.0359	5.28597e-08	1.92061e-05	Promoter (<=1kb)	ENSMUSG00000050468	-889	215095	Astl	astacin-like metalloendopeptidase (M12 family)
7-4660626-4660875	-16.9145	5.62352e-08	2.02294e-05	Promoter (1-2kb)	ENSMUSG00000052296	-1607	243819	Ppp6r1	protein phosphatase 6, regulatory subunit 1
15-84721751-84722000	-13.0105	5.7351e-08	2.05288e-05	Promoter (1-2kb)	ENSMUSG00000116396	-1485	328576	Gm20556	predicted gene, 20556
11-78094001-78094250	-12.3102	5.76794e-08	2.06171e-05	Promoter (<=1kb)	ENSMUSG00000037750	-410	216971	Fam222b	family with sequence similarity 222, member B
7-139189001-139189250	-17.4606	5.77118e-08	2.06171e-05	Promoter (<=1kb)	ENSMUSG00000015981	-484	57740	Stk32c	serine/threonine kinase 32C
1-74713126-74713375	-7.17944	5.77888e-08	2.06243e-05	Promoter (<=1kb)	ENSMUSG00000026170	-199	104086	Cyp27a1	cytochrome P450, family 27, subfamily a, polypeptide 1
10-23350751-23351000	-10.6853	6.08046e-08	2.15941e-05	Promoter (<=1kb)	ENSMUSG00000010461	0	14051	Eya4	EYA transcriptional coactivator and phosphatase 4
9-14718126-14718375	-15.2137	6.17623e-08	2.1869e-05	Promoter (<=1kb)	ENSMUSG00000036912	98	330890	Piwil4	piwi-like RNA-mediated gene silencing 4
14-55826376-55826625	-8.95941	6.25635e-08	2.20887e-05	Promoter (<=1kb)	ENSMUSG00000023411	-413	73181	Nfatc4	nuclear factor of activated T cells, cytoplasmic, calcineurin dependent 4
10-95560001-95560250	-13.3312	6.41797e-08	2.26152e-05	Promoter (<=1kb)	ENSMUSG00000092867	-680	100526463	Mir3058	microRNA 3058
11-95842126-95842375	-15.7379	6.41428e-08	2.26152e-05	Promoter (<=1kb)	ENSMUSG00000038811	0	14710	Gngt2	guanine nucleotide binding protein (G protein), gamma transducing activity polypeptide 2
9-108111501-108111750	-9.62784	6.83659e-08	2.3881e-05	Promoter (1-2kb)	ENSMUSG00000032589	-1088	12217	Bsn	bassoon
1-118627626-118627875	-5.49871	6.97595e-08	2.42741e-05	Promoter (<=1kb)	ENSMUSG00000026380	-70	81879	Tfcp2l1	transcription factor CP2-like 1
11-73266626-73266875	19.1619	7.05942e-08	2.45174e-05	Promoter (<=1kb)	ENSMUSG00000043029	-513	246788	Trpv3	transient receptor potential cation channel, subfamily V, member 3
X-79517376-79517625	7.0745	7.37058e-08	2.55002e-05	Promoter (<=1kb)	ENSMUSG00000073077	-91	636104	Gm7173	predicted gene 7173
14-32598751-32599000	-7.07546	7.39129e-08	2.55474e-05	Promoter (<=1kb)	ENSMUSG00000041730	-407	107751	Prrxl1	paired related homeobox protein-like 1
10-80434376-80434625	-21.6441	7.55417e-08	2.60323e-05	Promoter (<=1kb)	ENSMUSG00000020167	-729	21423	Tcf3	transcription factor 3
9-115908251-115908500	-11.3872	7.56035e-08	2.60323e-05	Promoter (<=1kb)	ENSMUSG00000056880	-955	73748	Gadl1	glutamate decarboxylase-like 1
2-122611876-122612125	-7.39461	7.77295e-08	2.66628e-05	Promoter (<=1kb)	ENSMUSG00000027199	-573	67092	Gatm	glycine amidinotransferase (L-arginine:glycine amidinotransferase)
12-107736001-107736250	17.8146	7.81472e-08	2.67434e-05	Promoter (<=1kb)	ENSMUSG00000085641	-505	74968	4930465M20Rik	RIKEN cDNA 4930465M20 gene
15-76457376-76457625	-5.53222	7.8668e-08	2.68457e-05	Promoter (<=1kb)	ENSMUSG00000034161	0	20289	Scx	scleraxis
4-87806376-87806625	-16.1361	8.02069e-08	2.72799e-05	Promoter (<=1kb)	ENSMUSG00000028496	-53	70122	Mllt3	myeloid/lymphoid or mixed-lineage leukemia; translocated to, 3
8-106682126-106682375	-19.8964	8.24288e-08	2.79306e-05	Promoter (<=1kb)	ENSMUSG00000041949	-693	272538	Tango6	transport and golgi organization 6
13-97434751-97435000	-18.3404	8.41328e-08	2.83488e-05	Promoter (<=1kb)	ENSMUSG00000078952	0	100039691	Lncenc1	long non-coding RNA, embryonic stem cells expressed 1
15-74984376-74984625	-11.449	8.41191e-08	2.83488e-05	Promoter (<=1kb)	ENSMUSG00000022586	-946	57248	Ly6i	lymphocyte antigen 6 complex, locus I
6-4003126-4003375	-13.656	8.81432e-08	2.95893e-05	Promoter (<=1kb)	ENSMUSG00000032766	-529	66066	Gng11	guanine nucleotide binding protein (G protein), gamma 11
7-19054001-19054250	-8.87427	8.85531e-08	2.96631e-05	Promoter (<=1kb)	ENSMUSG00000040866	-440	83434	Rsph6a	radial spoke head 6 homolog A (Chlamydomonas)
10-77621501-77621750	14.4542	8.91e-08	2.9773e-05	Promoter (<=1kb)	ENSMUSG00000009293	-525	22213	Ube2g2	ubiquitin-conjugating enzyme E2G 2
15-86187001-86187250	18.3721	9.01625e-08	3.01002e-05	Promoter (<=1kb)	ENSMUSG00000035891	-860	223753	Cerk	ceramide kinase
17-30635626-30635875	-9.29199	9.12846e-08	3.04187e-05	Promoter (<=1kb)	ENSMUSG00000033826	0	13417	Dnah8	dynein, axonemal, heavy chain 8
7-100879876-100880125	-9.70441	9.14212e-08	3.04362e-05	Promoter (<=1kb)	ENSMUSG00000032875	-168	207212	Arhgef17	Rho guanine nucleotide exchange factor (GEF) 17
3-55780751-55781000	-11.001	9.2068e-08	3.06234e-05	Promoter (1-2kb)	ENSMUSG00000056947	-1510	17116	Mab21l1	mab-21-like 1 (C. elegans)
9-103231751-103232000	-17.4089	9.25827e-08	3.0738e-05	Promoter (1-2kb)	ENSMUSG00000032554	-1307	22041	Trf	transferrin
15-85156876-85157125	11.732	9.30687e-08	3.08711e-05	Promoter (<=1kb)	ENSMUSG00000115924	-744	100502602	Gm19277	predicted gene, 19277
6-113388751-113389000	9.55756	9.5191e-08	3.15173e-05	Promoter (<=1kb)	ENSMUSG00000030276	-260	101100	Ttll3	tubulin tyrosine ligase-like family, member 3
11-7190001-7190250	-10.7059	9.68002e-08	3.19759e-05	Promoter (1-2kb)	ENSMUSG00000087512	-1432	100041347	Gm11985	predicted gene 11985
11-114890126-114890375	-14.4115	9.71127e-08	3.20237e-05	Promoter (<=1kb)	ENSMUSG00000034652	0	217303	Cd300a	CD300A molecule
7-143460251-143460500	5.66586	9.71629e-08	3.20237e-05	Promoter (<=1kb)	ENSMUSG00000037664	-78	12577	Cdkn1c	cyclin-dependent kinase inhibitor 1C (P57)
17-43389376-43389625	-9.15953	9.98053e-08	3.26342e-05	Promoter (<=1kb)	ENSMUSG00000056492	0	224792	Adgrf5	adhesion G protein-coupled receptor F5
2-26591251-26591500	-6.53898	9.95961e-08	3.26342e-05	Promoter (<=1kb)	ENSMUSG00000065540	0	387145	Mir126a	microRNA 126a
3-67516626-67516875	-24.0827	9.96628e-08	3.26342e-05	Promoter (1-2kb)	ENSMUSG00000049404	-1103	109222	Rarres1	retinoic acid receptor responder (tazarotene induced) 1
1-128347876-128348125	-8.11085	1.01729e-07	3.30768e-05	Promoter (1-2kb)	ENSMUSG00000026355	-1834	17219	Mcm6	minichromosome maintenance complex component 6
4-155654751-155655000	-7.71266	1.02544e-07	3.32818e-05	Promoter (1-2kb)	ENSMUSG00000029061	-1367	26561	Mmp23	matrix metallopeptidase 23
9-119562501-119562750	-11.9007	1.02983e-07	3.33919e-05	Promoter (<=1kb)	ENSMUSG00000032511	0	20271	Scn5a	sodium channel, voltage-gated, type V, alpha
15-79165876-79166125	11.2774	1.03983e-07	3.35984e-05	Promoter (<=1kb)	ENSMUSG00000075555	0	100041655	Gm10863	predicted gene 10863
5-31296126-31296375	7.66615	1.06096e-07	3.42199e-05	Promoter (<=1kb)	ENSMUSG00000038552	-46	64339	Fndc4	fibronectin type III domain containing 4
14-121915626-121915875	-13.1705	1.08021e-07	3.46964e-05	Promoter (<=1kb)	ENSMUSG00000050350	0	110168	Gpr18	G protein-coupled receptor 18
9-121496001-121496250	-16.18	1.08016e-07	3.46964e-05	Promoter (<=1kb)	ENSMUSG00000032532	-307	12424	Cck	cholecystokinin
10-62450376-62450625	-9.12404	1.08848e-07	3.48589e-05	Promoter (<=1kb)	ENSMUSG00000020079	-638	338359	Supv3l1	suppressor of var1, 3-like 1 (S. cerevisiae)
5-142530001-142530250	-11.4963	1.14329e-07	3.64532e-05	Promoter (<=1kb)	ENSMUSG00000074817	0	56522	Papolb	poly (A) polymerase beta (testis specific)
3-96240876-96241125	9.76832	1.17137e-07	3.72811e-05	Promoter (<=1kb)	ENSMUSG00000063954	-600	319192	Hist2h2aa2	histone cluster 2, H2aa2
6-128439001-128439250	-7.55434	1.18343e-07	3.75673e-05	Promoter (<=1kb)	ENSMUSG00000059659	-89	791299	Gm10069	predicted gene 10069
1-12718501-12718750	-10.9449	1.23791e-07	3.91253e-05	Promoter (<=1kb)	ENSMUSG00000016918	0	240725	Sulf1	sulfatase 1
17-73950501-73950750	16.4133	1.26298e-07	3.97574e-05	Promoter (<=1kb)	ENSMUSG00000024066	-305	22436	Xdh	xanthine dehydrogenase
5-134946876-134947125	-14.0764	1.26341e-07	3.97574e-05	Promoter (<=1kb)	ENSMUSG00000047501	0	12740	Cldn4	claudin 4
17-3326126-3326375	-6.59366	1.27935e-07	4.01892e-05	Promoter (<=1kb)	ENSMUSG00000023800	-198	24001	Tiam2	T cell lymphoma invasion and metastasis 2
7-131174251-131174500	-10.0135	1.30015e-07	4.07014e-05	Promoter (<=1kb)	ENSMUSG00000006204	0	71395	5430419D17Rik	RIKEN cDNA 5430419D17 gene
4-8854001-8854250	-11.0459	1.33093e-07	4.14914e-05	Promoter (<=1kb)	ENSMUSG00000041235	-981	320790	Chd7	chromodomain helicase DNA binding protein 7
9-123150126-123150375	-16.5521	1.33227e-07	4.14914e-05	Promoter (<=1kb)	ENSMUSG00000025784	-571	21922	Clec3b	C-type lectin domain family 3, member b
9-123150251-123150500	-16.5521	1.33227e-07	4.14914e-05	Promoter (<=1kb)	ENSMUSG00000025784	-446	21922	Clec3b	C-type lectin domain family 3, member b
19-56826251-56826500	-8.93515	1.33531e-07	4.15503e-05	Promoter (<=1kb)	ENSMUSG00000025081	0	83561	Tdrd1	tudor domain containing 1
7-25616501-25616750	-19.8925	1.34522e-07	4.17152e-05	Promoter (<=1kb)	ENSMUSG00000074261	-609	632778	Erich4	glutamate rich 4
11-94550501-94550750	-12.8828	1.35953e-07	4.20509e-05	Promoter (1-2kb)	ENSMUSG00000039096	-1246	237926	Rsad1	radical S-adenosyl methionine domain containing 1
9-120126876-120127125	-14.1687	1.38281e-07	4.26618e-05	Promoter (<=1kb)	ENSMUSG00000032518	-564	16785	Rpsa	ribosomal protein SA
17-34398626-34398875	-10.1044	1.41412e-07	4.34055e-05	Promoter (<=1kb)	ENSMUSG00000057246	0	407788	BC051142	cDNA sequence BC051142
4-119359626-119359875	-11.0619	1.42429e-07	4.36807e-05	Promoter (<=1kb)	ENSMUSG00000028637	0	73332	Ccdc30	coiled-coil domain containing 30
14-64455876-64456125	11.7845	1.46707e-07	4.47651e-05	Promoter (<=1kb)	ENSMUSG00000054733	0	110265	Msra	methionine sulfoxide reductase A
1-5020751-5021000	-5.72396	1.47447e-07	4.49151e-05	Promoter (1-2kb)	ENSMUSG00000002459	-1212	58175	Rgs20	regulator of G-protein signaling 20
9-107551251-107551500	-7.52458	1.47678e-07	4.49477e-05	Promoter (<=1kb)	ENSMUSG00000010067	-55	56289	Rassf1	Ras association (RalGDS/AF-6) domain family member 1
13-3478251-3478500	8.84065	1.48065e-07	4.49935e-05	Promoter (<=1kb)	ENSMUSG00000097709	0	73270	1700024F13Rik	RIKEN cDNA 1700024F13 gene
7-51625251-51625500	-5.92182	1.4879e-07	4.51721e-05	Promoter (<=1kb)	ENSMUSG00000030500	103	140919	Slc17a6	solute carrier family 17 (sodium-dependent inorganic phosphate cotransporter), member 6
11-110967751-110968000	21.8095	1.49792e-07	4.54382e-05	Promoter (<=1kb)	ENSMUSG00000051497	-33	16517	Kcnj16	potassium inwardly-rectifying channel, subfamily J, member 16
5-104325376-104325625	14.0159	1.50351e-07	4.55694e-05	Promoter (<=1kb)	ENSMUSG00000053863	47	94111	Mepe	matrix extracellular phosphoglycoprotein with ASARM motif (bone)
5-137798626-137798875	9.57623	1.50646e-07	4.55969e-05	Promoter (<=1kb)	ENSMUSG00000037108	-314	381678	Zcwpw1	zinc finger, CW type with PWWP domain 1
16-98082876-98083125	-16.9255	1.51072e-07	4.56734e-05	Promoter (<=1kb)	ENSMUSG00000116673	-426	320586	A630089N07Rik	RIKEN cDNA A630089N07 gene
2-24383626-24383875	15.4641	1.55371e-07	4.68165e-05	Promoter (1-2kb)	ENSMUSG00000026979	-1457	215632	Psd4	pleckstrin and Sec7 domain containing 4
10-127196751-127197000	-20.7072	1.56377e-07	4.70517e-05	Promoter (1-2kb)	ENSMUSG00000040415	-1023	80904	Dtx3	deltex 3, E3 ubiquitin ligase
18-34330251-34330500	-12.0365	1.56411e-07	4.70517e-05	Promoter (<=1kb)	ENSMUSG00000014504	-347	66384	Srp19	signal recognition particle 19
13-43716001-43716250	-8.21513	1.60641e-07	4.8124e-05	Promoter (<=1kb)	ENSMUSG00000110016	-541	622552	Gm20751	predicted gene, 20751
X-67693751-67694000	-13.6544	1.60787e-07	4.81279e-05	Promoter (<=1kb)	ENSMUSG00000079578	-189	382217	Gm1140	predicted gene 1140
7-46239251-46239500	16.7134	1.63475e-07	4.88115e-05	Promoter (<=1kb)	ENSMUSG00000030838	-748	72088	Ush1c	USH1 protein network component harmonin
7-31052001-31052250	-7.00035	1.64403e-07	4.90481e-05	Promoter (<=1kb)	ENSMUSG00000036570	0	56188	Fxyd1	FXYD domain-containing ion transport regulator 1
19-30002751-30003000	19.4393	1.65061e-07	4.92039e-05	Promoter (<=1kb)	ENSMUSG00000024815	-790	66745	Trpd52l3	tumor protein D52-like 3
3-105973876-105974125	-15.4623	1.67342e-07	4.972e-05	Promoter (<=1kb)	ENSMUSG00000074340	0	12659	Ovgp1	oviductal glycoprotein 1
3-105974001-105974250	-15.4623	1.67342e-07	4.972e-05	Promoter (<=1kb)	ENSMUSG00000074340	0	12659	Ovgp1	oviductal glycoprotein 1
19-6927001-6927250	8.93693	1.70389e-07	5.05421e-05	Promoter (<=1kb)	ENSMUSG00000024957	0	16528	Kcnk4	potassium channel, subfamily K, member 4
13-52596501-52596750	-15.4441	1.72273e-07	5.09424e-05	Promoter (<=1kb)	ENSMUSG00000021457	-103	20963	Syk	spleen tyrosine kinase
7-34355501-34355750	-13.7266	1.72695e-07	5.09755e-05	Promoter (1-2kb)	ENSMUSG00000066568	-1945	67070	Lsm14a	LSM14A mRNA processing body assembly factor
1-74713001-74713250	-9.80875	1.73671e-07	5.10969e-05	Promoter (<=1kb)	ENSMUSG00000026170	-324	104086	Cyp27a1	cytochrome P450, family 27, subfamily a, polypeptide 1
5-24592001-24592250	-12.432	1.73576e-07	5.10969e-05	Promoter (<=1kb)	ENSMUSG00000076387	0	735264	Mir671	microRNA 671
2-145860751-145861000	-8.44595	1.74804e-07	5.13468e-05	Promoter (1-2kb)	ENSMUSG00000001768	-1644	74030	Rin2	Ras and Rab interactor 2
13-45546001-45546250	-14.7162	1.76592e-07	5.17043e-05	Promoter (<=1kb)	ENSMUSG00000000253	0	66355	Gmpr	guanosine monophosphate reductase
13-24942501-24942750	-11.551	1.79346e-07	5.22988e-05	Promoter (<=1kb)	ENSMUSG00000021340	-402	14756	Gpld1	glycosylphosphatidylinositol specific phospholipase D1
4-87806251-87806500	-17.0972	1.8089e-07	5.26639e-05	Promoter (<=1kb)	ENSMUSG00000028496	0	70122	Mllt3	myeloid/lymphoid or mixed-lineage leukemia; translocated to, 3
9-41529876-41530125	-20.6579	1.81917e-07	5.28652e-05	Promoter (1-2kb)	ENSMUSG00000093011	-1300	723892	Mir100	microRNA 100
17-6013626-6013875	-14.2385	1.87429e-07	5.41327e-05	Promoter (<=1kb)	ENSMUSG00000023805	77	20975	Synj2	synaptojanin 2
15-81465251-81465500	19.3346	1.91694e-07	5.52321e-05	Promoter (<=1kb)	ENSMUSG00000022400	-796	56438	Rbx1	ring-box 1
6-148354751-148355000	-11.0105	1.92713e-07	5.53368e-05	Promoter (<=1kb)	ENSMUSG00000063171	41	66184	Rps4l	ribosomal protein S4-like
8-84208001-84208250	-16.5328	1.92822e-07	5.53368e-05	Promoter (<=1kb)	ENSMUSG00000065611	-268	387216	Mir23a	microRNA 23a
8-84208126-84208375	-16.5328	1.92822e-07	5.53368e-05	Promoter (<=1kb)	ENSMUSG00000065611	-143	387216	Mir23a	microRNA 23a
13-83631501-83631750	-19.6948	1.956e-07	5.60451e-05	Promoter (1-2kb)	ENSMUSG00000005583	-1311	17260	Mef2c	myocyte enhancer factor 2C
10-82866501-82866750	-11.7404	1.97014e-07	5.63611e-05	Promoter (<=1kb)	ENSMUSG00000109864	0	66341	Eid3	EP300 interacting inhibitor of differentiation 3
11-99238501-99238750	-13.8983	2.00119e-07	5.70691e-05	Promoter (<=1kb)	ENSMUSG00000035849	125	268481	Krt222	keratin 222
16-98082501-98082750	-7.51203	1.99947e-07	5.70691e-05	Promoter (<=1kb)	ENSMUSG00000116673	-51	320586	A630089N07Rik	RIKEN cDNA A630089N07 gene
2-165503751-165504000	-6.30794	2.02163e-07	5.75611e-05	Promoter (<=1kb)	ENSMUSG00000027661	0	170441	Slc2a10	solute carrier family 2 (facilitated glucose transporter), member 10
17-43389251-43389500	-10.6503	2.02382e-07	5.7578e-05	Promoter (<=1kb)	ENSMUSG00000056492	0	224792	Adgrf5	adhesion G protein-coupled receptor F5
9-103423376-103423625	-13.9048	2.02782e-07	5.76467e-05	Promoter (<=1kb)	ENSMUSG00000086236	0	100529079	5830418P13Rik	RIKEN cDNA 5830418P13 gene
5-64932876-64933125	-10.2946	2.04018e-07	5.7907e-05	Promoter (<=1kb)	ENSMUSG00000044827	-115	21897	Tlr1	toll-like receptor 1
3-137622876-137623125	-10.3902	2.04362e-07	5.79138e-05	Promoter (<=1kb)	ENSMUSG00000046818	-547	73284	Ddit4l	DNA-damage-inducible transcript 4-like
12-111812251-111812500	15.0803	2.04938e-07	5.80316e-05	Promoter (<=1kb)	ENSMUSG00000021287	-30	74335	Xrcc3	X-ray repair complementing defective repair in Chinese hamster cells 3
7-45083626-45083875	-10.8132	2.08681e-07	5.89993e-05	Promoter (<=1kb)	ENSMUSG00000019539	3	52377	Rcn3	reticulocalbin 3, EF-hand calcium binding domain
5-122644001-122644250	-9.73606	2.09477e-07	5.91724e-05	Promoter (<=1kb)	ENSMUSG00000029468	0	18439	P2rx7	purinergic receptor P2X, ligand-gated ion channel, 7
15-74882251-74882500	-19.9684	2.10639e-07	5.92287e-05	Promoter (<=1kb)	ENSMUSG00000063522	-547	67038	2010109I03Rik	RIKEN cDNA 2010109I03 gene
6-142413001-142413250	-16.1279	2.17306e-07	6.08089e-05	Promoter (<=1kb)	ENSMUSG00000071112	-191	319552	Spx	spexin hormone
8-106682001-106682250	-21.0631	2.20269e-07	6.14591e-05	Promoter (<=1kb)	ENSMUSG00000041949	-818	272538	Tango6	transport and golgi organization 6
9-109105001-109105250	-16.4611	2.20228e-07	6.14591e-05	Promoter (<=1kb)	ENSMUSG00000053646	49	235611	Plxnb1	plexin B1
13-55209626-55209875	-8.93405	2.20665e-07	6.15223e-05	Promoter (<=1kb)	ENSMUSG00000021488	0	18193	Nsd1	nuclear receptor-binding SET-domain protein 1
9-21990001-21990250	-8.28733	2.22435e-07	6.19434e-05	Promoter (<=1kb)	ENSMUSG00000040146	-555	71746	Rgl3	ral guanine nucleotide dissociation stimulator-like 3
12-109743126-109743375	-6.19743	2.25184e-07	6.24429e-05	Promoter (<=1kb)	ENSMUSG00000105849	0	723862	Mir409	microRNA 409
12-116404876-116405125	-5.898	2.25445e-07	6.24429e-05	Promoter (<=1kb)	ENSMUSG00000112980	85	319545	D430020J02Rik	RIKEN cDNA D430020J02 gene
9-110857751-110858000	-6.09618	2.2516e-07	6.24429e-05	Promoter (<=1kb)	ENSMUSG00000048752	0	235631	Prss50	protease, serine 50
6-116506501-116506750	9.1959	2.26324e-07	6.26176e-05	Promoter (<=1kb)	ENSMUSG00000053251	0	258019	Olfr212	olfactory receptor 212
2-22894751-22895000	-12.8575	2.2762e-07	6.2832e-05	Promoter (<=1kb)	ENSMUSG00000026784	-522	56075	Pdss1	prenyl (solanesyl) diphosphate synthase, subunit 1
5-92809126-92809375	-8.77286	2.29785e-07	6.33331e-05	Promoter (<=1kb)	ENSMUSG00000029381	-3	27428	Shroom3	shroom family member 3
7-131174126-131174375	-11.4235	2.33161e-07	6.39295e-05	Promoter (<=1kb)	ENSMUSG00000006204	-27	71395	5430419D17Rik	RIKEN cDNA 5430419D17 gene
15-76188751-76189000	-9.83781	2.34106e-07	6.40848e-05	Promoter (<=1kb)	ENSMUSG00000022565	-708	18810	Plec	plectin
7-12979251-12979500	9.64892	2.35394e-07	6.43399e-05	Promoter (<=1kb)	ENSMUSG00000033961	-20	269870	Zfp446	zinc finger protein 446
13-15803001-15803250	-10.3053	2.37261e-07	6.47035e-05	Promoter (<=1kb)	ENSMUSG00000113960	-371	71071	4933412O06Rik	RIKEN cDNA 4933412O06 gene
17-6742626-6742875	-11.2786	2.42015e-07	6.56047e-05	Promoter (<=1kb)	ENSMUSG00000052397	0	22350	Ezr	ezrin
5-25101376-25101625	-5.77025	2.42905e-07	6.57842e-05	Promoter (<=1kb)	ENSMUSG00000043833	0	67261	2900005J15Rik	RIKEN cDNA 2900005J15 gene
4-119359751-119360000	-12.4038	2.5185e-07	6.78639e-05	Promoter (<=1kb)	ENSMUSG00000028637	0	73332	Ccdc30	coiled-coil domain containing 30
11-76028001-76028250	-13.0888	2.53114e-07	6.81539e-05	Promoter (<=1kb)	ENSMUSG00000020846	-219	76566	Rflnb	refilin B
13-64265751-64266000	17.843	2.54542e-07	6.84872e-05	Promoter (<=1kb)	ENSMUSG00000097101	-477	66503	1810034E14Rik	RIKEN cDNA 1810034E14 gene
19-53676126-53676375	-5.93813	2.55666e-07	6.87387e-05	Promoter (<=1kb)	ENSMUSG00000043639	-931	73713	Rbm20	RNA binding motif protein 20
2-173219126-173219375	16.491	2.56551e-07	6.88231e-05	Promoter (<=1kb)	ENSMUSG00000027514	-203	58203	Zbp1	Z-DNA binding protein 1
9-14718251-14718500	-16.5582	2.65034e-07	7.08363e-05	Promoter (<=1kb)	ENSMUSG00000036912	0	330890	Piwil4	piwi-like RNA-mediated gene silencing 4
1-58210126-58210375	-8.04916	2.71301e-07	7.23644e-05	Promoter (<=1kb)	ENSMUSG00000038242	-22	71872	Aox4	aldehyde oxidase 4
11-72301376-72301625	-10.9119	2.75219e-07	7.31005e-05	Promoter (<=1kb)	ENSMUSG00000040483	-4	327959	Xaf1	XIAP associated factor 1
3-107760376-107760625	-13.4072	2.82317e-07	7.47926e-05	Promoter (<=1kb)	ENSMUSG00000014599	0	12977	Csf1	colony stimulating factor 1 (macrophage)
5-76857251-76857500	-11.8014	2.83261e-07	7.49879e-05	Promoter (1-2kb)	ENSMUSG00000036377	-1342	320827	C530008M17Rik	RIKEN cDNA C530008M17 gene
8-95351251-95351500	-9.72366	2.9072e-07	7.6834e-05	Promoter (<=1kb)	ENSMUSG00000031790	-768	17388	Mmp15	matrix metallopeptidase 15
19-46708126-46708375	-12.7685	3.04826e-07	8.02274e-05	Promoter (<=1kb)	ENSMUSG00000003559	158	57344	As3mt	arsenic (+3 oxidation state) methyltransferase
13-23915626-23915875	11.786	3.11764e-07	8.17288e-05	Promoter (<=1kb)	ENSMUSG00000021336	-617	319848	Slc17a4	solute carrier family 17 (sodium phosphate), member 4
19-30002876-30003125	15.9029	3.11886e-07	8.17288e-05	Promoter (<=1kb)	ENSMUSG00000024815	-665	66745	Trpd52l3	tumor protein D52-like 3
6-114131001-114131250	-5.10749	3.11446e-07	8.17288e-05	Promoter (<=1kb)	ENSMUSG00000030307	0	243616	Slc6a11	solute carrier family 6 (neurotransmitter transporter, GABA), member 11
6-34353751-34354000	-14.8083	3.14495e-07	8.22339e-05	Promoter (<=1kb)	ENSMUSG00000029762	-119	14187	Akr1b8	aldo-keto reductase family 1, member B8
7-31055126-31055375	-17.666	3.15374e-07	8.2404e-05	Promoter (<=1kb)	ENSMUSG00000036570	34	56188	Fxyd1	FXYD domain-containing ion transport regulator 1
2-105674626-105674875	-5.54328	3.1913e-07	8.31454e-05	Promoter (<=1kb)	ENSMUSG00000027168	-234	18508	Pax6	paired box 6
10-80341251-80341500	-7.65424	3.26619e-07	8.49132e-05	Promoter (1-2kb)	ENSMUSG00000043822	-1166	66548	Adamtsl5	ADAMTS-like 5
2-35558251-35558500	-10.9125	3.30119e-07	8.56386e-05	Promoter (<=1kb)	ENSMUSG00000026883	0	69601	Dab2ip	disabled 2 interacting protein
3-137622751-137623000	-10.9858	3.31551e-07	8.58662e-05	Promoter (<=1kb)	ENSMUSG00000046818	-672	73284	Ddit4l	DNA-damage-inducible transcript 4-like
5-76182376-76182625	-19.6401	3.31708e-07	8.58662e-05	Promoter (1-2kb)	ENSMUSG00000029234	-1255	21982	Tmem165	transmembrane protein 165
10-77529501-77529750	20.1971	3.32763e-07	8.60161e-05	Promoter (<=1kb)	ENSMUSG00000000290	-502	16414	Itgb2	integrin beta 2
7-5125501-5125750	11.5608	3.33667e-07	8.60573e-05	Promoter (<=1kb)	ENSMUSG00000083649	200	19428	Rasl2-9	RAS-like, family 2, locus 9
12-112489376-112489625	11.4142	3.34353e-07	8.61197e-05	Promoter (<=1kb)	ENSMUSG00000043122	0	319942	A530016L24Rik	RIKEN cDNA A530016L24 gene
9-44455251-44455500	-12.7098	3.35437e-07	8.63374e-05	Promoter (<=1kb)	ENSMUSG00000041523	-275	22269	Upk2	uroplakin 2
11-95666251-95666500	-12.5831	3.35793e-07	8.63675e-05	Promoter (<=1kb)	ENSMUSG00000038845	-457	18673	Phb	prohibitin
11-94550626-94550875	-14.0006	3.36042e-07	8.63703e-05	Promoter (1-2kb)	ENSMUSG00000039096	-1371	237926	Rsad1	radical S-adenosyl methionine domain containing 1
17-3326251-3326500	-5.5871	3.3674e-07	8.64268e-05	Promoter (<=1kb)	ENSMUSG00000023800	-73	24001	Tiam2	T cell lymphoma invasion and metastasis 2
14-74974126-74974375	10.5496	3.37786e-07	8.65112e-05	Promoter (<=1kb)	ENSMUSG00000115019	-711	100043169	Gm4278	predicted gene 4278
8-109963001-109963250	9.88987	3.37661e-07	8.65112e-05	Promoter (<=1kb)	ENSMUSG00000001672	-798	73608	Marveld3	MARVEL (membrane-associating) domain containing 3
6-124910126-124910375	-7.85807	3.40308e-07	8.70955e-05	Promoter (<=1kb)	ENSMUSG00000030124	-75	16768	Lag3	lymphocyte-activation gene 3
4-155012251-155012500	-14.0099	3.46403e-07	8.84678e-05	Promoter (1-2kb)	ENSMUSG00000029055	-1267	269615	Plch2	phospholipase C, eta 2
7-27334751-27335000	-8.65989	3.51714e-07	8.96344e-05	Promoter (1-2kb)	ENSMUSG00000040488	-1088	108075	Ltbp4	latent transforming growth factor beta binding protein 4
10-13090751-13091000	-6.80898	3.57544e-07	9.09279e-05	Promoter (<=1kb)	ENSMUSG00000019817	0	22634	Plagl1	pleiomorphic adenoma gene-like 1
5-113882001-113882250	-9.40402	3.57411e-07	9.09279e-05	Promoter (<=1kb)	ENSMUSG00000004530	181	23790	Coro1c	coronin, actin binding protein 1C
11-93957876-93958125	18.5911	3.62959e-07	9.19176e-05	Promoter (1-2kb)	ENSMUSG00000020857	-1617	18103	Nme2	NME/NM23 nucleoside diphosphate kinase 2
12-112488751-112489000	12.0224	3.68596e-07	9.31496e-05	Promoter (<=1kb)	ENSMUSG00000043122	-448	319942	A530016L24Rik	RIKEN cDNA A530016L24 gene
9-123216001-123216250	-16.1642	3.80694e-07	9.58722e-05	Promoter (<=1kb)	ENSMUSG00000035498	0	109332	Cdcp1	CUB domain containing protein 1
2-29845001-29845250	7.57725	3.8511e-07	9.68494e-05	Promoter (<=1kb)	ENSMUSG00000105010	-397	102466839	Mir219b	microRNA 219b
7-29726876-29727125	8.76757	3.94381e-07	9.89059e-05	Promoter (<=1kb)	ENSMUSG00000049123	0	76718	Catsperg2	cation channel sperm associated auxiliary subunit gamma 2
15-79164126-79164375	-8.61481	3.96198e-07	9.91555e-05	Promoter (<=1kb)	ENSMUSG00000033006	99	20665	Sox10	SRY (sex determining region Y)-box 10
2-180986001-180986250	-22.904	3.97362e-07	9.93095e-05	Promoter (<=1kb)	ENSMUSG00000016356	-285	73368	Col20a1	collagen, type XX, alpha 1
3-87748501-87748750	-14.6245	3.97331e-07	9.93095e-05	Promoter (<=1kb)	ENSMUSG00000023084	0	74485	Lrrc71	leucine rich repeat containing 71
5-76856876-76857125	-10.5148	3.99287e-07	9.97217e-05	Promoter (1-2kb)	ENSMUSG00000036377	-1717	320827	C530008M17Rik	RIKEN cDNA C530008M17 gene
9-44268251-44268500	-9.85732	4.07109e-07	0.000101256	Promoter (<=1kb)	ENSMUSG00000032109	0	270151	Nlrx1	NLR family member X1
17-6689126-6689375	-12.9046	4.08695e-07	0.000101417	Promoter (<=1kb)	ENSMUSG00000041831	54	83672	Sytl3	synaptotagmin-like 3
8-94932001-94932250	11.1207	4.09573e-07	0.00010145	Promoter (1-2kb)	ENSMUSG00000061577	-1917	382045	Adgrg5	adhesion G protein-coupled receptor G5
14-103844251-103844500	-6.07189	4.15286e-07	0.000102725	Promoter (<=1kb)	ENSMUSG00000022122	0	13618	Ednrb	endothelin receptor type B
7-46239126-46239375	6.82397	4.22184e-07	0.000104218	Promoter (<=1kb)	ENSMUSG00000030838	-623	72088	Ush1c	USH1 protein network component harmonin
2-178174876-178175125	-13.6194	4.28657e-07	0.000105599	Promoter (<=1kb)	ENSMUSG00000027525	-224	74189	Phactr3	phosphatase and actin regulator 3
7-142433626-142433875	-7.79167	4.36174e-07	0.000107087	Promoter (<=1kb)	ENSMUSG00000031098	-975	55925	Syt8	synaptotagmin VIII
8-25159626-25159875	12.8622	4.44383e-07	0.000108881	Promoter (<=1kb)	ENSMUSG00000099142	-393	102467006	Mir8108	microRNA 8108
1-58210001-58210250	-9.0866	4.6828e-07	0.000114041	Promoter (<=1kb)	ENSMUSG00000038242	-147	71872	Aox4	aldehyde oxidase 4
3-55780876-55781125	-11.7622	4.77288e-07	0.000115845	Promoter (1-2kb)	ENSMUSG00000056947	-1385	17116	Mab21l1	mab-21-like 1 (C. elegans)
4-98921876-98922125	-12.3622	4.82464e-07	0.000116866	Promoter (1-2kb)	ENSMUSG00000028560	-1685	230484	Usp1	ubiquitin specific peptidase 1
4-127331251-127331500	-7.66666	4.92376e-07	0.000119107	Promoter (<=1kb)	ENSMUSG00000042367	-407	14620	Gjb3	gap junction protein, beta 3
10-33951501-33951750	14.5066	4.94001e-07	0.000119369	Promoter (<=1kb)	ENSMUSG00000039531	-232	72580	Zup1	zinc finger containing ubiquitin peptidase 1
16-62813001-62813250	-10.0289	4.98862e-07	0.000120435	Promoter (1-2kb)	ENSMUSG00000047854	-1426	68159	Stx19	syntaxin 19
11-70670501-70670750	-10.6101	5.07912e-07	0.000122131	Promoter (1-2kb)	ENSMUSG00000018287	-1085	216873	Spag7	sperm associated antigen 7
5-64933001-64933250	-15.0396	5.16582e-07	0.000123968	Promoter (<=1kb)	ENSMUSG00000044827	-240	21897	Tlr1	toll-like receptor 1
17-74394751-74395000	18.3636	5.20034e-07	0.000124631	Promoter (<=1kb)	ENSMUSG00000024069	-608	210148	Slc30a6	solute carrier family 30 (zinc transporter), member 6
12-108605251-108605500	-9.80086	5.21794e-07	0.000124888	Promoter (<=1kb)	ENSMUSG00000021262	-266	14026	Evl	Ena-vasodilator stimulated phosphoprotein
13-37345126-37345375	-5.9288	5.32756e-07	0.000127091	Promoter (<=1kb)	ENSMUSG00000021423	0	17084	Ly86	lymphocyte antigen 86
17-34589501-34589750	-19.1503	5.47086e-07	0.000130338	Promoter (<=1kb)	ENSMUSG00000034786	-56	106512	Gpsm3	G-protein signalling modulator 3 (AGS3-like, C. elegans)
11-94485876-94486125	-6.14546	5.50562e-07	0.000130908	Promoter (<=1kb)	ENSMUSG00000020867	54	217116	Spata20	spermatogenesis associated 20
11-42001376-42001625	21.3982	5.55191e-07	0.000131835	Promoter (<=1kb)	ENSMUSG00000020436	-519	14406	Gabrg2	gamma-aminobutyric acid (GABA) A receptor, subunit gamma 2
19-44202626-44202875	-15.9532	5.58262e-07	0.00013239	Promoter (<=1kb)	ENSMUSG00000025202	-394	30049	Scd3	stearoyl-coenzyme A desaturase 3
15-74856876-74857125	-16.2395	5.6353e-07	0.000133552	Promoter (<=1kb)	ENSMUSG00000022589	-558	13072	Cyp11b2	cytochrome P450, family 11, subfamily b, polypeptide 2
18-60953251-60953500	-12.2618	5.68405e-07	0.000134443	Promoter (<=1kb)	ENSMUSG00000098247	-373	102465703	Mir7220	microRNA 7220
16-77329126-77329375	-6.6054	5.73297e-07	0.000135335	Promoter (<=1kb)	ENSMUSG00000090386	0	77994	Mir99ahg	Mir99a and Mirlet7c-1 host gene (non-protein coding)
4-43729001-43729250	-14.5722	5.74461e-07	0.000135521	Promoter (<=1kb)	ENSMUSG00000028475	-784	71406	Spaar	small regulatory polypeptide of amino acid response
11-114725501-114725750	-17.7036	5.76375e-07	0.000135751	Promoter (1-2kb)	ENSMUSG00000034706	-1658	432611	Dnaic2	dynein, axonemal, intermediate chain 2
11-42001251-42001500	16.9792	5.76056e-07	0.000135751	Promoter (<=1kb)	ENSMUSG00000020436	-394	14406	Gabrg2	gamma-aminobutyric acid (GABA) A receptor, subunit gamma 2
15-83099751-83100000	-7.78177	5.7656e-07	0.000135751	Promoter (<=1kb)	ENSMUSG00000058586	-204	68607	Serhl	serine hydrolase-like
1-74770626-74770875	-11.2915	5.82946e-07	0.000136987	Promoter (1-2kb)	ENSMUSG00000033227	-1017	22420	Wnt6	wingless-type MMTV integration site family, member 6
4-43519376-43519625	-15.6305	5.89385e-07	0.000138231	Promoter (<=1kb)	ENSMUSG00000028464	44	22004	Tpm2	tropomyosin 2, beta
11-95515001-95515250	-12.9386	5.95822e-07	0.00013956	Promoter (<=1kb)	ENSMUSG00000046719	-431	104079	Nxph3	neurexophilin 3
7-30698751-30699000	-17.4785	6.15595e-07	0.000143819	Promoter (<=1kb)	ENSMUSG00000013083	0	69147	2200002J24Rik	RIKEN cDNA 2200002J24 gene
11-58961626-58961875	-13.2485	6.19758e-07	0.000144605	Promoter (<=1kb)	ENSMUSG00000080152	0	382523	Gm12260	predicted gene 12260
11-109365126-109365375	-8.76755	6.26071e-07	0.00014589	Promoter (1-2kb)	ENSMUSG00000056687	-1472	100036768	Gm11696	predicted gene 11696
2-59645501-59645750	-11.8854	6.36498e-07	0.000147844	Promoter (1-2kb)	ENSMUSG00000035168	-1061	66860	Tanc1	tetratricopeptide repeat, ankyrin repeat and coiled-coil containing 1
2-59645626-59645875	-11.8854	6.36498e-07	0.000147844	Promoter (<=1kb)	ENSMUSG00000035168	-936	66860	Tanc1	tetratricopeptide repeat, ankyrin repeat and coiled-coil containing 1
5-43818126-43818375	12.8492	6.45745e-07	0.000149703	Promoter (<=1kb)	ENSMUSG00000029082	-510	12182	Bst1	bone marrow stromal cell antigen 1
10-79148501-79148750	15.7196	6.49463e-07	0.000150366	Promoter (<=1kb)	ENSMUSG00000091888	-19	624765	Vmn2r80	vomeronasal 2, receptor 80
7-31115751-31116000	-7.57956	6.50267e-07	0.000150366	Promoter (<=1kb)	ENSMUSG00000001249	-461	15451	Hpn	hepsin
15-84721876-84722125	-14.038	6.61152e-07	0.000152494	Promoter (1-2kb)	ENSMUSG00000116396	-1610	328576	Gm20556	predicted gene, 20556
11-59660626-59660875	-11.2898	6.72686e-07	0.000154759	Promoter (<=1kb)	ENSMUSG00000005417	-430	26936	Mprip	myosin phosphatase Rho interacting protein
12-110158626-110158875	-9.40064	6.72421e-07	0.000154759	Promoter (<=1kb)	ENSMUSG00000113331	-549	67280	3110009F21Rik	RIKEN cDNA 3110009F21 gene
8-120144751-120145000	-15.526	6.75055e-07	0.000155107	Promoter (<=1kb)	ENSMUSG00000031824	0	234797	6430548M08Rik	RIKEN cDNA 6430548M08 gene
4-109235001-109235250	-14.866	6.91726e-07	0.000158635	Promoter (<=1kb)	ENSMUSG00000028558	-12	108802	Calr4	calreticulin 4
2-180227001-180227250	-15.7824	6.9468e-07	0.000159212	Promoter (1-2kb)	ENSMUSG00000015647	-1142	16776	Lama5	laminin, alpha 5
13-64279751-64280000	-12.3522	6.9731e-07	0.000159713	Promoter (<=1kb)	ENSMUSG00000021482	-27	66129	Aaed1	AhpC/TSA antioxidant enzyme domain containing 1
1-128348001-128348250	-7.81425	7.10965e-07	0.000162548	Promoter (1-2kb)	ENSMUSG00000026355	-1959	17219	Mcm6	minichromosome maintenance complex component 6
11-94977126-94977375	-22.2748	7.11034e-07	0.000162548	Promoter (<=1kb)	ENSMUSG00000001508	-799	20391	Sgca	sarcoglycan, alpha (dystrophin-associated glycoprotein)
11-4747376-4747625	-10.6183	7.13198e-07	0.00016294	Promoter (<=1kb)	ENSMUSG00000009075	-598	192650	Cabp7	calcium binding protein 7
9-37658126-37658375	-11.2073	7.15662e-07	0.000163297	Promoter (<=1kb)	ENSMUSG00000011114	-814	21376	Tbrg1	transforming growth factor beta regulated gene 1
2-127337626-127337875	-12.1578	7.17262e-07	0.000163525	Promoter (<=1kb)	ENSMUSG00000050468	-764	215095	Astl	astacin-like metalloendopeptidase (M12 family)
2-181547751-181548000	16.8995	7.17807e-07	0.000163525	Promoter (1-2kb)	ENSMUSG00000000826	-1326	13002	Dnajc5	DnaJ heat shock protein family (Hsp40) member C5
7-127196376-127196625	-6.45848	7.22379e-07	0.000164311	Promoter (<=1kb)	ENSMUSG00000042502	-326	70233	Cd2bp2	CD2 antigen (cytoplasmic tail) binding protein 2
2-104495251-104495500	-12.4013	7.29951e-07	0.000165617	Promoter (<=1kb)	ENSMUSG00000027177	-805	15259	Hipk3	homeodomain interacting protein kinase 3
11-102310251-102310500	-9.52564	7.32743e-07	0.000166147	Promoter (<=1kb)	ENSMUSG00000020923	-343	21429	Ubtf	upstream binding transcription factor, RNA polymerase I
17-40914376-40914625	-14.1688	7.359e-07	0.000166758	Promoter (<=1kb)	ENSMUSG00000091043	-26	435528	Glyatl3	glycine-N-acyltransferase-like 3
11-3287501-3287750	-10.8756	7.37468e-07	0.000166996	Promoter (1-2kb)	ENSMUSG00000020453	-1124	56218	Patz1	POZ (BTB) and AT hook containing zinc finger 1
2-165318626-165318875	-11.4472	7.49032e-07	0.000169099	Promoter (1-2kb)	ENSMUSG00000017670	-1723	140579	Elmo2	engulfment and cell motility 2
1-10141501-10141750	-18.1992	7.71071e-07	0.000173641	Promoter (<=1kb)	ENSMUSG00000067851	0	211673	Arfgef1	ADP-ribosylation factor guanine nucleotide-exchange factor 1(brefeldin A-inhibited)
7-73309751-73310000	-13.9639	7.77028e-07	0.000174656	Promoter (<=1kb)	ENSMUSG00000108530	-380	100505025	4930429H19Rik	RIKEN cDNA 4930429H19 gene
9-122747126-122747375	-8.21585	7.78679e-07	0.000174919	Promoter (<=1kb)	ENSMUSG00000094985	0	671232	Topaz1	testis and ovary specific PAZ domain containing 1
7-11005626-11005875	-17.6381	7.79252e-07	0.000174939	Promoter (<=1kb)	ENSMUSG00000054272	0	245109	Zscan4c	zinc finger and SCAN domain containing 4C
3-106487001-106487250	-17.8015	7.84958e-07	0.00017611	Promoter (<=1kb)	ENSMUSG00000027901	-168	72121	Dennd2d	DENN/MADD domain containing 2D
11-22971501-22971750	-11.1417	7.88303e-07	0.000176751	Promoter (<=1kb)	ENSMUSG00000044068	-255	22183	Zrsr1	zinc finger (CCCH type), RNA binding motif and serine/arginine rich 1
5-122644126-122644375	-12.7155	7.92222e-07	0.00017752	Promoter (<=1kb)	ENSMUSG00000029468	0	18439	P2rx7	purinergic receptor P2X, ligand-gated ion channel, 7
4-109235126-109235375	-13.7074	7.93235e-07	0.000177637	Promoter (<=1kb)	ENSMUSG00000028558	0	108802	Calr4	calreticulin 4
10-79708876-79709125	-9.19898	7.96121e-07	0.000177834	Promoter (<=1kb)	ENSMUSG00000023175	-473	12215	Bsg	basigin
7-122219626-122219875	12.9236	8.02204e-07	0.000178981	Promoter (<=1kb)	ENSMUSG00000030865	130	70261	Chp2	calcineurin-like EF hand protein 2
10-4265751-4266000	-9.38069	8.04517e-07	0.000179328	Promoter (<=1kb)	ENSMUSG00000038587	-380	83397	Akap12	A kinase (PRKA) anchor protein (gravin) 12
9-41529751-41530000	-22.4885	8.04751e-07	0.000179328	Promoter (1-2kb)	ENSMUSG00000093011	-1425	723892	Mir100	microRNA 100
1-74770751-74771000	-10.7659	8.07207e-07	0.000179743	Promoter (<=1kb)	ENSMUSG00000033227	-892	22420	Wnt6	wingless-type MMTV integration site family, member 6
10-62450501-62450750	-8.78259	8.07604e-07	0.000179743	Promoter (<=1kb)	ENSMUSG00000020079	-763	338359	Supv3l1	suppressor of var1, 3-like 1 (S. cerevisiae)
1-136683001-136683250	-17.8571	8.14505e-07	0.000181056	Promoter (<=1kb)	ENSMUSG00000097113	-146	100503460	Gm19705	predicted gene, 19705
4-106622501-106622750	-7.89079	8.18635e-07	0.000181751	Promoter (<=1kb)	ENSMUSG00000034919	69	230576	Ttc22	tetratricopeptide repeat domain 22
15-85707251-85707500	-13.4211	8.41754e-07	0.000186084	Promoter (<=1kb)	ENSMUSG00000065564	0	387245	Mirlet7b	microRNA let7b
6-48840251-48840500	-11.7334	8.55992e-07	0.000188655	Promoter (<=1kb)	ENSMUSG00000029810	0	65963	Tmem176b	transmembrane protein 176B
4-149955501-149955750	-5.62161	8.57004e-07	0.000188764	Promoter (<=1kb)	ENSMUSG00000039911	-458	74646	Spsb1	splA/ryanodine receptor domain and SOCS box containing 1
7-27979626-27979875	-10.4478	8.60831e-07	0.000189427	Promoter (<=1kb)	ENSMUSG00000063047	-455	338354	Zfp780b	zinc finger protein 780B
4-129105001-129105250	-14.5281	8.6348e-07	0.000189821	Promoter (<=1kb)	ENSMUSG00000028786	-298	66260	Tmem54	transmembrane protein 54
11-70615501-70615750	-7.19273	8.64697e-07	0.00018988	Promoter (<=1kb)	ENSMUSG00000014609	0	11448	Chrne	cholinergic receptor, nicotinic, epsilon polypeptide
9-98856501-98856750	7.61304	8.68858e-07	0.000190678	Promoter (<=1kb)	ENSMUSG00000063058	7	623186	Prr23a2	proline rich 23A, member 2
4-150139501-150139750	-7.8117	8.82461e-07	0.000192961	Promoter (<=1kb)	ENSMUSG00000028976	0	56485	Slc2a5	solute carrier family 2 (facilitated glucose transporter), member 5
5-137642501-137642750	-7.96692	8.89901e-07	0.000194236	Promoter (<=1kb)	ENSMUSG00000079165	152	751865	Sap25	sin3 associated polypeptide
4-135987876-135988125	-10.7835	8.98377e-07	0.000195732	Promoter (<=1kb)	ENSMUSG00000028669	-612	66193	Pithd1	PITH (C-terminal proteasome-interacting domain of thioredoxin-like) domain containing 1
13-83631626-83631875	-26.3496	9.0362e-07	0.00019663	Promoter (1-2kb)	ENSMUSG00000005583	-1186	17260	Mef2c	myocyte enhancer factor 2C
2-125507001-125507250	-10.1917	9.30617e-07	0.000201302	Promoter (<=1kb)	ENSMUSG00000027204	-616	14118	Fbn1	fibrillin 1
1-46425251-46425500	6.41977	9.3802e-07	0.00020254	Promoter (<=1kb)	ENSMUSG00000101337	-92	100101919	Dnah7c	dynein, axonemal, heavy chain 7C
17-83350376-83350625	-12.3789	9.5137e-07	0.000204447	Promoter (<=1kb)	ENSMUSG00000032624	-306	78798	Eml4	echinoderm microtubule associated protein like 4
3-89964001-89964250	-7.25609	9.73115e-07	0.000208624	Promoter (<=1kb)	ENSMUSG00000060671	-493	54667	Atp8b2	ATPase, class I, type 8B, member 2
7-45235376-45235625	-7.19863	9.87655e-07	0.000211241	Promoter (<=1kb)	ENSMUSG00000030798	0	12493	Cd37	CD37 antigen
7-30514626-30514875	-6.76933	9.9553e-07	0.000212548	Promoter (<=1kb)	ENSMUSG00000062132	-247	100504207	Arhgap33os	Rho GTPase activating protein 33, opposite strand
15-79164251-79164500	-11.3969	9.98089e-07	0.000212969	Promoter (<=1kb)	ENSMUSG00000033006	0	20665	Sox10	SRY (sex determining region Y)-box 10
6-142412876-142413125	-16.4773	1.00061e-06	0.000213381	Promoter (<=1kb)	ENSMUSG00000071112	-316	319552	Spx	spexin hormone
13-97434626-97434875	-19.0739	1.00364e-06	0.000213901	Promoter (<=1kb)	ENSMUSG00000078952	-95	100039691	Lncenc1	long non-coding RNA, embryonic stem cells expressed 1
8-70753501-70753750	-10.867	1.02479e-06	0.000217767	Promoter (<=1kb)	ENSMUSG00000031840	-929	19339	Rab3a	RAB3A, member RAS oncogene family
1-75384626-75384875	-9.87094	1.0391e-06	0.000220421	Promoter (<=1kb)	ENSMUSG00000026207	0	11790	Speg	SPEG complex locus
3-127789376-127789625	-7.4402	1.04042e-06	0.00022057	Promoter (<=1kb)	ENSMUSG00000046688	-180	211550	Tifa	TRAF-interacting protein with forkhead-associated domain
8-71511626-71511875	-10.5579	1.04377e-06	0.000221151	Promoter (<=1kb)	ENSMUSG00000034845	0	84094	Plvap	plasmalemma vesicle associated protein
12-11208626-11208875	-10.3141	1.05589e-06	0.000223457	Promoter (<=1kb)	ENSMUSG00000047002	97	56184	Msgn1	mesogenin 1
6-134981251-134981500	-12.3891	1.06266e-06	0.000224628	Promoter (<=1kb)	ENSMUSG00000090698	-218	381823	Apold1	apolipoprotein L domain containing 1
5-41889251-41889500	10.5729	1.06443e-06	0.00022487	Promoter (1-2kb)	ENSMUSG00000098264	-1842	102465225	Mir6414	microRNA 6414
10-62422751-62423000	-16.7076	1.08518e-06	0.000228853	Promoter (<=1kb)	ENSMUSG00000020080	-260	216019	Hkdc1	hexokinase domain containing 1
10-79663376-79663625	6.49567	1.08659e-06	0.000229017	Promoter (<=1kb)	ENSMUSG00000020310	-934	17123	Madcam1	mucosal vascular addressin cell adhesion molecule 1
11-89075001-89075250	-11.8557	1.08824e-06	0.000229075	Promoter (<=1kb)	ENSMUSG00000072553	0	217071	Gm525	predicted gene 525
11-94243126-94243375	-10.5975	1.08876e-06	0.000229075	Promoter (<=1kb)	ENSMUSG00000044177	-419	278507	Wfikkn2	WAP, follistatin/kazal, immunoglobulin, kunitz and netrin domain containing 2
7-31262876-31263125	-18.8233	1.09258e-06	0.000229745	Promoter (<=1kb)	ENSMUSG00000101554	-632	100043827	Scgb2b1	secretoglobin, family 2B, member 1
11-110967251-110967500	12.2183	1.11195e-06	0.000233141	Promoter (<=1kb)	ENSMUSG00000051497	-533	16517	Kcnj16	potassium inwardly-rectifying channel, subfamily J, member 16
17-30524751-30525000	-8.93325	1.12323e-06	0.000235096	Promoter (<=1kb)	ENSMUSG00000062202	0	224671	Btbd9	BTB (POZ) domain containing 9
16-62813126-62813375	-8.92619	1.14198e-06	0.000238607	Promoter (1-2kb)	ENSMUSG00000047854	-1301	68159	Stx19	syntaxin 19
5-43661876-43662125	-13.419	1.15096e-06	0.000240067	Promoter (<=1kb)	ENSMUSG00000039765	-221	231214	Cc2d2a	coiled-coil and C2 domain containing 2A
2-27104751-27105000	-10.0784	1.16463e-06	0.000242359	Promoter (<=1kb)	ENSMUSG00000036040	88	77794	Adamtsl2	ADAMTS-like 2
12-24973876-24974125	20.441	1.17837e-06	0.000244376	Promoter (<=1kb)	ENSMUSG00000036333	-800	77480	Kidins220	kinase D-interacting substrate 220
12-24974001-24974250	20.441	1.17837e-06	0.000244376	Promoter (<=1kb)	ENSMUSG00000036333	-675	77480	Kidins220	kinase D-interacting substrate 220
18-37341501-37341750	9.42104	1.20081e-06	0.000248319	Promoter (<=1kb)	ENSMUSG00000045062	0	93878	Pcdhb7	protocadherin beta 7
11-114890001-114890250	-12.6338	1.20421e-06	0.000248738	Promoter (<=1kb)	ENSMUSG00000034652	0	217303	Cd300a	CD300A molecule
11-103872376-103872625	10.4118	1.20721e-06	0.000249215	Promoter (<=1kb)	ENSMUSG00000034187	-54	18195	Nsf	N-ethylmaleimide sensitive fusion protein
19-11871626-11871875	-19.3957	1.21603e-06	0.000250893	Promoter (<=1kb)	ENSMUSG00000067545	-321	257938	Olfr1419	olfactory receptor 1419
7-45907251-45907500	15.121	1.22836e-06	0.000253147	Promoter (1-2kb)	ENSMUSG00000002781	-1355	70209	Tmem143	transmembrane protein 143
7-143459001-143459250	-8.35504	1.23601e-06	0.000254579	Promoter (<=1kb)	ENSMUSG00000037664	61	12577	Cdkn1c	cyclin-dependent kinase inhibitor 1C (P57)
9-121917876-121918125	-11.728	1.24146e-06	0.000255557	Promoter (1-2kb)	ENSMUSG00000050445	-1571	13124	Cyp8b1	cytochrome P450, family 8, subfamily b, polypeptide 1
16-21695501-21695750	-6.58709	1.24863e-06	0.000256886	Promoter (<=1kb)	ENSMUSG00000043391	-836	72190	2510009E07Rik	RIKEN cDNA 2510009E07 gene
8-105374251-105374500	-13.5769	1.25675e-06	0.000258264	Promoter (<=1kb)	ENSMUSG00000014782	-404	102075	Plekhg4	pleckstrin homology domain containing, family G (with RhoGef domain) member 4
2-110305876-110306125	-12.5066	1.26501e-06	0.000259665	Promoter (<=1kb)	ENSMUSG00000041660	-135	170442	Bbox1	butyrobetaine (gamma), 2-oxoglutarate dioxygenase 1 (gamma-butyrobetaine hydroxylase)
X-36743501-36743750	-6.36924	1.26868e-06	0.000260271	Promoter (<=1kb)	ENSMUSG00000037636	0	194744	Slc25a43	solute carrier family 25, member 43
17-87799626-87799875	16.8155	1.27686e-06	0.000261653	Promoter (1-2kb)	ENSMUSG00000050138	-1632	210741	Kcnk12	potassium channel, subfamily K, member 12
4-48049126-48049375	-18.3704	1.30398e-06	0.000266155	Promoter (<=1kb)	ENSMUSG00000028341	12	18124	Nr4a3	nuclear receptor subfamily 4, group A, member 3
15-85580126-85580375	-10.6827	1.31691e-06	0.000268492	Promoter (<=1kb)	ENSMUSG00000097209	0	105975	AU022754	expressed sequence AU022754
7-13022626-13022875	-9.33855	1.32667e-06	0.000270177	Promoter (1-2kb)	ENSMUSG00000005566	-1277	21849	Trim28	tripartite motif-containing 28
1-23271751-23272000	-23.1896	1.3777e-06	0.000279313	Promoter (<=1kb)	ENSMUSG00000065405	-269	387225	Mir30a	microRNA 30a
5-92809001-92809250	-8.036	1.38068e-06	0.000279759	Promoter (<=1kb)	ENSMUSG00000029381	-128	27428	Shroom3	shroom family member 3
5-137798501-137798750	8.95662	1.38723e-06	0.000280929	Promoter (<=1kb)	ENSMUSG00000037108	-439	381678	Zcwpw1	zinc finger, CW type with PWWP domain 1
11-75650251-75650500	22.4765	1.41047e-06	0.000284362	Promoter (<=1kb)	ENSMUSG00000017774	-4	17913	Myo1c	myosin IC
19-6305751-6306000	-13.5148	1.41043e-06	0.000284362	Promoter (<=1kb)	ENSMUSG00000024769	-456	240505	Cdc42bpg	CDC42 binding protein kinase gamma (DMPK-like)
5-104325251-104325500	9.89034	1.41621e-06	0.000285201	Promoter (<=1kb)	ENSMUSG00000053863	0	94111	Mepe	matrix extracellular phosphoglycoprotein with ASARM motif (bone)
5-113650376-113650625	-11.0542	1.42883e-06	0.000287423	Promoter (<=1kb)	ENSMUSG00000042190	0	14747	Cmklr1	chemokine-like receptor 1
17-75179001-75179250	-10.2603	1.45567e-06	0.000291687	Promoter (<=1kb)	ENSMUSG00000001870	90	268977	Ltbp1	latent transforming growth factor beta binding protein 1
12-81918751-81919000	-7.49096	1.46111e-06	0.000292617	Promoter (<=1kb)	ENSMUSG00000021140	108	54604	Pcnx	pecanex homolog
9-67832251-67832500	-5.1249	1.46869e-06	0.000293972	Promoter (<=1kb)	ENSMUSG00000047990	0	244911	C2cd4a	C2 calcium-dependent domain containing 4A
16-96361126-96361375	9.40161	1.47183e-06	0.000294257	Promoter (<=1kb)	ENSMUSG00000000159	-293	72058	Igsf5	immunoglobulin superfamily, member 5
15-101115376-101115625	17.6539	1.47689e-06	0.000294832	Promoter (<=1kb)	ENSMUSG00000047034	-130	208258	Ankrd33	ankyrin repeat domain 33
2-157347751-157348000	-9.02743	1.47707e-06	0.000294832	Promoter (<=1kb)	ENSMUSG00000027643	-245	14601	Ghrh	growth hormone releasing hormone
2-173702001-173702250	12.1263	1.48303e-06	0.000295634	Promoter (<=1kb)	ENSMUSG00000098588	-853	102465173	Mir6340	microRNA 6340
15-83562626-83562875	-8.8412	1.49069e-06	0.000296845	Promoter (<=1kb)	ENSMUSG00000041736	-717	12257	Tspo	translocator protein
4-145585251-145585500	6.73296	1.4918e-06	0.000296845	Promoter (<=1kb)	ENSMUSG00000078502	48	433801	Gm13212	predicted gene 13212
19-11605001-11605250	-11.3009	1.49532e-06	0.000297073	Promoter (<=1kb)	ENSMUSG00000024679	-152	68774	Ms4a6d	membrane-spanning 4-domains, subfamily A, member 6D
6-17197876-17198125	-9.34315	1.49568e-06	0.000297073	Promoter (<=1kb)	ENSMUSG00000085171	0	319682	D830026I12Rik	RIKEN cDNA D830026I12 gene
13-100617001-100617250	-11.5187	1.50838e-06	0.000299201	Promoter (<=1kb)	ENSMUSG00000021636	-30	218518	Marveld2	MARVEL (membrane-associating) domain containing 2
17-32492251-32492500	6.38887	1.53497e-06	0.000304043	Promoter (<=1kb)	ENSMUSG00000061126	93	320997	Cyp4f39	cytochrome P450, family 4, subfamily f, polypeptide 39
2-127541001-127541250	-7.53958	1.53875e-06	0.000304625	Promoter (<=1kb)	ENSMUSG00000027376	135	192212	Prom2	prominin 2
18-42053876-42054125	5.87558	1.55219e-06	0.000306447	Promoter (<=1kb)	ENSMUSG00000057719	166	269016	Sh3rf2	SH3 domain containing ring finger 2
5-33104251-33104500	-5.74058	1.56465e-06	0.000308738	Promoter (<=1kb)	ENSMUSG00000011034	32	20537	Slc5a1	solute carrier family 5 (sodium/glucose cotransporter), member 1
7-131031126-131031375	12.9491	1.57705e-06	0.000310748	Promoter (<=1kb)	ENSMUSG00000047517	-671	12945	Dmbt1	deleted in malignant brain tumors 1
5-148949626-148949875	-11.3559	1.58666e-06	0.000312355	Promoter (<=1kb)	ENSMUSG00000079069	-375	71473	8430423G03Rik	RIKEN cDNA 8430423G03 gene
10-102158751-102159000	-9.11094	1.58913e-06	0.000312546	Promoter (<=1kb)	ENSMUSG00000019888	0	67569	Mgat4c	MGAT4 family, member C
5-115273376-115273625	-16.4619	1.59173e-06	0.000312887	Promoter (<=1kb)	ENSMUSG00000041740	-478	50849	Rnf10	ring finger protein 10
X-142227376-142227625	9.76549	1.5945e-06	0.000313262	Promoter (<=1kb)	ENSMUSG00000042271	-312	237082	Nxt2	nuclear transport factor 2-like export factor 2
5-15476251-15476500	-7.02965	1.59624e-06	0.000313434	Promoter (<=1kb)	ENSMUSG00000099762	23	100861702	Gm21149	predicted gene, 21149
16-18622501-18622750	-10.3984	1.61802e-06	0.000317194	Promoter (<=1kb)	ENSMUSG00000050761	-98	14724	Gp1bb	glycoprotein Ib, beta polypeptide
18-78058126-78058375	-12.6285	1.62774e-06	0.000318558	Promoter (<=1kb)	ENSMUSG00000091055	-731	620235	Siglec15	sialic acid binding Ig-like lectin 15
9-107543001-107543250	-13.5326	1.6268e-06	0.000318558	Promoter (<=1kb)	ENSMUSG00000010057	-728	56032	Nprl2	NPR2 like, GATOR1 complex subunit
15-8967876-8968125	-10.9608	1.66752e-06	0.000325469	Promoter (<=1kb)	ENSMUSG00000048424	0	223332	Ranbp3l	RAN binding protein 3-like
17-73950626-73950875	16.139	1.6687e-06	0.000325469	Promoter (<=1kb)	ENSMUSG00000024066	-430	22436	Xdh	xanthine dehydrogenase
3-67516501-67516750	-12.5367	1.66922e-06	0.000325469	Promoter (<=1kb)	ENSMUSG00000049404	-978	109222	Rarres1	retinoic acid receptor responder (tazarotene induced) 1
19-6926876-6927125	7.49012	1.67404e-06	0.000326231	Promoter (<=1kb)	ENSMUSG00000024957	0	16528	Kcnk4	potassium channel, subfamily K, member 4
18-34330376-34330625	-11.1354	1.68487e-06	0.000328167	Promoter (<=1kb)	ENSMUSG00000014504	-222	66384	Srp19	signal recognition particle 19
17-23843376-23843625	-9.43495	1.69493e-06	0.00032977	Promoter (<=1kb)	ENSMUSG00000048992	-230	69814	Prss32	protease, serine 32
3-106486876-106487125	-17.5728	1.70505e-06	0.000331028	Promoter (<=1kb)	ENSMUSG00000027901	-293	72121	Dennd2d	DENN/MADD domain containing 2D
10-79663251-79663500	7.54148	1.70803e-06	0.000331428	Promoter (1-2kb)	ENSMUSG00000020310	-1059	17123	Madcam1	mucosal vascular addressin cell adhesion molecule 1
7-44999251-44999500	-11.1229	1.71612e-06	0.000332819	Promoter (<=1kb)	ENSMUSG00000003190	-539	75736	Bcl2l12	BCL2-like 12 (proline rich)
19-6404876-6405125	8.66819	1.74562e-06	0.0003374	Promoter (<=1kb)	ENSMUSG00000032946	49	19395	Rasgrp2	RAS, guanyl releasing protein 2
19-12036376-12036625	-12.536	1.78342e-06	0.000343478	Promoter (<=1kb)	ENSMUSG00000067529	115	258675	Olfr1423	olfactory receptor 1423
11-109365001-109365250	-8.21078	1.78496e-06	0.000343592	Promoter (1-2kb)	ENSMUSG00000056687	-1347	100036768	Gm11696	predicted gene 11696
7-34355376-34355625	-15.8767	1.78858e-06	0.000344106	Promoter (1-2kb)	ENSMUSG00000066568	-1820	67070	Lsm14a	LSM14A mRNA processing body assembly factor
13-102693251-102693500	-16.7836	1.79279e-06	0.000344734	Promoter (<=1kb)	ENSMUSG00000021624	-58	17079	Cd180	CD180 antigen
3-138217626-138217875	-15.1447	1.8123e-06	0.000348299	Promoter (<=1kb)	ENSMUSG00000055301	0	11529	Adh7	alcohol dehydrogenase 7 (class IV), mu or sigma polypeptide
17-35704126-35704375	-12.2648	1.81462e-06	0.00034856	Promoter (<=1kb)	ENSMUSG00000003534	0	12305	Ddr1	discoidin domain receptor family, member 1
19-6264376-6264625	-8.71415	1.81764e-06	0.000348749	Promoter (<=1kb)	ENSMUSG00000065582	-18	723957	Mir194-2	microRNA 194-2
11-103344626-103344875	14.9478	1.83246e-06	0.00035087	Promoter (<=1kb)	ENSMUSG00000034255	0	544817	Arhgap27	Rho GTPase activating protein 27
13-78024751-78025000	-10.0303	1.83491e-06	0.000351153	Promoter (<=1kb)	ENSMUSG00000093668	0	75507	Pou5f2	POU domain class 5, transcription factor 2
9-42125751-42126000	-21.4184	1.84461e-06	0.00035245	Promoter (1-2kb)	ENSMUSG00000049313	-1454	20660	Sorl1	sortilin-related receptor, LDLR class A repeats-containing
17-24732376-24732625	11.1033	1.87588e-06	0.000357857	Promoter (<=1kb)	ENSMUSG00000002500	-60	66211	Rpl3l	ribosomal protein L3-like
9-110946626-110946875	-8.47911	1.90683e-06	0.000362616	Promoter (<=1kb)	ENSMUSG00000032494	-468	21667	Tdgf1	teratocarcinoma-derived growth factor 1
5-125530751-125531000	-10.757	1.91023e-06	0.000363071	Promoter (<=1kb)	ENSMUSG00000070498	-774	208151	Tmem132b	transmembrane protein 132B
17-64440126-64440375	9.4471	1.93695e-06	0.000367388	Promoter (<=1kb)	ENSMUSG00000098984	-431	102465228	Mir6420	microRNA 6420
X-169927376-169927625	-13.7933	1.93611e-06	0.000367388	Promoter (<=1kb)	ENSMUSG00000035299	0	17318	Mid1	midline 1
5-21543501-21543750	-10.0764	1.9451e-06	0.000368344	Promoter (<=1kb)	ENSMUSG00000039883	0	74511	Lrrc17	leucine rich repeat containing 17
1-189402376-189402625	-10.3864	1.94686e-06	0.000368486	Promoter (<=1kb)	ENSMUSG00000037624	-103	16526	Kcnk2	potassium channel, subfamily K, member 2
1-72823751-72824000	-8.99355	1.95389e-06	0.000369429	Promoter (<=1kb)	ENSMUSG00000039323	-503	16008	Igfbp2	insulin-like growth factor binding protein 2
4-129105126-129105375	-12.109	1.97046e-06	0.000371785	Promoter (<=1kb)	ENSMUSG00000028786	-173	66260	Tmem54	transmembrane protein 54
1-74713751-74714000	-5.0262	1.98643e-06	0.000374213	Promoter (<=1kb)	ENSMUSG00000026170	177	104086	Cyp27a1	cytochrome P450, family 27, subfamily a, polypeptide 1
9-107558001-107558250	-7.98387	2.04738e-06	0.000384672	Promoter (<=1kb)	ENSMUSG00000010067	59	56289	Rassf1	Ras association (RalGDS/AF-6) domain family member 1
13-52930626-52930875	10.3427	2.05374e-06	0.000385289	Promoter (<=1kb)	ENSMUSG00000021460	-945	11992	Auh	AU RNA binding protein/enoyl-coenzyme A hydratase
15-25713876-25714125	-15.879	2.0592e-06	0.000386113	Promoter (<=1kb)	ENSMUSG00000022272	5	17909	Myo10	myosin X
1-184827376-184827625	-9.94318	2.06962e-06	0.000387465	Promoter (<=1kb)	ENSMUSG00000073481	0	67247	2021-03-02	mitochondrial amidoxime reducing component 2
4-134769001-134769250	-8.11652	2.09854e-06	0.000391462	Promoter (<=1kb)	ENSMUSG00000037295	-977	100017	Ldlrap1	low density lipoprotein receptor adaptor protein 1
17-6742751-6743000	-9.61058	2.11946e-06	0.000394753	Promoter (<=1kb)	ENSMUSG00000052397	0	22350	Ezr	ezrin
16-18622626-18622875	-11.1553	2.16193e-06	0.000400923	Promoter (<=1kb)	ENSMUSG00000050761	-223	14724	Gp1bb	glycoprotein Ib, beta polypeptide
5-116423251-116423500	-13.1139	2.18658e-06	0.000405168	Promoter (<=1kb)	ENSMUSG00000041548	-387	80888	Hspb8	heat shock protein 8
16-18588626-18588875	-7.0101	2.19639e-06	0.000406779	Promoter (<=1kb)	ENSMUSG00000009097	0	21380	Tbx1	T-box 1
1-189402501-189402750	-8.94452	2.19818e-06	0.00040686	Promoter (<=1kb)	ENSMUSG00000037624	-228	16526	Kcnk2	potassium channel, subfamily K, member 2
3-55783251-55783500	-8.08603	2.19908e-06	0.00040686	Promoter (<=1kb)	ENSMUSG00000027799	0	26422	Nbea	neurobeachin
7-11166126-11166375	8.83576	2.20032e-06	0.000406881	Promoter (<=1kb)	ENSMUSG00000090714	0	545913	Zscan4d	zinc finger and SCAN domain containing 4D
1-86524751-86525000	-5.01723	2.20229e-06	0.000407038	Promoter (1-2kb)	ENSMUSG00000026238	-1726	19231	Ptma	prothymosin alpha
14-19585376-19585625	7.57675	2.20648e-06	0.000407604	Promoter (<=1kb)	ENSMUSG00000093979	-241	100039441	Gm2237	predicted gene 2237
15-83562751-83563000	-9.88449	2.20938e-06	0.000407931	Promoter (<=1kb)	ENSMUSG00000041736	-592	12257	Tspo	translocator protein
14-32028876-32029125	-5.87609	2.21894e-06	0.000409487	Promoter (<=1kb)	ENSMUSG00000021903	0	78754	Galnt15	polypeptide N-acetylgalactosaminyltransferase 15
15-97245376-97245625	-6.22976	2.22278e-06	0.000409952	Promoter (1-2kb)	ENSMUSG00000044250	-1482	239647	Pced1b	PC-esterase domain containing 1B
7-103757501-103757750	-23.046	2.22599e-06	0.000409952	Promoter (<=1kb)	ENSMUSG00000050281	-168	259102	Olfr630	olfactory receptor 630
7-103757626-103757875	-23.046	2.22599e-06	0.000409952	Promoter (<=1kb)	ENSMUSG00000050281	-293	259102	Olfr630	olfactory receptor 630
13-62888376-62888625	-22.8549	2.22745e-06	0.000410012	Promoter (<=1kb)	ENSMUSG00000069805	-94	14121	Fbp1	fructose bisphosphatase 1
11-73266501-73266750	14.6551	2.23222e-06	0.000410391	Promoter (<=1kb)	ENSMUSG00000043029	-638	246788	Trpv3	transient receptor potential cation channel, subfamily V, member 3
17-33781751-33782000	-12.7395	2.25163e-06	0.000412993	Promoter (<=1kb)	ENSMUSG00000002289	0	57875	Angptl4	angiopoietin-like 4
10-95559876-95560125	-9.34595	2.26064e-06	0.000413502	Promoter (<=1kb)	ENSMUSG00000092867	-555	100526463	Mir3058	microRNA 3058
13-113793376-113793625	8.04615	2.26431e-06	0.000413841	Promoter (<=1kb)	ENSMUSG00000042348	-880	218639	Arl15	ADP-ribosylation factor-like 15
5-76139251-76139500	-15.3846	2.27646e-06	0.000415441	Promoter (<=1kb)	ENSMUSG00000029233	-771	57357	Srd5a3	steroid 5 alpha-reductase 3
6-27937376-27937625	-12.0307	2.28056e-06	0.000415981	Promoter (<=1kb)	ENSMUSG00000076067	-626	735266	Mir592	microRNA 592
2-33469001-33469250	-16.6563	2.30709e-06	0.000420037	Promoter (<=1kb)	ENSMUSG00000026788	-442	71834	Zbtb43	zinc finger and BTB domain containing 43
8-14910751-14911000	-6.11236	2.31147e-06	0.000420559	Promoter (<=1kb)	ENSMUSG00000071176	-663	234094	Arhgef10	Rho guanine nucleotide exchange factor (GEF) 10
7-5056001-5056250	-12.6629	2.34615e-06	0.000426226	Promoter (<=1kb)	ENSMUSG00000035228	0	232821	Ccdc106	coiled-coil domain containing 106
8-69141251-69141500	-20.5722	2.3497e-06	0.000426442	Promoter (<=1kb)	ENSMUSG00000036306	-298	211134	Lzts1	leucine zipper, putative tumor suppressor 1
X-155033126-155033375	-16.8477	2.39076e-06	0.000433242	Promoter (<=1kb)	ENSMUSG00000055746	0	17138	Magea2	melanoma antigen, family A, 2
9-99718626-99718875	9.6079	2.39294e-06	0.00043342	Promoter (1-2kb)	ENSMUSG00000032473	-1359	56492	Cldn18	claudin 18
11-102883751-102884000	10.8781	2.43249e-06	0.000439264	Promoter (1-2kb)	ENSMUSG00000075510	-1169	66784	Fam187a	family with sequence similarity 187, member A
2-32627626-32627875	-10.237	2.46197e-06	0.000443482	Promoter (<=1kb)	ENSMUSG00000026817	-515	11636	Ak1	adenylate kinase 1
7-4972626-4972875	9.1057	2.46115e-06	0.000443482	Promoter (1-2kb)	ENSMUSG00000085272	-1458	381835	Sbk3	SH3 domain binding kinase family, member 3
1-134181751-134182000	-13.0155	2.47456e-06	0.000445528	Promoter (<=1kb)	ENSMUSG00000064246	-176	12654	Chil1	chitinase-like 1
4-87228001-87228250	-14.9088	2.48046e-06	0.000446369	Promoter (<=1kb)	ENSMUSG00000037996	-38	76376	Slc24a2	solute carrier family 24 (sodium/potassium/calcium exchanger), member 2
3-102205501-102205750	-7.58739	2.48991e-06	0.000447831	Promoter (<=1kb)	ENSMUSG00000027860	-808	229658	Vangl1	VANGL planar cell polarity 1
4-107801251-107801500	11.9476	2.49874e-06	0.000448987	Promoter (<=1kb)	ENSMUSG00000028613	-369	16975	Lrp8	low density lipoprotein receptor-related protein 8, apolipoprotein e receptor
2-38644251-38644500	-5.57989	2.50327e-06	0.000449578	Promoter (<=1kb)	ENSMUSG00000026750	-164	19177	Psmb7	proteasome (prosome, macropain) subunit, beta type 7
5-140566876-140567125	12.1409	2.50943e-06	0.000450462	Promoter (1-2kb)	ENSMUSG00000036586	-1805	77998	Grifin	galectin-related inter-fiber protein
6-113388626-113388875	7.66992	2.52381e-06	0.000452146	Promoter (<=1kb)	ENSMUSG00000030276	-385	101100	Ttll3	tubulin tyrosine ligase-like family, member 3
9-98490376-98490625	-11.3987	2.52252e-06	0.000452146	Promoter (<=1kb)	ENSMUSG00000032454	0	19660	Rbp2	retinol binding protein 2, cellular
8-83164751-83165000	-12.8217	2.53276e-06	0.000453311	Promoter (<=1kb)	ENSMUSG00000031709	-352	71310	Tbc1d9	TBC1 domain family, member 9
15-101563126-101563375	17.6307	2.54177e-06	0.000454239	Promoter (<=1kb)	ENSMUSG00000048699	-176	239673	Krt90	keratin 90
2-127338001-127338250	-13.795	2.56077e-06	0.000457409	Promoter (<=1kb)	ENSMUSG00000050468	-389	215095	Astl	astacin-like metalloendopeptidase (M12 family)
7-44552001-44552250	-14.8984	2.56455e-06	0.000457857	Promoter (<=1kb)	ENSMUSG00000060601	0	22260	Nr1h2	nuclear receptor subfamily 1, group H, member 2
11-73159751-73160000	-10.9615	2.57599e-06	0.000459674	Promoter (<=1kb)	ENSMUSG00000005950	-421	94045	P2rx5	purinergic receptor P2X, ligand-gated ion channel, 5
18-60773376-60773625	-6.64452	2.58079e-06	0.000460077	Promoter (<=1kb)	ENSMUSG00000024608	-971	20044	Rps14	ribosomal protein S14
9-62372001-62372250	-18.5888	2.59401e-06	0.000461523	Promoter (1-2kb)	ENSMUSG00000032249	-1189	11737	Anp32a	acidic (leucine-rich) nuclear phosphoprotein 32 family, member A
6-70920001-70920250	19.7126	2.6059e-06	0.000463411	Promoter (1-2kb)	ENSMUSG00000051896	-1074	74221	Tex37	testis expressed 37
11-114725376-114725625	-13.2193	2.63307e-06	0.000467095	Promoter (1-2kb)	ENSMUSG00000034706	-1783	432611	Dnaic2	dynein, axonemal, intermediate chain 2
15-80572626-80572875	8.01942	2.64269e-06	0.000468112	Promoter (<=1kb)	ENSMUSG00000042351	32	17444	Grap2	GRB2-related adaptor protein 2
2-144564376-144564625	-6.40064	2.67718e-06	0.000472604	Promoter (<=1kb)	ENSMUSG00000027429	-274	27054	Sec23b	SEC23 homolog B, COPII coat complex component
16-18621251-18621500	-6.33005	2.68181e-06	0.000473189	Promoter (<=1kb)	ENSMUSG00000050761	140	14724	Gp1bb	glycoprotein Ib, beta polypeptide
9-53706876-53707125	-8.42671	2.73918e-06	0.000482372	Promoter (<=1kb)	ENSMUSG00000055069	-644	270160	Rab39	RAB39, member RAS oncogene family
7-25676626-25676875	-8.0082	2.75547e-06	0.000484297	Promoter (1-2kb)	ENSMUSG00000061702	-1460	320208	Tmem91	transmembrane protein 91
9-108796126-108796375	-8.83681	2.77349e-06	0.000487228	Promoter (<=1kb)	ENSMUSG00000032599	0	76500	Ip6k2	inositol hexaphosphate kinase 2
19-47537501-47537750	-11.2061	2.7975e-06	0.000490256	Promoter (<=1kb)	ENSMUSG00000042694	0	108689	Stn1	STN1, CST complex subunit
1-136682876-136683125	-14.8821	2.80902e-06	0.000491799	Promoter (<=1kb)	ENSMUSG00000097113	-271	100503460	Gm19705	predicted gene, 19705
13-15803126-15803375	-10.3181	2.82375e-06	0.000493454	Promoter (<=1kb)	ENSMUSG00000113960	-496	71071	4933412O06Rik	RIKEN cDNA 4933412O06 gene
17-34589376-34589625	-12.7175	2.84047e-06	0.000495627	Promoter (<=1kb)	ENSMUSG00000034786	-181	106512	Gpsm3	G-protein signalling modulator 3 (AGS3-like, C. elegans)
18-80365376-80365625	15.8636	2.86549e-06	0.00049903	Promoter (1-2kb)	ENSMUSG00000059852	-1122	240444	Kcng2	potassium voltage-gated channel, subfamily G, member 2
4-86670001-86670250	-5.71843	2.876e-06	0.000500408	Promoter (<=1kb)	ENSMUSG00000028494	0	11520	Plin2	perilipin 2
5-64960126-64960375	-10.4386	2.87617e-06	0.000500408	Promoter (<=1kb)	ENSMUSG00000051498	-29	21899	Tlr6	toll-like receptor 6
2-101677376-101677625	-16.4316	2.88076e-06	0.000500726	Promoter (<=1kb)	ENSMUSG00000027164	-804	22034	Traf6	TNF receptor-associated factor 6
7-25386751-25387000	12.9918	2.88611e-06	0.000501174	Promoter (1-2kb)	ENSMUSG00000003123	-1825	16890	Lipe	lipase, hormone sensitive
6-28830126-28830375	-10.6248	2.88888e-06	0.000501415	Promoter (<=1kb)	ENSMUSG00000049939	0	192198	Lrrc4	leucine rich repeat containing 4
19-4307376-4307625	-20.0755	2.89348e-06	0.000501636	Promoter (1-2kb)	ENSMUSG00000024858	-1154	110355	Grk2	G protein-coupled receptor kinase 2
7-16274251-16274500	-7.30815	2.89279e-06	0.000501636	Promoter (<=1kb)	ENSMUSG00000091811	-634	66300	Inafm1	InaF motif containing 1
2-158539626-158539875	10.6782	2.90138e-06	0.000502619	Promoter (1-2kb)	ENSMUSG00000074625	-1862	545481	Arhgap40	Rho GTPase activating protein 40
2-152490376-152490625	-10.0347	2.95073e-06	0.000509462	Promoter (<=1kb)	ENSMUSG00000027468	-238	442835	Defb22	defensin beta 22
1-61378376-61378625	-11.8764	2.95643e-06	0.000509959	Promoter (<=1kb)	ENSMUSG00000085447	0	77341	9530026F06Rik	RIKEN cDNA 9530026F06 gene
11-75550251-75550500	16.8679	2.95505e-06	0.000509959	Promoter (<=1kb)	ENSMUSG00000093100	-929	100628624	Mir3971	microRNA 3971
2-165503876-165504125	-6.10047	2.98276e-06	0.000513765	Promoter (<=1kb)	ENSMUSG00000027661	89	170441	Slc2a10	solute carrier family 2 (facilitated glucose transporter), member 10
7-4121251-4121500	7.81722	2.98741e-06	0.000514323	Promoter (<=1kb)	ENSMUSG00000086155	-523	77323	9430041J12Rik	RIKEN cDNA 9430041J12 gene
11-93957751-93958000	12.0825	3.02727e-06	0.000520195	Promoter (1-2kb)	ENSMUSG00000020857	-1492	18103	Nme2	NME/NM23 nucleoside diphosphate kinase 2
12-111980501-111980750	13.6436	3.03961e-06	0.00052182	Promoter (<=1kb)	ENSMUSG00000091402	-32	217874	Rd3l	retinal degeneration 3-like
12-111980626-111980875	13.6436	3.03961e-06	0.00052182	Promoter (<=1kb)	ENSMUSG00000091402	-157	217874	Rd3l	retinal degeneration 3-like
10-80435376-80435625	12.4378	3.05061e-06	0.000523211	Promoter (1-2kb)	ENSMUSG00000020167	-1729	21423	Tcf3	transcription factor 3
11-19922626-19922875	-19.9447	3.07143e-06	0.000526283	Promoter (1-2kb)	ENSMUSG00000045671	-1500	114716	Spred2	sprouty-related, EVH1 domain containing 2
7-133125001-133125250	5.15919	3.09627e-06	0.000529286	Promoter (<=1kb)	ENSMUSG00000030970	-647	13017	Ctbp2	C-terminal binding protein 2
13-46273126-46273375	-18.4636	3.14199e-06	0.000534828	Promoter (<=1kb)	ENSMUSG00000063529	-346	380842	Stmnd1	stathmin domain containing 1
13-107686876-107687125	15.7332	3.1581e-06	0.000537061	Promoter (<=1kb)	ENSMUSG00000102000	-272	72257	1700006H21Rik	RIKEN cDNA 1700006H21 gene
6-86793626-86793875	-6.92775	3.16017e-06	0.000537061	Promoter (<=1kb)	ENSMUSG00000029994	-42	11746	Anxa4	annexin A4
6-87730001-87730250	12.4443	3.19389e-06	0.000540359	Promoter (<=1kb)	ENSMUSG00000068263	-619	58229	Efcc1	EF hand and coiled-coil domain containing 1
2-151910251-151910500	-8.31873	3.22135e-06	0.000543987	Promoter (<=1kb)	ENSMUSG00000027460	-710	11602	Angpt4	angiopoietin 4
5-137642376-137642625	-9.61241	3.30181e-06	0.00055447	Promoter (<=1kb)	ENSMUSG00000079165	27	751865	Sap25	sin3 associated polypeptide
5-24591376-24591625	-7.76291	3.30529e-06	0.000554796	Promoter (<=1kb)	ENSMUSG00000076387	-489	735264	Mir671	microRNA 671
2-32625251-32625500	6.05414	3.32978e-06	0.000558131	Promoter (<=1kb)	ENSMUSG00000026817	0	11636	Ak1	adenylate kinase 1
9-77348376-77348625	-15.6137	3.33643e-06	0.000558987	Promoter (<=1kb)	ENSMUSG00000032355	-460	69642	Mlip	muscular LMNA-interacting protein
2-157347626-157347875	-7.97941	3.33915e-06	0.000559183	Promoter (<=1kb)	ENSMUSG00000027643	-120	14601	Ghrh	growth hormone releasing hormone
9-21266876-21267125	-12.0918	3.34588e-06	0.000559792	Promoter (<=1kb)	ENSMUSG00000002820	-953	235040	Atg4d	autophagy related 4D, cysteine peptidase
15-85578626-85578875	-13.0872	3.36398e-06	0.000562079	Promoter (<=1kb)	ENSMUSG00000022382	-556	22422	Wnt7b	wingless-type MMTV integration site family, member 7B
16-30540751-30541000	-11.2006	3.36394e-06	0.000562079	Promoter (<=1kb)	ENSMUSG00000022537	0	224090	Tmem44	transmembrane protein 44
2-32096126-32096375	-10.6432	3.37964e-06	0.000564137	Promoter (<=1kb)	ENSMUSG00000051373	0	227721	Plpp7	phospholipid phosphatase 7 (inactive)
X-142679626-142679875	-19.8648	3.39709e-06	0.000566527	Promoter (1-2kb)	ENSMUSG00000047045	-1531	209497	Tmem164	transmembrane protein 164
2-142902626-142902875	-5.34218	3.43379e-06	0.000571856	Promoter (<=1kb)	ENSMUSG00000086504	-90	75053	Kif16bos	kinesin family member 16B, opposite strand
13-107469626-107469875	-6.42868	3.48727e-06	0.00057943	Promoter (<=1kb)	ENSMUSG00000114780	0	105120	AI197445	expressed sequence AI197445
5-45497251-45497500	14.4891	3.54722e-06	0.000587476	Promoter (<=1kb)	ENSMUSG00000039682	-730	66988	Lap3	leucine aminopeptidase 3
6-124999376-124999625	10.8895	3.59127e-06	0.00059344	Promoter (<=1kb)	ENSMUSG00000030329	-37	319352	Pianp	PILR alpha associated neural protein
19-47537376-47537625	-9.53139	3.61213e-06	0.000596071	Promoter (<=1kb)	ENSMUSG00000042694	0	108689	Stn1	STN1, CST complex subunit
10-119818251-119818500	-10.0025	3.6339e-06	0.000598844	Promoter (<=1kb)	ENSMUSG00000034813	-889	74053	Grip1	glutamate receptor interacting protein 1
11-5569626-5569875	-7.56856	3.64293e-06	0.000599721	Promoter (<=1kb)	ENSMUSG00000020481	0	76389	Ankrd36	ankyrin repeat domain 36
2-181547876-181548125	13.9774	3.64751e-06	0.000599721	Promoter (1-2kb)	ENSMUSG00000000826	-1201	13002	Dnajc5	DnaJ heat shock protein family (Hsp40) member C5
5-33104126-33104375	-6.09016	3.65842e-06	0.000600668	Promoter (<=1kb)	ENSMUSG00000011034	0	20537	Slc5a1	solute carrier family 5 (sodium/glucose cotransporter), member 1
12-73997001-73997250	6.72319	3.68631e-06	0.000604727	Promoter (<=1kb)	ENSMUSG00000044912	-411	238266	Syt16	synaptotagmin XVI
18-61015376-61015625	-10.0006	3.68807e-06	0.000604741	Promoter (1-2kb)	ENSMUSG00000052026	-1154	240332	Slc6a7	solute carrier family 6 (neurotransmitter transporter, L-proline), member 7
5-120621501-120621750	-11.8741	3.7172e-06	0.000608691	Promoter (<=1kb)	ENSMUSG00000029599	174	71990	Ddx54	DEAD (Asp-Glu-Ala-Asp) box polypeptide 54
5-35361501-35361750	18.1101	3.792e-06	0.000619258	Promoter (<=1kb)	ENSMUSG00000106762	0	74429	4930478P22Rik	RIKEN cDNA 4930478P22 gene
9-22114126-22114375	-23.1934	3.82135e-06	0.000623207	Promoter (<=1kb)	ENSMUSG00000013822	0	66126	Elof1	ELF1 homolog, elongation factor 1
15-85157001-85157250	10.7552	3.8251e-06	0.000623538	Promoter (<=1kb)	ENSMUSG00000115924	-869	100502602	Gm19277	predicted gene, 19277
8-105890251-105890500	-14.3638	3.87063e-06	0.000629541	Promoter (<=1kb)	ENSMUSG00000036270	0	234699	Edc4	enhancer of mRNA decapping 4
8-83164876-83165125	-14.1407	3.87919e-06	0.000630084	Promoter (<=1kb)	ENSMUSG00000031709	-227	71310	Tbc1d9	TBC1 domain family, member 9
11-77518126-77518375	-15.4053	3.8818e-06	0.000630225	Promoter (<=1kb)	ENSMUSG00000000686	-243	67477	Abhd15	abhydrolase domain containing 15
7-19083876-19084125	9.17299	3.88485e-06	0.000630438	Promoter (<=1kb)	ENSMUSG00000030409	0	13400	Dmpk	dystrophia myotonica-protein kinase
2-181577751-181578000	-13.1193	3.90996e-06	0.000633945	Promoter (<=1kb)	ENSMUSG00000010492	-480	100271841	Uckl1os	uridine-cytidine kinase 1-like 1, opposite strand
10-77903501-77903750	-5.71806	3.93292e-06	0.000637382	Promoter (<=1kb)	ENSMUSG00000051652	-965	237387	Lrrc3	leucine rich repeat containing 3
11-103340126-103340375	-7.79713	3.97031e-06	0.000642156	Promoter (<=1kb)	ENSMUSG00000034255	-407	544817	Arhgap27	Rho GTPase activating protein 27
11-82991876-82992125	-5.44506	4.01841e-06	0.000649201	Promoter (<=1kb)	ENSMUSG00000069793	-46	237886	Slfn9	schlafen 9
3-52928251-52928500	-9.98446	4.04333e-06	0.000652353	Promoter (<=1kb)	ENSMUSG00000104401	-585	622124	Gm20750	predicted gene, 20750
2-59878126-59878375	-5.84532	4.05127e-06	0.000653053	Promoter (<=1kb)	ENSMUSG00000026988	0	72137	Wdsub1	WD repeat, SAM and U-box domain containing 1
4-155654501-155654750	-9.70031	4.06532e-06	0.00065386	Promoter (1-2kb)	ENSMUSG00000029061	-1117	26561	Mmp23	matrix metallopeptidase 23
19-36058126-36058375	-15.3358	4.07041e-06	0.000654157	Promoter (<=1kb)	ENSMUSG00000024798	-619	15566	Htr7	5-hydroxytryptamine (serotonin) receptor 7
10-53751751-53752000	-9.32139	4.10787e-06	0.000659279	Promoter (<=1kb)	ENSMUSG00000019856	-628	75906	Fam184a	family with sequence similarity 184, member A
2-6212751-6213000	7.89089	4.15697e-06	0.000666233	Promoter (<=1kb)	ENSMUSG00000039063	0	67856	Echdc3	enoyl Coenzyme A hydratase domain containing 3
7-19083751-19084000	13.0353	4.1761e-06	0.000668411	Promoter (<=1kb)	ENSMUSG00000030409	0	13400	Dmpk	dystrophia myotonica-protein kinase
5-24352751-24353000	-11.2339	4.19671e-06	0.000671115	Promoter (1-2kb)	ENSMUSG00000038319	-1147	16511	Kcnh2	potassium voltage-gated channel, subfamily H (eag-related), member 2
7-29727001-29727250	8.05512	4.23149e-06	0.000676081	Promoter (<=1kb)	ENSMUSG00000049123	0	76718	Catsperg2	cation channel sperm associated auxiliary subunit gamma 2
9-112256501-112256750	10.9013	4.26952e-06	0.000681554	Promoter (<=1kb)	ENSMUSG00000087038	0	620760	2900079G21Rik	RIKEN cDNA 2900079G21 gene
18-80365251-80365500	9.46792	4.28302e-06	0.000683408	Promoter (<=1kb)	ENSMUSG00000059852	-997	240444	Kcng2	potassium voltage-gated channel, subfamily G, member 2
3-36614251-36614500	14.5202	4.31543e-06	0.000687368	Promoter (<=1kb)	ENSMUSG00000037325	-774	71492	Bbs7	Bardet-Biedl syndrome 7 (human)
4-34049751-34050000	7.59295	4.33255e-06	0.000689487	Promoter (<=1kb)	ENSMUSG00000028264	39	67652	Spaca1	sperm acrosome associated 1
11-102187626-102187875	12.8419	4.3364e-06	0.000689797	Promoter (1-2kb)	ENSMUSG00000034793	-1745	68401	G6pc3	glucose 6 phosphatase, catalytic, 3
7-141464626-141464875	-7.41684	4.36542e-06	0.000693803	Promoter (<=1kb)	ENSMUSG00000073787	156	100126795	Gm10575	predicted gene 10575
14-93886126-93886375	-10.1769	4.38672e-06	0.000696882	Promoter (<=1kb)	ENSMUSG00000055421	0	211712	Pcdh9	protocadherin 9
3-87175126-87175375	-8.55402	4.39229e-06	0.000697111	Promoter (<=1kb)	ENSMUSG00000041734	-379	170643	Kirrel	kirre like nephrin family adhesion molecule 1
11-79675501-79675750	9.91186	4.41546e-06	0.000699911	Promoter (<=1kb)	ENSMUSG00000086569	-373	72218	Rab11fip4os2	RAB11 family interacting protein 4 (class II), opposite strand 2
4-156055126-156055375	-12.2482	4.44818e-06	0.000704412	Promoter (<=1kb)	ENSMUSG00000065400	-141	387242	Mir200a	microRNA 200a
11-119834376-119834625	-11.7845	4.4659e-06	0.000705743	Promoter (<=1kb)	ENSMUSG00000085081	-11	319454	Rptoros	regulatory associated protein of MTOR, complex 1, opposite strand
15-97245501-97245750	-6.92285	4.52302e-06	0.000714457	Promoter (1-2kb)	ENSMUSG00000044250	-1357	239647	Pced1b	PC-esterase domain containing 1B
6-140423251-140423500	-8.40038	4.58333e-06	0.000723037	Promoter (<=1kb)	ENSMUSG00000030231	-554	109135	Plekha5	pleckstrin homology domain containing, family A member 5
5-76182251-76182500	-12.3771	4.60291e-06	0.00072581	Promoter (1-2kb)	ENSMUSG00000029234	-1380	21982	Tmem165	transmembrane protein 165
6-87730126-87730375	12.4038	4.60851e-06	0.000726376	Promoter (<=1kb)	ENSMUSG00000068263	-494	58229	Efcc1	EF hand and coiled-coil domain containing 1
4-143348626-143348875	19.6514	4.63194e-06	0.000729433	Promoter (<=1kb)	ENSMUSG00000028584	-882	242735	Lrrc38	leucine rich repeat containing 38
13-91808126-91808375	5.44291	4.65831e-06	0.000732948	Promoter (<=1kb)	ENSMUSG00000021621	-421	69085	Zcchc9	zinc finger, CCHC domain containing 9
1-39577626-39577875	5.11555	4.69325e-06	0.000736845	Promoter (<=1kb)	ENSMUSG00000048234	-221	67702	Rnf149	ring finger protein 149
11-6621126-6621375	16.1832	4.71486e-06	0.000739596	Promoter (<=1kb)	ENSMUSG00000000384	0	21379	Tbrg4	transforming growth factor beta regulated gene 4
7-13022501-13022750	-8.87455	4.73773e-06	0.000742539	Promoter (1-2kb)	ENSMUSG00000005566	-1402	21849	Trim28	tripartite motif-containing 28
5-77115376-77115625	-9.12091	4.75336e-06	0.000744666	Promoter (<=1kb)	ENSMUSG00000059325	-255	74318	Hopx	HOP homeobox
10-80015251-80015500	-15.9571	4.76697e-06	0.000746153	Promoter (1-2kb)	ENSMUSG00000035697	-1153	70719	Arhgap45	Rho GTPase activating protein 45
15-73722001-73722250	-10.0446	4.7938e-06	0.000749703	Promoter (<=1kb)	ENSMUSG00000059895	-895	19245	Ptp4a3	protein tyrosine phosphatase 4a3
11-74801626-74801875	12.6688	4.80965e-06	0.000751532	Promoter (1-2kb)	ENSMUSG00000010554	-1449	67493	Mettl16	methyltransferase like 16
18-60592376-60592625	-11.4342	4.81315e-06	0.000751755	Promoter (<=1kb)	ENSMUSG00000049173	-588	170947	Myoz3	myozenin 3
7-4972751-4973000	8.03789	4.84509e-06	0.000756091	Promoter (1-2kb)	ENSMUSG00000085272	-1583	381835	Sbk3	SH3 domain binding kinase family, member 3
11-70352626-70352875	-14.5777	4.85583e-06	0.000757114	Promoter (<=1kb)	ENSMUSG00000018924	-595	11687	Alox15	arachidonate 15-lipoxygenase
11-113649251-113649500	-6.10418	4.87309e-06	0.000759477	Promoter (<=1kb)	ENSMUSG00000018661	0	16834	Cog1	component of oligomeric golgi complex 1
18-62756751-62757000	-10.2765	4.89367e-06	0.000761374	Promoter (<=1kb)	ENSMUSG00000041789	-404	78449	2700046A07Rik	RIKEN cDNA 2700046A07 gene
7-139584376-139584625	-5.0163	4.89091e-06	0.000761374	Promoter (1-2kb)	ENSMUSG00000041309	-1579	14912	Nkx6-2	NK6 homeobox 2
7-4660751-4661000	-12.9514	4.89333e-06	0.000761374	Promoter (1-2kb)	ENSMUSG00000052296	-1732	243819	Ppp6r1	protein phosphatase 6, regulatory subunit 1
7-141464751-141465000	-8.04141	4.89809e-06	0.000761528	Promoter (<=1kb)	ENSMUSG00000073787	31	100126795	Gm10575	predicted gene 10575
9-121839876-121840125	-6.29754	4.92094e-06	0.000764515	Promoter (<=1kb)	ENSMUSG00000079235	-415	100502861	Ccdc13	coiled-coil domain containing 13
14-19839001-19839250	-8.76349	4.92817e-06	0.000764768	Promoter (<=1kb)	ENSMUSG00000114350	76	52512	D14Ertd670e	DNA segment, Chr 14, ERATO Doi 670, expressed
14-70157501-70157750	16.224	4.98338e-06	0.000771352	Promoter (<=1kb)	ENSMUSG00000044551	-583	268759	9930012K11Rik	RIKEN cDNA 9930012K11 gene
5-140330876-140331125	-7.5681	5.038e-06	0.000777478	Promoter (<=1kb)	ENSMUSG00000036639	-735	17766	Nudt1	nudix (nucleoside diphosphate linked moiety X)-type motif 1
14-64418126-64418375	-9.5744	5.07069e-06	0.00078148	Promoter (<=1kb)	ENSMUSG00000054733	-847	110265	Msra	methionine sulfoxide reductase A
4-40854751-40855000	-9.93275	5.07257e-06	0.00078148	Promoter (<=1kb)	ENSMUSG00000028413	-746	14595	B4galt1	UDP-Gal:betaGlcNAc beta 1,4- galactosyltransferase, polypeptide 1
9-21240126-21240375	-8.38163	5.09268e-06	0.000783577	Promoter (<=1kb)	ENSMUSG00000003308	-765	50868	Keap1	kelch-like ECH-associated protein 1
1-143640751-143641000	5.33747	5.11542e-06	0.000786139	Promoter (<=1kb)	ENSMUSG00000033849	87	26878	B3galt2	UDP-Gal:betaGlcNAc beta 1,3-galactosyltransferase, polypeptide 2
11-87729376-87729625	-9.29839	5.12173e-06	0.000786709	Promoter (<=1kb)	ENSMUSG00000034177	2	207742	Rnf43	ring finger protein 43
19-4498751-4499000	10.9396	5.13431e-06	0.000787973	Promoter (<=1kb)	ENSMUSG00000042041	-168	69861	2010003K11Rik	RIKEN cDNA 2010003K11 gene
16-33517501-33517750	-10.5532	5.14189e-06	0.000788802	Promoter (<=1kb)	ENSMUSG00000035506	173	171286	Slc12a8	solute carrier family 12 (potassium/chloride transporters), member 8
13-60897376-60897625	-11.9213	5.14936e-06	0.000789613	Promoter (<=1kb)	ENSMUSG00000074874	0	13025	Ctla2b	cytotoxic T lymphocyte-associated protein 2 beta
12-84008876-84009125	-16.6506	5.19063e-06	0.000794931	Promoter (<=1kb)	ENSMUSG00000072949	-365	26897	Acot1	acyl-CoA thioesterase 1
5-34634876-34635125	-11.1591	5.22224e-06	0.000798421	Promoter (<=1kb)	ENSMUSG00000001082	0	68294	Mfsd10	major facilitator superfamily domain containing 10
15-85578501-85578750	-12.3059	5.24813e-06	0.00080204	Promoter (<=1kb)	ENSMUSG00000022382	-431	22422	Wnt7b	wingless-type MMTV integration site family, member 7B
2-104430626-104430875	-10.3946	5.30112e-06	0.000808862	Promoter (1-2kb)	ENSMUSG00000084516	-1686	100316678	Mir1902	microRNA 1902
2-104430751-104431000	-10.3946	5.30112e-06	0.000808862	Promoter (1-2kb)	ENSMUSG00000084516	-1811	100316678	Mir1902	microRNA 1902
13-3478376-3478625	11.0481	5.38096e-06	0.000819226	Promoter (<=1kb)	ENSMUSG00000097709	50	73270	1700024F13Rik	RIKEN cDNA 1700024F13 gene
2-120033376-120033625	-9.31345	5.41779e-06	0.000823448	Promoter (<=1kb)	ENSMUSG00000098488	0	211429	Pla2g4b	phospholipase A2, group IVB (cytosolic)
9-109103126-109103375	15.1362	5.43643e-06	0.000825934	Promoter (1-2kb)	ENSMUSG00000053646	-1577	235611	Plxnb1	plexin B1
12-84009001-84009250	-10.0929	5.49268e-06	0.000832034	Promoter (<=1kb)	ENSMUSG00000072949	-240	26897	Acot1	acyl-CoA thioesterase 1
11-72301251-72301500	-14.9894	5.50557e-06	0.000833637	Promoter (<=1kb)	ENSMUSG00000040483	-129	327959	Xaf1	XIAP associated factor 1
14-26999876-27000125	-14.2823	5.52813e-06	0.000836703	Promoter (<=1kb)	ENSMUSG00000040726	-237	15209	Hesx1	homeobox gene expressed in ES cells
11-110967876-110968125	16.0449	5.56485e-06	0.000841557	Promoter (<=1kb)	ENSMUSG00000051497	0	16517	Kcnj16	potassium inwardly-rectifying channel, subfamily J, member 16
17-32190376-32190625	-11.2926	5.58379e-06	0.000842599	Promoter (<=1kb)	ENSMUSG00000037577	-827	71932	Ephx3	epoxide hydrolase 3
19-7612751-7613000	12.9035	5.60846e-06	0.000845327	Promoter (<=1kb)	ENSMUSG00000024973	146	66727	Hrasls5	HRAS-like suppressor family, member 5
12-107736376-107736625	10.7055	5.61841e-06	0.000846474	Promoter (<=1kb)	ENSMUSG00000085641	-880	74968	4930465M20Rik	RIKEN cDNA 4930465M20 gene
2-101650126-101650375	-17.6053	5.64583e-06	0.000849544	Promoter (<=1kb)	ENSMUSG00000027165	-594	68170	B230118H07Rik	RIKEN cDNA B230118H07 gene
2-101650251-101650500	-17.6053	5.64583e-06	0.000849544	Promoter (<=1kb)	ENSMUSG00000027165	-719	68170	B230118H07Rik	RIKEN cDNA B230118H07 gene
10-77620876-77621125	12.8141	5.69753e-06	0.000856255	Promoter (1-2kb)	ENSMUSG00000009293	-1150	22213	Ube2g2	ubiquitin-conjugating enzyme E2G 2
7-98109876-98110125	-12.3672	5.70821e-06	0.000857504	Promoter (<=1kb)	ENSMUSG00000030761	-628	17921	Myo7a	myosin VIIA
17-23843501-23843750	-11.206	5.72074e-06	0.00085903	Promoter (<=1kb)	ENSMUSG00000048992	-105	69814	Prss32	protease, serine 32
3-88654876-88655125	-19.896	5.72602e-06	0.000859274	Promoter (1-2kb)	ENSMUSG00000049741	-1734	242093	Rxfp4	relaxin family peptide receptor 4
8-78213001-78213250	-9.1336	5.74278e-06	0.000861266	Promoter (<=1kb)	ENSMUSG00000037101	-47	73301	Ttc29	tetratricopeptide repeat domain 29
11-103340251-103340500	-8.71789	5.77792e-06	0.0008655	Promoter (<=1kb)	ENSMUSG00000034255	-532	544817	Arhgap27	Rho GTPase activating protein 27
2-27676126-27676375	-6.02628	5.77811e-06	0.0008655	Promoter (<=1kb)	ENSMUSG00000015846	-65	20181	Rxra	retinoid X receptor alpha
7-12836126-12836375	-21.2099	5.82478e-06	0.000871398	Promoter (<=1kb)	ENSMUSG00000058638	0	65020	Zfp110	zinc finger protein 110
7-12836251-12836500	-21.2099	5.82478e-06	0.000871398	Promoter (<=1kb)	ENSMUSG00000058638	0	65020	Zfp110	zinc finger protein 110
17-24736001-24736250	-10.7894	5.90766e-06	0.000882338	Promoter (<=1kb)	ENSMUSG00000075705	-392	27361	Msrb1	methionine sulfoxide reductase B1
11-61267751-61268000	-18.1213	5.9949e-06	0.000893156	Promoter (<=1kb)	ENSMUSG00000010025	-287	11671	Aldh3a2	aldehyde dehydrogenase family 3, subfamily A2
4-135385626-135385875	-8.81985	6.01501e-06	0.000895784	Promoter (<=1kb)	ENSMUSG00000043924	0	230822	Ncmap	noncompact myelin associated protein
8-27203376-27203625	-13.5879	6.01896e-06	0.000896003	Promoter (<=1kb)	ENSMUSG00000039720	-829	76615	Got1l1	glutamic-oxaloacetic transaminase 1-like 1
6-48840126-48840375	-13.4878	6.1117e-06	0.000907018	Promoter (<=1kb)	ENSMUSG00000029810	80	65963	Tmem176b	transmembrane protein 176B
15-101115501-101115750	13.0901	6.1391e-06	0.000910493	Promoter (<=1kb)	ENSMUSG00000047034	-5	208258	Ankrd33	ankyrin repeat domain 33
4-133240376-133240625	-12.2386	6.14145e-06	0.000910493	Promoter (<=1kb)	ENSMUSG00000028862	-193	53608	Map3k6	mitogen-activated protein kinase kinase kinase 6
8-105890376-105890625	-15.3603	6.1471e-06	0.000910584	Promoter (<=1kb)	ENSMUSG00000036270	108	234699	Edc4	enhancer of mRNA decapping 4
16-30039251-30039500	-25.5271	6.18564e-06	0.000915138	Promoter (<=1kb)	ENSMUSG00000116660	0	71528	9030404E10Rik	RIKEN cDNA 9030404E10 gene
4-140247751-140248000	-11.4667	6.25511e-06	0.000923558	Promoter (<=1kb)	ENSMUSG00000040972	-967	230868	Igsf21	immunoglobulin superfamily, member 21
9-112256626-112256875	12.828	6.29475e-06	0.000928275	Promoter (<=1kb)	ENSMUSG00000087038	52	620760	2900079G21Rik	RIKEN cDNA 2900079G21 gene
10-77726376-77726625	-14.6927	6.30552e-06	0.000929485	Promoter (<=1kb)	ENSMUSG00000096421	0	100502953	Gm10100	predicted gene 10100
9-108953626-108953875	-7.53304	6.33214e-06	0.00093227	Promoter (<=1kb)	ENSMUSG00000025650	0	12836	Col7a1	collagen, type VII, alpha 1
4-134496501-134496750	-6.70385	6.3558e-06	0.000935373	Promoter (<=1kb)	ENSMUSG00000037348	0	71904	Paqr7	progestin and adipoQ receptor family member VII
18-78206751-78207000	-8.00943	6.36129e-06	0.0009358	Promoter (<=1kb)	ENSMUSG00000024552	-311	27411	Slc14a2	solute carrier family 14 (urea transporter), member 2
15-74841876-74842125	-20.5353	6.37851e-06	0.00093757	Promoter (<=1kb)	ENSMUSG00000075604	-233	110115	Cyp11b1	cytochrome P450, family 11, subfamily b, polypeptide 1
11-69398001-69398250	-8.02772	6.39918e-06	0.000939846	Promoter (<=1kb)	ENSMUSG00000045377	0	67020	Tmem88	transmembrane protein 88
1-12718376-12718625	-7.7095	6.40762e-06	0.000940704	Promoter (<=1kb)	ENSMUSG00000016918	0	240725	Sulf1	sulfatase 1
6-72549501-72549750	8.90805	6.44335e-06	0.000945566	Promoter (<=1kb)	ENSMUSG00000056737	0	12332	Capg	capping protein (actin filament), gelsolin-like
7-73310501-73310750	-11.3398	6.44818e-06	0.000945891	Promoter (<=1kb)	ENSMUSG00000108530	0	100505025	4930429H19Rik	RIKEN cDNA 4930429H19 gene
11-108919751-108920000	-21.8225	6.47032e-06	0.000947986	Promoter (<=1kb)	ENSMUSG00000000142	-349	12006	Axin2	axin 2
18-34758001-34758250	-6.528	6.47714e-06	0.000948601	Promoter (<=1kb)	ENSMUSG00000034300	-656	66306	Fam53c	family with sequence similarity 53, member C
17-74394876-74395125	9.80028	6.5142e-06	0.000953257	Promoter (<=1kb)	ENSMUSG00000024069	-483	210148	Slc30a6	solute carrier family 30 (zinc transporter), member 6
2-101677501-101677750	-13.9316	6.63312e-06	0.000968701	Promoter (<=1kb)	ENSMUSG00000027164	-679	22034	Traf6	TNF receptor-associated factor 6
13-49187001-49187250	-9.73817	6.67503e-06	0.000971684	Promoter (<=1kb)	ENSMUSG00000037966	-235	18081	Ninj1	ninjurin 1
8-109962876-109963125	11.4081	6.67368e-06	0.000971684	Promoter (<=1kb)	ENSMUSG00000001672	-673	73608	Marveld3	MARVEL (membrane-associating) domain containing 3
2-180892001-180892250	11.3378	6.70929e-06	0.000975102	Promoter (1-2kb)	ENSMUSG00000065454	-1790	723951	Mir124a-3	microRNA 124a-3
3-87175251-87175500	-7.5189	6.7315e-06	0.000977938	Promoter (<=1kb)	ENSMUSG00000041734	-504	170643	Kirrel	kirre like nephrin family adhesion molecule 1
5-134947001-134947250	-10.5704	6.8476e-06	0.000992017	Promoter (<=1kb)	ENSMUSG00000047501	-67	12740	Cldn4	claudin 4
18-78123876-78124125	-5.31399	6.87293e-06	0.000994109	Promoter (<=1kb)	ENSMUSG00000059336	-450	108052	Slc14a1	solute carrier family 14 (urea transporter), member 1
2-144564251-144564500	-7.39461	6.87303e-06	0.000994109	Promoter (<=1kb)	ENSMUSG00000027429	-399	27054	Sec23b	SEC23 homolog B, COPII coat complex component
7-31111251-31111500	-13.1189	6.8723e-06	0.000994109	Promoter (<=1kb)	ENSMUSG00000001249	-242	15451	Hpn	hepsin
3-55780626-55780875	-8.59323	6.89149e-06	0.00099638	Promoter (1-2kb)	ENSMUSG00000056947	-1635	17116	Mab21l1	mab-21-like 1 (C. elegans)
9-121366626-121366875	-9.60555	6.90496e-06	0.000997929	Promoter (<=1kb)	ENSMUSG00000032536	-93	67095	Trak1	trafficking protein, kinesin binding 1
11-78094126-78094375	-8.7835	6.91577e-06	0.000998296	Promoter (<=1kb)	ENSMUSG00000037750	-285	216971	Fam222b	family with sequence similarity 222, member B
11-32222751-32223000	11.6155	6.94436e-06	0.00100162	Promoter (<=1kb)	ENSMUSG00000020282	-451	13650	Rhbdf1	rhomboid 5 homolog 1
9-121917751-121918000	-10.1998	6.95231e-06	0.00100197	Promoter (1-2kb)	ENSMUSG00000050445	-1446	13124	Cyp8b1	cytochrome P450, family 8, subfamily b, polypeptide 1
2-164791751-164792000	-5.42819	6.95962e-06	0.00100263	Promoter (<=1kb)	ENSMUSG00000050373	99	101113	Snx21	sorting nexin family member 21
17-46729001-46729250	-5.17373	6.98168e-06	0.00100503	Promoter (<=1kb)	ENSMUSG00000002769	0	14711	Gnmt	glycine N-methyltransferase
7-28437626-28437875	11.1898	7.007e-06	0.00100761	Promoter (<=1kb)	ENSMUSG00000060791	139	63986	Gmfg	glia maturation factor, gamma
4-134768876-134769125	-7.63298	7.15804e-06	0.0010255	Promoter (<=1kb)	ENSMUSG00000037295	-852	100017	Ldlrap1	low density lipoprotein receptor adaptor protein 1
17-25116251-25116500	-8.23516	7.21962e-06	0.00103247	Promoter (<=1kb)	ENSMUSG00000024170	-284	71718	Telo2	telomere maintenance 2
11-120441626-120441875	18.1373	7.24794e-06	0.00103469	Promoter (<=1kb)	ENSMUSG00000039691	-769	208634	Tspan10	tetraspanin 10
11-120441751-120442000	18.1373	7.24794e-06	0.00103469	Promoter (<=1kb)	ENSMUSG00000039691	-644	208634	Tspan10	tetraspanin 10
16-77599376-77599625	-9.82007	7.27886e-06	0.0010378	Promoter (<=1kb)	ENSMUSG00000065557	-32	387246	Mirlet7c-1	microRNA let7c-1
2-104069626-104069875	-13.3991	7.27599e-06	0.0010378	Promoter (<=1kb)	ENSMUSG00000068686	0	333883	Cd59b	CD59b antigen
5-64959876-64960125	-10.0629	7.2829e-06	0.0010378	Promoter (<=1kb)	ENSMUSG00000051498	0	21899	Tlr6	toll-like receptor 6
16-98083001-98083250	-15.5378	7.34679e-06	0.00104468	Promoter (<=1kb)	ENSMUSG00000116673	-551	320586	A630089N07Rik	RIKEN cDNA A630089N07 gene
11-79531626-79531875	16.0486	7.3592e-06	0.00104603	Promoter (1-2kb)	ENSMUSG00000078771	-1017	14017	Evi2a	ecotropic viral integration site 2a
17-74717001-74717250	-12.4573	7.37571e-06	0.00104702	Promoter (<=1kb)	ENSMUSG00000024078	-482	74196	Ttc27	tetratricopeptide repeat domain 27
1-52118751-52119000	-11.9561	7.38447e-06	0.00104757	Promoter (<=1kb)	ENSMUSG00000026104	-440	20846	Stat1	signal transducer and activator of transcription 1
3-90541001-90541250	11.1914	7.51014e-06	0.00106248	Promoter (<=1kb)	ENSMUSG00000074457	0	67860	S100a16	S100 calcium binding protein A16
17-46729126-46729375	-6.84488	7.51819e-06	0.0010632	Promoter (<=1kb)	ENSMUSG00000002769	0	14711	Gnmt	glycine N-methyltransferase
11-97450001-97450250	-5.32049	7.57377e-06	0.00107064	Promoter (<=1kb)	ENSMUSG00000049807	0	58996	Arhgap23	Rho GTPase activating protein 23
7-122219501-122219750	7.69686	7.59908e-06	0.00107292	Promoter (<=1kb)	ENSMUSG00000030865	5	70261	Chp2	calcineurin-like EF hand protein 2
2-125506876-125507125	-8.21444	7.61362e-06	0.00107311	Promoter (<=1kb)	ENSMUSG00000027204	-491	14118	Fbn1	fibrillin 1
7-6440001-6440250	-7.04708	7.67216e-06	0.00107941	Promoter (<=1kb)	ENSMUSG00000090824	165	257882	Olfr1344	olfactory receptor 1344
8-13838376-13838625	-7.32262	7.66965e-06	0.00107941	Promoter (<=1kb)	ENSMUSG00000057116	0	231201	AF366264	cDNA sequence AF366264
16-21695376-21695625	-6.94039	7.68773e-06	0.00108	Promoter (<=1kb)	ENSMUSG00000043391	-711	72190	2510009E07Rik	RIKEN cDNA 2510009E07 gene
6-4003001-4003250	-10.6827	7.71374e-06	0.00108282	Promoter (<=1kb)	ENSMUSG00000032766	-654	66066	Gng11	guanine nucleotide binding protein (G protein), gamma 11
12-69765751-69766000	-10.4816	7.73926e-06	0.00108598	Promoter (1-2kb)	ENSMUSG00000076065	-1807	751538	Mir681	microRNA 681
5-24591501-24591750	-7.27215	7.77308e-06	0.0010892	Promoter (<=1kb)	ENSMUSG00000076387	-364	735264	Mir671	microRNA 671
9-53707001-53707250	-10.4127	7.77429e-06	0.0010892	Promoter (<=1kb)	ENSMUSG00000055069	-769	270160	Rab39	RAB39, member RAS oncogene family
8-70775251-70775500	-9.44471	7.96152e-06	0.00111285	Promoter (<=1kb)	ENSMUSG00000031834	-564	18709	Pik3r2	phosphoinositide-3-kinase regulatory subunit 2
12-40134751-40135000	-11.8335	8.01204e-06	0.00111732	Promoter (<=1kb)	ENSMUSG00000002565	-523	20259	Scin	scinderin
4-101357751-101358000	-12.3539	8.07655e-06	0.00112286	Promoter (1-2kb)	ENSMUSG00000086782	-1016	77866	E130102H24Rik	RIKEN cDNA E130102H24 gene
4-106622251-106622500	-8.14481	8.11794e-06	0.00112818	Promoter (<=1kb)	ENSMUSG00000034919	0	230576	Ttc22	tetratricopeptide repeat domain 22
11-96917251-96917500	9.28602	8.12819e-06	0.00112917	Promoter (<=1kb)	ENSMUSG00000018669	-755	80280	Cdk5rap3	CDK5 regulatory subunit associated protein 3
1-74793376-74793625	-7.50969	8.23796e-06	0.00114048	Promoter (<=1kb)	ENSMUSG00000026167	13	22409	Wnt10a	wingless-type MMTV integration site family, member 10A
1-128361001-128361250	-13.3693	8.26447e-06	0.00114327	Promoter (1-2kb)	ENSMUSG00000026355	-1337	17219	Mcm6	minichromosome maintenance complex component 6
1-36771001-36771250	6.26732	8.37244e-06	0.00115468	Promoter (<=1kb)	ENSMUSG00000026117	9	22637	Zap70	zeta-chain (TCR) associated protein kinase
1-167618251-167618500	-7.97925	8.45367e-06	0.0011619	Promoter (<=1kb)	ENSMUSG00000015843	0	20183	Rxrg	retinoid X receptor gamma
19-44202751-44203000	-23.6147	8.54051e-06	0.00117205	Promoter (<=1kb)	ENSMUSG00000025202	-269	30049	Scd3	stearoyl-coenzyme A desaturase 3
9-52169126-52169375	-10.6832	8.55475e-06	0.00117267	Promoter (<=1kb)	ENSMUSG00000035164	-554	244871	Zc3h12c	zinc finger CCCH type containing 12C
8-120144876-120145125	-11.7846	8.62186e-06	0.00117875	Promoter (<=1kb)	ENSMUSG00000031824	0	234797	6430548M08Rik	RIKEN cDNA 6430548M08 gene
15-98483376-98483625	-12.0398	8.66751e-06	0.0011832	Promoter (<=1kb)	ENSMUSG00000022991	-655	16770	Lalba	lactalbumin, alpha
12-112489501-112489750	12.7434	8.83039e-06	0.001203	Promoter (<=1kb)	ENSMUSG00000043122	27	319942	A530016L24Rik	RIKEN cDNA A530016L24 gene
6-140636626-140636875	-7.64171	8.83646e-06	0.00120309	Promoter (<=1kb)	ENSMUSG00000030232	0	11569	Aebp2	AE binding protein 2
6-141523376-141523625	-14.1488	8.90567e-06	0.00121114	Promoter (<=1kb)	ENSMUSG00000030235	-743	58807	Slco1c1	solute carrier organic anion transporter family, member 1c1
6-141523501-141523750	-14.1488	8.90567e-06	0.00121114	Promoter (<=1kb)	ENSMUSG00000030235	-618	58807	Slco1c1	solute carrier organic anion transporter family, member 1c1
5-76857626-76857875	-7.04838	8.92676e-06	0.00121355	Promoter (<=1kb)	ENSMUSG00000036377	-967	320827	C530008M17Rik	RIKEN cDNA C530008M17 gene
8-111938751-111939000	-8.71558	8.93123e-06	0.0012137	Promoter (1-2kb)	ENSMUSG00000031950	-1703	93739	Gabarapl2	gamma-aminobutyric acid (GABA) A receptor-associated protein-like 2
11-75399626-75399875	-11.324	8.94441e-06	0.00121504	Promoter (<=1kb)	ENSMUSG00000018809	17	319822	Smyd4	SET and MYND domain containing 4
7-138910501-138910750	-12.1905	9.09629e-06	0.00123243	Promoter (<=1kb)	ENSMUSG00000078566	-982	12176	Bnip3	BCL2/adenovirus E1B interacting protein 3
1-52118626-52118875	-12.3888	9.10332e-06	0.00123292	Promoter (<=1kb)	ENSMUSG00000026104	-565	20846	Stat1	signal transducer and activator of transcription 1
5-65863501-65863750	-6.27365	9.13082e-06	0.00123619	Promoter (<=1kb)	ENSMUSG00000029204	0	74734	Rhoh	ras homolog family member H
9-67832376-67832625	-6.72741	9.21085e-06	0.00124387	Promoter (<=1kb)	ENSMUSG00000047990	-46	244911	C2cd4a	C2 calcium-dependent domain containing 4A
9-114330126-114330375	-8.41815	9.28657e-06	0.00125072	Promoter (<=1kb)	ENSMUSG00000053820	0	12046	Bcl2a1c	B cell leukemia/lymphoma 2 related protein A1c
4-152325001-152325250	-10.8375	9.31452e-06	0.00125355	Promoter (<=1kb)	ENSMUSG00000028936	-492	19934	Rpl22	ribosomal protein L22
8-119636876-119637125	-15.8951	9.31214e-06	0.00125355	Promoter (1-2kb)	ENSMUSG00000045246	-1196	66733	Kcng4	potassium voltage-gated channel, subfamily G, member 4
3-96559626-96559875	-9.56679	9.33894e-06	0.00125591	Promoter (<=1kb)	ENSMUSG00000038393	0	56338	Txnip	thioredoxin interacting protein
11-120732751-120733000	-13.0103	9.35887e-06	0.00125753	Promoter (<=1kb)	ENSMUSG00000025150	-637	12409	Cbr2	carbonyl reductase 2
16-92382626-92382875	-12.978	9.37295e-06	0.00125844	Promoter (<=1kb)	ENSMUSG00000116693	0	101056236	Gm29805	predicted gene, 29805
15-101954251-101954500	-6.40747	9.3978e-06	0.00126101	Promoter (<=1kb)	ENSMUSG00000050463	0	332131	Krt78	keratin 78
9-22132251-22132500	9.11849	9.41155e-06	0.00126239	Promoter (<=1kb)	ENSMUSG00000001348	-420	11433	Acp5	acid phosphatase 5, tartrate resistant
2-75939001-75939250	-9.851	9.45055e-06	0.00126668	Promoter (<=1kb)	ENSMUSG00000075273	-416	72421	Ttc30b	tetratricopeptide repeat domain 30B
3-55783126-55783375	-6.90394	9.46303e-06	0.00126788	Promoter (<=1kb)	ENSMUSG00000027799	115	26422	Nbea	neurobeachin
8-111877751-111878000	-12.7447	9.48555e-06	0.00126996	Promoter (1-2kb)	ENSMUSG00000031953	-1001	66817	Tmem170	transmembrane protein 170
1-74793501-74793750	-11.5784	9.49034e-06	0.00127013	Promoter (<=1kb)	ENSMUSG00000026167	138	22409	Wnt10a	wingless-type MMTV integration site family, member 10A
3-96241001-96241250	9.64083	9.49592e-06	0.00127041	Promoter (<=1kb)	ENSMUSG00000063954	-725	319192	Hist2h2aa2	histone cluster 2, H2aa2
7-16129251-16129500	-11.4097	9.57745e-06	0.00128037	Promoter (<=1kb)	ENSMUSG00000030376	-326	110891	Slc8a2	solute carrier family 8 (sodium/calcium exchanger), member 2
7-126777751-126778000	-11.2263	9.60356e-06	0.00128244	Promoter (<=1kb)	ENSMUSG00000042675	170	66090	Ypel3	yippee like 3
15-98678126-98678375	-9.15281	9.61257e-06	0.00128317	Promoter (<=1kb)	ENSMUSG00000054855	-665	223881	Rnd1	Rho family GTPase 1
12-69791626-69791875	-9.18789	9.62015e-06	0.00128371	Promoter (<=1kb)	ENSMUSG00000020990	-359	71091	Cdkl1	cyclin-dependent kinase-like 1 (CDC2-related kinase)
1-5021001-5021250	-8.26049	9.66109e-06	0.00128727	Promoter (1-2kb)	ENSMUSG00000002459	-1462	58175	Rgs20	regulator of G-protein signaling 20
7-38183251-38183500	-6.51543	9.69167e-06	0.00129087	Promoter (<=1kb)	ENSMUSG00000054676	0	72244	1600014C10Rik	RIKEN cDNA 1600014C10 gene
7-34192876-34193125	-10.1246	9.72053e-06	0.00129424	Promoter (<=1kb)	ENSMUSG00000002635	-95	68079	Pdcd2l	programmed cell death 2-like
8-105386876-105387125	-8.81316	9.76304e-06	0.00129846	Promoter (1-2kb)	ENSMUSG00000051648	-1459	279499	Kctd19	potassium channel tetramerisation domain containing 19
9-114498251-114498500	-5.90342	9.76207e-06	0.00129846	Promoter (1-2kb)	ENSMUSG00000047898	-1689	12773	Ccr4	chemokine (C-C motif) receptor 4
19-47138126-47138375	-5.13266	9.8031e-06	0.00130188	Promoter (<=1kb)	ENSMUSG00000033033	0	72691	Calhm2	calcium homeostasis modulator family member 2
1-74782626-74782875	-6.21385	9.84387e-06	0.00130633	Promoter (<=1kb)	ENSMUSG00000033227	187	22420	Wnt6	wingless-type MMTV integration site family, member 6
15-76819876-76820125	-11.7066	9.84745e-06	0.00130633	Promoter (1-2kb)	ENSMUSG00000033697	-1706	223666	Arhgap39	Rho GTPase activating protein 39
7-132788751-132789000	-9.63771	9.85616e-06	0.00130653	Promoter (1-2kb)	ENSMUSG00000030956	-1816	77938	Fam53b	family with sequence similarity 53, member B
18-35499376-35499625	-15.115	9.88562e-06	0.00130899	Promoter (<=1kb)	ENSMUSG00000024357	155	81500	Sil1	endoplasmic reticulum chaperone SIL1 homolog (S. cerevisiae)
11-59136126-59136375	-5.94481	9.89352e-06	0.00130956	Promoter (<=1kb)	ENSMUSG00000061462	0	380698	Obscn	obscurin, cytoskeletal calmodulin and titin-interacting RhoGEF
7-12979126-12979375	7.71706	9.92981e-06	0.00131292	Promoter (<=1kb)	ENSMUSG00000033961	-145	269870	Zfp446	zinc finger protein 446
9-67049626-67049875	-8.23387	9.93533e-06	0.00131317	Promoter (<=1kb)	ENSMUSG00000032366	-220	22003	Tpm1	tropomyosin 1, alpha
5-104434376-104434625	10.1009	9.96483e-06	0.00131611	Promoter (<=1kb)	ENSMUSG00000029304	-493	20750	Spp1	secreted phosphoprotein 1
7-139981626-139981875	12.7519	9.97926e-06	0.00131657	Promoter (1-2kb)	ENSMUSG00000025473	-1258	11501	Adam8	a disintegrin and metallopeptidase domain 8
4-135987751-135988000	-12.0133	1.00065e-05	0.00131879	Promoter (<=1kb)	ENSMUSG00000028669	-487	66193	Pithd1	PITH (C-terminal proteasome-interacting domain of thioredoxin-like) domain containing 1
6-117167751-117168000	-7.6553	1.00392e-05	0.0013216	Promoter (<=1kb)	ENSMUSG00000061353	-535	20315	Cxcl12	chemokine (C-X-C motif) ligand 12
5-114777126-114777375	16.7161	1.00679e-05	0.0013244	Promoter (1-2kb)	ENSMUSG00000041890	-1609	26431	Git2	GIT ArfGAP 2
4-8854126-8854375	-10.554	1.00982e-05	0.00132791	Promoter (<=1kb)	ENSMUSG00000041235	-856	320790	Chd7	chromodomain helicase DNA binding protein 7
19-37172501-37172750	8.01333	1.01132e-05	0.00132897	Promoter (1-2kb)	ENSMUSG00000097591	-1093	319931	A330032B11Rik	RIKEN cDNA A330032B11 gene
8-109614376-109614625	-6.65797	1.01136e-05	0.00132897	Promoter (<=1kb)	ENSMUSG00000048827	0	244646	Pkd1l3	polycystic kidney disease 1 like 3
1-44156626-44156875	-10.3753	1.01427e-05	0.00133085	Promoter (<=1kb)	ENSMUSG00000026048	-60	22592	Ercc5	excision repair cross-complementing rodent repair deficiency, complementation group 5
18-61787001-61787250	-11.4933	1.0186e-05	0.00133605	Promoter (<=1kb)	ENSMUSG00000033032	-299	106877	Afap1l1	actin filament associated protein 1-like 1
10-78718376-78718625	9.32638	1.0198e-05	0.00133715	Promoter (<=1kb)	ENSMUSG00000005355	-82	12365	Casp14	caspase 14
1-33758876-33759125	-20.1355	1.03877e-05	0.00135858	Promoter (1-2kb)	ENSMUSG00000042215	-1081	213539	Bag2	BCL2-associated athanogene 2
2-35558126-35558375	-8.53245	1.03942e-05	0.00135893	Promoter (<=1kb)	ENSMUSG00000026883	0	69601	Dab2ip	disabled 2 interacting protein
1-44156501-44156750	-10.2483	1.04068e-05	0.00136008	Promoter (<=1kb)	ENSMUSG00000026048	-185	22592	Ercc5	excision repair cross-complementing rodent repair deficiency, complementation group 5
11-3983126-3983375	-17.1067	1.04231e-05	0.00136075	Promoter (<=1kb)	ENSMUSG00000049721	-261	53897	Gal3st1	galactose-3-O-sulfotransferase 1
4-152151876-152152125	-5.24178	1.04976e-05	0.00136898	Promoter (<=1kb)	ENSMUSG00000028943	82	56226	Espn	espin
14-51989251-51989500	-7.23055	1.05382e-05	0.00137231	Promoter (<=1kb)	ENSMUSG00000097633	-424	100502764	Gm16617	predicted gene, 16617
11-95666126-95666375	-19.67	1.05623e-05	0.00137446	Promoter (<=1kb)	ENSMUSG00000038845	-582	18673	Phb	prohibitin
17-35704251-35704500	-10.6938	1.0571e-05	0.00137476	Promoter (<=1kb)	ENSMUSG00000003534	99	12305	Ddr1	discoidin domain receptor family, member 1
19-42612876-42613125	-9.57072	1.05966e-05	0.00137744	Promoter (<=1kb)	ENSMUSG00000025185	-63	67573	Loxl4	lysyl oxidase-like 4
10-80629376-80629625	-10.9513	1.06736e-05	0.00138619	Promoter (<=1kb)	ENSMUSG00000003345	-31	103236	Csnk1g2	casein kinase 1, gamma 2
14-32029376-32029625	-12.2507	1.06771e-05	0.00138619	Promoter (<=1kb)	ENSMUSG00000021903	0	78754	Galnt15	polypeptide N-acetylgalactosaminyltransferase 15
2-5006501-5006750	-12.6471	1.07256e-05	0.0013917	Promoter (1-2kb)	ENSMUSG00000026669	-1182	70024	Mcm10	minichromosome maintenance 10 replication initiation factor
11-59451001-59451250	-9.66113	1.07472e-05	0.00139401	Promoter (<=1kb)	ENSMUSG00000009894	0	67826	Snap47	synaptosomal-associated protein, 47
10-41481251-41481500	-9.22636	1.0847e-05	0.00140142	Promoter (<=1kb)	ENSMUSG00000019823	-207	171580	Mical1	microtubule associated monooxygenase, calponin and LIM domain containing 1
10-81604751-81605000	-6.61207	1.08459e-05	0.00140142	Promoter (1-2kb)	ENSMUSG00000074862	-1270	268319	BC025920	zinc finger protein pseudogene
15-76188876-76189125	-6.98341	1.08423e-05	0.00140142	Promoter (<=1kb)	ENSMUSG00000022565	-833	18810	Plec	plectin
4-137766751-137767000	-14.4458	1.0869e-05	0.00140297	Promoter (<=1kb)	ENSMUSG00000028766	-276	11647	Alpl	alkaline phosphatase, liver/bone/kidney
9-105521376-105521625	10.3563	1.08706e-05	0.00140297	Promoter (<=1kb)	ENSMUSG00000032570	0	235574	Atp2c1	ATPase, Ca++-sequestering
9-50746501-50746750	-5.89671	1.09014e-05	0.00140645	Promoter (<=1kb)	ENSMUSG00000032062	0	66952	2310030G06Rik	RIKEN cDNA 2310030G06 gene
11-32268376-32268625	-16.7407	1.09473e-05	0.00141136	Promoter (<=1kb)	ENSMUSG00000020289	-669	17168	Nprl3	nitrogen permease regulator-like 3
11-97449876-97450125	-6.24497	1.09524e-05	0.00141151	Promoter (<=1kb)	ENSMUSG00000049807	-35	58996	Arhgap23	Rho GTPase activating protein 23
11-95842001-95842250	-7.99708	1.09754e-05	0.00141397	Promoter (<=1kb)	ENSMUSG00000018381	0	66610	Abi3	ABI gene family, member 3
3-107182501-107182750	-9.94927	1.09919e-05	0.00141509	Promoter (<=1kb)	ENSMUSG00000042861	-306	242151	Kcna10	potassium voltage-gated channel, shaker-related subfamily, member 10
19-30003626-30003875	5.8556	1.10181e-05	0.00141796	Promoter (<=1kb)	ENSMUSG00000024815	0	66745	Trpd52l3	tumor protein D52-like 3
2-158191501-158191750	17.0014	1.10369e-05	0.00141937	Promoter (<=1kb)	ENSMUSG00000078957	-258	73399	1700060C20Rik	RIKEN cDNA 1700060C20 gene
2-4558876-4559125	-9.29972	1.10341e-05	0.00141937	Promoter (<=1kb)	ENSMUSG00000026657	-629	209630	Frmd4a	FERM domain containing 4A
4-140247876-140248125	-10.6535	1.10687e-05	0.00142296	Promoter (1-2kb)	ENSMUSG00000040972	-1092	230868	Igsf21	immunoglobulin superfamily, member 21
18-60957126-60957375	-8.92098	1.11949e-05	0.00143663	Promoter (<=1kb)	ENSMUSG00000098475	-698	102465593	Mir6982	microRNA 6982
3-117574376-117574625	12.3617	1.12386e-05	0.00144071	Promoter (<=1kb)	ENSMUSG00000033342	-211	75769	Plppr5	phospholipid phosphatase related 5
3-117574501-117574750	12.3617	1.12386e-05	0.00144071	Promoter (<=1kb)	ENSMUSG00000033342	-86	75769	Plppr5	phospholipid phosphatase related 5
4-156026126-156026375	-11.0969	1.12567e-05	0.00144252	Promoter (<=1kb)	ENSMUSG00000041954	0	21936	Tnfrsf18	tumor necrosis factor receptor superfamily, member 18
3-88653001-88653250	9.26495	1.12729e-05	0.00144321	Promoter (<=1kb)	ENSMUSG00000049741	0	242093	Rxfp4	relaxin family peptide receptor 4
7-16128376-16128625	-11.356	1.12741e-05	0.00144321	Promoter (1-2kb)	ENSMUSG00000030376	-1201	110891	Slc8a2	solute carrier family 8 (sodium/calcium exchanger), member 2
19-6543626-6543875	-11.0124	1.12814e-05	0.00144363	Promoter (<=1kb)	ENSMUSG00000061742	-594	20521	Slc22a12	solute carrier family 22 (organic anion/cation transporter), member 12
7-69496001-69496250	-5.67348	1.13251e-05	0.00144769	Promoter (<=1kb)	ENSMUSG00000108885	0	73796	4930402F11Rik	RIKEN cDNA 4930402F11 gene
17-33828751-33829000	-19.8004	1.13387e-05	0.00144841	Promoter (<=1kb)	ENSMUSG00000041881	-124	66416	Ndufa7	NADH:ubiquinone oxidoreductase subunit A7
17-33828876-33829125	-19.8004	1.13387e-05	0.00144841	Promoter (<=1kb)	ENSMUSG00000041881	0	66416	Ndufa7	NADH:ubiquinone oxidoreductase subunit A7
3-89964126-89964375	-7.89091	1.14998e-05	0.00146536	Promoter (<=1kb)	ENSMUSG00000060671	-618	54667	Atp8b2	ATPase, class I, type 8B, member 2
10-80172501-80172750	-13.3889	1.15217e-05	0.00146711	Promoter (<=1kb)	ENSMUSG00000035595	-194	69770	1600002K03Rik	RIKEN cDNA 1600002K03 gene
4-58501251-58501500	-7.87734	1.15687e-05	0.00147207	Promoter (1-2kb)	ENSMUSG00000038668	-1848	14745	Lpar1	lysophosphatidic acid receptor 1
6-50384001-50384250	21.9365	1.15735e-05	0.00147216	Promoter (1-2kb)	ENSMUSG00000029822	-1164	71720	Osbpl3	oxysterol binding protein-like 3
11-43473876-43474125	-8.91813	1.16373e-05	0.00147871	Promoter (<=1kb)	ENSMUSG00000046491	-151	69183	C1qtnf2	C1q and tumor necrosis factor related protein 2
11-94977001-94977250	-18.1094	1.17531e-05	0.00149119	Promoter (<=1kb)	ENSMUSG00000001508	-674	20391	Sgca	sarcoglycan, alpha (dystrophin-associated glycoprotein)
5-115844001-115844250	15.7376	1.17752e-05	0.00149257	Promoter (1-2kb)	ENSMUSG00000029516	-1028	12704	Cit	citron
2-127541376-127541625	-11.427	1.17854e-05	0.00149334	Promoter (<=1kb)	ENSMUSG00000027376	0	192212	Prom2	prominin 2
9-121366501-121366750	-9.15827	1.17905e-05	0.00149346	Promoter (<=1kb)	ENSMUSG00000032536	-218	67095	Trak1	trafficking protein, kinesin binding 1
2-26314126-26314375	-11.0606	1.18273e-05	0.0014976	Promoter (1-2kb)	ENSMUSG00000026930	-1140	67839	Gpsm1	G-protein signalling modulator 1 (AGS3-like, C. elegans)
9-57503376-57503625	-5.66258	1.19903e-05	0.00151247	Promoter (<=1kb)	ENSMUSG00000062309	-401	102614	Rpp25	ribonuclease P/MRP 25 subunit
1-184827501-184827750	-12.908	1.21027e-05	0.00152501	Promoter (<=1kb)	ENSMUSG00000073481	-19	67247	2021-03-02	mitochondrial amidoxime reducing component 2
11-95822751-95823000	-8.38238	1.21446e-05	0.00152816	Promoter (1-2kb)	ENSMUSG00000050860	-1499	237928	Phospho1	phosphatase, orphan 1
10-128918001-128918250	-11.9579	1.21491e-05	0.00152818	Promoter (<=1kb)	ENSMUSG00000025350	0	19682	Rdh5	retinol dehydrogenase 5
19-56826376-56826625	-10.5796	1.21667e-05	0.00152935	Promoter (<=1kb)	ENSMUSG00000025081	90	83561	Tdrd1	tudor domain containing 1
15-98483501-98483750	-8.73061	1.21829e-05	0.00153084	Promoter (<=1kb)	ENSMUSG00000022991	-780	16770	Lalba	lactalbumin, alpha
11-101276126-101276375	-12.654	1.22335e-05	0.00153613	Promoter (<=1kb)	ENSMUSG00000035112	-271	69847	Wnk4	WNK lysine deficient protein kinase 4
2-33888001-33888250	-10.5031	1.2265e-05	0.00153956	Promoter (<=1kb)	ENSMUSG00000038740	-55	72543	Mvb12b	multivesicular body subunit 12B
2-91457126-91457375	-7.60546	1.22845e-05	0.00154147	Promoter (<=1kb)	ENSMUSG00000027253	-136	228357	Lrp4	low density lipoprotein receptor-related protein 4
10-120449876-120450125	-8.69296	1.23011e-05	0.00154302	Promoter (1-2kb)	ENSMUSG00000076448	-1766	791076	Mir763	microRNA 763
4-134567751-134568000	-9.88289	1.23185e-05	0.00154413	Promoter (<=1kb)	ENSMUSG00000099289	0	102465216	Mir6403	microRNA 6403
7-30671376-30671625	-15.7777	1.25347e-05	0.00156418	Promoter (<=1kb)	ENSMUSG00000049761	0	74927	Pmis2	Pmis2, sperm specific protein
7-141361626-141361875	-6.51335	1.26091e-05	0.00157104	Promoter (<=1kb)	ENSMUSG00000025504	89	98845	Eps8l2	EPS8-like 2
7-46117126-46117375	6.65413	1.26113e-05	0.00157104	Promoter (1-2kb)	ENSMUSG00000040136	-1076	20927	Abcc8	ATP-binding cassette, sub-family C (CFTR/MRP), member 8
9-42401751-42402000	-13.7169	1.2651e-05	0.00157382	Promoter (1-2kb)	ENSMUSG00000037705	-1822	21683	Tecta	tectorin alpha
5-105110501-105110750	-9.39461	1.27439e-05	0.00158483	Promoter (<=1kb)	ENSMUSG00000029298	-224	236573	Gbp9	guanylate-binding protein 9
2-168642251-168642500	-9.02671	1.28813e-05	0.00159862	Promoter (1-2kb)	ENSMUSG00000105496	-1492	102466784	Mir7004	microRNA 7004
16-31422126-31422375	-7.97338	1.28954e-05	0.00159923	Promoter (<=1kb)	ENSMUSG00000046598	0	71911	Bdh1	3-hydroxybutyrate dehydrogenase, type 1
4-156026251-156026500	-10.7801	1.28935e-05	0.00159923	Promoter (<=1kb)	ENSMUSG00000041954	0	21936	Tnfrsf18	tumor necrosis factor receptor superfamily, member 18
5-135852251-135852500	-8.04574	1.28995e-05	0.00159923	Promoter (1-2kb)	ENSMUSG00000039860	-1914	58212	Srrm3	serine/arginine repetitive matrix 3
10-21342751-21343000	-9.13192	1.29092e-05	0.00159989	Promoter (<=1kb)	ENSMUSG00000112654	-694	73990	4930455C13Rik	RIKEN cDNA 4930455C13 gene
5-142473876-142474125	-11.5189	1.29342e-05	0.00160189	Promoter (<=1kb)	ENSMUSG00000039623	0	231855	Ap5z1	adaptor-related protein complex 5, zeta 1 subunit
1-91405876-91406125	-8.72283	1.29908e-05	0.00160725	Promoter (<=1kb)	ENSMUSG00000100253	0	67086	1700020N18Rik	RIKEN cDNA 1700020N18 gene
19-6402626-6402875	15.2698	1.29862e-05	0.00160725	Promoter (<=1kb)	ENSMUSG00000032946	-43	19395	Rasgrp2	RAS, guanyl releasing protein 2
11-95822876-95823125	-8.57267	1.30377e-05	0.00161195	Promoter (1-2kb)	ENSMUSG00000050860	-1374	237928	Phospho1	phosphatase, orphan 1
10-127500876-127501125	-16.4659	1.3259e-05	0.0016354	Promoter (<=1kb)	ENSMUSG00000040287	-561	237611	Stac3	SH3 and cysteine rich domain 3
10-120857376-120857625	-9.87595	1.33291e-05	0.00164135	Promoter (<=1kb)	ENSMUSG00000087480	-4	100504616	Gm15910	predicted gene 15910
7-112159501-112159750	-10.9911	1.35029e-05	0.00166039	Promoter (<=1kb)	ENSMUSG00000030772	-444	50781	Dkk3	dickkopf WNT signaling pathway inhibitor 3
18-62756876-62757125	-8.66777	1.35681e-05	0.00166784	Promoter (<=1kb)	ENSMUSG00000041789	-529	78449	2700046A07Rik	RIKEN cDNA 2700046A07 gene
17-27502876-27503125	-8.26642	1.36094e-05	0.00167234	Promoter (<=1kb)	ENSMUSG00000063239	179	268934	Grm4	glutamate receptor, metabotropic 4
13-78024626-78024875	-9.33849	1.36295e-05	0.00167425	Promoter (<=1kb)	ENSMUSG00000093668	-27	75507	Pou5f2	POU domain class 5, transcription factor 2
14-19838876-19839125	-7.47653	1.3703e-05	0.00168271	Promoter (<=1kb)	ENSMUSG00000114350	0	52512	D14Ertd670e	DNA segment, Chr 14, ERATO Doi 670, expressed
2-178174751-178175000	-11.2871	1.37568e-05	0.00168702	Promoter (<=1kb)	ENSMUSG00000027525	-349	74189	Phactr3	phosphatase and actin regulator 3
17-34038751-34039000	-5.90528	1.37747e-05	0.00168865	Promoter (<=1kb)	ENSMUSG00000024330	-437	12815	Col11a2	collagen, type XI, alpha 2
17-24725876-24726125	18.5529	1.37888e-05	0.0016898	Promoter (1-2kb)	ENSMUSG00000040048	-1398	68342	Ndufb10	NADH:ubiquinone oxidoreductase subunit B10
17-32535751-32536000	-9.71219	1.38152e-05	0.00169242	Promoter (<=1kb)	ENSMUSG00000048440	-558	70101	Cyp4f16	cytochrome P450, family 4, subfamily f, polypeptide 16
5-149527876-149528125	-7.32029	1.3822e-05	0.00169242	Promoter (<=1kb)	ENSMUSG00000029658	-554	381693	Wdr95	WD40 repeat domain 95
11-3983001-3983250	-10.9215	1.38506e-05	0.00169393	Promoter (<=1kb)	ENSMUSG00000049721	-386	53897	Gal3st1	galactose-3-O-sulfotransferase 1
6-28479251-28479500	-11.3529	1.38556e-05	0.00169398	Promoter (<=1kb)	ENSMUSG00000001424	-848	56463	Snd1	staphylococcal nuclease and tudor domain containing 1
2-157040001-157040250	-5.96227	1.39611e-05	0.00170399	Promoter (<=1kb)	ENSMUSG00000055485	0	320706	Soga1	suppressor of glucose, autophagy associated 1
12-30374126-30374375	-11.5209	1.40538e-05	0.00171357	Promoter (<=1kb)	ENSMUSG00000020672	-751	268534	Sntg2	syntrophin, gamma 2
8-70082376-70082625	-20.6691	1.41678e-05	0.00172615	Promoter (<=1kb)	ENSMUSG00000007594	-832	330790	Hapln4	hyaluronan and proteoglycan link protein 4
9-52047126-52047375	-5.52645	1.42634e-05	0.00173504	Promoter (<=1kb)	ENSMUSG00000032050	0	19684	Rdx	radixin
13-107687001-107687250	11.5518	1.45491e-05	0.00176209	Promoter (<=1kb)	ENSMUSG00000102000	-147	72257	1700006H21Rik	RIKEN cDNA 1700006H21 gene
8-95110126-95110375	-12.4583	1.4598e-05	0.00176624	Promoter (<=1kb)	ENSMUSG00000031788	49	16582	Kifc3	kinesin family member C3
2-4917876-4918125	-10.9633	1.46591e-05	0.00177245	Promoter (<=1kb)	ENSMUSG00000026664	-894	16922	Phyh	phytanoyl-CoA hydroxylase
6-34383876-34384125	-9.12183	1.46978e-05	0.00177594	Promoter (<=1kb)	ENSMUSG00000061758	-93	67861	Akr1b10	aldo-keto reductase family 1, member B10 (aldose reductase)
8-69653626-69653875	-21.2499	1.47258e-05	0.00177873	Promoter (<=1kb)	ENSMUSG00000091764	-604	636741	Zfp964	zinc finger protein 964
16-4593501-4593750	-7.26316	1.47346e-05	0.0017792	Promoter (<=1kb)	ENSMUSG00000014303	-963	83396	Glis2	GLIS family zinc finger 2
3-155092251-155092500	-8.69719	1.48277e-05	0.00178746	Promoter (<=1kb)	ENSMUSG00000053870	55	75540	Fpgt	fucose-1-phosphate guanylyltransferase
9-106447876-106448125	-6.85415	1.49284e-05	0.0017978	Promoter (<=1kb)	ENSMUSG00000042073	-79	76491	Abhd14b	abhydrolase domain containing 14b
18-20557626-20557875	-7.09673	1.49335e-05	0.00179782	Promoter (<=1kb)	ENSMUSG00000044393	-199	13511	Dsg2	desmoglein 2
11-72267251-72267500	-5.00109	1.4978e-05	0.00180054	Promoter (<=1kb)	ENSMUSG00000020805	-29	237831	Slc13a5	solute carrier family 13 (sodium-dependent citrate transporter), member 5
8-11633751-11634000	-15.7338	1.50047e-05	0.00180279	Promoter (<=1kb)	ENSMUSG00000031508	0	102334	Ankrd10	ankyrin repeat domain 10
17-74717126-74717375	-9.80019	1.50122e-05	0.00180309	Promoter (<=1kb)	ENSMUSG00000024078	-357	74196	Ttc27	tetratricopeptide repeat domain 27
2-152490501-152490750	-10.1035	1.50192e-05	0.00180333	Promoter (<=1kb)	ENSMUSG00000027468	-363	442835	Defb22	defensin beta 22
6-124910001-124910250	-8.55309	1.50562e-05	0.00180658	Promoter (<=1kb)	ENSMUSG00000030124	0	16768	Lag3	lymphocyte-activation gene 3
19-6305876-6306125	-11.1876	1.51338e-05	0.00181528	Promoter (<=1kb)	ENSMUSG00000024769	-331	240505	Cdc42bpg	CDC42 binding protein kinase gamma (DMPK-like)
19-53039126-53039375	-7.27436	1.51416e-05	0.00181543	Promoter (<=1kb)	ENSMUSG00000025027	-485	170750	Xpnpep1	X-prolyl aminopeptidase (aminopeptidase P) 1, soluble
12-111442751-111443000	-5.89312	1.53627e-05	0.00183544	Promoter (<=1kb)	ENSMUSG00000021281	89	21928	Tnfaip2	tumor necrosis factor, alpha-induced protein 2
4-123412626-123412875	-8.43316	1.55503e-05	0.00185297	Promoter (<=1kb)	ENSMUSG00000028649	-398	11426	Macf1	microtubule-actin crosslinking factor 1
3-95110751-95111000	-6.47063	1.55952e-05	0.00185648	Promoter (<=1kb)	ENSMUSG00000008958	-22	21427	Vps72	vacuolar protein sorting 72
8-95017501-95017750	-9.58981	1.56426e-05	0.0018609	Promoter (<=1kb)	ENSMUSG00000060470	0	54672	Adgrg3	adhesion G protein-coupled receptor G3
13-34963626-34963875	5.95551	1.56512e-05	0.00186131	Promoter (<=1kb)	ENSMUSG00000021416	0	69123	Eci3	enoyl-Coenzyme A delta isomerase 3
19-45743251-45743500	-5.39093	1.56838e-05	0.00186458	Promoter (<=1kb)	ENSMUSG00000025219	-336	14179	Fgf8	fibroblast growth factor 8
11-87763501-87763750	5.58439	1.57379e-05	0.0018704	Promoter (<=1kb)	ENSMUSG00000034156	-981	207777	Tspoap1	TSPO associated protein 1
3-59212001-59212250	-8.32164	1.58795e-05	0.00188166	Promoter (1-2kb)	ENSMUSG00000036362	-1119	74191	P2ry13	purinergic receptor P2Y, G-protein coupled 13
3-152666876-152667125	-6.96283	1.58883e-05	0.00188209	Promoter (<=1kb)	ENSMUSG00000097745	0	99542	AI115009	expressed sequence AI115009
14-104638501-104638750	-13.6974	1.59178e-05	0.00188392	Promoter (<=1kb)	ENSMUSG00000115432	-374	320249	D130009I18Rik	RIKEN cDNA D130009I18 gene
17-29596876-29597125	-14.3896	1.6043e-05	0.00189731	Promoter (<=1kb)	ENSMUSG00000089900	-571	74092	Tbc1d22bos	TBC1 domain family, member 22B, opposite strand
12-11299626-11299875	-16.936	1.60996e-05	0.00190338	Promoter (<=1kb)	ENSMUSG00000098879	-12	102465775	Mir7675	microRNA 7675
11-4031876-4032125	-12.8502	1.61297e-05	0.00190569	Promoter (<=1kb)	ENSMUSG00000019368	34	103655	Sec14l4	SEC14-like lipid binding 4
10-120857501-120857750	-7.53116	1.63407e-05	0.00192748	Promoter (<=1kb)	ENSMUSG00000087480	0	100504616	Gm15910	predicted gene 15910
15-83100126-83100375	-6.46003	1.63836e-05	0.0019319	Promoter (<=1kb)	ENSMUSG00000058586	0	68607	Serhl	serine hydrolase-like
2-105674501-105674750	-6.48969	1.6443e-05	0.00193828	Promoter (<=1kb)	ENSMUSG00000027168	-359	18508	Pax6	paired box 6
10-39927001-39927250	-6.96458	1.64842e-05	0.0019414	Promoter (<=1kb)	ENSMUSG00000039339	-52	72045	Mfsd4b2	major facilitator superfamily domain containing 4B2
18-60773501-60773750	-20.0533	1.6519e-05	0.00194392	Promoter (<=1kb)	ENSMUSG00000024608	-846	20044	Rps14	ribosomal protein S14
4-48049251-48049500	-14.3477	1.66955e-05	0.00196229	Promoter (<=1kb)	ENSMUSG00000028341	137	18124	Nr4a3	nuclear receptor subfamily 4, group A, member 3
8-41827376-41827625	-12.5255	1.67167e-05	0.00196415	Promoter (<=1kb)	ENSMUSG00000102046	109	69966	2810404M03Rik	RIKEN cDNA 2810404M03 gene
5-119675626-119675875	-8.22338	1.67722e-05	0.00196875	Promoter (<=1kb)	ENSMUSG00000018604	181	21386	Tbx3	T-box 3
17-65642501-65642750	-14.9177	1.68046e-05	0.00197127	Promoter (<=1kb)	ENSMUSG00000050612	-333	213272	Txndc2	thioredoxin domain containing 2 (spermatozoa)
17-65642626-65642875	-14.9177	1.68046e-05	0.00197127	Promoter (<=1kb)	ENSMUSG00000050612	-458	213272	Txndc2	thioredoxin domain containing 2 (spermatozoa)
19-7416501-7416750	-7.03777	1.69094e-05	0.00197844	Promoter (<=1kb)	ENSMUSG00000053080	-875	108899	2700081O15Rik	RIKEN cDNA 2700081O15 gene
5-112206251-112206500	-7.53286	1.69059e-05	0.00197844	Promoter (<=1kb)	ENSMUSG00000101683	-263	75569	1700028D13Rik	RIKEN cDNA 1700028D13 gene
11-3287376-3287625	-10.4812	1.69342e-05	0.00198063	Promoter (1-2kb)	ENSMUSG00000020453	-1249	56218	Patz1	POZ (BTB) and AT hook containing zinc finger 1
19-44202501-44202750	-15.2646	1.69392e-05	0.00198063	Promoter (<=1kb)	ENSMUSG00000025202	-519	30049	Scd3	stearoyl-coenzyme A desaturase 3
1-99772626-99772875	5.94941	1.69573e-05	0.00198147	Promoter (<=1kb)	ENSMUSG00000067028	0	241175	Cntnap5b	contactin associated protein-like 5B
2-150666751-150667000	8.92818	1.70474e-05	0.00199072	Promoter (<=1kb)	ENSMUSG00000087406	-494	109344	E130215H24Rik	RIKEN cDNA E130215H24 gene
5-3845126-3845375	-5.07576	1.71166e-05	0.00199706	Promoter (<=1kb)	ENSMUSG00000040367	0	242838	Lrrd1	leucine rich repeats and death domain containing 1
14-65099751-65100000	-9.87033	1.7219e-05	0.00200487	Promoter (1-2kb)	ENSMUSG00000021978	-1645	54616	Extl3	exostoses (multiple)-like 3
16-92313126-92313375	8.52324	1.7224e-05	0.00200487	Promoter (<=1kb)	ENSMUSG00000085637	-658	100503166	1700048M11Rik	RIKEN cDNA 1700048M11 gene
5-107496501-107496750	-8.03553	1.72401e-05	0.0020061	Promoter (<=1kb)	ENSMUSG00000111375	-628	231570	A830010M20Rik	RIKEN cDNA A830010M20 gene
1-86045126-86045375	-14.0324	1.73595e-05	0.0020161	Promoter (<=1kb)	ENSMUSG00000026227	-488	72792	2810459M11Rik	RIKEN cDNA 2810459M11 gene
5-77115251-77115500	-6.66883	1.74781e-05	0.00202865	Promoter (<=1kb)	ENSMUSG00000059325	-130	74318	Hopx	HOP homeobox
9-56865001-56865250	-5.42022	1.74969e-05	0.00202926	Promoter (<=1kb)	ENSMUSG00000032911	0	121021	Cspg4	chondroitin sulfate proteoglycan 4
13-54701251-54701500	-11.8342	1.76141e-05	0.00203821	Promoter (<=1kb)	ENSMUSG00000034918	0	268663	Cdhr2	cadherin-related family member 2
8-116980001-116980250	-8.20699	1.7623e-05	0.00203821	Promoter (1-2kb)	ENSMUSG00000031847	-1042	69528	1700030J22Rik	RIKEN cDNA 1700030J22 gene
6-53572876-53573125	-5.67552	1.76352e-05	0.00203896	Promoter (<=1kb)	ENSMUSG00000053007	-175	231991	Creb5	cAMP responsive element binding protein 5
16-43640251-43640500	-13.6784	1.76684e-05	0.00204215	Promoter (<=1kb)	ENSMUSG00000076372	-155	100124467	Mir568	microRNA 568
12-11438001-11438250	-5.14113	1.77069e-05	0.00204546	Promoter (<=1kb)	ENSMUSG00000097841	0	74712	4930511A02Rik	RIKEN cDNA 4930511A02 gene
4-145585126-145585375	5.18946	1.77164e-05	0.00204574	Promoter (<=1kb)	ENSMUSG00000078502	0	433801	Gm13212	predicted gene 13212
13-43715876-43716125	-5.4308	1.77583e-05	0.00204927	Promoter (<=1kb)	ENSMUSG00000110016	-666	622552	Gm20751	predicted gene, 20751
6-34354001-34354250	-8.08457	1.79009e-05	0.00206178	Promoter (<=1kb)	ENSMUSG00000029762	0	14187	Akr1b8	aldo-keto reductase family 1, member B8
7-3287751-3288000	10.8501	1.80158e-05	0.00206974	Promoter (1-2kb)	ENSMUSG00000068566	-1080	50918	Myadm	myeloid-associated differentiation marker
15-78855501-78855750	-9.33657	1.81848e-05	0.00208453	Promoter (<=1kb)	ENSMUSG00000043501	0	107753	Lgals2	lectin, galactose-binding, soluble 2
12-24097376-24097625	-6.90879	1.82682e-05	0.00209276	Promoter (<=1kb)	ENSMUSG00000073158	-130	66808	9030624G23Rik	RIKEN cDNA 9030624G23 gene
14-103844376-103844625	-7.47461	1.84348e-05	0.00210528	Promoter (<=1kb)	ENSMUSG00000022122	0	13618	Ednrb	endothelin receptor type B
19-44136001-44136250	-9.03091	1.8426e-05	0.00210528	Promoter (<=1kb)	ENSMUSG00000025200	-125	72502	Cwf19l1	CWF19-like 1, cell cycle control (S. pombe)
2-180388876-180389125	-8.50809	1.84398e-05	0.00210528	Promoter (<=1kb)	ENSMUSG00000070144	0	387136	Mir1a-1	microRNA 1a-1
9-110101876-110102125	-8.14915	1.84411e-05	0.00210528	Promoter (<=1kb)	ENSMUSG00000032480	-789	72831	Dhx30	DEAH (Asp-Glu-Ala-His) box polypeptide 30
13-62888501-62888750	-14.6778	1.85325e-05	0.00211433	Promoter (<=1kb)	ENSMUSG00000069805	-219	14121	Fbp1	fructose bisphosphatase 1
11-106374751-106375000	11.4144	1.85839e-05	0.00211953	Promoter (<=1kb)	ENSMUSG00000009210	0	75573	Prr29	proline rich 29
6-139841251-139841500	-8.19649	1.88124e-05	0.00214154	Promoter (<=1kb)	ENSMUSG00000030228	0	18705	Pik3c2g	phosphatidylinositol-4-phosphate 3-kinase catalytic subunit type 2 gamma
7-132788876-132789125	-9.05471	1.89022e-05	0.00214973	Promoter (1-2kb)	ENSMUSG00000030956	-1941	77938	Fam53b	family with sequence similarity 53, member B
5-53996751-53997000	8.47826	1.89712e-05	0.00215544	Promoter (1-2kb)	ENSMUSG00000039156	-1499	116873	Stim2	stromal interaction molecule 2
9-106200001-106200250	-11.5653	1.89762e-05	0.00215544	Promoter (<=1kb)	ENSMUSG00000020253	-255	67905	Ppm1m	protein phosphatase 1M
9-46155376-46155625	7.30651	1.90076e-05	0.00215765	Promoter (<=1kb)	ENSMUSG00000034135	0	70661	Sik3	SIK family kinase 3
12-110158501-110158750	-10.327	1.90257e-05	0.00215903	Promoter (<=1kb)	ENSMUSG00000113331	-424	67280	3110009F21Rik	RIKEN cDNA 3110009F21 gene
11-101011751-101012000	-12.0946	1.9086e-05	0.0021652	Promoter (<=1kb)	ENSMUSG00000019302	0	11975	Atp6v0a1	ATPase, H+ transporting, lysosomal V0 subunit A1
1-157110376-157110625	-10.5281	1.91118e-05	0.00216676	Promoter (1-2kb)	ENSMUSG00000026592	-1696	73435	Tex35	testis expressed 35
10-81286376-81286625	-13.5908	1.92932e-05	0.00218322	Promoter (<=1kb)	ENSMUSG00000034917	-595	27375	Tjp3	tight junction protein 3
5-92896126-92896375	-11.7492	1.92921e-05	0.00218322	Promoter (1-2kb)	ENSMUSG00000029381	-1618	27428	Shroom3	shroom family member 3
2-168767376-168767625	-7.02193	1.94162e-05	0.0021944	Promoter (<=1kb)	ENSMUSG00000027547	-175	99377	Sall4	spalt like transcription factor 4
6-43265251-43265500	-5.71243	1.943e-05	0.00219528	Promoter (<=1kb)	ENSMUSG00000033542	-82	54324	Arhgef5	Rho guanine nucleotide exchange factor (GEF) 5
19-6402751-6403000	10.2086	1.94442e-05	0.00219551	Promoter (<=1kb)	ENSMUSG00000032946	0	19395	Rasgrp2	RAS, guanyl releasing protein 2
5-136038126-136038375	9.7444	1.94415e-05	0.00219551	Promoter (<=1kb)	ENSMUSG00000042985	-121	100647	Upk3b	uroplakin 3B
11-24481126-24481375	-14.5987	1.94791e-05	0.00219807	Promoter (<=1kb)	ENSMUSG00000086892	-534	71316	4933430M04Rik	RIKEN cDNA 4933430M04 gene
6-5383001-5383250	-16.5501	1.94755e-05	0.00219807	Promoter (<=1kb)	ENSMUSG00000042607	-136	65255	Asb4	ankyrin repeat and SOCS box-containing 4
3-88484626-88484875	-8.53561	1.95276e-05	0.00220122	Promoter (<=1kb)	ENSMUSG00000028063	-19	16905	Lmna	lamin A
11-90029751-90030000	-14.5579	1.96137e-05	0.00220914	Promoter (<=1kb)	ENSMUSG00000069763	-348	67888	Tmem100	transmembrane protein 100
1-172311501-172311750	-10.3578	1.96851e-05	0.00221648	Promoter (<=1kb)	ENSMUSG00000038034	-21	140559	Igsf8	immunoglobulin superfamily, member 8
14-34522751-34523000	-11.5181	1.97087e-05	0.00221845	Promoter (<=1kb)	ENSMUSG00000021797	0	78243	9230112D13Rik	RIKEN cDNA 9230112D13 gene
10-116418126-116418375	-7.22956	2.00046e-05	0.00224548	Promoter (<=1kb)	ENSMUSG00000020164	74	67342	Kcnmb4os1	potassium large conductance calcium-activated channel, subfamily M, beta member 4, opposite strand 1
2-121288126-121288375	19.9163	2.01372e-05	0.00225826	Promoter (1-2kb)	ENSMUSG00000027254	-1225	17754	Map1a	microtubule-associated protein 1 A
4-129513126-129513375	-9.91174	2.01894e-05	0.00226271	Promoter (<=1kb)	ENSMUSG00000047945	-206	17357	Marcksl1	MARCKS-like 1
10-122678001-122678250	-11.0048	2.02596e-05	0.00226846	Promoter (<=1kb)	ENSMUSG00000034613	-512	319468	Ppm1h	protein phosphatase 1H (PP2C domain containing)
2-49787251-49787500	-6.55189	2.02539e-05	0.00226846	Promoter (<=1kb)	ENSMUSG00000026765	-188	71897	Lypd6b	LY6/PLAUR domain containing 6B
19-40995251-40995500	14.8454	2.03837e-05	0.00228025	Promoter (<=1kb)	ENSMUSG00000061132	-716	17060	Blnk	B cell linker
6-128399126-128399375	20.2029	2.04078e-05	0.00228224	Promoter (<=1kb)	ENSMUSG00000001520	0	60345	Nrip2	nuclear receptor interacting protein 2
10-77726251-77726500	-11.9927	2.04864e-05	0.00229031	Promoter (<=1kb)	ENSMUSG00000096421	0	100502953	Gm10100	predicted gene 10100
4-127331501-127331750	-11.5373	2.05458e-05	0.00229555	Promoter (<=1kb)	ENSMUSG00000042367	-657	14620	Gjb3	gap junction protein, beta 3
10-127722751-127723000	13.1348	2.05949e-05	0.00229748	Promoter (1-2kb)	ENSMUSG00000025400	-1478	21334	Tac2	tachykinin 2
12-78907251-78907500	-10.0835	2.0612e-05	0.00229798	Promoter (<=1kb)	ENSMUSG00000021118	-287	27260	Plek2	pleckstrin 2
3-102205626-102205875	-9.26325	2.0659e-05	0.0023018	Promoter (<=1kb)	ENSMUSG00000027860	-933	229658	Vangl1	VANGL planar cell polarity 1
16-92382751-92383000	-11.8806	2.07794e-05	0.00231237	Promoter (<=1kb)	ENSMUSG00000116693	-68	101056236	Gm29805	predicted gene, 29805
5-114719251-114719500	12.1529	2.07917e-05	0.00231301	Promoter (<=1kb)	ENSMUSG00000098656	-15	102465622	Mir7028	microRNA 7028
11-72475626-72475875	-8.46878	2.10187e-05	0.00233325	Promoter (<=1kb)	ENSMUSG00000040447	-599	216892	Spns2	spinster homolog 2
1-187607876-187608125	-7.5742	2.10495e-05	0.00233523	Promoter (<=1kb)	ENSMUSG00000026610	-666	26381	Esrrg	estrogen-related receptor gamma
5-45497126-45497375	15.2443	2.10447e-05	0.00233523	Promoter (<=1kb)	ENSMUSG00000039682	-855	66988	Lap3	leucine aminopeptidase 3
8-57653876-57654125	-8.12093	2.11518e-05	0.00234299	Promoter (<=1kb)	ENSMUSG00000031608	-844	108150	Galnt7	polypeptide N-acetylgalactosaminyltransferase 7
2-18055251-18055500	-13.4358	2.13249e-05	0.00235595	Promoter (<=1kb)	ENSMUSG00000026743	14	17354	Mllt10	myeloid/lymphoid or mixed-lineage leukemia; translocated to, 10
X-7657126-7657375	-7.03645	2.13305e-05	0.00235595	Promoter (<=1kb)	ENSMUSG00000031145	0	54630	Prickle3	prickle planar cell polarity protein 3
2-93463001-93463250	-6.29735	2.13407e-05	0.00235598	Promoter (<=1kb)	ENSMUSG00000027215	0	12521	Cd82	CD82 antigen
11-89074876-89075125	-9.99577	2.16558e-05	0.00238497	Promoter (<=1kb)	ENSMUSG00000072553	0	217071	Gm525	predicted gene 525
4-138723626-138723875	-9.31232	2.16508e-05	0.00238497	Promoter (<=1kb)	ENSMUSG00000028750	-917	18781	Pla2g2c	phospholipase A2, group IIC
5-114776501-114776750	-9.39125	2.17244e-05	0.00239178	Promoter (<=1kb)	ENSMUSG00000041890	-984	26431	Git2	GIT ArfGAP 2
14-32465751-32466000	-9.60716	2.19179e-05	0.00240868	Promoter (<=1kb)	ENSMUSG00000021919	0	12647	Chat	choline acetyltransferase
3-138727501-138727750	9.30778	2.20224e-05	0.00241723	Promoter (<=1kb)	ENSMUSG00000105838	-517	74635	4930425O10Rik	RIKEN cDNA 4930425O10 gene
7-126701876-126702125	-13.6467	2.2055e-05	0.00241862	Promoter (<=1kb)	ENSMUSG00000030707	0	12721	Coro1a	coronin, actin binding protein 1A
8-70753626-70753875	-10.9687	2.22422e-05	0.00243619	Promoter (<=1kb)	ENSMUSG00000031840	-804	19339	Rab3a	RAB3A, member RAS oncogene family
10-77639626-77639875	11.5663	2.24326e-05	0.00245258	Promoter (1-2kb)	ENSMUSG00000009293	-1311	22213	Ube2g2	ubiquitin-conjugating enzyme E2G 2
5-120479876-120480125	17.9502	2.24502e-05	0.00245377	Promoter (<=1kb)	ENSMUSG00000029597	-238	231691	Sds	serine dehydratase
16-35872251-35872500	-7.45042	2.25387e-05	0.00246121	Promoter (<=1kb)	ENSMUSG00000034422	-707	547253	Parp14	poly (ADP-ribose) polymerase family, member 14
4-94738876-94739125	-11.9509	2.26688e-05	0.00247169	Promoter (<=1kb)	ENSMUSG00000006386	-164	21687	Tek	TEK receptor tyrosine kinase
10-127800876-127801125	9.2611	2.27687e-05	0.00248045	Promoter (<=1kb)	ENSMUSG00000069456	-27	19683	Rdh16	retinol dehydrogenase 16
7-13010501-13010750	9.56416	2.27697e-05	0.00248045	Promoter (<=1kb)	ENSMUSG00000049600	-467	232879	Zbtb45	zinc finger and BTB domain containing 45
2-173219251-173219500	12.5767	2.28265e-05	0.00248515	Promoter (<=1kb)	ENSMUSG00000027514	-328	58203	Zbp1	Z-DNA binding protein 1
7-31115626-31115875	-7.61959	2.28572e-05	0.00248774	Promoter (<=1kb)	ENSMUSG00000001249	-336	15451	Hpn	hepsin
7-125368626-125368875	8.73613	2.28802e-05	0.00248949	Promoter (<=1kb)	ENSMUSG00000090457	0	75861	4930571K23Rik	RIKEN cDNA 4930571K23 gene
10-102158876-102159125	-6.35259	2.29833e-05	0.00249845	Promoter (<=1kb)	ENSMUSG00000019888	0	67569	Mgat4c	MGAT4 family, member C
18-37341626-37341875	8.93966	2.3142e-05	0.00251344	Promoter (<=1kb)	ENSMUSG00000045062	0	93878	Pcdhb7	protocadherin beta 7
10-19355501-19355750	11.2298	2.31671e-05	0.00251541	Promoter (<=1kb)	ENSMUSG00000045591	-783	94222	Olig3	oligodendrocyte transcription factor 3
2-33888126-33888375	-9.02085	2.32099e-05	0.0025193	Promoter (<=1kb)	ENSMUSG00000038740	-180	72543	Mvb12b	multivesicular body subunit 12B
18-75818751-75819000	-7.61494	2.3331e-05	0.00253093	Promoter (1-2kb)	ENSMUSG00000044646	-1178	207259	Zbtb7c	zinc finger and BTB domain containing 7C
16-21214876-21215125	-11.6905	2.33853e-05	0.00253379	Promoter (1-2kb)	ENSMUSG00000005958	-1692	13845	Ephb3	Eph receptor B3
11-116531251-116531500	-8.32092	2.34071e-05	0.00253539	Promoter (<=1kb)	ENSMUSG00000061878	89	20698	Sphk1	sphingosine kinase 1
13-3923876-3924125	-11.6549	2.34304e-05	0.00253639	Promoter (<=1kb)	ENSMUSG00000021216	-570	238463	Tubal3	tubulin, alpha-like 3
4-43519251-43519500	-16.7164	2.36018e-05	0.00255223	Promoter (<=1kb)	ENSMUSG00000028464	169	22004	Tpm2	tropomyosin 2, beta
14-47000876-47001125	-5.16957	2.36443e-05	0.00255496	Promoter (<=1kb)	ENSMUSG00000021838	-190	74480	Samd4	sterile alpha motif domain containing 4
10-116418251-116418500	-9.90307	2.39955e-05	0.0025875	Promoter (<=1kb)	ENSMUSG00000020164	199	67342	Kcnmb4os1	potassium large conductance calcium-activated channel, subfamily M, beta member 4, opposite strand 1
10-53751876-53752125	-8.20886	2.4139e-05	0.00260065	Promoter (<=1kb)	ENSMUSG00000019856	-753	75906	Fam184a	family with sequence similarity 184, member A
2-181577876-181578125	-8.64968	2.42369e-05	0.00260847	Promoter (<=1kb)	ENSMUSG00000010492	-355	100271841	Uckl1os	uridine-cytidine kinase 1-like 1, opposite strand
2-133551751-133552000	-7.76361	2.43518e-05	0.00261794	Promoter (<=1kb)	ENSMUSG00000027358	-159	12156	Bmp2	bone morphogenetic protein 2
8-70767626-70767875	-11.044	2.43573e-05	0.00261794	Promoter (<=1kb)	ENSMUSG00000031838	-963	65972	Ifi30	interferon gamma inducible protein 30
4-133553251-133553500	-15.0687	2.44156e-05	0.00262342	Promoter (<=1kb)	ENSMUSG00000037583	0	23957	Nr0b2	nuclear receptor subfamily 0, group B, member 2
3-36690376-36690625	6.0669	2.45122e-05	0.00263138	Promoter (<=1kb)	ENSMUSG00000027716	-209	22065	Trpc3	transient receptor potential cation channel, subfamily C, member 3
3-86083751-86084000	-9.71217	2.45242e-05	0.00263138	Promoter (<=1kb)	ENSMUSG00000028082	-434	27059	Sh3d19	SH3 domain protein D19
9-40964251-40964500	-8.0731	2.45478e-05	0.00263138	Promoter (<=1kb)	ENSMUSG00000032023	-133	70989	Jhy	junctional cadherin complex regulator
17-47672001-47672250	-8.9101	2.45569e-05	0.00263157	Promoter (<=1kb)	ENSMUSG00000090115	-470	224836	Usp49	ubiquitin specific peptidase 49
15-102102126-102102375	-15.5132	2.47958e-05	0.00265081	Promoter (<=1kb)	ENSMUSG00000037003	0	209039	Tns2	tensin 2
17-88792626-88792875	16.9072	2.48023e-05	0.00265081	Promoter (<=1kb)	ENSMUSG00000024107	-636	16867	Lhcgr	luteinizing hormone/choriogonadotropin receptor
15-81361501-81361750	-11.3834	2.48346e-05	0.00265269	Promoter (<=1kb)	ENSMUSG00000022404	-689	20524	Slc25a17	solute carrier family 25 (mitochondrial carrier, peroxisomal membrane protein), member 17
6-128144001-128144250	-6.4154	2.48752e-05	0.00265546	Promoter (<=1kb)	ENSMUSG00000030352	-407	109246	Tspan9	tetraspanin 9
8-106134501-106134750	-9.61234	2.49591e-05	0.00266363	Promoter (<=1kb)	ENSMUSG00000084128	0	77411	Esrp2	epithelial splicing regulatory protein 2
7-3292376-3292625	-10.5763	2.5056e-05	0.00267282	Promoter (<=1kb)	ENSMUSG00000068566	-469	50918	Myadm	myeloid-associated differentiation marker
9-103231626-103231875	-13.0016	2.52118e-05	0.00268337	Promoter (1-2kb)	ENSMUSG00000032554	-1182	22041	Trf	transferrin
10-78718501-78718750	12.9895	2.53442e-05	0.00269282	Promoter (<=1kb)	ENSMUSG00000005355	-207	12365	Casp14	caspase 14
7-81935001-81935250	-10.1369	2.54484e-05	0.00270072	Promoter (<=1kb)	ENSMUSG00000025104	-528	29877	Hdgfl3	HDGF like 3
16-59471501-59471750	-10.4883	2.54706e-05	0.00270228	Promoter (<=1kb)	ENSMUSG00000022724	-25	67014	Riox2	ribosomal oxygenase 2
2-35557751-35558000	-9.37494	2.57289e-05	0.00272322	Promoter (<=1kb)	ENSMUSG00000026883	-266	69601	Dab2ip	disabled 2 interacting protein
1-128361126-128361375	-12.1941	2.58024e-05	0.00272789	Promoter (1-2kb)	ENSMUSG00000026355	-1462	17219	Mcm6	minichromosome maintenance complex component 6
10-128410251-128410500	-7.91376	2.58933e-05	0.00273589	Promoter (<=1kb)	ENSMUSG00000025374	51	69917	Nabp2	nucleic acid binding protein 2
11-95835751-95836000	-15.0434	2.59505e-05	0.00273822	Promoter (<=1kb)	ENSMUSG00000018381	0	66610	Abi3	ABI gene family, member 3
2-168642126-168642375	-8.11169	2.61219e-05	0.00275362	Promoter (1-2kb)	ENSMUSG00000105496	-1367	102466784	Mir7004	microRNA 7004
5-147727376-147727625	-7.71783	2.61582e-05	0.00275584	Promoter (1-2kb)	ENSMUSG00000029648	-1365	14254	Flt1	FMS-like tyrosine kinase 1
15-73721876-73722125	-8.6882	2.61725e-05	0.00275654	Promoter (1-2kb)	ENSMUSG00000059895	-1020	19245	Ptp4a3	protein tyrosine phosphatase 4a3
6-128425626-128425875	-15.2024	2.62451e-05	0.00276178	Promoter (<=1kb)	ENSMUSG00000001518	-695	101142	Itfg2	integrin alpha FG-GAP repeat containing 2
2-71117501-71117750	-12.279	2.63569e-05	0.00277273	Promoter (<=1kb)	ENSMUSG00000027015	-173	73649	Cybrd1	cytochrome b reductase 1
18-70531001-70531250	-9.935	2.64491e-05	0.00278082	Promoter (<=1kb)	ENSMUSG00000038425	-381	26447	Poli	polymerase (DNA directed), iota
6-78469751-78470000	-17.1384	2.67191e-05	0.00280188	Promoter (<=1kb)	ENSMUSG00000030017	-879	19695	Reg3g	regenerating islet-derived 3 gamma
7-116503376-116503625	10.7191	2.67777e-05	0.00280719	Promoter (<=1kb)	ENSMUSG00000030659	-744	53322	Nucb2	nucleobindin 2
11-103954501-103954750	-21.1164	2.68038e-05	0.00280833	Promoter (<=1kb)	ENSMUSG00000034187	-445	18195	Nsf	N-ethylmaleimide sensitive fusion protein
12-30374251-30374500	-7.98204	2.68326e-05	0.00281053	Promoter (<=1kb)	ENSMUSG00000020672	-876	268534	Sntg2	syntrophin, gamma 2
14-54957876-54958125	10.4941	2.69074e-05	0.0028167	Promoter (<=1kb)	ENSMUSG00000040752	0	17888	Myh6	myosin, heavy polypeptide 6, cardiac muscle, alpha
15-101370126-101370375	-9.30582	2.70615e-05	0.00282877	Promoter (<=1kb)	ENSMUSG00000037185	0	74127	Krt80	keratin 80
16-35872126-35872375	-9.5902	2.71225e-05	0.00283433	Promoter (<=1kb)	ENSMUSG00000034422	-582	547253	Parp14	poly (ADP-ribose) polymerase family, member 14
7-143068251-143068500	-11.8496	2.72267e-05	0.00284276	Promoter (<=1kb)	ENSMUSG00000045752	-749	56844	Tssc4	tumor-suppressing subchromosomal transferable fragment 4
2-26591376-26591625	-6.05307	2.72444e-05	0.00284379	Promoter (<=1kb)	ENSMUSG00000105799	0	102465787	Mir126b	microRNA 126b
7-30879751-30880000	-12.486	2.73828e-05	0.00285576	Promoter (<=1kb)	ENSMUSG00000030577	34	12483	Cd22	CD22 antigen
7-16780001-16780250	-12.2046	2.74859e-05	0.00286239	Promoter (1-2kb)	ENSMUSG00000001918	-1090	20514	Slc1a5	solute carrier family 1 (neutral amino acid transporter), member 5
3-96559501-96559750	-10.8113	2.74969e-05	0.00286271	Promoter (<=1kb)	ENSMUSG00000038393	0	56338	Txnip	thioredoxin interacting protein
7-46892251-46892500	6.40574	2.75091e-05	0.00286315	Promoter (1-2kb)	ENSMUSG00000014402	-1224	22088	Tsg101	tumor susceptibility gene 101
13-74121001-74121250	-5.00846	2.7559e-05	0.0028667	Promoter (<=1kb)	ENSMUSG00000036123	-207	105243	Slc9a3	solute carrier family 9 (sodium/hydrogen exchanger), member 3
9-45116126-45116375	-7.72684	2.76686e-05	0.00287562	Promoter (1-2kb)	ENSMUSG00000070304	-1407	72821	Scn2b	sodium channel, voltage-gated, type II, beta
3-108881501-108881750	9.78025	2.77324e-05	0.00288142	Promoter (<=1kb)	ENSMUSG00000045326	29	320181	Fndc7	fibronectin type III domain containing 7
7-105553501-105553750	-8.66731	2.77987e-05	0.002885	Promoter (<=1kb)	ENSMUSG00000037049	-610	20597	Smpd1	sphingomyelin phosphodiesterase 1, acid lysosomal
2-32817251-32817500	-11.0781	2.79463e-05	0.00289792	Promoter (<=1kb)	ENSMUSG00000026797	-61	20910	Stxbp1	syntaxin binding protein 1
10-77639501-77639750	10.2225	2.80136e-05	0.00290397	Promoter (1-2kb)	ENSMUSG00000009293	-1436	22213	Ube2g2	ubiquitin-conjugating enzyme E2G 2
5-112392126-112392375	-12.3878	2.8104e-05	0.00291	Promoter (<=1kb)	ENSMUSG00000029348	0	72898	Asphd2	aspartate beta-hydroxylase domain containing 2
7-69495876-69496125	-5.50025	2.81151e-05	0.00291033	Promoter (<=1kb)	ENSMUSG00000108885	0	73796	4930402F11Rik	RIKEN cDNA 4930402F11 gene
15-97732126-97732375	11.8984	2.82606e-05	0.00292371	Promoter (<=1kb)	ENSMUSG00000022468	-787	19011	Endou	endonuclease, polyU-specific
X-157818501-157818750	-8.6141	2.83922e-05	0.00293565	Promoter (<=1kb)	ENSMUSG00000047485	66	245683	Klhl34	kelch-like 34
10-80172376-80172625	-10.9941	2.85119e-05	0.0029455	Promoter (<=1kb)	ENSMUSG00000035595	-319	69770	1600002K03Rik	RIKEN cDNA 1600002K03 gene
15-81859626-81859875	-5.10451	2.87192e-05	0.00296164	Promoter (<=1kb)	ENSMUSG00000048546	-830	57259	Tob2	transducer of ERBB2, 2
13-60897501-60897750	-13.6936	2.87615e-05	0.00296451	Promoter (<=1kb)	ENSMUSG00000074874	-54	13025	Ctla2b	cytotoxic T lymphocyte-associated protein 2 beta
2-119759251-119759500	-7.73632	2.88039e-05	0.00296804	Promoter (<=1kb)	ENSMUSG00000027297	-726	17005	Ltk	leukocyte tyrosine kinase
2-35556751-35557000	-12.7117	2.88259e-05	0.00296946	Promoter (1-2kb)	ENSMUSG00000026883	-1266	69601	Dab2ip	disabled 2 interacting protein
11-101276251-101276500	-12.1455	2.88912e-05	0.00297534	Promoter (<=1kb)	ENSMUSG00000035112	-146	69847	Wnk4	WNK lysine deficient protein kinase 4
14-33216251-33216500	-11.4134	2.89327e-05	0.00297623	Promoter (<=1kb)	ENSMUSG00000063506	-323	239027	Arhgap22	Rho GTPase activating protein 22
3-17795251-17795500	-7.57646	2.89478e-05	0.00297693	Promoter (<=1kb)	ENSMUSG00000093073	-162	723950	Mir124a-2	microRNA 124a-2
7-24636376-24636625	-8.50314	2.89764e-05	0.00297818	Promoter (<=1kb)	ENSMUSG00000057454	0	72434	Lypd3	Ly6/Plaur domain containing 3
X-48594876-48595125	-16.9165	2.90593e-05	0.00298501	Promoter (<=1kb)	ENSMUSG00000036916	-372	208968	Zfp280c	zinc finger protein 280C
13-67485001-67485250	-7.44675	2.90902e-05	0.00298575	Promoter (<=1kb)	ENSMUSG00000059839	-743	408067	Zfp874b	zinc finger protein 874b
6-4003251-4003500	-12.7929	2.92426e-05	0.00299449	Promoter (<=1kb)	ENSMUSG00000032766	-404	66066	Gng11	guanine nucleotide binding protein (G protein), gamma 11
8-106134626-106134875	-9.08218	2.93213e-05	0.0030017	Promoter (<=1kb)	ENSMUSG00000084128	0	77411	Esrp2	epithelial splicing regulatory protein 2
14-55824001-55824250	-7.80203	2.94422e-05	0.00300812	Promoter (<=1kb)	ENSMUSG00000023411	-545	73181	Nfatc4	nuclear factor of activated T cells, cytoplasmic, calcineurin dependent 4
17-86916376-86916625	5.95866	2.96489e-05	0.00302752	Promoter (<=1kb)	ENSMUSG00000037689	-723	78469	Tmem247	transmembrane protein 247
5-23784626-23784875	10.8647	2.97797e-05	0.00303774	Promoter (<=1kb)	ENSMUSG00000057541	-915	78697	Pus7	pseudouridylate synthase 7
7-45703251-45703500	-8.06498	2.98354e-05	0.00304087	Promoter (<=1kb)	ENSMUSG00000003273	0	12348	Car11	carbonic anhydrase 11
9-62858001-62858250	-9.86128	2.98384e-05	0.00304087	Promoter (<=1kb)	ENSMUSG00000032246	0	75600	Calml4	calmodulin-like 4
X-56454251-56454500	-13.0192	2.98572e-05	0.00304193	Promoter (<=1kb)	ENSMUSG00000035967	-357	236790	Ints6l	integrator complex subunit 6 like
19-12036501-12036750	-9.28888	2.98871e-05	0.00304389	Promoter (<=1kb)	ENSMUSG00000067529	0	258675	Olfr1423	olfactory receptor 1423
5-120475876-120476125	-11.5381	2.99376e-05	0.00304669	Promoter (<=1kb)	ENSMUSG00000029597	-401	231691	Sds	serine dehydratase
5-144899126-144899375	-12.1432	2.99343e-05	0.00304669	Promoter (1-2kb)	ENSMUSG00000038780	-1132	75788	Smurf1	SMAD specific E3 ubiquitin protein ligase 1
15-81248126-81248375	-12.2756	3.01521e-05	0.00306507	Promoter (<=1kb)	ENSMUSG00000115970	-158	78102	8430426J06Rik	RIKEN cDNA 8430426J06 gene
8-105268126-105268375	-5.41567	3.02966e-05	0.00307577	Promoter (1-2kb)	ENSMUSG00000033249	-1426	26386	Hsf4	heat shock transcription factor 4
1-80666251-80666500	-15.4569	3.04159e-05	0.00308322	Promoter (<=1kb)	ENSMUSG00000038608	-942	210293	Dock10	dedicator of cytokinesis 10
11-68853751-68854000	8.64098	3.05169e-05	0.00309173	Promoter (<=1kb)	ENSMUSG00000018736	-616	83431	Ndel1	nudE neurodevelopment protein 1 like 1
15-81859376-81859625	-9.18192	3.05321e-05	0.00309241	Promoter (<=1kb)	ENSMUSG00000048546	-580	57259	Tob2	transducer of ERBB2, 2
13-97434001-97434250	5.38196	3.06721e-05	0.00310311	Promoter (<=1kb)	ENSMUSG00000078952	-720	100039691	Lncenc1	long non-coding RNA, embryonic stem cells expressed 1
7-100879751-100880000	-9.21298	3.0666e-05	0.00310311	Promoter (<=1kb)	ENSMUSG00000032875	-43	207212	Arhgef17	Rho guanine nucleotide exchange factor (GEF) 17
9-106199251-106199500	-8.04897	3.07824e-05	0.00311253	Promoter (<=1kb)	ENSMUSG00000020253	0	67905	Ppm1m	protein phosphatase 1M
6-87496251-87496500	-10.7585	3.08391e-05	0.00311565	Promoter (<=1kb)	ENSMUSG00000030047	0	232201	Arhgap25	Rho GTPase activating protein 25
9-44252751-44253000	9.21875	3.08355e-05	0.00311565	Promoter (1-2kb)	ENSMUSG00000032105	-1280	170761	Pdzd3	PDZ domain containing 3
4-123412501-123412750	-7.92588	3.09178e-05	0.00312012	Promoter (<=1kb)	ENSMUSG00000028649	-273	11426	Macf1	microtubule-actin crosslinking factor 1
9-21835376-21835625	-5.98242	3.10514e-05	0.00313186	Promoter (<=1kb)	ENSMUSG00000047822	0	624219	Angptl8	angiopoietin-like 8
5-31251626-31251875	-7.98455	3.12958e-05	0.00315316	Promoter (<=1kb)	ENSMUSG00000029149	0	69815	Krtcap3	keratinocyte associated protein 3
7-127196501-127196750	-8.27714	3.12847e-05	0.00315316	Promoter (<=1kb)	ENSMUSG00000042502	-451	70233	Cd2bp2	CD2 antigen (cytoplasmic tail) binding protein 2
11-76997126-76997375	-7.71586	3.1344e-05	0.00315696	Promoter (1-2kb)	ENSMUSG00000020838	-1228	15567	Slc6a4	solute carrier family 6 (neurotransmitter transporter, serotonin), member 4
16-4790501-4790750	-12.4507	3.13996e-05	0.00316081	Promoter (<=1kb)	ENSMUSG00000004071	-209	66626	Cdip1	cell death inducing Trp53 target 1
1-119478001-119478250	-5.84098	3.15653e-05	0.0031722	Promoter (<=1kb)	ENSMUSG00000004451	0	64143	Ralb	v-ral simian leukemia viral oncogene B
10-80146376-80146625	-12.4351	3.15823e-05	0.00317302	Promoter (1-2kb)	ENSMUSG00000035621	-1647	59090	Midn	midnolin
7-130268001-130268250	11.9846	3.16094e-05	0.00317486	Promoter (1-2kb)	ENSMUSG00000030849	-1738	14183	Fgfr2	fibroblast growth factor receptor 2
8-22226626-22226875	-9.41932	3.16978e-05	0.00317906	Promoter (<=1kb)	ENSMUSG00000031480	-438	56229	Thsd1	thrombospondin, type I, domain 1
16-18588501-18588750	-8.26555	3.17897e-05	0.00318589	Promoter (<=1kb)	ENSMUSG00000009097	58	21380	Tbx1	T-box 1
13-44120501-44120750	13.954	3.1841e-05	0.00318928	Promoter (<=1kb)	ENSMUSG00000089815	-417	328235	Gm5083	predicted gene 5083
4-63861251-63861500	10.2924	3.18382e-05	0.00318928	Promoter (<=1kb)	ENSMUSG00000028362	0	21949	Tnfsf8	tumor necrosis factor (ligand) superfamily, member 8
5-15576251-15576500	10.853	3.19526e-05	0.00319957	Promoter (<=1kb)	ENSMUSG00000096878	-833	105242399	Gm21083	predicted gene, 21083
5-113356876-113357125	-9.61131	3.22462e-05	0.00322629	Promoter (<=1kb)	ENSMUSG00000053873	-169	503692	Aym1	activator of yeast meiotic promoters 1
5-114922001-114922250	10.3845	3.25291e-05	0.00325009	Promoter (<=1kb)	ENSMUSG00000041827	-990	231655	Oasl1	2'-5' oligoadenylate synthetase-like 1
2-164333126-164333375	-8.77629	3.25638e-05	0.00325179	Promoter (<=1kb)	ENSMUSG00000017004	-75	20944	Svs5	seminal vesicle secretory protein 5
3-82876876-82877125	-8.0146	3.2564e-05	0.00325179	Promoter (<=1kb)	ENSMUSG00000086273	130	78212	Rbm46os	RNA binding motif protein 46, opposite strand
12-108409876-108410125	-17.4978	3.27009e-05	0.00326006	Promoter (<=1kb)	ENSMUSG00000058070	-417	68519	Eml1	echinoderm microtubule associated protein like 1
7-112159876-112160125	-18.142	3.2696e-05	0.00326006	Promoter (<=1kb)	ENSMUSG00000030772	-819	50781	Dkk3	dickkopf WNT signaling pathway inhibitor 3
14-62663376-62663625	-7.58851	3.27787e-05	0.00326528	Promoter (<=1kb)	ENSMUSG00000091155	-42	319433	Serpine3	serpin peptidase inhibitor, clade E (nexin, plasminogen activator inhibitor type 1), member 3
11-101173001-101173250	-8.04978	3.29979e-05	0.00328154	Promoter (1-2kb)	ENSMUSG00000035172	-1650	217198	Plekhh3	pleckstrin homology domain containing, family H (with MyTH4 domain) member 3
1-34178626-34178875	-8.49823	3.31322e-05	0.00329037	Promoter (<=1kb)	ENSMUSG00000026131	-31	13518	Dst	dystonin
16-91546626-91546875	-8.06162	3.31733e-05	0.00329355	Promoter (<=1kb)	ENSMUSG00000022965	-197	15980	Ifngr2	interferon gamma receptor 2
16-87553251-87553500	-12.248	3.32654e-05	0.00330178	Promoter (<=1kb)	ENSMUSG00000025610	0	224419	Map3k7cl	Map3k7 C-terminal like
7-18616501-18616750	14.0679	3.32898e-05	0.00330243	Promoter (<=1kb)	ENSMUSG00000074359	0	56868	Psg23	pregnancy-specific glycoprotein 23
11-32222876-32223125	11.9592	3.33119e-05	0.00330369	Promoter (<=1kb)	ENSMUSG00000020282	-576	13650	Rhbdf1	rhomboid 5 homolog 1
1-75384501-75384750	-8.65767	3.3417e-05	0.00331216	Promoter (<=1kb)	ENSMUSG00000026207	0	11790	Speg	SPEG complex locus
15-76090501-76090750	-5.08364	3.35677e-05	0.00332254	Promoter (<=1kb)	ENSMUSG00000075590	0	223649	Nrbp2	nuclear receptor binding protein 2
7-45240751-45241000	-6.14786	3.3887e-05	0.00334879	Promoter (<=1kb)	ENSMUSG00000094152	-85	381884	Slc6a16	solute carrier family 6, member 16
2-26314251-26314500	-9.21984	3.39077e-05	0.00334992	Promoter (1-2kb)	ENSMUSG00000026930	-1015	67839	Gpsm1	G-protein signalling modulator 1 (AGS3-like, C. elegans)
19-53076001-53076250	-7.17648	3.40098e-05	0.00335463	Promoter (<=1kb)	ENSMUSG00000099988	0	78457	1700054A03Rik	RIKEN cDNA 1700054A03 gene
9-58014126-58014375	-10.3169	3.4106e-05	0.00335942	Promoter (<=1kb)	ENSMUSG00000032323	-296	13070	Cyp11a1	cytochrome P450, family 11, subfamily a, polypeptide 1
1-185456126-185456375	-11.536	3.41775e-05	0.00336555	Promoter (<=1kb)	ENSMUSG00000097615	-558	100039138	Gm2061	predicted gene 2061
12-112743376-112743625	7.8537	3.45595e-05	0.00339913	Promoter (<=1kb)	ENSMUSG00000072825	0	217882	Cep170b	centrosomal protein 170B
15-66832626-66832875	-12.2989	3.45655e-05	0.00339913	Promoter (<=1kb)	ENSMUSG00000022372	-797	20491	Sla	src-like adaptor
15-66832751-66833000	-12.2989	3.45655e-05	0.00339913	Promoter (<=1kb)	ENSMUSG00000022372	-922	20491	Sla	src-like adaptor
11-101011626-101011875	-13.079	3.46557e-05	0.0034006	Promoter (<=1kb)	ENSMUSG00000019302	0	11975	Atp6v0a1	ATPase, H+ transporting, lysosomal V0 subunit A1
3-139205251-139205500	-7.30772	3.46211e-05	0.0034006	Promoter (<=1kb)	ENSMUSG00000047940	-194	381476	Stpg2	sperm tail PG rich repeat containing 2
8-114439001-114439250	10.6772	3.46315e-05	0.0034006	Promoter (<=1kb)	ENSMUSG00000004637	-405	80707	Wwox	WW domain-containing oxidoreductase
9-44083751-44084000	-7.53685	3.47635e-05	0.00340841	Promoter (<=1kb)	ENSMUSG00000032010	-939	53376	Usp2	ubiquitin specific peptidase 2
7-45627001-45627250	-8.31861	3.47832e-05	0.00340942	Promoter (<=1kb)	ENSMUSG00000044562	-238	69903	Rasip1	Ras interacting protein 1
3-146781126-146781375	-7.05617	3.49464e-05	0.00342209	Promoter (<=1kb)	ENSMUSG00000005034	41	18749	Prkacb	protein kinase, cAMP dependent, catalytic, beta
6-28830251-28830500	-8.74262	3.50811e-05	0.00343119	Promoter (<=1kb)	ENSMUSG00000049939	0	192198	Lrrc4	leucine rich repeat containing 4
7-127422501-127422750	-6.30865	3.52413e-05	0.00344589	Promoter (<=1kb)	ENSMUSG00000045251	-433	69234	Zfp688	zinc finger protein 688
15-80977251-80977500	8.90944	3.59933e-05	0.0035062	Promoter (<=1kb)	ENSMUSG00000042303	-265	105835	Sgsm3	small G protein signaling modulator 3
5-36399126-36399375	-9.63766	3.60078e-05	0.00350666	Promoter (<=1kb)	ENSMUSG00000029093	-987	81840	Sorcs2	sortilin-related VPS10 domain containing receptor 2
19-56826001-56826250	-6.62053	3.60523e-05	0.00350817	Promoter (<=1kb)	ENSMUSG00000025081	0	83561	Tdrd1	tudor domain containing 1
17-43803001-43803250	11.1186	3.6399e-05	0.00353464	Promoter (<=1kb)	ENSMUSG00000039601	-753	53901	Rcan2	regulator of calcineurin 2
6-117166501-117166750	-15.5618	3.6466e-05	0.0035389	Promoter (1-2kb)	ENSMUSG00000061353	-1785	20315	Cxcl12	chemokine (C-X-C motif) ligand 12
19-47138251-47138500	-5.03466	3.68355e-05	0.00356881	Promoter (<=1kb)	ENSMUSG00000033033	0	72691	Calhm2	calcium homeostasis modulator family member 2
3-138217751-138218000	-10.7417	3.68432e-05	0.00356881	Promoter (<=1kb)	ENSMUSG00000055301	0	11529	Adh7	alcohol dehydrogenase 7 (class IV), mu or sigma polypeptide
1-9908376-9908625	8.28895	3.68864e-05	0.00357132	Promoter (<=1kb)	ENSMUSG00000046101	-13	240697	Mcmdc2	minichromosome maintenance domain containing 2
7-110946001-110946250	-9.62088	3.68889e-05	0.00357132	Promoter (<=1kb)	ENSMUSG00000005611	0	17540	Mrvi1	MRV integration site 1
18-37804626-37804875	-16.129	3.72124e-05	0.00359495	Promoter (1-2kb)	ENSMUSG00000102918	-1489	93706	Pcdhgc3	protocadherin gamma subfamily C, 3
7-27334626-27334875	-6.66664	3.72618e-05	0.00359876	Promoter (<=1kb)	ENSMUSG00000040488	-963	108075	Ltbp4	latent transforming growth factor beta binding protein 4
10-128247501-128247750	-10.8471	3.73682e-05	0.00360766	Promoter (<=1kb)	ENSMUSG00000039994	161	21853	Timeless	timeless circadian clock 1
18-23775501-23775750	13.6835	3.75201e-05	0.00362081	Promoter (<=1kb)	ENSMUSG00000098607	-512	102465185	Mir6360	microRNA 6360
11-58801876-58802125	-8.08678	3.75327e-05	0.00362106	Promoter (<=1kb)	ENSMUSG00000049154	0	75429	Fam183b	family with sequence similarity 183, member B
6-43276876-43277125	8.93565	3.75526e-05	0.00362158	Promoter (<=1kb)	ENSMUSG00000033542	0	54324	Arhgef5	Rho guanine nucleotide exchange factor (GEF) 5
1-182563001-182563250	-10.5605	3.78427e-05	0.00364417	Promoter (1-2kb)	ENSMUSG00000038599	-1757	170725	Capn8	calpain 8
17-33918626-33918875	-10.5587	3.78768e-05	0.00364648	Promoter (<=1kb)	ENSMUSG00000024308	-457	21356	Tapbp	TAP binding protein
15-58135876-58136125	-13.4147	3.79338e-05	0.00365099	Promoter (<=1kb)	ENSMUSG00000022360	-794	70472	Atad2	ATPase family, AAA domain containing 2
2-121412376-121412625	11.8543	3.80197e-05	0.00365538	Promoter (<=1kb)	ENSMUSG00000033486	-86	212670	Catsper2	cation channel, sperm associated 2
6-142702751-142703000	-12.7238	3.80117e-05	0.00365538	Promoter (<=1kb)	ENSMUSG00000030249	-436	20928	Abcc9	ATP-binding cassette, sub-family C (CFTR/MRP), member 9
13-44217876-44218125	14.4782	3.80965e-05	0.00365926	Promoter (1-2kb)	ENSMUSG00000113186	-1389	100503592	A330076C08Rik	RIKEN cDNA A330076C08 gene
14-73025751-73026000	-5.7299	3.80933e-05	0.00365926	Promoter (<=1kb)	ENSMUSG00000033470	159	70086	Cysltr2	cysteinyl leukotriene receptor 2
4-155653751-155654000	-6.68132	3.80793e-05	0.00365926	Promoter (<=1kb)	ENSMUSG00000029061	-367	26561	Mmp23	matrix metallopeptidase 23
7-142433751-142434000	-6.92872	3.81005e-05	0.00365926	Promoter (<=1kb)	ENSMUSG00000031098	-850	55925	Syt8	synaptotagmin VIII
5-114922126-114922375	11.9297	3.82688e-05	0.00367197	Promoter (<=1kb)	ENSMUSG00000041827	-865	231655	Oasl1	2'-5' oligoadenylate synthetase-like 1
17-43158751-43159000	9.14845	3.8336e-05	0.003677	Promoter (<=1kb)	ENSMUSG00000117011	-460	545207	E130008D07Rik	RIKEN cDNA E130008D07 gene
2-32095876-32096125	-6.84416	3.8429e-05	0.00368396	Promoter (<=1kb)	ENSMUSG00000051373	-30	227721	Plpp7	phospholipid phosphatase 7 (inactive)
2-122611751-122612000	-9.46378	3.8528e-05	0.00369247	Promoter (<=1kb)	ENSMUSG00000027199	-448	67092	Gatm	glycine amidinotransferase (L-arginine:glycine amidinotransferase)
5-142530126-142530375	-9.38757	3.87407e-05	0.00370876	Promoter (<=1kb)	ENSMUSG00000074817	-50	56522	Papolb	poly (A) polymerase beta (testis specific)
15-81859876-81860125	-12.5914	3.88448e-05	0.00371398	Promoter (1-2kb)	ENSMUSG00000048546	-1080	57259	Tob2	transducer of ERBB2, 2
7-35318376-35318625	-9.69715	3.91533e-05	0.00373854	Promoter (<=1kb)	ENSMUSG00000063808	0	67471	Gpatch1	G patch domain containing 1
14-32685251-32685500	-7.92743	3.91768e-05	0.00373882	Promoter (<=1kb)	ENSMUSG00000071540	0	100504518	3425401B19Rik	RIKEN cDNA 3425401B19 gene
13-108042751-108043000	11.3912	3.92254e-05	0.00374157	Promoter (1-2kb)	ENSMUSG00000071180	-1446	75616	Smim15	small integral membrane protein 15
2-33469126-33469375	-12.2729	3.9247e-05	0.00374157	Promoter (<=1kb)	ENSMUSG00000026788	-567	71834	Zbtb43	zinc finger and BTB domain containing 43
4-138368376-138368625	-10.5035	3.934e-05	0.00374455	Promoter (<=1kb)	ENSMUSG00000028755	-384	72269	Cda	cytidine deaminase
6-88106251-88106500	-5.05724	3.9325e-05	0.00374455	Promoter (1-2kb)	ENSMUSG00000099095	-1993	102465196	Mir6376	microRNA 6376
4-141443751-141444000	19.6201	3.95495e-05	0.00376248	Promoter (<=1kb)	ENSMUSG00000006215	-654	22642	Zbtb17	zinc finger and BTB domain containing 17
15-78855626-78855875	-8.47053	3.96692e-05	0.00377287	Promoter (<=1kb)	ENSMUSG00000043501	-97	107753	Lgals2	lectin, galactose-binding, soluble 2
10-129332876-129333125	10.4628	3.98836e-05	0.00379027	Promoter (<=1kb)	ENSMUSG00000095138	0	258723	Olfr781	olfactory receptor 781
1-75422251-75422500	-6.89439	3.99502e-05	0.00379561	Promoter (1-2kb)	ENSMUSG00000026207	-1010	11790	Speg	SPEG complex locus
11-77018251-77018500	-6.11245	4.00246e-05	0.00380167	Promoter (<=1kb)	ENSMUSG00000020838	74	15567	Slc6a4	solute carrier family 6 (neurotransmitter transporter, serotonin), member 4
9-108831626-108831875	-7.9498	4.02418e-05	0.0038213	Promoter (<=1kb)	ENSMUSG00000023473	0	107934	Celsr3	cadherin, EGF LAG seven-pass G-type receptor 3
9-108110626-108110875	-7.3732	4.03964e-05	0.00383297	Promoter (<=1kb)	ENSMUSG00000032589	-213	12217	Bsn	bassoon
13-107686501-107686750	18.9817	4.04426e-05	0.00383533	Promoter (<=1kb)	ENSMUSG00000102000	-647	72257	1700006H21Rik	RIKEN cDNA 1700006H21 gene
13-113037251-113037500	-10.6101	4.09576e-05	0.00387504	Promoter (<=1kb)	ENSMUSG00000078027	0	100190765	Mir449b	microRNA 449b
1-160793876-160794125	12.6002	4.09716e-05	0.00387535	Promoter (<=1kb)	ENSMUSG00000026721	-665	29809	Rabgap1l	RAB GTPase activating protein 1-like
11-32268626-32268875	-9.56462	4.11323e-05	0.0038875	Promoter (<=1kb)	ENSMUSG00000020289	-919	17168	Nprl3	nitrogen permease regulator-like 3
9-21266751-21267000	-12.2124	4.15152e-05	0.00390837	Promoter (1-2kb)	ENSMUSG00000002820	-1078	235040	Atg4d	autophagy related 4D, cysteine peptidase
7-81858501-81858750	-9.46027	4.15595e-05	0.00390848	Promoter (<=1kb)	ENSMUSG00000038623	-251	107769	Tm6sf1	transmembrane 6 superfamily member 1
7-100880001-100880250	-8.28953	4.16404e-05	0.00391406	Promoter (<=1kb)	ENSMUSG00000032875	-293	207212	Arhgef17	Rho guanine nucleotide exchange factor (GEF) 17
9-108110501-108110750	-6.1051	4.18021e-05	0.00392518	Promoter (<=1kb)	ENSMUSG00000032589	-88	12217	Bsn	bassoon
7-24636251-24636500	-9.50294	4.18243e-05	0.00392624	Promoter (<=1kb)	ENSMUSG00000057454	-50	72434	Lypd3	Ly6/Plaur domain containing 3
17-29238876-29239125	-5.25504	4.18686e-05	0.00392939	Promoter (<=1kb)	ENSMUSG00000024008	-709	240058	Cpne5	copine V
11-54029376-54029625	9.20284	4.19683e-05	0.00393567	Promoter (1-2kb)	ENSMUSG00000020334	-1286	30805	Slc22a4	solute carrier family 22 (organic cation transporter), member 4
13-63301126-63301375	-8.46611	4.21532e-05	0.00395032	Promoter (<=1kb)	ENSMUSG00000105904	0	387142	Mir24-1	microRNA 24-1
16-89975626-89975875	-5.68124	4.21948e-05	0.00395282	Promoter (<=1kb)	ENSMUSG00000002489	-927	21844	Tiam1	T cell lymphoma invasion and metastasis 1
11-70615626-70615875	-6.78468	4.22843e-05	0.00396018	Promoter (<=1kb)	ENSMUSG00000014609	0	11448	Chrne	cholinergic receptor, nicotinic, epsilon polypeptide
13-75914501-75914750	-5.80025	4.23744e-05	0.00396481	Promoter (1-2kb)	ENSMUSG00000021589	-1051	73296	Rhobtb3	Rho-related BTB domain containing 3
13-75914626-75914875	-5.80025	4.23744e-05	0.00396481	Promoter (1-2kb)	ENSMUSG00000021589	-1176	73296	Rhobtb3	Rho-related BTB domain containing 3
11-117152876-117153125	-14.3422	4.24969e-05	0.0039709	Promoter (1-2kb)	ENSMUSG00000020823	-1944	74136	Sec14l1	SEC14-like lipid binding 1
9-42265501-42265750	-7.44908	4.25085e-05	0.0039709	Promoter (1-2kb)	ENSMUSG00000032018	-1245	235293	Sc5d	sterol-C5-desaturase
9-42265626-42265875	-7.44908	4.25085e-05	0.0039709	Promoter (1-2kb)	ENSMUSG00000032018	-1370	235293	Sc5d	sterol-C5-desaturase
18-60952376-60952625	-12.5442	4.25518e-05	0.00397294	Promoter (1-2kb)	ENSMUSG00000098247	-1248	102465703	Mir7220	microRNA 7220
8-13254001-13254250	8.84324	4.27004e-05	0.00398449	Promoter (<=1kb)	ENSMUSG00000031448	0	234072	Adprhl1	ADP-ribosylhydrolase like 1
1-88702501-88702750	-8.23069	4.27438e-05	0.00398671	Promoter (<=1kb)	ENSMUSG00000049866	-280	320982	Arl4c	ADP-ribosylation factor-like 4C
19-47538126-47538375	-10.9107	4.29131e-05	0.00399777	Promoter (<=1kb)	ENSMUSG00000042694	-619	108689	Stn1	STN1, CST complex subunit
6-77382501-77382750	-11.0818	4.29177e-05	0.00399777	Promoter (<=1kb)	ENSMUSG00000108077	-42	70753	6330415B21Rik	RIKEN cDNA 6330415B21 gene
2-174109501-174109750	5.12942	4.29456e-05	0.00399934	Promoter (<=1kb)	ENSMUSG00000039263	-599	228961	Npepl1	aminopeptidase-like 1
11-116306876-116307125	-14.7081	4.30215e-05	0.00400127	Promoter (<=1kb)	ENSMUSG00000020792	108	53413	Exoc7	exocyst complex component 7
17-24736126-24736375	-7.66476	4.30347e-05	0.00400147	Promoter (<=1kb)	ENSMUSG00000075705	-267	27361	Msrb1	methionine sulfoxide reductase B1
5-76858001-76858250	-5.51242	4.32209e-05	0.00401053	Promoter (<=1kb)	ENSMUSG00000036377	-592	320827	C530008M17Rik	RIKEN cDNA C530008M17 gene
1-36761626-36761875	8.85303	4.34616e-05	0.00402667	Promoter (<=1kb)	ENSMUSG00000026117	0	22637	Zap70	zeta-chain (TCR) associated protein kinase
13-96671751-96672000	-15.0132	4.346e-05	0.00402667	Promoter (<=1kb)	ENSMUSG00000021670	-815	15357	Hmgcr	3-hydroxy-3-methylglutaryl-Coenzyme A reductase
11-61484251-61484500	-9.46529	4.35075e-05	0.00402964	Promoter (<=1kb)	ENSMUSG00000042436	-931	76293	Mfap4	microfibrillar-associated protein 4
15-78774126-78774375	-8.93352	4.35695e-05	0.00403219	Promoter (<=1kb)	ENSMUSG00000018169	-651	17305	Mfng	MFNG O-fucosylpeptide 3-beta-N-acetylglucosaminyltransferase
15-78774251-78774500	-8.93352	4.35695e-05	0.00403219	Promoter (<=1kb)	ENSMUSG00000018169	-776	17305	Mfng	MFNG O-fucosylpeptide 3-beta-N-acetylglucosaminyltransferase
17-80063126-80063375	-12.2518	4.3588e-05	0.00403219	Promoter (<=1kb)	ENSMUSG00000024095	-792	72692	Hnrnpll	heterogeneous nuclear ribonucleoprotein L-like
12-74297001-74297250	-7.11681	4.36761e-05	0.00403931	Promoter (<=1kb)	ENSMUSG00000029878	-224	386753	Dbpht2	DNA binding protein with his-thr domain
9-44455376-44455625	-12.5612	4.36948e-05	0.00404001	Promoter (<=1kb)	ENSMUSG00000041523	-400	22269	Upk2	uroplakin 2
11-59740876-59741125	-9.23432	4.39047e-05	0.00405423	Promoter (<=1kb)	ENSMUSG00000005417	27	26936	Mprip	myosin phosphatase Rho interacting protein
9-44268126-44268375	-5.21467	4.39243e-05	0.00405501	Promoter (<=1kb)	ENSMUSG00000032109	0	270151	Nlrx1	NLR family member X1
13-55209501-55209750	-6.93616	4.40072e-05	0.00405749	Promoter (<=1kb)	ENSMUSG00000021488	-32	18193	Nsd1	nuclear receptor-binding SET-domain protein 1
6-97149751-97150000	13.5733	4.39837e-05	0.00405749	Promoter (<=1kb)	ENSMUSG00000035245	-569	101351	Eogt	EGF domain-specific O-linked N-acetylglucosamine (GlcNAc) transferase
6-97149876-97150125	13.5733	4.39837e-05	0.00405749	Promoter (<=1kb)	ENSMUSG00000035245	-694	101351	Eogt	EGF domain-specific O-linked N-acetylglucosamine (GlcNAc) transferase
7-73310376-73310625	-9.75377	4.42039e-05	0.00407044	Promoter (<=1kb)	ENSMUSG00000108530	0	100505025	4930429H19Rik	RIKEN cDNA 4930429H19 gene
5-140331001-140331250	-6.23377	4.42304e-05	0.00407184	Promoter (<=1kb)	ENSMUSG00000036639	-610	17766	Nudt1	nudix (nucleoside diphosphate linked moiety X)-type motif 1
19-59172001-59172250	-7.38161	4.42585e-05	0.00407339	Promoter (1-2kb)	ENSMUSG00000006270	-1945	22326	Vax1	ventral anterior homeobox 1
7-4520876-4521125	8.98862	4.44242e-05	0.00408409	Promoter (<=1kb)	ENSMUSG00000035458	-309	21954	Tnni3	troponin I, cardiac 3
16-26968376-26968625	-12.8621	4.44537e-05	0.00408512	Promoter (<=1kb)	ENSMUSG00000068428	-131	239789	Gmnc	geminin coiled-coil domain containing
5-15576376-15576625	9.21146	4.47813e-05	0.00410897	Promoter (<=1kb)	ENSMUSG00000096878	-708	105242399	Gm21083	predicted gene, 21083
2-151910376-151910625	-9.14413	4.49988e-05	0.00412579	Promoter (<=1kb)	ENSMUSG00000027460	-585	11602	Angpt4	angiopoietin 4
11-69900126-69900375	-8.00268	4.51427e-05	0.00413375	Promoter (<=1kb)	ENSMUSG00000018570	-479	70419	2810408A11Rik	RIKEN cDNA 2810408A11 gene
17-56477251-56477500	-5.73138	4.51662e-05	0.0041338	Promoter (<=1kb)	ENSMUSG00000013236	-768	19280	Ptprs	protein tyrosine phosphatase, receptor type, S
8-111630751-111631000	-16.3197	4.51586e-05	0.0041338	Promoter (<=1kb)	ENSMUSG00000031958	-377	52815	Ldhd	lactate dehydrogenase D
9-121718501-121718750	-6.44494	4.57399e-05	0.00417891	Promoter (<=1kb)	ENSMUSG00000032525	-419	18087	Nktr	natural killer tumor recognition sequence
5-119675501-119675750	-5.6408	4.57648e-05	0.00417952	Promoter (<=1kb)	ENSMUSG00000018604	56	21386	Tbx3	T-box 3
9-21835501-21835750	-7.99412	4.58113e-05	0.00418121	Promoter (<=1kb)	ENSMUSG00000047822	0	624219	Angptl8	angiopoietin-like 8
19-4200876-4201125	19.4226	4.58487e-05	0.00418357	Promoter (<=1kb)	ENSMUSG00000024824	-378	19367	Rad9a	RAD9 checkpoint clamp component A
4-107801376-107801625	7.78894	4.60348e-05	0.00419738	Promoter (<=1kb)	ENSMUSG00000028613	-244	16975	Lrp8	low density lipoprotein receptor-related protein 8, apolipoprotein e receptor
8-69625751-69626000	-11.4694	4.60511e-05	0.00419781	Promoter (<=1kb)	ENSMUSG00000060427	-203	234362	Zfp868	zinc finger protein 868
3-89135501-89135750	-11.3958	4.61097e-05	0.00420169	Promoter (<=1kb)	ENSMUSG00000041237	-392	18770	Pklr	pyruvate kinase liver and red blood cell
6-118084376-118084625	6.71434	4.62582e-05	0.00421138	Promoter (<=1kb)	ENSMUSG00000098583	-567	102465632	Mir7044	microRNA 7044
11-58664626-58664875	-13.8147	4.6455e-05	0.00422398	Promoter (<=1kb)	ENSMUSG00000063549	-686	404346	Olfr322	olfactory receptor 322
7-44665376-44665625	-8.22704	4.65473e-05	0.00422799	Promoter (<=1kb)	ENSMUSG00000030739	0	71960	Myh14	myosin, heavy polypeptide 14
14-93886251-93886500	-9.77607	4.6747e-05	0.00423989	Promoter (<=1kb)	ENSMUSG00000055421	-27	211712	Pcdh9	protocadherin 9
6-14899376-14899625	-7.08203	4.6759e-05	0.00423991	Promoter (1-2kb)	ENSMUSG00000029563	-1724	114142	Foxp2	forkhead box P2
8-93974001-93974250	-6.42913	4.67738e-05	0.00424019	Promoter (<=1kb)	ENSMUSG00000031751	-40	23802	Amfr	autocrine motility factor receptor
5-52740876-52741125	12.8348	4.69829e-05	0.00425381	Promoter (<=1kb)	ENSMUSG00000029186	-449	67073	Pi4k2b	phosphatidylinositol 4-kinase type 2 beta
15-97768501-97768750	-10.2858	4.69955e-05	0.00425389	Promoter (<=1kb)	ENSMUSG00000022469	-529	223864	Rapgef3	Rap guanine nucleotide exchange factor (GEF) 3
2-104070001-104070250	-14.6105	4.74313e-05	0.00428502	Promoter (<=1kb)	ENSMUSG00000068686	110	333883	Cd59b	CD59b antigen
7-105553626-105553875	-9.8594	4.74518e-05	0.00428502	Promoter (<=1kb)	ENSMUSG00000037049	-485	20597	Smpd1	sphingomyelin phosphodiesterase 1, acid lysosomal
9-40964376-40964625	-9.49097	4.75562e-05	0.00428975	Promoter (<=1kb)	ENSMUSG00000032023	-258	70989	Jhy	junctional cadherin complex regulator
5-111235376-111235625	-10.9116	4.79334e-05	0.00431582	Promoter (<=1kb)	ENSMUSG00000033209	61	209683	Ttc28	tetratricopeptide repeat domain 28
18-37333626-37333875	10.0737	4.79864e-05	0.00431829	Promoter (<=1kb)	ENSMUSG00000051678	-46	93877	Pcdhb6	protocadherin beta 6
12-87442251-87442500	-13.8641	4.80126e-05	0.00431895	Promoter (<=1kb)	ENSMUSG00000079036	-525	211064	Alkbh1	alkB homolog 1, histone H2A dioxygenase
4-14862751-14863000	-10.3734	4.80688e-05	0.00432293	Promoter (1-2kb)	ENSMUSG00000028221	-1076	72519	Pip4p2	phosphatidylinositol-4,5-bisphosphate 4-phosphatase 2
13-107686376-107686625	17.5613	4.82816e-05	0.00433883	Promoter (<=1kb)	ENSMUSG00000102000	-772	72257	1700006H21Rik	RIKEN cDNA 1700006H21 gene
X-99134751-99135000	-14.3456	4.83614e-05	0.00434062	Promoter (1-2kb)	ENSMUSG00000031217	-1130	13641	Efnb1	ephrin B1
5-149538751-149539000	-12.0389	4.85162e-05	0.00435343	Promoter (<=1kb)	ENSMUSG00000107132	-721	100415916	Gm15997	predicted gene 15997
17-25081001-25081250	-11.4587	4.87713e-05	0.00436833	Promoter (<=1kb)	ENSMUSG00000024168	0	407831	Tmem204	transmembrane protein 204
7-80635376-80635625	-5.55964	4.88297e-05	0.0043718	Promoter (<=1kb)	ENSMUSG00000084821	-392	100504375	Gm15880	predicted gene 15880
4-134495001-134495250	-8.06462	4.89148e-05	0.00437834	Promoter (1-2kb)	ENSMUSG00000037348	-1447	71904	Paqr7	progestin and adipoQ receptor family member VII
15-78803751-78804000	-12.1569	4.89539e-05	0.00437967	Promoter (<=1kb)	ENSMUSG00000033170	-709	105844	Card10	caspase recruitment domain family, member 10
5-143621001-143621250	-6.40273	4.9087e-05	0.00438941	Promoter (1-2kb)	ENSMUSG00000018001	-1197	19159	Cyth3	cytohesin 3
12-112129001-112129250	15.2433	4.92085e-05	0.0043981	Promoter (1-2kb)	ENSMUSG00000065574	-1630	387199	Mir203	microRNA 203
2-119796626-119796875	-12.8746	4.92856e-05	0.00440282	Promoter (<=1kb)	ENSMUSG00000027298	-858	22174	Tyro3	TYRO3 protein tyrosine kinase 3
7-45868501-45868750	-11.8508	4.94386e-05	0.00441264	Promoter (1-2kb)	ENSMUSG00000002771	-1372	14814	Grin2d	glutamate receptor, ionotropic, NMDA2D (epsilon 4)
2-130664751-130665000	-9.31426	4.94837e-05	0.00441505	Promoter (<=1kb)	ENSMUSG00000068290	-92	77006	Ddrgk1	DDRGK domain containing 1
8-68276501-68276750	-7.88758	4.95928e-05	0.00442262	Promoter (<=1kb)	ENSMUSG00000053886	0	72281	Sh2d4a	SH2 domain containing 4A
1-175631126-175631375	-13.7171	4.98887e-05	0.00444462	Promoter (<=1kb)	ENSMUSG00000039783	-621	98256	Kmo	kynurenine 3-monooxygenase (kynurenine 3-hydroxylase)
13-44217751-44218000	10.9849	5.00831e-05	0.00445865	Promoter (1-2kb)	ENSMUSG00000113186	-1264	100503592	A330076C08Rik	RIKEN cDNA A330076C08 gene
11-94501376-94501625	7.57054	5.01377e-05	0.00446132	Promoter (1-2kb)	ENSMUSG00000010080	-1402	71889	Epn3	epsin 3
11-120732876-120733125	-10.8913	5.02589e-05	0.0044684	Promoter (<=1kb)	ENSMUSG00000025150	-762	12409	Cbr2	carbonyl reductase 2
11-77018126-77018375	-5.89403	5.0291e-05	0.00446947	Promoter (<=1kb)	ENSMUSG00000020838	0	15567	Slc6a4	solute carrier family 6 (neurotransmitter transporter, serotonin), member 4
12-31561251-31561500	-8.96302	5.057e-05	0.00449205	Promoter (1-2kb)	ENSMUSG00000020651	-1282	23985	Slc26a4	solute carrier family 26, member 4
1-99772751-99773000	7.04439	5.11655e-05	0.0045316	Promoter (<=1kb)	ENSMUSG00000067028	0	241175	Cntnap5b	contactin associated protein-like 5B
8-75033126-75033375	-9.20738	5.11599e-05	0.0045316	Promoter (<=1kb)	ENSMUSG00000042870	-330	21968	Tom1	target of myb1 trafficking protein
15-7154376-7154625	-13.1884	5.14485e-05	0.00455221	Promoter (<=1kb)	ENSMUSG00000054263	23	16880	Lifr	LIF receptor alpha
14-32029501-32029750	-11.1901	5.16009e-05	0.00456124	Promoter (<=1kb)	ENSMUSG00000021903	91	78754	Galnt15	polypeptide N-acetylgalactosaminyltransferase 15
15-76199626-76199875	-5.19041	5.16414e-05	0.0045637	Promoter (<=1kb)	ENSMUSG00000022565	0	18810	Plec	plectin
10-78170126-78170375	-7.19854	5.17711e-05	0.00457198	Promoter (<=1kb)	ENSMUSG00000053329	-344	28295	D10Jhu81e	DNA segment, Chr 10, Johns Hopkins University 81 expressed
6-32509126-32509375	-11.4076	5.17826e-05	0.00457198	Promoter (1-2kb)	ENSMUSG00000086763	-1698	319849	Plxna4os1	plexin A4, opposite strand 1
7-45907376-45907625	8.92926	5.20345e-05	0.00459059	Promoter (1-2kb)	ENSMUSG00000002781	-1230	70209	Tmem143	transmembrane protein 143
9-99394501-99394750	-10.1572	5.20913e-05	0.00459448	Promoter (<=1kb)	ENSMUSG00000032470	0	17532	Mras	muscle and microspikes RAS
10-77621751-77622000	10.2522	5.24708e-05	0.00462313	Promoter (<=1kb)	ENSMUSG00000009293	-275	22213	Ube2g2	ubiquitin-conjugating enzyme E2G 2
3-89136501-89136750	-12.8167	5.248e-05	0.00462313	Promoter (<=1kb)	ENSMUSG00000041237	0	18770	Pklr	pyruvate kinase liver and red blood cell
19-22749626-22749875	-12.6679	5.2533e-05	0.00462667	Promoter (<=1kb)	ENSMUSG00000065507	-730	387200	Mir204	microRNA 204
7-46861251-46861500	19.0102	5.26492e-05	0.00463579	Promoter (<=1kb)	ENSMUSG00000030851	0	16833	Ldhc	lactate dehydrogenase C
7-81212001-81212250	-8.70293	5.29164e-05	0.00465591	Promoter (1-2kb)	ENSMUSG00000025584	-1346	18584	Pde8a	phosphodiesterase 8A
2-155628501-155628750	-8.41906	5.30072e-05	0.00466128	Promoter (<=1kb)	ENSMUSG00000074652	-310	668940	Myh7b	myosin, heavy chain 7B, cardiac muscle, beta
7-28511626-28511875	-17.3682	5.31503e-05	0.00467008	Promoter (1-2kb)	ENSMUSG00000059128	-1171	330496	Ifnl2	interferon lambda 2
18-61787126-61787375	-10.2896	5.33664e-05	0.00468639	Promoter (<=1kb)	ENSMUSG00000033032	-424	106877	Afap1l1	actin filament associated protein 1-like 1
19-45236876-45237125	-5.94954	5.34799e-05	0.00469294	Promoter (1-2kb)	ENSMUSG00000025216	-1064	16814	Lbx1	ladybird homeobox 1
7-112159376-112159625	-9.64987	5.34785e-05	0.00469294	Promoter (<=1kb)	ENSMUSG00000030772	-319	50781	Dkk3	dickkopf WNT signaling pathway inhibitor 3
17-43802876-43803125	10.7871	5.36402e-05	0.00470245	Promoter (<=1kb)	ENSMUSG00000039601	-878	53901	Rcan2	regulator of calcineurin 2
18-36540626-36540875	-8.77996	5.36076e-05	0.00470245	Promoter (<=1kb)	ENSMUSG00000024485	-617	240215	Slc4a9	solute carrier family 4, sodium bicarbonate cotransporter, member 9
15-80572751-80573000	11.6005	5.37043e-05	0.00470464	Promoter (<=1kb)	ENSMUSG00000042351	157	17444	Grap2	GRB2-related adaptor protein 2
11-6621001-6621250	10.0505	5.40872e-05	0.00473131	Promoter (<=1kb)	ENSMUSG00000000384	0	21379	Tbrg4	transforming growth factor beta regulated gene 4
1-133691126-133691375	5.5136	5.48245e-05	0.00477813	Promoter (1-2kb)	ENSMUSG00000051998	-1018	240754	Lax1	lymphocyte transmembrane adaptor 1
10-80845751-80846000	12.3434	5.49717e-05	0.0047867	Promoter (1-2kb)	ENSMUSG00000051067	-1712	237403	Lingo3	leucine rich repeat and Ig domain containing 3
10-122677751-122678000	-15.1617	5.5207e-05	0.00480257	Promoter (<=1kb)	ENSMUSG00000034613	-762	319468	Ppm1h	protein phosphatase 1H (PP2C domain containing)
9-21240251-21240500	-8.31553	5.51964e-05	0.00480257	Promoter (<=1kb)	ENSMUSG00000003308	-890	50868	Keap1	kelch-like ECH-associated protein 1
11-95514876-95515125	-5.40812	5.52398e-05	0.004804	Promoter (<=1kb)	ENSMUSG00000046719	-306	104079	Nxph3	neurexophilin 3
4-150910001-150910250	-5.91739	5.52499e-05	0.004804	Promoter (<=1kb)	ENSMUSG00000028964	-75	57320	Park7	Parkinson disease (autosomal recessive, early onset) 7
4-48663376-48663625	-7.43892	5.54265e-05	0.00481472	Promoter (<=1kb)	ENSMUSG00000028348	0	68016	Cavin4	caveolae associated 4
5-77265126-77265375	-6.19609	5.55184e-05	0.00481692	Promoter (<=1kb)	ENSMUSG00000029249	-116	19712	Rest	RE1-silencing transcription factor
10-75892626-75892875	-10.6331	5.55385e-05	0.00481751	Promoter (<=1kb)	ENSMUSG00000009092	-538	70377	Derl3	Der1-like domain family, member 3
16-18631126-18631375	-11.4833	5.57919e-05	0.00483228	Promoter (1-2kb)	ENSMUSG00000072214	-1172	18951	2021-09-05	septin 5
17-87428626-87428875	-7.95807	5.58183e-05	0.00483252	Promoter (<=1kb)	ENSMUSG00000036557	-885	75467	Stpg4	sperm tail PG rich repeat containing 4
8-33652376-33652625	-6.20721	5.59851e-05	0.00484116	Promoter (<=1kb)	ENSMUSG00000031584	0	14782	Gsr	glutathione reductase
9-54560376-54560625	-5.92781	5.62763e-05	0.0048617	Promoter (<=1kb)	ENSMUSG00000037493	-158	56506	Cib2	calcium and integrin binding family member 2
8-27203126-27203375	-7.5318	5.63681e-05	0.00486731	Promoter (<=1kb)	ENSMUSG00000039720	-579	76615	Got1l1	glutamic-oxaloacetic transaminase 1-like 1
3-58637876-58638125	-10.8696	5.66369e-05	0.00488469	Promoter (<=1kb)	ENSMUSG00000070471	-669	545527	Erich6	glutamate rich 6
17-32492126-32492375	9.88664	5.68513e-05	0.00489851	Promoter (<=1kb)	ENSMUSG00000061126	0	320997	Cyp4f39	cytochrome P450, family 4, subfamily f, polypeptide 39
9-114934626-114934875	-8.32669	5.7516e-05	0.00494057	Promoter (<=1kb)	ENSMUSG00000050627	-639	333433	Gpd1l	glycerol-3-phosphate dehydrogenase 1-like
18-77768751-77769000	-14.004	5.77069e-05	0.00495453	Promoter (<=1kb)	ENSMUSG00000041840	-965	225745	Haus1	HAUS augmin-like complex, subunit 1
3-90388751-90389000	-9.91632	5.8106e-05	0.00497817	Promoter (<=1kb)	ENSMUSG00000027932	0	26568	Slc27a3	solute carrier family 27 (fatty acid transporter), member 3
16-98081751-98082000	-5.70327	5.81589e-05	0.00498152	Promoter (<=1kb)	ENSMUSG00000116673	0	320586	A630089N07Rik	RIKEN cDNA A630089N07 gene
2-87694501-87694750	17.4561	5.82111e-05	0.00498364	Promoter (<=1kb)	ENSMUSG00000075151	-554	258653	Olfr1136	olfactory receptor 1136
2-71117626-71117875	-10.6189	5.83245e-05	0.00499217	Promoter (<=1kb)	ENSMUSG00000027015	-48	73649	Cybrd1	cytochrome b reductase 1
6-91155876-91156125	-14.1141	5.88911e-05	0.00503471	Promoter (<=1kb)	ENSMUSG00000034245	-540	232232	Hdac11	histone deacetylase 11
10-78434751-78435000	7.34739	5.89409e-05	0.0050354	Promoter (<=1kb)	ENSMUSG00000098932	0	102465221	Mir6410	microRNA 6410
11-97147376-97147625	-6.1696	5.91253e-05	0.00504602	Promoter (<=1kb)	ENSMUSG00000099286	-957	102466822	Mir7235	microRNA 7235
9-50746376-50746625	-6.30347	5.91327e-05	0.00504602	Promoter (<=1kb)	ENSMUSG00000032062	0	66952	2310030G06Rik	RIKEN cDNA 2310030G06 gene
9-37545876-37546125	-9.43607	5.91515e-05	0.00504625	Promoter (<=1kb)	ENSMUSG00000053310	13	64011	Nrgn	neurogranin
7-64185001-64185250	-8.30143	5.93195e-05	0.00505376	Promoter (<=1kb)	ENSMUSG00000030523	-131	17364	Trpm1	transient receptor potential cation channel, subfamily M, member 1
19-10040876-10041125	-8.93125	5.93899e-05	0.00505466	Promoter (<=1kb)	ENSMUSG00000024664	-444	60527	Fads3	fatty acid desaturase 3
10-80041501-80041750	11.0848	5.94382e-05	0.00505758	Promoter (1-2kb)	ENSMUSG00000004667	-1706	66420	Polr2e	polymerase (RNA) II (DNA directed) polypeptide E
10-62422626-62422875	-14.098	5.96549e-05	0.00507484	Promoter (<=1kb)	ENSMUSG00000020080	-135	216019	Hkdc1	hexokinase domain containing 1
14-47568751-47569000	9.01355	5.96942e-05	0.00507525	Promoter (<=1kb)	ENSMUSG00000037526	-317	100504663	Atg14	autophagy related 14
2-32362126-32362375	-11.4847	5.9681e-05	0.00507525	Promoter (<=1kb)	ENSMUSG00000039205	-635	68379	Ciz1	CDKN1A interacting zinc finger protein 1
8-84180126-84180375	-13.6816	5.9702e-05	0.00507525	Promoter (1-2kb)	ENSMUSG00000065483	-1165	723819	Mir181c	microRNA 181c
4-136142751-136143000	-8.90141	5.98967e-05	0.00508822	Promoter (<=1kb)	ENSMUSG00000007872	-497	15903	Id3	inhibitor of DNA binding 3
10-63099376-63099625	-11.932	5.99446e-05	0.00509062	Promoter (<=1kb)	ENSMUSG00000036816	-26	53404	Atoh7	atonal bHLH transcription factor 7
9-37658251-37658500	-7.14409	6.00079e-05	0.00509408	Promoter (<=1kb)	ENSMUSG00000011114	-939	21376	Tbrg1	transforming growth factor beta regulated gene 1
2-168956376-168956625	-6.56514	6.013e-05	0.00510205	Promoter (<=1kb)	ENSMUSG00000027551	-789	22722	Zfp64	zinc finger protein 64
9-43240001-43240250	-7.40521	6.03199e-05	0.00511337	Promoter (<=1kb)	ENSMUSG00000032014	-90	102644	Oaf	out at first homolog
16-50589626-50589875	7.45904	6.09357e-05	0.00515541	Promoter (<=1kb)	ENSMUSG00000116848	-628	75211	4930542D17Rik	RIKEN cDNA 4930542D17 gene
4-141791251-141791500	-9.72252	6.10407e-05	0.00516238	Promoter (<=1kb)	ENSMUSG00000040697	-320	214063	Dnajc16	DnaJ heat shock protein family (Hsp40) member C16
6-124780376-124780625	-10.6627	6.12299e-05	0.00517355	Promoter (<=1kb)	ENSMUSG00000030125	-649	16977	Lrrc23	leucine rich repeat containing 23
11-120796876-120797125	-14.7967	6.13569e-05	0.00518186	Promoter (<=1kb)	ENSMUSG00000025155	-473	68730	Dus1l	dihydrouridine synthase 1-like (S. cerevisiae)
7-45759501-45759750	-5.75512	6.16938e-05	0.00520904	Promoter (<=1kb)	ENSMUSG00000003271	0	54200	Sult2b1	sulfotransferase family, cytosolic, 2B, member 1
3-155092376-155092625	-6.66119	6.18615e-05	0.00522082	Promoter (<=1kb)	ENSMUSG00000053870	0	75540	Fpgt	fucose-1-phosphate guanylyltransferase
5-145009626-145009875	-10.8618	6.27558e-05	0.00528397	Promoter (<=1kb)	ENSMUSG00000038770	0	381686	Kpna7	karyopherin alpha 7 (importin alpha 8)
10-78753126-78753375	-19.3049	6.30375e-05	0.00530399	Promoter (<=1kb)	ENSMUSG00000078442	-61	70976	Ccdc105	coiled-coil domain containing 105
12-108605376-108605625	-10.3107	6.33187e-05	0.0053227	Promoter (<=1kb)	ENSMUSG00000021262	-141	14026	Evl	Ena-vasodilator stimulated phosphoprotein
11-87757251-87757500	7.23571	6.36143e-05	0.00534134	Promoter (<=1kb)	ENSMUSG00000065420	-296	102466883	Mir142b	microRNA 142b
15-25940376-25940625	-7.72344	6.37925e-05	0.00535258	Promoter (<=1kb)	ENSMUSG00000022270	-77	66270	Retreg1	reticulophagy regulator 1
1-59515251-59515500	-8.58884	6.39258e-05	0.0053605	Promoter (<=1kb)	ENSMUSG00000047361	-764	381260	Gm973	predicted gene 973
7-45324376-45324625	-11.5482	6.39672e-05	0.00536198	Promoter (<=1kb)	ENSMUSG00000046721	-340	100040970	Rpl14-ps1	ribosomal protein L14, pseudogene 1
12-102685751-102686000	11.2441	6.41814e-05	0.00537276	Promoter (<=1kb)	ENSMUSG00000089324	-731	100316812	Mir1936	microRNA 1936
8-109614251-109614500	-5.82623	6.41741e-05	0.00537276	Promoter (<=1kb)	ENSMUSG00000048827	-17	244646	Pkd1l3	polycystic kidney disease 1 like 3
12-86988251-86988500	-7.70228	6.43499e-05	0.00538063	Promoter (<=1kb)	ENSMUSG00000048483	176	238331	Zdhhc22	zinc finger, DHHC-type containing 22
3-96559126-96559375	-13.964	6.44186e-05	0.00538513	Promoter (<=1kb)	ENSMUSG00000038393	-123	56338	Txnip	thioredoxin interacting protein
9-100486751-100487000	-6.83501	6.44391e-05	0.0053856	Promoter (<=1kb)	ENSMUSG00000044244	0	213208	Il20rb	interleukin 20 receptor beta
9-67832501-67832750	-9.20541	6.46694e-05	0.00540111	Promoter (<=1kb)	ENSMUSG00000047990	-171	244911	C2cd4a	C2 calcium-dependent domain containing 4A
15-79165501-79165750	-14.4959	6.48212e-05	0.00540599	Promoter (<=1kb)	ENSMUSG00000033006	-261	20665	Sox10	SRY (sex determining region Y)-box 10
7-45620751-45621000	-7.05128	6.48324e-05	0.00540599	Promoter (<=1kb)	ENSMUSG00000064158	-811	73456	Izumo1	izumo sperm-egg fusion 1
7-51878876-51879125	-5.27664	6.48046e-05	0.00540599	Promoter (<=1kb)	ENSMUSG00000030498	0	14453	Gas2	growth arrest specific 2
9-58250251-58250500	-7.97112	6.47849e-05	0.00540599	Promoter (<=1kb)	ENSMUSG00000036986	-465	18854	Pml	promyelocytic leukemia
4-155886126-155886375	-7.23578	6.49647e-05	0.00541453	Promoter (1-2kb)	ENSMUSG00000029034	-1404	71957	Ints11	integrator complex subunit 11
17-56477376-56477625	-6.17779	6.49945e-05	0.00541577	Promoter (<=1kb)	ENSMUSG00000013236	-893	19280	Ptprs	protein tyrosine phosphatase, receptor type, S
1-172551251-172551500	-14.7582	6.50132e-05	0.00541608	Promoter (<=1kb)	ENSMUSG00000085184	-445	71319	4933439K11Rik	RIKEN cDNA 4933439K11 gene
17-34038876-34039125	-5.3436	6.50552e-05	0.00541833	Promoter (<=1kb)	ENSMUSG00000024330	-312	12815	Col11a2	collagen, type XI, alpha 2
4-132974001-132974250	-9.03229	6.54356e-05	0.00544625	Promoter (<=1kb)	ENSMUSG00000028874	0	14191	Fgr	FGR proto-oncogene, Src family tyrosine kinase
18-74731626-74731875	-9.05983	6.54949e-05	0.00544658	Promoter (1-2kb)	ENSMUSG00000025885	-1890	17919	Myo5b	myosin VB
17-28271501-28271750	-8.48018	6.57421e-05	0.00546216	Promoter (<=1kb)	ENSMUSG00000002250	0	19015	Ppard	peroxisome proliferator activator receptor delta
7-103741376-103741625	-19.2235	6.59664e-05	0.00547156	Promoter (<=1kb)	ENSMUSG00000047545	-54	258818	Olfr629	olfactory receptor 629
10-119818126-119818375	-10.4492	6.64678e-05	0.00550893	Promoter (1-2kb)	ENSMUSG00000034813	-1014	74053	Grip1	glutamate receptor interacting protein 1
12-4134126-4134375	-7.00417	6.64779e-05	0.00550893	Promoter (<=1kb)	ENSMUSG00000020654	0	104111	Adcy3	adenylate cyclase 3
3-123386876-123387125	-7.33593	6.6448e-05	0.00550893	Promoter (<=1kb)	ENSMUSG00000028114	-768	210529	Mettl14	methyltransferase like 14
10-80015376-80015625	-13.1042	6.65491e-05	0.00551104	Promoter (1-2kb)	ENSMUSG00000035697	-1028	70719	Arhgap45	Rho GTPase activating protein 45
1-160793751-160794000	13.2472	6.67921e-05	0.00552659	Promoter (<=1kb)	ENSMUSG00000026721	-540	29809	Rabgap1l	RAB GTPase activating protein 1-like
15-76292126-76292375	-7.13843	6.70014e-05	0.00554089	Promoter (1-2kb)	ENSMUSG00000093169	-1158	100526548	Mir3079	microRNA 3079
12-84699501-84699750	16.7285	6.73922e-05	0.00556431	Promoter (<=1kb)	ENSMUSG00000071234	-670	627191	Syndig1l	synapse differentiation inducing 1 like
18-6492376-6492625	-11.7283	6.74341e-05	0.00556522	Promoter (1-2kb)	ENSMUSG00000024240	-1520	13831	Epc1	enhancer of polycomb homolog 1
8-74993001-74993250	-10.738	6.74302e-05	0.00556522	Promoter (<=1kb)	ENSMUSG00000034518	-106	70823	Hmgxb4	HMG box domain containing 4
10-123013751-123014000	-8.73218	6.75166e-05	0.00557077	Promoter (<=1kb)	ENSMUSG00000034602	-320	67074	Mon2	MON2 homolog, regulator of endosome to Golgi trafficking
9-77348251-77348500	-11.4434	6.78404e-05	0.00558856	Promoter (<=1kb)	ENSMUSG00000032355	-335	69642	Mlip	muscular LMNA-interacting protein
5-114777251-114777500	14.8657	6.78795e-05	0.00559051	Promoter (1-2kb)	ENSMUSG00000041890	-1734	26431	Git2	GIT ArfGAP 2
19-44135876-44136125	-9.15616	6.79187e-05	0.00559247	Promoter (<=1kb)	ENSMUSG00000025200	0	72502	Cwf19l1	CWF19-like 1, cell cycle control (S. pombe)
8-104099626-104099875	-10.7582	6.79504e-05	0.00559381	Promoter (1-2kb)	ENSMUSG00000031871	-1750	12562	Cdh5	cadherin 5
18-66457626-66457875	-8.29034	6.80018e-05	0.00559676	Promoter (<=1kb)	ENSMUSG00000024521	-658	58801	Pmaip1	phorbol-12-myristate-13-acetate-induced protein 1
1-189786751-189787000	-8.94291	6.80913e-05	0.00560286	Promoter (<=1kb)	ENSMUSG00000026604	79	19250	Ptpn14	protein tyrosine phosphatase, non-receptor type 14
11-48815876-48816125	-8.32876	6.821e-05	0.00561135	Promoter (<=1kb)	ENSMUSG00000040365	106	211007	Trim41	tripartite motif-containing 41
16-34899251-34899500	-13.8879	6.83587e-05	0.0056172	Promoter (<=1kb)	ENSMUSG00000022836	-755	107589	Mylk	myosin, light polypeptide kinase
16-4790626-4790875	-11.5906	6.83489e-05	0.0056172	Promoter (<=1kb)	ENSMUSG00000004071	-334	66626	Cdip1	cell death inducing Trp53 target 1
10-45470126-45470375	9.85173	6.84762e-05	0.00562557	Promoter (<=1kb)	ENSMUSG00000063804	0	380669	Lin28b	lin-28 homolog B (C. elegans)
9-104127376-104127625	-14.004	6.85759e-05	0.00562993	Promoter (<=1kb)	ENSMUSG00000079355	-443	252837	Ackr4	atypical chemokine receptor 4
5-112206001-112206250	-7.21275	6.86349e-05	0.00563349	Promoter (<=1kb)	ENSMUSG00000101683	-513	75569	1700028D13Rik	RIKEN cDNA 1700028D13 gene
6-50383876-50384125	19.9925	6.86704e-05	0.00563513	Promoter (1-2kb)	ENSMUSG00000029822	-1039	71720	Osbpl3	oxysterol binding protein-like 3
8-111938626-111938875	-7.73467	6.87599e-05	0.00563992	Promoter (1-2kb)	ENSMUSG00000031950	-1828	93739	Gabarapl2	gamma-aminobutyric acid (GABA) A receptor-associated protein-like 2
7-12926501-12926750	-12.6434	6.89078e-05	0.00564949	Promoter (<=1kb)	ENSMUSG00000033967	-666	381845	Rnf225	ring finger protein 225
17-55971501-55971750	-6.98597	6.89372e-05	0.00565061	Promoter (<=1kb)	ENSMUSG00000039154	67	20420	Shd	src homology 2 domain-containing transforming protein D
2-26353751-26354000	8.77424	6.92715e-05	0.00567288	Promoter (<=1kb)	ENSMUSG00000026928	-976	332579	Card9	caspase recruitment domain family, member 9
11-54100251-54100500	-7.89039	6.93113e-05	0.00567485	Promoter (<=1kb)	ENSMUSG00000018906	156	18452	P4ha2	procollagen-proline, 2-oxoglutarate 4-dioxygenase (proline 4-hydroxylase), alpha II polypeptide
2-25577001-25577250	5.85673	6.93628e-05	0.0056765	Promoter (1-2kb)	ENSMUSG00000036504	-1777	75454	Phpt1	phosphohistidine phosphatase 1
7-141433876-141434125	-11.3546	6.9418e-05	0.00567974	Promoter (<=1kb)	ENSMUSG00000019082	0	68267	Slc25a22	solute carrier family 25 (mitochondrial carrier, glutamate), member 22
11-119156001-119156250	-5.96888	6.96925e-05	0.0057009	Promoter (1-2kb)	ENSMUSG00000098704	-1864	102465563	Mir6934	microRNA 6934
15-102143626-102143875	-12.181	6.98429e-05	0.00570934	Promoter (<=1kb)	ENSMUSG00000023046	-487	16012	Igfbp6	insulin-like growth factor binding protein 6
1-105780126-105780375	-7.90734	6.99296e-05	0.00571451	Promoter (<=1kb)	ENSMUSG00000026321	-343	21934	Tnfrsf11a	tumor necrosis factor receptor superfamily, member 11a, NFKB activator
9-51102251-51102500	-8.50358	7.01674e-05	0.0057268	Promoter (<=1kb)	ENSMUSG00000032057	-173	235345	4833427G06Rik	RIKEN cDNA 4833427G06 gene
15-85580251-85580500	-5.1349	7.026e-05	0.00573307	Promoter (<=1kb)	ENSMUSG00000097209	0	105975	AU022754	expressed sequence AU022754
3-88653126-88653375	7.99475	7.06415e-05	0.00575771	Promoter (<=1kb)	ENSMUSG00000049741	0	242093	Rxfp4	relaxin family peptide receptor 4
3-79883626-79883875	7.03783	7.09232e-05	0.00577287	Promoter (<=1kb)	ENSMUSG00000027955	-658	68659	Fam198b	family with sequence similarity 198, member B
2-167691126-167691375	-8.82194	7.10282e-05	0.00578012	Promoter (<=1kb)	ENSMUSG00000006462	0	329562	A530013C23Rik	RIKEN cDNA A530013C23 gene
7-31162251-31162500	-7.3818	7.10847e-05	0.00578082	Promoter (<=1kb)	ENSMUSG00000100985	0	100038516	Gm10640	predicted gene 10640
10-45807126-45807375	-11.6685	7.11408e-05	0.00578407	Promoter (<=1kb)	ENSMUSG00000110874	-187	320363	D030045P18Rik	RIKEN cDNA D030045P18 gene
6-34709376-34709625	-5.60084	7.12667e-05	0.00579203	Promoter (<=1kb)	ENSMUSG00000029761	0	109624	Cald1	caldesmon 1
8-69141126-69141375	-14.2176	7.12707e-05	0.00579203	Promoter (<=1kb)	ENSMUSG00000036306	-173	211134	Lzts1	leucine zipper, putative tumor suppressor 1
6-65144751-65145000	-11.857	7.15899e-05	0.00581351	Promoter (<=1kb)	ENSMUSG00000029919	0	54486	Hpgds	hematopoietic prostaglandin D synthase
7-123370501-123370750	5.83153	7.1627e-05	0.00581351	Promoter (<=1kb)	ENSMUSG00000030766	-586	70497	Arhgap17	Rho GTPase activating protein 17
5-135022126-135022375	-10.2092	7.1712e-05	0.00581484	Promoter (1-2kb)	ENSMUSG00000007207	-1107	20907	Stx1a	syntaxin 1A (brain)
6-121346501-121346750	-9.09115	7.17317e-05	0.00581514	Promoter (<=1kb)	ENSMUSG00000030109	0	14411	Slc6a12	solute carrier family 6 (neurotransmitter transporter, betaine/GABA), member 12
16-87552751-87553000	-5.76381	7.21085e-05	0.00583915	Promoter (<=1kb)	ENSMUSG00000025610	-330	224419	Map3k7cl	Map3k7 C-terminal like
17-25222001-25222250	11.7151	7.22459e-05	0.00584716	Promoter (<=1kb)	ENSMUSG00000015127	-289	74154	Unkl	unkempt family like zinc finger
6-72548126-72548375	-6.49183	7.23987e-05	0.00585347	Promoter (<=1kb)	ENSMUSG00000056737	186	12332	Capg	capping protein (actin filament), gelsolin-like
10-86825001-86825250	-6.89207	7.30389e-05	0.00589974	Promoter (<=1kb)	ENSMUSG00000054027	0	103466	Nt5dc3	5'-nucleotidase domain containing 3
9-44800251-44800500	-9.97522	7.38858e-05	0.00595699	Promoter (<=1kb)	ENSMUSG00000002032	-944	71687	Tmem25	transmembrane protein 25
11-52098001-52098250	-12.1019	7.3917e-05	0.00595759	Promoter (<=1kb)	ENSMUSG00000020349	-431	19052	Ppp2ca	protein phosphatase 2 (formerly 2A), catalytic subunit, alpha isoform
4-152025751-152026000	-6.4554	7.43476e-05	0.0059883	Promoter (<=1kb)	ENSMUSG00000028952	47	100090	Zbtb48	zinc finger and BTB domain containing 48
10-45806876-45807125	-10.9833	7.44496e-05	0.00599518	Promoter (<=1kb)	ENSMUSG00000110874	-437	320363	D030045P18Rik	RIKEN cDNA D030045P18 gene
16-20497126-20497375	-6.25229	7.45365e-05	0.00600084	Promoter (1-2kb)	ENSMUSG00000003235	-1442	224045	Eif2b5	eukaryotic translation initiation factor 2B, subunit 5 epsilon
1-170306751-170307000	-10.6236	7.47654e-05	0.00601659	Promoter (<=1kb)	ENSMUSG00000102752	-419	665574	Gm7694	predicted gene 7694
1-23271876-23272125	-19.1055	7.51261e-05	0.00603622	Promoter (<=1kb)	ENSMUSG00000065405	-144	387225	Mir30a	microRNA 30a
11-86758751-86759000	13.273	7.51187e-05	0.00603622	Promoter (1-2kb)	ENSMUSG00000047126	-1186	67300	Cltc	clathrin, heavy polypeptide (Hc)
16-17803501-17803750	-6.09567	7.52022e-05	0.006041	Promoter (<=1kb)	ENSMUSG00000012017	99	224024	Scarf2	scavenger receptor class F, member 2
6-140636501-140636750	-7.45311	7.53474e-05	0.00605132	Promoter (<=1kb)	ENSMUSG00000030232	0	11569	Aebp2	AE binding protein 2
2-68473001-68473250	-11.1575	7.53902e-05	0.00605154	Promoter (<=1kb)	ENSMUSG00000027030	-733	53416	Stk39	serine/threonine kinase 39
3-55141876-55142125	9.70816	7.54003e-05	0.00605154	Promoter (<=1kb)	ENSMUSG00000048655	-163	320604	Ccdc169	coiled-coil domain containing 169
10-129332751-129333000	7.93353	7.5454e-05	0.00605317	Promoter (<=1kb)	ENSMUSG00000095138	0	258723	Olfr781	olfactory receptor 781
16-90738376-90738625	-6.01301	7.60708e-05	0.00609049	Promoter (<=1kb)	ENSMUSG00000039956	52	77037	Mrap	melanocortin 2 receptor accessory protein
19-8754876-8755125	10.6288	7.62266e-05	0.00609803	Promoter (1-2kb)	ENSMUSG00000010097	-1948	53319	Nxf1	nuclear RNA export factor 1
10-20125001-20125250	6.73663	7.64037e-05	0.00610769	Promoter (<=1kb)	ENSMUSG00000071369	200	26408	Map3k5	mitogen-activated protein kinase kinase kinase 5
11-58801751-58802000	-10.4496	7.65374e-05	0.00611702	Promoter (<=1kb)	ENSMUSG00000049154	0	75429	Fam183b	family with sequence similarity 183, member B
6-138080626-138080875	8.87246	7.66045e-05	0.00611834	Promoter (<=1kb)	ENSMUSG00000044378	-710	277898	Slc15a5	solute carrier family 15, member 5
16-30540626-30540875	-9.28033	7.6678e-05	0.0061215	Promoter (<=1kb)	ENSMUSG00000022537	34	224090	Tmem44	transmembrane protein 44
5-137074126-137074375	-13.6445	7.66966e-05	0.00612164	Promoter (1-2kb)	ENSMUSG00000037411	-1858	18787	Serpine1	serine (or cysteine) peptidase inhibitor, clade E, member 1
10-62450251-62450500	-5.56324	7.6988e-05	0.00613677	Promoter (<=1kb)	ENSMUSG00000020079	-513	338359	Supv3l1	suppressor of var1, 3-like 1 (S. cerevisiae)
16-97505126-97505375	-8.57024	7.7391e-05	0.00616754	Promoter (<=1kb)	ENSMUSG00000022938	-156	52793	Fam3b	family with sequence similarity 3, member B
4-145463501-145463750	-5.02958	7.74144e-05	0.00616805	Promoter (<=1kb)	ENSMUSG00000052912	-454	545700	Smarca5-ps	SWI/SNF related, matrix associated, actin depenent ragulator of chromatin, subfamily a, member 5, pseudogene
8-13254126-13254375	5.16019	7.79459e-05	0.00620356	Promoter (<=1kb)	ENSMUSG00000031448	0	234072	Adprhl1	ADP-ribosylhydrolase like 1
16-92382876-92383125	-9.38046	7.80138e-05	0.00620487	Promoter (<=1kb)	ENSMUSG00000116693	-193	101056236	Gm29805	predicted gene, 29805
18-23753876-23754125	-7.93158	7.80112e-05	0.00620487	Promoter (<=1kb)	ENSMUSG00000024277	128	212307	Mapre2	microtubule-associated protein, RP/EB family, member 2
1-58392126-58392375	5.08369	7.8109e-05	0.00620972	Promoter (<=1kb)	ENSMUSG00000051223	-523	66882	Bzw1	basic leucine zipper and W2 domains 1
4-43729126-43729375	-15.3222	7.82272e-05	0.00621638	Promoter (<=1kb)	ENSMUSG00000028475	-659	71406	Spaar	small regulatory polypeptide of amino acid response
14-93889251-93889500	8.24468	7.83505e-05	0.00622482	Promoter (<=1kb)	ENSMUSG00000055421	-519	211712	Pcdh9	protocadherin 9
6-148896751-148897000	-8.79555	7.85467e-05	0.00623582	Promoter (<=1kb)	ENSMUSG00000030309	-514	232560	Caprin2	caprin family member 2
5-144004751-144005000	7.23706	7.90185e-05	0.00626688	Promoter (<=1kb)	ENSMUSG00000029617	-592	231874	Ccz1	CCZ1 vacuolar protein trafficking and biogenesis associated
3-129835876-129836125	-8.47851	7.94998e-05	0.00629264	Promoter (<=1kb)	ENSMUSG00000058952	0	12630	Cfi	complement component factor i
2-158257501-158257750	-12.838	7.95485e-05	0.00629512	Promoter (<=1kb)	ENSMUSG00000052922	-344	329547	Bpi	bactericidal permeablility increasing protein
17-28271376-28271625	-9.96782	7.98397e-05	0.00631159	Promoter (<=1kb)	ENSMUSG00000002250	-83	19015	Ppard	peroxisome proliferator activator receptor delta
19-37173376-37173625	-10.2639	7.98439e-05	0.00631159	Promoter (<=1kb)	ENSMUSG00000097591	-218	319931	A330032B11Rik	RIKEN cDNA A330032B11 gene
16-91069001-91069250	-15.0776	8.009e-05	0.0063269	Promoter (<=1kb)	ENSMUSG00000039851	0	74387	4932438H23Rik	RIKEN cDNA 4932438H23 gene
11-87729251-87729500	-8.65516	8.02916e-05	0.00633483	Promoter (<=1kb)	ENSMUSG00000034177	0	207742	Rnf43	ring finger protein 43
9-108111251-108111500	-7.47641	8.03599e-05	0.00633853	Promoter (<=1kb)	ENSMUSG00000032589	-838	12217	Bsn	bassoon
14-122234626-122234875	-8.42207	8.04305e-05	0.00634134	Promoter (<=1kb)	ENSMUSG00000100585	-972	68245	1700108J01Rik	RIKEN cDNA 1700108J01 gene
2-31142876-31143125	-11.3646	8.05035e-05	0.00634571	Promoter (<=1kb)	ENSMUSG00000075415	-868	14269	Fnbp1	formin binding protein 1
10-70244251-70244500	-10.2329	8.05498e-05	0.00634798	Promoter (<=1kb)	ENSMUSG00000037762	-600	66859	Slc16a9	solute carrier family 16 (monocarboxylic acid transporters), member 9
8-84834126-84834375	-6.25009	8.12739e-05	0.00639391	Promoter (1-2kb)	ENSMUSG00000053226	-1717	23863	Dand5	DAN domain family member 5, BMP antagonist
11-67585126-67585375	9.63298	8.13394e-05	0.00639628	Promoter (1-2kb)	ENSMUSG00000033066	-1125	14457	Gas7	growth arrest specific 7
19-10041001-10041250	-7.0899	8.1388e-05	0.00639871	Promoter (<=1kb)	ENSMUSG00000024664	-319	60527	Fads3	fatty acid desaturase 3
17-78279876-78280125	-7.89271	8.1479e-05	0.00640239	Promoter (<=1kb)	ENSMUSG00000024074	-58	50766	Crim1	cysteine rich transmembrane BMP regulator 1 (chordin like)
5-114776376-114776625	-8.21962	8.15722e-05	0.00640484	Promoter (<=1kb)	ENSMUSG00000041890	-859	26431	Git2	GIT ArfGAP 2
6-129331876-129332125	-11.6724	8.17691e-05	0.00641752	Promoter (<=1kb)	ENSMUSG00000047720	-80	381816	4922502D21Rik	RIKEN cDNA 4922502D21 gene
11-60037001-60037250	12.7273	8.18941e-05	0.00642176	Promoter (<=1kb)	ENSMUSG00000000301	0	18618	Pemt	phosphatidylethanolamine N-methyltransferase
5-45453626-45453875	10.0508	8.18931e-05	0.00642176	Promoter (<=1kb)	ENSMUSG00000049530	0	624224	Clrn2	clarin 2
9-108579126-108579375	-6.28285	8.22269e-05	0.00644506	Promoter (<=1kb)	ENSMUSG00000006675	182	74443	P4htm	prolyl 4-hydroxylase, transmembrane (endoplasmic reticulum)
9-22114001-22114250	-15.1001	8.23941e-05	0.00645537	Promoter (<=1kb)	ENSMUSG00000098646	0	102466221	Mir7084	microRNA 7084
3-81035626-81035875	-11.4208	8.26617e-05	0.00647493	Promoter (<=1kb)	ENSMUSG00000028019	-541	54635	Pdgfc	platelet-derived growth factor, C polypeptide
17-35771751-35772000	-12.5411	8.28185e-05	0.00648441	Promoter (<=1kb)	ENSMUSG00000092171	-450	74601	4833427F10Rik	RIKEN cDNA 4833427F10 gene
11-98770251-98770500	-8.22665	8.3026e-05	0.00649785	Promoter (<=1kb)	ENSMUSG00000020889	0	217166	Nr1d1	nuclear receptor subfamily 1, group D, member 1
5-19907251-19907500	-11.0183	8.30955e-05	0.00650188	Promoter (<=1kb)	ENSMUSG00000040003	-18	50791	Magi2	membrane associated guanylate kinase, WW and PDZ domain containing 2
16-77329001-77329250	-6.40451	8.32669e-05	0.00650825	Promoter (<=1kb)	ENSMUSG00000090386	0	77994	Mir99ahg	Mir99a and Mirlet7c-1 host gene (non-protein coding)
3-96559001-96559250	-12.015	8.3326e-05	0.00651147	Promoter (<=1kb)	ENSMUSG00000038393	-248	56338	Txnip	thioredoxin interacting protein
4-41760126-41760375	-10.8919	8.337e-05	0.00651349	Promoter (<=1kb)	ENSMUSG00000073889	0	16157	Il11ra1	interleukin 11 receptor, alpha chain 1
12-85151876-85152125	10.7912	8.39147e-05	0.00654046	Promoter (<=1kb)	ENSMUSG00000019235	-612	238323	Rps6kl1	ribosomal protein S6 kinase-like 1
5-111235501-111235750	-10.6552	8.3868e-05	0.00654046	Promoter (<=1kb)	ENSMUSG00000033209	186	209683	Ttc28	tetratricopeptide repeat domain 28
6-113472126-113472375	-7.50678	8.38492e-05	0.00654046	Promoter (<=1kb)	ENSMUSG00000030281	0	171095	Il17rc	interleukin 17 receptor C
9-31385126-31385375	-11.3064	8.38823e-05	0.00654046	Promoter (<=1kb)	ENSMUSG00000042185	-817	235134	Nfrkb	nuclear factor related to kappa B binding protein
2-4559001-4559250	-7.72969	8.42319e-05	0.006561	Promoter (<=1kb)	ENSMUSG00000026657	-504	209630	Frmd4a	FERM domain containing 4A
8-104100251-104100500	-12.0311	8.44059e-05	0.00657032	Promoter (1-2kb)	ENSMUSG00000031871	-1125	12562	Cdh5	cadherin 5
2-87694626-87694875	15.4971	8.45455e-05	0.00657977	Promoter (<=1kb)	ENSMUSG00000075151	-679	258653	Olfr1136	olfactory receptor 1136
8-72212876-72213125	-11.9189	8.46825e-05	0.00658901	Promoter (<=1kb)	ENSMUSG00000074240	0	234421	Cib3	calcium and integrin binding family member 3
10-53655126-53655375	-10.8184	8.49472e-05	0.00660251	Promoter (<=1kb)	ENSMUSG00000019856	-27	75906	Fam184a	family with sequence similarity 184, member A
6-138080501-138080750	13.3117	8.5361e-05	0.00662756	Promoter (<=1kb)	ENSMUSG00000044378	-585	277898	Slc15a5	solute carrier family 15, member 5
13-113037376-113037625	-8.29582	8.54865e-05	0.0066309	Promoter (<=1kb)	ENSMUSG00000078027	0	100190765	Mir449b	microRNA 449b
5-31296251-31296500	11.3754	8.54515e-05	0.0066309	Promoter (<=1kb)	ENSMUSG00000038552	-171	64339	Fndc4	fibronectin type III domain containing 4
3-141933251-141933500	-17.2325	8.58531e-05	0.00664844	Promoter (1-2kb)	ENSMUSG00000052430	-1728	12167	Bmpr1b	bone morphogenetic protein receptor, type 1B
4-137165626-137165875	-12.2711	8.58688e-05	0.00664844	Promoter (<=1kb)	ENSMUSG00000085833	-560	100503595	Gm13003	predicted gene 13003
12-103314001-103314250	-6.94196	8.63319e-05	0.0066765	Promoter (<=1kb)	ENSMUSG00000100789	0	102632488	Gm29508	predicted gene 29508
2-26142376-26142625	-12.6145	8.63512e-05	0.0066765	Promoter (1-2kb)	ENSMUSG00000087679	-1855	109299	Tmem250-ps	transmembrane protein 250, pseudogene
3-84666001-84666250	-6.53831	8.63788e-05	0.0066765	Promoter (<=1kb)	ENSMUSG00000056498	0	320782	Tmem154	transmembrane protein 154
2-131053626-131053875	-11.1809	8.64407e-05	0.00667843	Promoter (<=1kb)	ENSMUSG00000027318	161	110751	Adam33	a disintegrin and metallopeptidase domain 33
2-27676001-27676250	-7.85686	8.65311e-05	0.00668256	Promoter (<=1kb)	ENSMUSG00000015846	-190	20181	Rxra	retinoid X receptor alpha
10-77814626-77814875	14.6336	8.69893e-05	0.00670579	Promoter (<=1kb)	ENSMUSG00000112600	0	100040299	Gm2696	predicted gene 2696
7-4533251-4533500	-17.5973	8.71448e-05	0.00671133	Promoter (<=1kb)	ENSMUSG00000055809	-798	436022	Dnaaf3	dynein, axonemal assembly factor 3
2-29844876-29845125	6.66234	8.71949e-05	0.00671377	Promoter (<=1kb)	ENSMUSG00000105010	-522	102466839	Mir219b	microRNA 219b
17-88668626-88668875	5.63874	8.74842e-05	0.00673318	Promoter (<=1kb)	ENSMUSG00000024154	0	71828	Gtf2a1l	general transcription factor IIA, 1-like
12-38614751-38615000	11.2814	8.76161e-05	0.00674046	Promoter (<=1kb)	ENSMUSG00000112967	-230	73867	4930428E07Rik	RIKEN cDNA 4930428E07 gene
7-115662251-115662500	-10.2697	8.77082e-05	0.00674515	Promoter (<=1kb)	ENSMUSG00000051910	0	20679	Sox6	SRY (sex determining region Y)-box 6
6-87533251-87533500	-9.83219	8.80297e-05	0.00675505	Promoter (<=1kb)	ENSMUSG00000030047	0	232201	Arhgap25	Rho GTPase activating protein 25
11-52284001-52284250	-6.73845	8.82342e-05	0.006765	Promoter (<=1kb)	ENSMUSG00000000782	-670	21414	Tcf7	transcription factor 7, T cell specific
15-81361626-81361875	-9.21477	8.82311e-05	0.006765	Promoter (<=1kb)	ENSMUSG00000022404	-814	20524	Slc25a17	solute carrier family 25 (mitochondrial carrier, peroxisomal membrane protein), member 17
10-120449751-120450000	-9.67987	8.83065e-05	0.00676845	Promoter (1-2kb)	ENSMUSG00000076448	-1641	791076	Mir763	microRNA 763
2-165859001-165859250	-5.75406	8.85082e-05	0.00677938	Promoter (<=1kb)	ENSMUSG00000039671	-828	228880	Zmynd8	zinc finger, MYND-type containing 8
7-18568126-18568375	11.1003	8.86349e-05	0.00678566	Promoter (<=1kb)	ENSMUSG00000070797	-821	545925	Psg27	pregnancy-specific glycoprotein 27
8-25977001-25977250	-8.83421	8.86921e-05	0.0067886	Promoter (<=1kb)	ENSMUSG00000037260	-248	52120	Hgsnat	heparan-alpha-glucosaminide N-acetyltransferase
7-4685626-4685875	-13.4503	8.8844e-05	0.00679632	Promoter (<=1kb)	ENSMUSG00000063802	-558	66245	Hspbp1	HSPA (heat shock 70kDa) binding protein, cytoplasmic cochaperone 1
2-31759626-31759875	6.43293	8.90073e-05	0.00680122	Promoter (<=1kb)	ENSMUSG00000026842	-68	11350	Abl1	c-abl oncogene 1, non-receptor tyrosine kinase
5-128433751-128434000	-13.0737	8.89921e-05	0.00680122	Promoter (<=1kb)	ENSMUSG00000034310	-674	243274	Tmem132d	transmembrane protein 132D
12-78907126-78907375	-7.31212	8.92029e-05	0.00681185	Promoter (<=1kb)	ENSMUSG00000021118	-162	27260	Plek2	pleckstrin 2
5-147418501-147418750	-12.0763	8.92992e-05	0.00681777	Promoter (<=1kb)	ENSMUSG00000106820	0	100039805	D5Ertd605e	DNA segment, Chr 5, ERATO Doi 605, expressed
12-112110626-112110875	-11.7108	8.93534e-05	0.00682046	Promoter (1-2kb)	ENSMUSG00000106228	-1317	100885836	Mir3073b	microRNA 3073b
12-109589751-109590000	-7.8121	8.96466e-05	0.00683852	Promoter (<=1kb)	ENSMUSG00000070080	-447	723866	Mir431	microRNA 431
12-111980876-111981125	-11.2471	8.964e-05	0.00683852	Promoter (<=1kb)	ENSMUSG00000091402	0	217874	Rd3l	retinal degeneration 3-like
14-47000751-47001000	-5.41141	8.96669e-05	0.00683863	Promoter (<=1kb)	ENSMUSG00000021838	-315	74480	Samd4	sterile alpha motif domain containing 4
6-124762876-124763125	-5.38526	9.02e-05	0.00686337	Promoter (<=1kb)	ENSMUSG00000004267	161	13807	Eno2	enolase 2, gamma neuronal
11-97147501-97147750	-7.52824	9.02795e-05	0.0068651	Promoter (1-2kb)	ENSMUSG00000099286	-1082	102466822	Mir7235	microRNA 7235
3-107760501-107760750	-7.67172	9.02777e-05	0.0068651	Promoter (<=1kb)	ENSMUSG00000014599	-32	12977	Csf1	colony stimulating factor 1 (macrophage)
4-46038376-46038625	11.3599	9.0444e-05	0.00686606	Promoter (<=1kb)	ENSMUSG00000028328	-310	21916	Tmod1	tropomodulin 1
5-149287501-149287750	-8.83026	9.04044e-05	0.00686606	Promoter (<=1kb)	ENSMUSG00000060063	86	11690	Alox5ap	arachidonate 5-lipoxygenase activating protein
17-36989751-36990000	-14.8747	9.06229e-05	0.00687633	Promoter (<=1kb)	ENSMUSG00000024459	-214	240095	H2-M5	histocompatibility 2, M region locus 5
16-97356251-97356500	-5.2363	9.07701e-05	0.00688071	Promoter (<=1kb)	ENSMUSG00000040605	-242	56175	Bace2	beta-site APP-cleaving enzyme 2
12-111945876-111946125	-8.98043	9.08665e-05	0.00688557	Promoter (1-2kb)	ENSMUSG00000113769	-1392	77675	5033406O09Rik	RIKEN cDNA 5033406O09 gene
4-118428876-118429125	-7.34926	9.11331e-05	0.00690389	Promoter (<=1kb)	ENSMUSG00000006390	-576	54325	Elovl1	elongation of very long chain fatty acids (FEN1/Elo2, SUR4/Elo3, yeast)-like 1
4-53439376-53439625	-9.60481	9.13353e-05	0.00691342	Promoter (<=1kb)	ENSMUSG00000028412	-788	100434	Slc44a1	solute carrier family 44, member 1
9-114934751-114935000	-7.59324	9.13674e-05	0.0069144	Promoter (<=1kb)	ENSMUSG00000050627	-764	333433	Gpd1l	glycerol-3-phosphate dehydrogenase 1-like
5-122264626-122264875	9.58703	9.14744e-05	0.00691816	Promoter (<=1kb)	ENSMUSG00000038593	-166	654470	Tctn1	tectonic family member 1
13-95665501-95665750	9.90966	9.14939e-05	0.00691819	Promoter (<=1kb)	ENSMUSG00000021676	0	544963	Iqgap2	IQ motif containing GTPase activating protein 2
11-75399501-75399750	-10.3214	9.192e-05	0.00693736	Promoter (<=1kb)	ENSMUSG00000018809	0	319822	Smyd4	SET and MYND domain containing 4
14-105427251-105427500	-7.62787	9.31075e-05	0.00700798	Promoter (<=1kb)	ENSMUSG00000115548	-59	71362	5430440P10Rik	RIKEN cDNA 5430440P10 gene
8-112569251-112569500	5.31537	9.3235e-05	0.00701344	Promoter (<=1kb)	ENSMUSG00000098075	75	102640845	Gm26994	predicted gene, 26994
8-111911751-111912000	-7.51076	9.33513e-05	0.00701758	Promoter (1-2kb)	ENSMUSG00000031952	-1304	56773	Chst5	carbohydrate (N-acetylglucosamine 6-O) sulfotransferase 5
2-165311376-165311625	-16.7022	9.35765e-05	0.00703159	Promoter (<=1kb)	ENSMUSG00000017670	17	140579	Elmo2	engulfment and cell motility 2
11-98770376-98770625	-7.96193	9.36745e-05	0.00703603	Promoter (<=1kb)	ENSMUSG00000020889	0	217166	Nr1d1	nuclear receptor subfamily 1, group D, member 1
14-22577876-22578125	-11.0741	9.39311e-05	0.00705384	Promoter (<=1kb)	ENSMUSG00000063458	149	76633	Lrmda	leucine rich melanocyte differentiation associated
10-62726501-62726750	-5.63744	9.4037e-05	0.00705886	Promoter (<=1kb)	ENSMUSG00000036923	-373	216021	Stox1	storkhead box 1
4-126285376-126285625	6.8775	9.46178e-05	0.0070907	Promoter (1-2kb)	ENSMUSG00000056174	-1168	329941	Col8a2	collagen, type VIII, alpha 2
10-122571001-122571250	8.75283	9.46609e-05	0.00709246	Promoter (1-2kb)	ENSMUSG00000112095	-1110	319272	A130077B15Rik	RIKEN cDNA A130077B15 gene
7-118585126-118585375	-17.5229	9.50674e-05	0.00711555	Promoter (<=1kb)	ENSMUSG00000042246	-390	209760	Tmc7	transmembrane channel-like gene family 7
19-45743376-45743625	-6.6403	9.54706e-05	0.00713687	Promoter (<=1kb)	ENSMUSG00000025219	-461	14179	Fgf8	fibroblast growth factor 8
4-145510501-145510750	-8.10425	9.54612e-05	0.00713687	Promoter (<=1kb)	ENSMUSG00000078503	-9	101056073	Zfp990	zinc finger protein 990
9-102720376-102720625	7.00086	9.56108e-05	0.0071444	Promoter (<=1kb)	ENSMUSG00000032531	89	56332	Amotl2	angiomotin-like 2
14-63942376-63942625	-7.72248	9.56493e-05	0.0071458	Promoter (1-2kb)	ENSMUSG00000063060	-1048	20680	Sox7	SRY (sex determining region Y)-box 7
11-33845376-33845625	-13.3668	9.61281e-05	0.00717121	Promoter (1-2kb)	ENSMUSG00000053519	-1791	70357	Kcnip1	Kv channel-interacting protein 1
11-33845501-33845750	-13.3668	9.61281e-05	0.00717121	Promoter (1-2kb)	ENSMUSG00000053519	-1916	70357	Kcnip1	Kv channel-interacting protein 1
6-43276751-43277000	8.23055	9.62183e-05	0.00717646	Promoter (<=1kb)	ENSMUSG00000033542	0	54324	Arhgef5	Rho guanine nucleotide exchange factor (GEF) 5
13-119488501-119488750	6.48909	9.62596e-05	0.00717805	Promoter (<=1kb)	ENSMUSG00000074634	-110	633640	Tmem267	transmembrane protein 267
19-5603876-5604125	13.4031	9.64352e-05	0.00718967	Promoter (<=1kb)	ENSMUSG00000024926	0	81601	Kat5	K(lysine) acetyltransferase 5
11-72959876-72960125	-16.6714	9.65525e-05	0.00719353	Promoter (1-2kb)	ENSMUSG00000020788	-1044	53313	Atp2a3	ATPase, Ca++ transporting, ubiquitous
11-72960001-72960250	-16.6714	9.65525e-05	0.00719353	Promoter (<=1kb)	ENSMUSG00000020788	-919	53313	Atp2a3	ATPase, Ca++ transporting, ubiquitous
7-128288751-128289000	-20.8307	9.6536e-05	0.00719353	Promoter (<=1kb)	ENSMUSG00000030780	-46	233913	BC017158	cDNA sequence BC017158
7-35801251-35801500	7.78543	9.67878e-05	0.00720556	Promoter (1-2kb)	ENSMUSG00000044997	-1092	78547	E130304I02Rik	RIKEN cDNA E130304I02 gene
10-82866626-82866875	-9.80483	9.72545e-05	0.00723733	Promoter (<=1kb)	ENSMUSG00000109864	0	66341	Eid3	EP300 interacting inhibitor of differentiation 3
7-45868376-45868625	-13.1034	9.75373e-05	0.00725241	Promoter (1-2kb)	ENSMUSG00000002771	-1247	14814	Grin2d	glutamate receptor, ionotropic, NMDA2D (epsilon 4)
16-43640376-43640625	-14.8798	9.77424e-05	0.00726169	Promoter (<=1kb)	ENSMUSG00000076372	-30	100124467	Mir568	microRNA 568
8-95351001-95351250	-10.8201	9.76861e-05	0.00726169	Promoter (1-2kb)	ENSMUSG00000031790	-1018	17388	Mmp15	matrix metallopeptidase 15
4-109039376-109039625	-14.5658	9.77871e-05	0.00726352	Promoter (<=1kb)	ENSMUSG00000053510	-132	230598	Nrd1	nardilysin, N-arginine dibasic convertase, NRD convertase 1
17-34838126-34838375	-8.25312	9.7852e-05	0.00726685	Promoter (<=1kb)	ENSMUSG00000040482	0	112403	Dxo	decapping exoribonuclease
8-85035251-85035500	5.7887	9.82808e-05	0.00729271	Promoter (1-2kb)	ENSMUSG00000031691	-1415	212999	Tnpo2	transportin 2 (importin 3, karyopherin beta 2b)
18-67344126-67344375	-10.7888	9.84358e-05	0.00730122	Promoter (<=1kb)	ENSMUSG00000046415	-23	338360	B430212C06Rik	RIKEN cDNA B430212C06 gene
3-96699376-96699625	-7.23987	9.86672e-05	0.00731688	Promoter (<=1kb)	ENSMUSG00000028101	-853	229615	Pias3	protein inhibitor of activated STAT 3
4-48474501-48474750	8.86555	9.87563e-05	0.00731899	Promoter (1-2kb)	ENSMUSG00000028345	-1042	269536	Tex10	testis expressed gene 10
4-48474626-48474875	8.86555	9.87563e-05	0.00731899	Promoter (1-2kb)	ENSMUSG00000028345	-1167	269536	Tex10	testis expressed gene 10
15-85707376-85707625	-13.022	9.90281e-05	0.00733462	Promoter (<=1kb)	ENSMUSG00000065564	57	387245	Mirlet7b	microRNA let7b
7-118596001-118596250	-9.59024	9.90099e-05	0.00733462	Promoter (1-2kb)	ENSMUSG00000030650	-1047	74424	Tmc5	transmembrane channel-like gene family 5
5-138622376-138622625	-5.98656	9.97829e-05	0.00738358	Promoter (<=1kb)	ENSMUSG00000056014	-234	243308	A430033K04Rik	RIKEN cDNA A430033K04 gene
8-66688751-66689000	-12.3495	0.000100039	0.00739736	Promoter (<=1kb)	ENSMUSG00000044014	-623	18168	Npy5r	neuropeptide Y receptor Y5
11-102310376-102310625	-8.21	0.000100476	0.00742059	Promoter (<=1kb)	ENSMUSG00000020923	-468	21429	Ubtf	upstream binding transcription factor, RNA polymerase I
15-78803626-78803875	-13.3964	0.000100437	0.00742059	Promoter (<=1kb)	ENSMUSG00000033170	-584	105844	Card10	caspase recruitment domain family, member 10
17-29596751-29597000	-9.90572	0.000100679	0.00743254	Promoter (<=1kb)	ENSMUSG00000089900	-446	74092	Tbc1d22bos	TBC1 domain family, member 22B, opposite strand
2-84837751-84838000	12.556	0.000101013	0.00745471	Promoter (<=1kb)	ENSMUSG00000027075	-850	72401	Slc43a1	solute carrier family 43, member 1
8-109493126-109493375	-14.7541	0.000101511	0.00748485	Promoter (<=1kb)	ENSMUSG00000031727	-652	56523	Pmfbp1	polyamine modulated factor 1 binding protein 1
1-187607751-187608000	-5.77643	0.000101606	0.00749027	Promoter (<=1kb)	ENSMUSG00000026610	-791	26381	Esrrg	estrogen-related receptor gamma
9-67832126-67832375	-5.12484	0.000101642	0.00749143	Promoter (<=1kb)	ENSMUSG00000047990	0	244911	C2cd4a	C2 calcium-dependent domain containing 4A
7-105144751-105145000	-10.2589	0.000101989	0.00751088	Promoter (<=1kb)	ENSMUSG00000044120	-442	259047	Olfr683	olfactory receptor 683
8-92854376-92854625	-12.4213	0.000102333	0.00753162	Promoter (<=1kb)	ENSMUSG00000033192	-714	270084	Lpcat2	lysophosphatidylcholine acyltransferase 2
1-75503751-75504000	-6.36244	0.000102584	0.0075455	Promoter (<=1kb)	ENSMUSG00000026211	-71	98733	Obsl1	obscurin-like 1
X-142679751-142680000	-14.1116	0.000102678	0.00754934	Promoter (1-2kb)	ENSMUSG00000047045	-1406	209497	Tmem164	transmembrane protein 164
9-69455501-69455750	-10.2513	0.000102738	0.0075522	Promoter (1-2kb)	ENSMUSG00000093042	-1194	100526560	Mir3109	microRNA 3109
7-100606876-100607125	-9.52581	0.000102844	0.00755849	Promoter (<=1kb)	ENSMUSG00000030704	-285	19346	Rab6a	RAB6A, member RAS oncogene family
10-127196626-127196875	-13.0094	0.000102962	0.00756257	Promoter (<=1kb)	ENSMUSG00000040415	-898	80904	Dtx3	deltex 3, E3 ubiquitin ligase
X-52379001-52379250	-9.67269	0.000103175	0.00757356	Promoter (<=1kb)	ENSMUSG00000105738	-820	102465202	Mir6384	microRNA 6384
13-78024876-78025125	-8.84917	0.000103204	0.00757416	Promoter (<=1kb)	ENSMUSG00000093668	0	75507	Pou5f2	POU domain class 5, transcription factor 2
4-123201001-123201250	-5.4161	0.000103452	0.00758926	Promoter (<=1kb)	ENSMUSG00000054958	-254	230718	Nt5c1a	5'-nucleotidase, cytosolic IA
15-79166126-79166375	14.5703	0.000103534	0.00759226	Promoter (<=1kb)	ENSMUSG00000075555	60	100041655	Gm10863	predicted gene 10863
1-91297751-91298000	-5.74277	0.000103928	0.0076165	Promoter (<=1kb)	ENSMUSG00000026307	-338	50880	Scly	selenocysteine lyase
11-82908751-82909000	-14.451	0.0001042	0.0076289	Promoter (<=1kb)	ENSMUSG00000020692	-340	217011	Nle1	notchless homolog 1
2-127338126-127338375	-9.00805	0.000104431	0.007641	Promoter (<=1kb)	ENSMUSG00000050468	-264	215095	Astl	astacin-like metalloendopeptidase (M12 family)
19-45816251-45816500	7.12545	0.000105269	0.00769607	Promoter (<=1kb)	ENSMUSG00000025221	-190	80906	Kcnip2	Kv channel-interacting protein 2
1-134181626-134181875	-12.8143	0.000105604	0.0077174	Promoter (<=1kb)	ENSMUSG00000064246	-301	12654	Chil1	chitinase-like 1
6-38124751-38125000	-10.0995	0.000105766	0.00772613	Promoter (<=1kb)	ENSMUSG00000038600	-165	140494	Atp6v0a4	ATPase, H+ transporting, lysosomal V0 subunit A4
2-157039876-157040125	-6.32894	0.000105958	0.00773548	Promoter (<=1kb)	ENSMUSG00000055485	114	320706	Soga1	suppressor of glucose, autophagy associated 1
18-38203251-38203500	-7.14106	0.000105982	0.00773567	Promoter (<=1kb)	ENSMUSG00000051375	-88	75599	Pcdh1	protocadherin 1
1-74770251-74770500	-12.387	0.000106051	0.00773754	Promoter (1-2kb)	ENSMUSG00000033227	-1392	22420	Wnt6	wingless-type MMTV integration site family, member 6
13-100617126-100617375	-11.2815	0.000106072	0.00773754	Promoter (<=1kb)	ENSMUSG00000021636	-155	218518	Marveld2	MARVEL (membrane-associating) domain containing 2
6-31564876-31565125	-8.23202	0.00010619	0.00774283	Promoter (<=1kb)	ENSMUSG00000025608	-895	27205	Podxl	podocalyxin-like
7-3219376-3219625	-5.68391	0.000106208	0.00774283	Promoter (<=1kb)	ENSMUSG00000078032	0	100124471	Mir291b	microRNA 291b
11-106275001-106275250	8.26863	0.00010624	0.00774357	Promoter (1-2kb)	ENSMUSG00000020712	-1422	75870	Tcam1	testicular cell adhesion molecule 1
11-94602001-94602250	-7.10856	0.000106309	0.00774708	Promoter (<=1kb)	ENSMUSG00000076435	-130	264895	Acsf2	acyl-CoA synthetase family member 2
5-123996376-123996625	-6.85341	0.000106454	0.00775346	Promoter (<=1kb)	ENSMUSG00000098454	-227	102465625	Mir7032	microRNA 7032
13-24582126-24582375	-8.61133	0.000106579	0.00775448	Promoter (<=1kb)	ENSMUSG00000036006	0	193385	Ripor2	RHO family interacting cell polarization regulator 2
2-32817126-32817375	-10.8097	0.000106582	0.00775448	Promoter (<=1kb)	ENSMUSG00000026797	0	20910	Stxbp1	syntaxin binding protein 1
11-28756376-28756625	12.364	0.000107046	0.00778661	Promoter (<=1kb)	ENSMUSG00000065539	-387	387212	Mir216a	microRNA 216a
11-116079251-116079500	-8.76777	0.000107305	0.00780112	Promoter (1-2kb)	ENSMUSG00000057948	-1290	70450	Unc13d	unc-13 homolog D
7-100933126-100933375	-10.8362	0.000107558	0.0078113	Promoter (1-2kb)	ENSMUSG00000032875	-1019	207212	Arhgef17	Rho guanine nucleotide exchange factor (GEF) 17
5-75574251-75574500	-7.43961	0.000107691	0.0078194	Promoter (<=1kb)	ENSMUSG00000005672	-416	16590	Kit	KIT proto-oncogene receptor tyrosine kinase
2-180226876-180227125	-11.8192	0.000107855	0.00782661	Promoter (1-2kb)	ENSMUSG00000015647	-1017	16776	Lama5	laminin, alpha 5
11-58733376-58733625	-5.95861	0.000108005	0.00783438	Promoter (<=1kb)	ENSMUSG00000060030	-153	257931	Olfr317	olfactory receptor 317
11-58733501-58733750	-5.95861	0.000108005	0.00783438	Promoter (<=1kb)	ENSMUSG00000060030	-278	257931	Olfr317	olfactory receptor 317
7-140835001-140835250	-9.46819	0.000108226	0.00784567	Promoter (<=1kb)	ENSMUSG00000025481	0	76974	Urah	urate (5-hydroxyiso-) hydrolase
13-113663376-113663625	-7.87988	0.000108438	0.0078595	Promoter (<=1kb)	ENSMUSG00000051456	51	56534	Hspb3	heat shock protein 3
17-34838376-34838625	-13.2764	0.000108756	0.0078778	Promoter (<=1kb)	ENSMUSG00000040482	0	112403	Dxo	decapping exoribonuclease
7-4121376-4121625	7.9642	0.000108792	0.00787882	Promoter (<=1kb)	ENSMUSG00000030428	-524	57776	Ttyh1	tweety family member 1
10-34128126-34128375	-10.7421	0.000109064	0.00789374	Promoter (<=1kb)	ENSMUSG00000046031	-142	215900	Calhm6	calcium homeostasis modulator family member 6
17-46248876-46249125	9.79993	0.00010921	0.0079012	Promoter (<=1kb)	ENSMUSG00000071074	0	28064	Yipf3	Yip1 domain family, member 3
2-7396251-7396500	11.2193	0.000109267	0.00790373	Promoter (<=1kb)	ENSMUSG00000002107	-53	14007	Celf2	CUGBP, Elav-like family member 2
7-141100626-141100875	-7.96136	0.000109462	0.00791468	Promoter (<=1kb)	ENSMUSG00000025494	-54	24058	Sigirr	single immunoglobulin and toll-interleukin 1 receptor (TIR) domain
2-31887001-31887250	-5.88725	0.000109726	0.00792898	Promoter (<=1kb)	ENSMUSG00000026840	-41	23928	Lamc3	laminin gamma 3
1-91051376-91051625	-20.7645	0.000109813	0.00793209	Promoter (1-2kb)	ENSMUSG00000026305	-1819	16978	Lrrfip1	leucine rich repeat (in FLII) interacting protein 1
16-43638876-43639125	-15.6609	0.000110838	0.00799655	Promoter (1-2kb)	ENSMUSG00000076372	-1530	100124467	Mir568	microRNA 568
17-31131251-31131500	-7.28837	0.000111037	0.0080034	Promoter (1-2kb)	ENSMUSG00000024029	-1605	21786	Tff3	trefoil factor 3, intestinal
11-87778376-87778625	-7.37025	0.000111191	0.00800765	Promoter (<=1kb)	ENSMUSG00000034156	-168	207777	Tspoap1	TSPO associated protein 1
2-164912626-164912875	-16.6952	0.000111252	0.0080105	Promoter (<=1kb)	ENSMUSG00000039834	-869	329559	Zfp335	zinc finger protein 335
13-107469751-107470000	-5.52974	0.000111405	0.00801668	Promoter (<=1kb)	ENSMUSG00000114780	0	105120	AI197445	expressed sequence AI197445
8-116979876-116980125	-8.7241	0.000111565	0.00802504	Promoter (<=1kb)	ENSMUSG00000031847	-917	69528	1700030J22Rik	RIKEN cDNA 1700030J22 gene
5-124531876-124532125	-7.90636	0.000111713	0.00803086	Promoter (<=1kb)	ENSMUSG00000029392	-485	75695	Rilpl1	Rab interacting lysosomal protein-like 1
2-166273876-166274125	-8.24201	0.000111789	0.00803376	Promoter (<=1kb)	ENSMUSG00000084840	0	670775	Gm11468	predicted gene 11468
19-45660751-45661000	-13.0775	0.000112284	0.00806235	Promoter (<=1kb)	ENSMUSG00000040913	-439	30838	Fbxw4	F-box and WD-40 domain protein 4
10-76574626-76574875	6.8624	0.00011257	0.00807802	Promoter (<=1kb)	ENSMUSG00000001155	-773	14317	Ftcd	formiminotransferase cyclodeaminase
16-92313251-92313500	8.63518	0.000113262	0.00811965	Promoter (<=1kb)	ENSMUSG00000085637	-783	100503166	1700048M11Rik	RIKEN cDNA 1700048M11 gene
4-152129376-152129625	-9.18367	0.000113344	0.00812115	Promoter (<=1kb)	ENSMUSG00000028943	-451	56226	Espn	espin
7-3292501-3292750	-12.1133	0.000113305	0.00812115	Promoter (<=1kb)	ENSMUSG00000068566	-344	50918	Myadm	myeloid-associated differentiation marker
10-127501001-127501250	-16.2614	0.000113541	0.00813256	Promoter (<=1kb)	ENSMUSG00000040287	-436	237611	Stac3	SH3 and cysteine rich domain 3
10-41710751-41711000	9.23899	0.000113554	0.00813256	Promoter (1-2kb)	ENSMUSG00000075225	-1451	75973	Ccdc162	coiled-coil domain containing 162
3-138525751-138526000	-9.7423	0.000114426	0.00818419	Promoter (<=1kb)	ENSMUSG00000028156	-179	13684	Eif4e	eukaryotic translation initiation factor 4E
4-34688001-34688250	-13.9843	0.000114507	0.0081846	Promoter (<=1kb)	ENSMUSG00000028293	-563	24060	Slc35a1	solute carrier family 35 (CMP-sialic acid transporter), member 1
4-34688126-34688375	-13.9843	0.000114507	0.0081846	Promoter (<=1kb)	ENSMUSG00000028293	-688	24060	Slc35a1	solute carrier family 35 (CMP-sialic acid transporter), member 1
10-60832001-60832250	-5.11003	0.000114824	0.00819915	Promoter (<=1kb)	ENSMUSG00000020099	-420	107449	Unc5b	unc-5 netrin receptor B
16-43638751-43639000	-9.09622	0.000114987	0.00820594	Promoter (1-2kb)	ENSMUSG00000076372	-1655	100124467	Mir568	microRNA 568
13-38344251-38344500	-10.5059	0.000115335	0.0082243	Promoter (<=1kb)	ENSMUSG00000039004	-607	12161	Bmp6	bone morphogenetic protein 6
4-147849501-147849750	-11.5758	0.000115472	0.00822598	Promoter (1-2kb)	ENSMUSG00000059423	-1135	242747	Zfp933	zinc finger protein 933
4-147849626-147849875	-11.5758	0.000115472	0.00822598	Promoter (1-2kb)	ENSMUSG00000059423	-1260	242747	Zfp933	zinc finger protein 933
5-31668501-31668750	-7.58676	0.000115423	0.00822598	Promoter (1-2kb)	ENSMUSG00000099301	-1161	102466677	Mir3473e	microRNA 3473e
9-98842251-98842500	-5.38367	0.000115875	0.00825144	Promoter (<=1kb)	ENSMUSG00000091080	-3	623166	Prr23a1	proline rich 23A, member 1
3-141982001-141982250	-16.4706	0.000115977	0.00825391	Promoter (<=1kb)	ENSMUSG00000052430	14	12167	Bmpr1b	bone morphogenetic protein receptor, type 1B
2-154142751-154143000	11.9444	0.000116228	0.00826518	Promoter (<=1kb)	ENSMUSG00000027483	0	18843	Bpifa1	BPI fold containing family A, member 1
3-37063126-37063375	6.50589	0.000116338	0.00826973	Promoter (<=1kb)	ENSMUSG00000027719	-152	21744	Adad1	adenosine deaminase domain containing 1 (testis specific)
17-34809501-34809750	-6.41692	0.000116484	0.00827524	Promoter (<=1kb)	ENSMUSG00000015451	4	625018	C4a	complement component 4A (Rodgers blood group)
18-78123751-78124000	-6.72436	0.000116561	0.00827746	Promoter (<=1kb)	ENSMUSG00000059336	-325	108052	Slc14a1	solute carrier family 14 (urea transporter), member 1
15-100729876-100730125	-6.93795	0.000116624	0.00828032	Promoter (<=1kb)	ENSMUSG00000037280	-500	207839	Galnt6	polypeptide N-acetylgalactosaminyltransferase 6
11-69398126-69398375	-6.70856	0.000116726	0.00828592	Promoter (<=1kb)	ENSMUSG00000045377	0	67020	Tmem88	transmembrane protein 88
5-77003001-77003250	-8.88889	0.000117099	0.00830197	Promoter (<=1kb)	ENSMUSG00000063820	-805	384185	Arl9	ADP-ribosylation factor-like 9
15-81465126-81465375	9.6324	0.000117361	0.00831632	Promoter (<=1kb)	ENSMUSG00000022400	-921	56438	Rbx1	ring-box 1
15-82197376-82197625	7.36534	0.000117795	0.00834056	Promoter (<=1kb)	ENSMUSG00000065465	-497	723897	Mir33	microRNA 33
7-30823876-30824125	-7.58835	0.00011802	0.00835321	Promoter (<=1kb)	ENSMUSG00000051314	-101	233079	Ffar2	free fatty acid receptor 2
17-74366626-74366875	14.9524	0.000118063	0.00835461	Promoter (<=1kb)	ENSMUSG00000024068	-421	50850	Spast	spastin
9-21990126-21990375	-8.11445	0.000118144	0.00835867	Promoter (<=1kb)	ENSMUSG00000040146	-680	71746	Rgl3	ral guanine nucleotide dissociation stimulator-like 3
6-117166376-117166625	-15.2313	0.000118528	0.0083777	Promoter (1-2kb)	ENSMUSG00000061353	-1910	20315	Cxcl12	chemokine (C-X-C motif) ligand 12
2-174295376-174295625	10.0501	0.000118791	0.00839298	Promoter (<=1kb)	ENSMUSG00000086537	0	56802	Nespas	neuroendocrine secretory protein antisense
1-23271376-23271625	-16.6276	0.000118906	0.00839781	Promoter (<=1kb)	ENSMUSG00000065405	-644	387225	Mir30a	microRNA 30a
10-45806751-45807000	-8.80461	0.000119338	0.00842014	Promoter (<=1kb)	ENSMUSG00000110874	-562	320363	D030045P18Rik	RIKEN cDNA D030045P18 gene
6-83114876-83115125	-17.5163	0.000119332	0.00842014	Promoter (<=1kb)	ENSMUSG00000030036	-371	57377	Mogs	mannosyl-oligosaccharide glucosidase
11-74868251-74868500	-9.05032	0.000119803	0.00844638	Promoter (<=1kb)	ENSMUSG00000038351	0	97761	Sgsm2	small G protein signaling modulator 2
1-75264626-75264875	-9.68504	0.00012	0.00845698	Promoter (<=1kb)	ENSMUSG00000026204	-124	19275	Ptprn	protein tyrosine phosphatase, receptor type, N
4-101358001-101358250	-10.0021	0.000120117	0.00846206	Promoter (1-2kb)	ENSMUSG00000086782	-1266	77866	E130102H24Rik	RIKEN cDNA E130102H24 gene
7-64185126-64185375	-8.46656	0.000120252	0.00846814	Promoter (<=1kb)	ENSMUSG00000030523	-6	17364	Trpm1	transient receptor potential cation channel, subfamily M, member 1
8-11633876-11634125	-13.3629	0.000120302	0.00846998	Promoter (<=1kb)	ENSMUSG00000031508	0	102334	Ankrd10	ankyrin repeat domain 10
19-53039251-53039500	-8.3086	0.000120356	0.00847214	Promoter (<=1kb)	ENSMUSG00000025027	-610	170750	Xpnpep1	X-prolyl aminopeptidase (aminopeptidase P) 1, soluble
17-30524626-30524875	-7.13496	0.000120412	0.00847358	Promoter (<=1kb)	ENSMUSG00000062202	28	224671	Btbd9	BTB (POZ) domain containing 9
9-21249876-21250125	-9.91619	0.000120524	0.008479	Promoter (1-2kb)	ENSMUSG00000045087	-1433	94226	S1pr5	sphingosine-1-phosphate receptor 5
11-99986251-99986500	6.10568	0.000120996	0.0085069	Promoter (<=1kb)	ENSMUSG00000078253	97	100504183	Krtap16-1	keratin associated protein 16-1
15-101225126-101225375	-7.52508	0.000121019	0.0085069	Promoter (<=1kb)	ENSMUSG00000097915	0	380977	A330009N23Rik	RIKEN cDNA A330009N23 gene
2-14823876-14824125	11.5559	0.000121277	0.00852205	Promoter (<=1kb)	ENSMUSG00000057914	0	12296	Cacnb2	calcium channel, voltage-dependent, beta 2 subunit
4-53439251-53439500	-10.7061	0.000121987	0.00855702	Promoter (<=1kb)	ENSMUSG00000028412	-913	100434	Slc44a1	solute carrier family 44, member 1
11-67695501-67695750	-12.0525	0.000122283	0.0085728	Promoter (<=1kb)	ENSMUSG00000020907	175	19674	Rcvrn	recoverin
9-98602001-98602250	10.8324	0.000122551	0.00858493	Promoter (<=1kb)	ENSMUSG00000032459	-341	64655	Mrps22	mitochondrial ribosomal protein S22
9-44083876-44084125	-5.35528	0.000122827	0.00859927	Promoter (<=1kb)	ENSMUSG00000032010	-814	53376	Usp2	ubiquitin specific peptidase 2
17-27317251-27317500	-6.88127	0.000122995	0.00860931	Promoter (<=1kb)	ENSMUSG00000105142	-156	102465700	Mir7214	microRNA 7214
1-120075001-120075250	-9.71927	0.000123201	0.00862039	Promoter (<=1kb)	ENSMUSG00000050777	-927	170706	Tmem37	transmembrane protein 37
3-68691501-68691750	-12.4635	0.000123625	0.00864508	Promoter (<=1kb)	ENSMUSG00000027776	0	16159	Il12a	interleukin 12a
10-17948626-17948875	-11.3843	0.000123948	0.00866141	Promoter (<=1kb)	ENSMUSG00000039879	-559	380629	Heca	hdc homolog, cell cycle regulator
3-122511126-122511375	13.1312	0.000123989	0.00866141	Promoter (<=1kb)	ENSMUSG00000028121	0	29815	Bcar3	breast cancer anti-estrogen resistance 3
9-44735376-44735625	-8.49359	0.000123986	0.00866141	Promoter (<=1kb)	ENSMUSG00000048537	-178	102693	Phldb1	pleckstrin homology like domain, family B, member 1
12-69683001-69683250	-14.1796	0.00012408	0.00866353	Promoter (1-2kb)	ENSMUSG00000034801	-1149	20663	Sos2	SOS Ras/Rho guanine nucleotide exchange factor 2
15-8968001-8968250	-11.1096	0.000124078	0.00866353	Promoter (<=1kb)	ENSMUSG00000048424	0	223332	Ranbp3l	RAN binding protein 3-like
7-126763251-126763500	-7.83036	0.000124223	0.00866629	Promoter (<=1kb)	ENSMUSG00000063065	0	26417	Mapk3	mitogen-activated protein kinase 3
8-10899751-10900000	-5.20917	0.000124267	0.00866652	Promoter (<=1kb)	ENSMUSG00000109089	0	71624	4833411C07Rik	RIKEN cDNA 4833411C07 gene
15-25940501-25940750	-7.50317	0.000124326	0.008669	Promoter (<=1kb)	ENSMUSG00000022270	0	66270	Retreg1	reticulophagy regulator 1
18-35214876-35215125	7.44541	0.000125071	0.00870416	Promoter (<=1kb)	ENSMUSG00000037815	0	12385	Ctnna1	catenin (cadherin associated protein), alpha 1
4-155839501-155839750	-8.02778	0.000125437	0.00872125	Promoter (<=1kb)	ENSMUSG00000029070	0	74761	Mxra8	matrix-remodelling associated 8
1-59162126-59162375	-16.9698	0.000125657	0.00873388	Promoter (<=1kb)	ENSMUSG00000079550	-490	227157	Mpp4	membrane protein, palmitoylated 4 (MAGUK p55 subfamily member 4)
6-97991751-97992000	5.87481	0.000125707	0.00873499	Promoter (<=1kb)	ENSMUSG00000035158	0	17342	Mitf	melanogenesis associated transcription factor
8-104099751-104100000	-7.36572	0.000125913	0.00874425	Promoter (1-2kb)	ENSMUSG00000031871	-1625	12562	Cdh5	cadherin 5
[truncated: 4,650 more rows]
