# Supplementary material for: The methyl donor S-adenosyl methionine reverses the DNA methylation signature of chronic neuropathic pain in mouse frontal cortex
Source: Pain Rep. 2021 Jul 13;6(2):e944. doi: 10.1097/PR9.0000000000000944 (PMC8280078; doi:10.1097/PR9.0000000000000944)
Supplement: SUPPLEMENTARY MATERIAL [file painreports-6-e944-s005.xlsx]

## Sheet: PainReports-Topham et al-Supple
coord	geneId	SYMBOL	ENTREZID	GENENAME	annotation	SAM Treatment DiffMeth	SAM Treatment FDR	Injury DiffMeth	Injury FDR
1-10141501-10141750	ENSMUSG00000067851	Arfgef1	211673	ADP-ribosylation factor guanine nucleotide-exchange factor 1(brefeldin A-inhibited)	Promoter (<=1kb)	-18.1992	0.000173641	14.7297	0.0165382
1-105780126-105780375	ENSMUSG00000026321	Tnfrsf11a	21934	tumor necrosis factor receptor superfamily, member 11a, NFKB activator	Promoter (<=1kb)	-7.90734	0.00571451	10.6682	0.000114085
1-10992876-10993125	ENSMUSG00000048960	Prex2	109294	phosphatidylinositol-3,4,5-trisphosphate-dependent Rac exchange factor 2	Promoter (<=1kb)	-14.0465	1.60702e-05	9.94503	0.0372369
1-10993001-10993250	ENSMUSG00000048960	Prex2	109294	phosphatidylinositol-3,4,5-trisphosphate-dependent Rac exchange factor 2	Promoter (<=1kb)	-7.52427	9.1895e-06	6.30333	0.00637042
1-119478001-119478250	ENSMUSG00000004451	Ralb	64143	v-ral simian leukemia viral oncogene B	Promoter (<=1kb)	-5.84098	0.0031722	5.20479	0.0261306
1-125436626-125436875	ENSMUSG00000026341	Actr3	74117	ARP3 actin-related protein 3	Promoter (<=1kb)	-14.7728	0.0598189	17.3729	0.0216172
1-12718501-12718750	ENSMUSG00000016918	Sulf1	240725	sulfatase 1	Promoter (<=1kb)	-10.9449	3.91253e-05	8.56079	0.017601
1-128257876-128258125	ENSMUSG00000026353	Ubxn4	67812	UBX domain protein 4	Promoter (1-2kb)	7.55658	0.0812464	-9.15084	0.0155876
1-128328376-128328625	ENSMUSG00000026354	Lct	226413	lactase	Promoter (<=1kb)	-13.3611	0.0768387	21.2868	0.000801297
1-130911626-130911875	ENSMUSG00000026416	Il20	58181	interleukin 20	Promoter (<=1kb)	-10.1457	0.00926384	10.3794	0.017644
1-132638251-132638500	ENSMUSG00000026442	Nfasc	269116	neurofascin	Promoter (1-2kb)	11.9833	0.0669383	-17.8958	0.0130136
1-133245126-133245375	ENSMUSG00000041757	Plekha6	240753	pleckstrin homology domain containing, family A member 6	Promoter (<=1kb)	-10.856	0.00953016	10.6161	0.0267488
1-133691001-133691250	ENSMUSG00000051998	Lax1	240754	lymphocyte transmembrane adaptor 1	Promoter (<=1kb)	8.47326	0.0160781	-7.74347	0.0735654
1-134181751-134182000	ENSMUSG00000064246	Chil1	12654	chitinase-like 1	Promoter (<=1kb)	-13.0155	0.000445528	9.4915	0.0339021
1-134189001-134189250	ENSMUSG00000064246	Chil1	12654	chitinase-like 1	Promoter (<=1kb)	-6.59539	0.0813313	8.10582	0.0207785
1-135324501-135324750	ENSMUSG00000048096	Lmod1	93689	leiomodin 1 (smooth muscle)	Promoter (<=1kb)	-7.39419	0.0304633	6.58604	0.0906869
1-136417376-136417625	ENSMUSG00000097403	9230116N13Rik	320054	RIKEN cDNA 9230116N13 gene	Promoter (1-2kb)	-8.08281	0.0150358	10.0329	0.00102683
1-14919501-14919750	ENSMUSG00000032769	Trpa1	277328	transient receptor potential cation channel, subfamily A, member 1	Promoter (<=1kb)	-6.28203	0.0868535	6.74966	0.095693
1-155193251-155193500	ENSMUSG00000026470	Stx6	58244	syntaxin 6	Promoter (1-2kb)	-10.9795	0.0370951	14.8897	0.00422969
1-156304376-156304625	ENSMUSG00000060985	Tdrd5	214575	tudor domain containing 5	Promoter (<=1kb)	-8.25206	0.0674525	9.29118	0.0600117
1-157110376-157110625	ENSMUSG00000026592	Tex35	73435	testis expressed 35	Promoter (1-2kb)	-10.5281	0.00216676	9.80947	0.0131583
1-161140501-161140750	ENSMUSG00000044835	Ankrd45	73844	ankyrin repeat domain 45	Promoter (1-2kb)	-5.92911	0.0481411	5.54608	0.0966213
1-161160001-161160250	ENSMUSG00000049160	Tex50	100502590	testis expressed 50	Promoter (<=1kb)	7.48238	0.017014	-7.00929	0.0610813
1-164275251-164275500	ENSMUSG00000026578	Ccdc181	74895	coiled-coil domain containing 181	Promoter (<=1kb)	-8.71326	0.05312	12.7371	0.00262419
1-171328126-171328375	ENSMUSG00000013973	Dedd	21945	death effector domain-containing	Promoter (<=1kb)	10.2206	0.0216636	-9.41724	0.0439045
1-172207126-172207375	ENSMUSG00000013698	Pea15a	18611	phosphoprotein enriched in astrocytes 15A	Promoter (<=1kb)	-6.34158	0.0714175	8.30718	0.00524266
1-172481251-172481500	ENSMUSG00000037995	Igsf9	93842	immunoglobulin superfamily, member 9	Promoter (<=1kb)	-6.58091	0.00898829	6.61371	0.0222857
1-172590501-172590750	ENSMUSG00000053318	Slamf8	74748	SLAM family member 8	Promoter (<=1kb)	-9.30564	0.0261788	8.5696	0.0869776
1-177729501-177729750	ENSMUSG00000015962	1700016C15Rik	69428	RIKEN cDNA 1700016C15 gene	Promoter (<=1kb)	7.08136	0.0620156	-7.04834	0.0960104
1-185496751-185497000	ENSMUSG00000102185	5033404E19Rik	114668	NSA2 ribosome biogenesis homolog pseudogene	Promoter (<=1kb)	-20.2095	6.83125e-06	15.7194	0.001292
1-185496876-185497125	ENSMUSG00000102185	5033404E19Rik	114668	NSA2 ribosome biogenesis homolog pseudogene	Promoter (<=1kb)	-18.266	2.04586e-06	16.1016	4.34448e-05
1-187608001-187608250	ENSMUSG00000026610	Esrrg	26381	estrogen-related receptor gamma	Promoter (<=1kb)	-7.40542	0.0108278	6.36105	0.0685912
1-187608126-187608375	ENSMUSG00000026610	Esrrg	26381	estrogen-related receptor gamma	Promoter (<=1kb)	-6.68214	0.0432344	9.01172	0.00531059
1-23271751-23272000	ENSMUSG00000065405	Mir30a	387225	microRNA 30a	Promoter (<=1kb)	-23.1896	0.000279313	16.0876	0.0420642
1-32547626-32547875	ENSMUSG00000091318	Gm5415	408191	predicted gene 5415	Promoter (<=1kb)	11.9181	0.0990747	-16.3781	0.0107757
1-33758376-33758625	ENSMUSG00000042215	Bag2	213539	BCL2-associated athanogene 2	Promoter (<=1kb)	-6.97561	0.0702566	8.60298	0.0367445
1-36761626-36761875	ENSMUSG00000026117	Zap70	22637	zeta-chain (TCR) associated protein kinase	Promoter (<=1kb)	8.85303	0.00402667	-7.43697	0.0330309
1-37537126-37537375	ENSMUSG00000026110	Mgat4a	269181	mannoside acetylglucosaminyltransferase 4, isoenzyme A	Promoter (<=1kb)	-6.49103	0.0142711	6.54599	0.0192029
1-39577626-39577875	ENSMUSG00000048234	Rnf149	67702	ring finger protein 149	Promoter (<=1kb)	5.11555	0.000736845	-5.95438	8.32002e-05
1-39721001-39721250	ENSMUSG00000057173	Rfx8	619289	regulatory factor X 8	Promoter (<=1kb)	-5.98692	0.00893383	5.44105	0.0417045
1-39899876-39900125	ENSMUSG00000026074	Map4k4	26921	mitogen-activated protein kinase kinase kinase kinase 4	Promoter (<=1kb)	-9.26173	0.0701586	12.3275	0.0168562
1-40791501-40791750	ENSMUSG00000041945	Mfsd9	211798	major facilitator superfamily domain containing 9	Promoter (<=1kb)	-11.6293	0.0439045	10.2921	0.0961822
1-40791626-40791875	ENSMUSG00000041945	Mfsd9	211798	major facilitator superfamily domain containing 9	Promoter (<=1kb)	-11.6293	0.0439045	10.2921	0.0961822
1-46425251-46425500	ENSMUSG00000101337	Dnah7c	100101919	dynein, axonemal, heavy chain 7C	Promoter (<=1kb)	6.41977	0.00020254	-5.81353	0.001124
1-52118626-52118875	ENSMUSG00000026104	Stat1	20846	signal transducer and activator of transcription 1	Promoter (<=1kb)	-12.3888	0.00123292	8.55839	0.0484126
1-55028501-55028750	ENSMUSG00000025982	Sf3b1	81898	splicing factor 3b, subunit 1	Promoter (1-2kb)	-6.82036	0.0461648	7.34995	0.0396201
1-58210001-58210250	ENSMUSG00000038242	Aox4	71872	aldehyde oxidase 4	Promoter (<=1kb)	-9.0866	0.000114041	13.3444	7.86174e-09
1-58210126-58210375	ENSMUSG00000038242	Aox4	71872	aldehyde oxidase 4	Promoter (<=1kb)	-8.04916	7.23644e-05	10.3542	4.08973e-07
1-58392126-58392375	ENSMUSG00000051223	Bzw1	66882	basic leucine zipper and W2 domains 1	Promoter (<=1kb)	5.08369	0.00620972	-8.828	1.32349e-05
1-58801876-58802125	ENSMUSG00000026029	Casp8	12370	caspase 8	Promoter (<=1kb)	10.6378	0.0148016	-10.1292	0.0756798
1-59163001-59163250	ENSMUSG00000079550	Mpp4	227157	membrane protein, palmitoylated 4 (MAGUK p55 subfamily member 4)	Promoter (<=1kb)	-5.75486	0.0553159	6.62986	0.0418871
1-59480876-59481125	ENSMUSG00000041075	Fzd7	14369	frizzled class receptor 7	Promoter (1-2kb)	-6.3451	0.0757768	9.02671	0.0179691
1-63770501-63770750	ENSMUSG00000025961	4933402D24Rik	74426	RIKEN cDNA 4933402D24 gene	Promoter (1-2kb)	8.0485	0.0200049	-9.37453	0.00576002
1-63770626-63770875	ENSMUSG00000025961	4933402D24Rik	74426	RIKEN cDNA 4933402D24 gene	Promoter (1-2kb)	7.75878	0.0800542	-8.68138	0.0513737
1-6486001-6486250	ENSMUSG00000033740	St18	240690	suppression of tumorigenicity 18	Promoter (<=1kb)	8.26034	0.0551124	-8.25556	0.0931511
1-72823751-72824000	ENSMUSG00000039323	Igfbp2	16008	insulin-like growth factor binding protein 2	Promoter (<=1kb)	-8.99355	0.000369429	6.78225	0.0235606
1-73865376-73865625	ENSMUSG00000100301	6030407O03Rik	109198	RIKEN cDNA 6030407O03 gene	Promoter (<=1kb)	-16.0619	0.0146817	16.0837	0.0226142
1-73865501-73865750	ENSMUSG00000100301	6030407O03Rik	109198	RIKEN cDNA 6030407O03 gene	Promoter (1-2kb)	-16.0619	0.0146817	16.0837	0.0226142
1-74390001-74390250	ENSMUSG00000026176	Ctdsp1	227292	CTD (carboxy-terminal domain, RNA polymerase II, polypeptide A) small phosphatase 1	Promoter (1-2kb)	-5.22889	0.0102579	5.29529	0.0109085
1-74713001-74713250	ENSMUSG00000026170	Cyp27a1	104086	cytochrome P450, family 27, subfamily a, polypeptide 1	Promoter (<=1kb)	-9.80875	5.10969e-05	7.42548	0.0187487
1-74713126-74713375	ENSMUSG00000026170	Cyp27a1	104086	cytochrome P450, family 27, subfamily a, polypeptide 1	Promoter (<=1kb)	-7.17944	2.06243e-05	5.64571	0.00996843
1-75375251-75375500	ENSMUSG00000026207	Speg	11790	SPEG complex locus	Promoter (<=1kb)	-5.94973	0.0179665	7.80632	0.00226225
1-75384501-75384750	ENSMUSG00000026207	Speg	11790	SPEG complex locus	Promoter (<=1kb)	-8.65767	0.00331216	11.0753	0.000399712
1-75384626-75384875	ENSMUSG00000026207	Speg	11790	SPEG complex locus	Promoter (<=1kb)	-9.87094	0.000220421	11.1969	0.000168569
1-75422126-75422375	ENSMUSG00000026207	Speg	11790	SPEG complex locus	Promoter (1-2kb)	-5.0152	0.0780668	6.75906	0.014685
1-77496876-77497125	ENSMUSG00000099141	Mir6352	102465180	microRNA 6352	Promoter (<=1kb)	-6.87023	0.0506971	7.7834	0.0257256
1-80666251-80666500	ENSMUSG00000038608	Dock10	210293	dedicator of cytokinesis 10	Promoter (<=1kb)	-15.4569	0.00308322	19.4371	0.00174308
1-88200126-88200375	ENSMUSG00000090171	Ugt1a2	22236	UDP glucuronosyltransferase 1 family, polypeptide A2	Promoter (<=1kb)	-9.97401	0.0708492	11.0317	0.0618344
1-90914751-90915000	ENSMUSG00000026303	Mlph	171531	melanophilin	Promoter (<=1kb)	-5.5268	0.0895629	6.31623	0.067199
1-97662501-97662750	ENSMUSG00000044768	D1Ertd622e	52392	DNA segment, Chr 1, ERATO Doi 622, expressed	Promoter (<=1kb)	-7.15645	0.0642297	6.55909	0.0914696
1-9908376-9908625	ENSMUSG00000046101	Mcmdc2	240697	minichromosome maintenance domain containing 2	Promoter (<=1kb)	8.28895	0.00357132	-9.39842	0.00177823
1-9908501-9908750	ENSMUSG00000046101	Mcmdc2	240697	minichromosome maintenance domain containing 2	Promoter (<=1kb)	10.844	9.32248e-08	-9.26388	9.89244e-05
1-99772626-99772875	ENSMUSG00000067028	Cntnap5b	241175	contactin associated protein-like 5B	Promoter (<=1kb)	5.94941	0.00198147	-7.81765	3.78266e-05
1-99772751-99773000	ENSMUSG00000067028	Cntnap5b	241175	contactin associated protein-like 5B	Promoter (<=1kb)	7.04439	0.0045316	-7.43851	0.00487857
10-102158876-102159125	ENSMUSG00000019888	Mgat4c	67569	MGAT4 family, member C	Promoter (<=1kb)	-6.35259	0.00249845	6.15074	0.0056881
10-102159001-102159250	ENSMUSG00000019888	Mgat4c	67569	MGAT4 family, member C	Promoter (<=1kb)	-5.09945	0.0546217	5.74965	0.023294
10-102511626-102511875	ENSMUSG00000044921	Rassf9	237504	Ras association (RalGDS/AF-6) domain family (N-terminal) member 9	Promoter (<=1kb)	-8.62387	0.0949527	10.2272	0.0673667
10-102511751-102512000	ENSMUSG00000044921	Rassf9	237504	Ras association (RalGDS/AF-6) domain family (N-terminal) member 9	Promoter (<=1kb)	-13.8379	0.0846681	16.9118	0.0489652
10-107494376-107494625	ENSMUSG00000035923	Myf6	17878	myogenic factor 6	Promoter (<=1kb)	6.885	0.0413864	-10.0219	0.00324484
10-110744251-110744500	ENSMUSG00000020185	E2f7	52679	E2F transcription factor 7	Promoter (<=1kb)	7.51203	0.054602	-8.47052	0.0263027
10-116177126-116177375	ENSMUSG00000020151	Ptprr	19279	protein tyrosine phosphatase, receptor type, R	Promoter (<=1kb)	-5.59828	0.0741598	6.12771	0.0751288
10-116177251-116177500	ENSMUSG00000020151	Ptprr	19279	protein tyrosine phosphatase, receptor type, R	Promoter (<=1kb)	-6.41042	0.0228028	7.49475	0.0118772
10-120226626-120226875	ENSMUSG00000020224	Llph	66225	LLP homolog, long-term synaptic facilitation (Aplysia)	Promoter (<=1kb)	-6.418	0.0306028	6.56199	0.0413112
10-120449876-120450125	ENSMUSG00000076448	Mir763	791076	microRNA 763	Promoter (1-2kb)	-8.69296	0.00154302	6.55551	0.0596635
10-120450001-120450250	ENSMUSG00000076448	Mir763	791076	microRNA 763	Promoter (1-2kb)	-9.43182	0.00971143	9.97523	0.0211447
10-120857376-120857625	ENSMUSG00000087480	Gm15910	100504616	predicted gene 15910	Promoter (<=1kb)	-9.87595	0.00164135	7.40645	0.062872
10-120857501-120857750	ENSMUSG00000087480	Gm15910	100504616	predicted gene 15910	Promoter (<=1kb)	-7.53116	0.00192748	7.75549	0.00533448
10-120857626-120857875	ENSMUSG00000087480	Gm15910	100504616	predicted gene 15910	Promoter (<=1kb)	-5.85784	0.0603158	7.82339	0.013961
10-122119376-122119625	ENSMUSG00000111952	Gm4489	100043513	predicted gene 4489	Promoter (<=1kb)	-12.5106	0.0950711	15.2456	0.0265927
10-122678126-122678375	ENSMUSG00000034613	Ppm1h	319468	protein phosphatase 1H (PP2C domain containing)	Promoter (<=1kb)	-7.20502	0.0413586	7.38099	0.0500216
10-127196751-127197000	ENSMUSG00000040415	Dtx3	80904	deltex 3, E3 ubiquitin ligase	Promoter (1-2kb)	-20.7072	4.70517e-05	14.2971	0.0297203
10-127213126-127213375	ENSMUSG00000025417	Pip4k2c	117150	phosphatidylinositol-5-phosphate 4-kinase, type II, gamma	Promoter (1-2kb)	-7.17139	0.0279841	6.43676	0.0859752
10-127723751-127724000	ENSMUSG00000025400	Tac2	21334	tachykinin 2	Promoter (<=1kb)	37.6889	1.34498e-12	-19.4696	0.00489982
10-13090626-13090875	ENSMUSG00000019817	Plagl1	22634	pleiomorphic adenoma gene-like 1	Promoter (<=1kb)	-11.4537	6.99388e-07	16.8246	2.19089e-14
10-13090751-13091000	ENSMUSG00000019817	Plagl1	22634	pleiomorphic adenoma gene-like 1	Promoter (<=1kb)	-6.80898	9.09279e-05	9.40647	1.55526e-07
10-13090876-13091125	ENSMUSG00000019817	Plagl1	22634	pleiomorphic adenoma gene-like 1	Promoter (<=1kb)	-5.19707	0.0353169	5.93756	0.0378754
10-24869501-24869750	ENSMUSG00000019984	Med23	70208	mediator complex subunit 23	Promoter (<=1kb)	-10.3996	2.17183e-06	8.24282	0.00331504
10-33951501-33951750	ENSMUSG00000039531	Zup1	72580	zinc finger containing ubiquitin peptidase 1	Promoter (<=1kb)	14.5066	0.000119369	-7.94466	0.0707342
10-4265501-4265750	ENSMUSG00000038587	Akap12	83397	A kinase (PRKA) anchor protein (gravin) 12	Promoter (<=1kb)	-10.9844	1.26061e-06	8.50867	0.00228262
10-4265626-4265875	ENSMUSG00000038587	Akap12	83397	A kinase (PRKA) anchor protein (gravin) 12	Promoter (<=1kb)	-11.8687	7.0438e-11	7.1713	0.00485996
10-42860626-42860875	ENSMUSG00000044770	Scml4	268297	Scm polycomb group protein like 4	Promoter (<=1kb)	6.12648	0.0440404	-19.7668	2.57704e-12
10-43592626-43592875	ENSMUSG00000075184	F930017D23Rik	414125	RIKEN cDNA F930017D23 gene	Promoter (<=1kb)	6.61403	0.0815935	-8.9648	0.00905461
10-43592751-43593000	ENSMUSG00000075184	F930017D23Rik	414125	RIKEN cDNA F930017D23 gene	Promoter (<=1kb)	5.43766	0.0932208	-6.94271	0.0230708
10-4508001-4508250	ENSMUSG00000019767	Ccdc170	100504234	coiled-coil domain containing 170	Promoter (1-2kb)	11.8525	0.0232485	-18.0379	8.37229e-07
10-4508126-4508375	ENSMUSG00000019767	Ccdc170	100504234	coiled-coil domain containing 170	Promoter (1-2kb)	11.8525	0.0232485	-17.9329	6.28239e-07
10-53655126-53655375	ENSMUSG00000019856	Fam184a	75906	family with sequence similarity 184, member A	Promoter (<=1kb)	-10.8184	0.00660251	8.7392	0.0516361
10-57794376-57794625	ENSMUSG00000019872	Smpdl3a	57319	sphingomyelin phosphodiesterase, acid-like 3A	Promoter (<=1kb)	-6.30625	0.08131	9.47624	0.00531257
10-62422751-62423000	ENSMUSG00000020080	Hkdc1	216019	hexokinase domain containing 1	Promoter (<=1kb)	-16.7076	0.000228853	10.3177	0.070212
10-62450376-62450625	ENSMUSG00000020079	Supv3l1	338359	suppressor of var1, 3-like 1 (S. cerevisiae)	Promoter (<=1kb)	-9.12404	3.48589e-05	6.28916	0.0306536
10-75258876-75259125	ENSMUSG00000033444	Specc1l	74392	sperm antigen with calponin homology and coiled-coil domains 1-like	Promoter (1-2kb)	10.5235	0.0312731	-10.1718	0.0802291
10-75259001-75259250	ENSMUSG00000033444	Specc1l	74392	sperm antigen with calponin homology and coiled-coil domains 1-like	Promoter (1-2kb)	12.7249	0.0128844	-14.4326	0.00483399
10-75351876-75352125	ENSMUSG00000112471	Gm5779	544707	ribosomal protein, large, P0 pseudogene	Promoter (<=1kb)	-5.73214	0.0468587	6.67832	0.0294915
10-75892751-75893000	ENSMUSG00000009092	Derl3	70377	Der1-like domain family, member 3	Promoter (<=1kb)	-9.10286	0.03127	8.75	0.0785667
10-77517376-77517625	ENSMUSG00000032977	Fam207a	108707	family with sequence similarity 207, member A	Promoter (1-2kb)	8.76682	0.0221449	-8.63524	0.0503706
10-77580251-77580500	ENSMUSG00000009291	Pttg1ip	108705	pituitary tumor-transforming 1 interacting protein	Promoter (1-2kb)	15.9066	0.019412	-16.3377	0.0393312
10-77580376-77580625	ENSMUSG00000009291	Pttg1ip	108705	pituitary tumor-transforming 1 interacting protein	Promoter (1-2kb)	9.32925	0.0557926	-11.1406	0.0247908
10-77620626-77620875	ENSMUSG00000009293	Ube2g2	22213	ubiquitin-conjugating enzyme E2G 2	Promoter (1-2kb)	12.7941	1.11924e-06	-10.6352	0.00153901
10-77620751-77621000	ENSMUSG00000009293	Ube2g2	22213	ubiquitin-conjugating enzyme E2G 2	Promoter (1-2kb)	14.1629	3.12222e-08	-12.3504	7.55901e-05
10-77620876-77621125	ENSMUSG00000009293	Ube2g2	22213	ubiquitin-conjugating enzyme E2G 2	Promoter (1-2kb)	12.8141	0.000856255	-13.3208	0.0021976
10-77621001-77621250	ENSMUSG00000009293	Ube2g2	22213	ubiquitin-conjugating enzyme E2G 2	Promoter (1-2kb)	12.3566	0.0286214	-11.7495	0.0849467
10-77799001-77799250	ENSMUSG00000096380	Gm19668	100503388	predicted gene, 19668	Promoter (<=1kb)	10.6399	0.0601675	-17.932	4.78738e-05
10-77799126-77799375	ENSMUSG00000096380	Gm19668	100503388	predicted gene, 19668	Promoter (<=1kb)	10.4237	0.0752924	-18.2525	3.78631e-05
10-77903501-77903750	ENSMUSG00000051652	Lrrc3	237387	leucine rich repeat containing 3	Promoter (<=1kb)	-5.71806	0.000637382	5.26919	0.0085686
10-77903626-77903875	ENSMUSG00000051652	Lrrc3	237387	leucine rich repeat containing 3	Promoter (1-2kb)	-5.81923	0.0141982	6.64034	0.00758995
10-77970501-77970750	ENSMUSG00000009292	Trpm2	28240	transient receptor potential cation channel, subfamily M, member 2	Promoter (<=1kb)	-8.70787	0.085266	9.42246	0.0671406
10-78011251-78011500	ENSMUSG00000020277	Pfkl	18641	phosphofructokinase, liver, B-type	Promoter (1-2kb)	19.1186	1.26484e-07	-12.4175	0.0186276
10-78011376-78011625	ENSMUSG00000020277	Pfkl	18641	phosphofructokinase, liver, B-type	Promoter (1-2kb)	30.9314	2.25751e-13	-17.0238	0.00907905
10-78170126-78170375	ENSMUSG00000053329	D10Jhu81e	28295	DNA segment, Chr 10, Johns Hopkins University 81 expressed	Promoter (<=1kb)	-7.19854	0.00457198	7.17026	0.0372947
10-78410251-78410500	ENSMUSG00000061032	Rrp1	18114	ribosomal RNA processing 1 homolog (S. cerevisiae)	Promoter (<=1kb)	15.0165	2.19557e-07	-8.78945	0.0345136
10-78410376-78410625	ENSMUSG00000061032	Rrp1	18114	ribosomal RNA processing 1 homolog (S. cerevisiae)	Promoter (<=1kb)	21.9568	6.80384e-09	-13.6928	0.00618985
10-78718501-78718750	ENSMUSG00000005355	Casp14	12365	caspase 14	Promoter (<=1kb)	12.9895	0.00269282	-10.1563	0.0623373
10-78718751-78719000	ENSMUSG00000005355	Casp14	12365	caspase 14	Promoter (<=1kb)	20.6365	1.52656e-05	-19.191	0.000177296
10-78718876-78719125	ENSMUSG00000005355	Casp14	12365	caspase 14	Promoter (<=1kb)	28.1287	2.25437e-11	-26.0969	1.24687e-08
10-79148501-79148750	ENSMUSG00000091888	Vmn2r80	624765	vomeronasal 2, receptor 80	Promoter (<=1kb)	15.7196	0.000150366	-10.0934	0.0518672
10-79663251-79663500	ENSMUSG00000020310	Madcam1	17123	mucosal vascular addressin cell adhesion molecule 1	Promoter (1-2kb)	7.54148	0.000331428	-10.2486	2.13887e-07
10-79663376-79663625	ENSMUSG00000020310	Madcam1	17123	mucosal vascular addressin cell adhesion molecule 1	Promoter (<=1kb)	6.49567	0.000229017	-6.96822	0.000116438
10-79754251-79754500	ENSMUSG00000020327	Fgf22	67112	fibroblast growth factor 22	Promoter (<=1kb)	19.4559	7.13493e-07	-17.0235	0.000439797
10-79859626-79859875	ENSMUSG00000006498	Ptbp1	19205	polypyrimidine tract binding protein 1	Promoter (<=1kb)	-5.02979	0.0420026	5.0497	0.0754219
10-80041501-80041750	ENSMUSG00000004667	Polr2e	66420	polymerase (RNA) II (DNA directed) polypeptide E	Promoter (1-2kb)	11.0848	0.00505758	-8.94983	0.0673838
10-80146251-80146500	ENSMUSG00000035621	Midn	59090	midnolin	Promoter (1-2kb)	-10.4978	0.0683901	13.3398	0.0461286
10-80146376-80146625	ENSMUSG00000035621	Midn	59090	midnolin	Promoter (1-2kb)	-12.4351	0.00317302	14.1822	0.00455223
10-80172501-80172750	ENSMUSG00000035595	1600002K03Rik	69770	RIKEN cDNA 1600002K03 gene	Promoter (<=1kb)	-13.3889	0.00146711	21.3882	4.42598e-08
10-80341126-80341375	ENSMUSG00000043822	Adamtsl5	66548	ADAMTS-like 5	Promoter (1-2kb)	-7.68305	2.90528e-06	5.4414	0.0154664
10-80435251-80435500	ENSMUSG00000020167	Tcf3	21423	transcription factor 3	Promoter (1-2kb)	12.0168	1.71299e-05	-14.5062	4.19379e-08
10-80435376-80435625	ENSMUSG00000020167	Tcf3	21423	transcription factor 3	Promoter (1-2kb)	12.4378	0.000523211	-12.9349	0.00053571
10-80703001-80703250	ENSMUSG00000055862	Izumo4	71564	IZUMO family member 4	Promoter (<=1kb)	-11.7782	5.07875e-15	14.2713	1.53063e-21
10-80703126-80703375	ENSMUSG00000055862	Izumo4	71564	IZUMO family member 4	Promoter (<=1kb)	-17.0973	1.87966e-22	19.724	2.8299e-27
10-80703251-80703500	ENSMUSG00000055862	Izumo4	71564	IZUMO family member 4	Promoter (<=1kb)	-20.7868	5.36829e-09	22.1527	8.12921e-09
10-81291001-81291250	ENSMUSG00000034917	Tjp3	27375	tight junction protein 3	Promoter (<=1kb)	-11.0231	6.2121e-07	9.14387	0.000218235
10-81291126-81291375	ENSMUSG00000034917	Tjp3	27375	tight junction protein 3	Promoter (<=1kb)	-9.76543	4.63909e-06	6.68258	0.0109173
10-81536626-81536875	ENSMUSG00000034781	Gna11	14672	guanine nucleotide binding protein, alpha 11	Promoter (1-2kb)	12.734	0.0379483	-15.0714	0.00919553
10-81558876-81559125	ENSMUSG00000054452	Aes	14797	amino-terminal enhancer of split	Promoter (<=1kb)	11.7943	0.064948	-12.9154	0.0413358
11-100096376-100096625	ENSMUSG00000048013	Krt35	53617	keratin 35	Promoter (<=1kb)	6.82121	0.0469068	-7.62773	0.0369917
11-100146376-100146625	ENSMUSG00000020911	Krt19	16669	keratin 19	Promoter (<=1kb)	-13.5745	0.0581156	14.9006	0.0437801
11-100146501-100146750	ENSMUSG00000020911	Krt19	16669	keratin 19	Promoter (<=1kb)	-11.1329	0.0298865	12.9553	0.0138698
11-100271001-100271250	ENSMUSG00000053654	Krt42	68239	keratin 42	Promoter (1-2kb)	7.51702	0.0386577	-7.59651	0.0866277
11-100271126-100271375	ENSMUSG00000053654	Krt42	68239	keratin 42	Promoter (1-2kb)	6.29846	0.0334006	-9.83814	0.000594079
11-100332376-100332625	ENSMUSG00000017165	Gast	14459	gastrin	Promoter (1-2kb)	-11.689	0.0940847	14.4231	0.0357828
11-100701126-100701375	ENSMUSG00000017830	Dhx58	80861	DEXH (Asp-Glu-X-His) box polypeptide 58	Promoter (1-2kb)	6.56644	0.035334	-8.06147	0.00607219
11-101330376-101330625	ENSMUSG00000019326	Aoc3	11754	amine oxidase, copper containing 3	Promoter (<=1kb)	-15.4902	0.0181384	14.0423	0.0502056
11-102366876-102367125	ENSMUSG00000006574	Slc4a1	20533	solute carrier family 4 (anion exchanger), member 1	Promoter (<=1kb)	9.22291	0.0569124	-9.51305	0.0706067
11-102367001-102367250	ENSMUSG00000006574	Slc4a1	20533	solute carrier family 4 (anion exchanger), member 1	Promoter (<=1kb)	5.94058	0.03293	-5.74663	0.0589589
11-102805001-102805250	ENSMUSG00000034520	Gjc1	14615	gap junction protein, gamma 1	Promoter (<=1kb)	-6.30888	0.0274699	6.12742	0.0463653
11-102805126-102805375	ENSMUSG00000034520	Gjc1	14615	gap junction protein, gamma 1	Promoter (<=1kb)	-6.2612	0.0545373	6.22146	0.0769885
11-102883751-102884000	ENSMUSG00000075510	Fam187a	66784	family with sequence similarity 187, member A	Promoter (1-2kb)	10.8781	0.000439264	-7.78706	0.0687974
11-102885251-102885500	ENSMUSG00000075510	Fam187a	66784	family with sequence similarity 187, member A	Promoter (<=1kb)	8.94338	0.0263295	-7.73005	0.0804932
11-102897501-102897750	ENSMUSG00000020932	Gfap	14580	glial fibrillary acidic protein	Promoter (<=1kb)	12.081	0.0105374	-15.0707	0.00172597
11-103333001-103333250	ENSMUSG00000034255	Arhgap27	544817	Rho GTPase activating protein 27	Promoter (<=1kb)	-14.1033	7.18872e-10	10.4376	0.000402882
11-103333126-103333375	ENSMUSG00000034255	Arhgap27	544817	Rho GTPase activating protein 27	Promoter (<=1kb)	-13.4567	1.44279e-07	8.2884	0.0227595
11-103640001-103640250	ENSMUSG00000020945	Lyzl6	69444	lysozyme-like 6	Promoter (1-2kb)	-8.89732	0.0356962	10.5192	0.028655
11-103872376-103872625	ENSMUSG00000034187	Nsf	18195	N-ethylmaleimide sensitive fusion protein	Promoter (<=1kb)	10.4118	0.000249215	-7.86052	0.0419035
11-106275001-106275250	ENSMUSG00000020712	Tcam1	75870	testicular cell adhesion molecule 1	Promoter (1-2kb)	8.26863	0.00774357	-9.83171	0.00074107
11-106614376-106614625	ENSMUSG00000040548	Tex2	21763	testis expressed gene 2	Promoter (<=1kb)	-10.1859	0.0114724	13.2299	0.00169232
11-106665126-106665375	ENSMUSG00000020717	Pecam1	18613	platelet/endothelial cell adhesion molecule 1	Promoter (1-2kb)	-8.52069	0.0216365	6.94786	0.072451
11-107027001-107027250	ENSMUSG00000078607	1810010H24Rik	69066	RIKEN cDNA 1810010H24 gene	Promoter (<=1kb)	-10.017	0.0733761	10.4485	0.0892976
11-109439626-109439875	ENSMUSG00000020610	Amz2	13929	archaelysin family metallopeptidase 2	Promoter (<=1kb)	-13.9343	0.0289771	14.6379	0.0202045
11-115153126-115153375	ENSMUSG00000020732	Rab37	58222	RAB37, member RAS oncogene family	Promoter (<=1kb)	-5.61521	0.0592437	6.42577	0.0460394
11-115161251-115161500	ENSMUSG00000020733	Slc9a3r1	26941	solute carrier family 9 (sodium/hydrogen exchanger), member 3 regulator 1	Promoter (1-2kb)	15.9275	0.0260633	-17.1797	0.00979599
11-115267251-115267500	ENSMUSG00000020734	Grin2c	14813	glutamate receptor, ionotropic, NMDA2C (epsilon 3)	Promoter (<=1kb)	-8.24533	0.0428148	8.4401	0.0701149
11-115361126-115361375	ENSMUSG00000034586	Hid1	217310	HID1 domain containing	Promoter (<=1kb)	-10.3343	0.0263636	11.0375	0.0308179
11-115628876-115629125	ENSMUSG00000020744	Slc25a19	67283	solute carrier family 25 (mitochondrial thiamine pyrophosphate carrier), member 19	Promoter (<=1kb)	-6.33143	0.0224561	6.03448	0.0472541
11-116147876-116148125	ENSMUSG00000020776	Fbf1	217335	Fas (TNFRSF6) binding factor 1	Promoter (<=1kb)	-16.3609	8.42271e-16	5.60166	0.0422911
11-116306751-116307000	ENSMUSG00000020792	Exoc7	53413	exocyst complex component 7	Promoter (<=1kb)	-24.9958	4.57997e-07	31.4776	1.29535e-13
11-116306876-116307125	ENSMUSG00000020792	Exoc7	53413	exocyst complex component 7	Promoter (<=1kb)	-14.7081	0.00400127	19.4534	5.27948e-06
11-117152876-117153125	ENSMUSG00000020823	Sec14l1	74136	SEC14-like lipid binding 1	Promoter (1-2kb)	-14.3422	0.0039709	10.0803	0.0929227
11-117153001-117153250	ENSMUSG00000020823	Sec14l1	74136	SEC14-like lipid binding 1	Promoter (1-2kb)	-9.20431	0.0133469	9.53875	0.0247397
11-117860251-117860500	ENSMUSG00000070330	Tmem235	546519	transmembrane protein 235	Promoter (<=1kb)	-7.50632	0.088312	8.14474	0.063257
11-118481751-118482000	ENSMUSG00000033857	Engase	217364	endo-beta-N-acetylglucosaminidase	Promoter (<=1kb)	-5.04775	0.0879851	6.96541	0.0250141
11-119798626-119798875	ENSMUSG00000025583	Rptor	74370	regulatory associated protein of MTOR, complex 1	Promoter (<=1kb)	-6.77866	0.0471621	6.9009	0.0621133
11-12026251-12026500	ENSMUSG00000020176	Grb10	14783	growth factor receptor bound protein 10	Promoter (<=1kb)	-6.81306	2.80352e-09	6.47029	2.97673e-07
11-120442126-120442375	ENSMUSG00000039691	Tspan10	208634	tetraspanin 10	Promoter (<=1kb)	11.8109	0.0615881	-12.4463	0.0898267
11-121081126-121081375	ENSMUSG00000025165	Sectm1a	209588	secreted and transmembrane 1A	Promoter (<=1kb)	-6.61449	0.0134321	5.74551	0.0690297
11-121229751-121230000	ENSMUSG00000039294	Cybc1	217370	cytochrome b 245 chaperone 1	Promoter (<=1kb)	-12.1451	0.0303645	13.6639	0.00748116
11-121389126-121389375	ENSMUSG00000025170	Rab40b	217371	Rab40B, member RAS oncogene family	Promoter (<=1kb)	-8.44937	0.071484	10.3755	0.0361698
11-12466376-12466625	ENSMUSG00000020173	Cobl	12808	cordon-bleu WH2 repeat	Promoter (1-2kb)	14.1444	0.0379699	-32.5737	6.11031e-09
11-12466501-12466750	ENSMUSG00000020173	Cobl	12808	cordon-bleu WH2 repeat	Promoter (1-2kb)	14.1444	0.0379699	-32.5737	6.11031e-09
11-28756376-28756625	ENSMUSG00000065539	Mir216a	387212	microRNA 216a	Promoter (<=1kb)	12.364	0.00778661	-30.4579	1.70878e-21
11-29825251-29825500	ENSMUSG00000078157	4931440F15Rik	216622	RIKEN cDNA 4931440F15 gene	Promoter (<=1kb)	-8.15433	8.81007e-06	8.40161	1.49578e-05
11-29825376-29825625	ENSMUSG00000078157	4931440F15Rik	216622	RIKEN cDNA 4931440F15 gene	Promoter (<=1kb)	-6.40158	0.0254438	8.51933	0.00217444
11-32276501-32276750	ENSMUSG00000055609	Hba-x	15126	hemoglobin X, alpha-like embryonic chain in Hba complex	Promoter (<=1kb)	10.2871	0.0812464	-12.0621	0.0484492
11-32276626-32276875	ENSMUSG00000055609	Hba-x	15126	hemoglobin X, alpha-like embryonic chain in Hba complex	Promoter (<=1kb)	10.2871	0.0812464	-12.0621	0.0484492
11-3287376-3287625	ENSMUSG00000020453	Patz1	56218	POZ (BTB) and AT hook containing zinc finger 1	Promoter (1-2kb)	-10.4812	0.00198063	8.15769	0.0481253
11-3287501-3287750	ENSMUSG00000020453	Patz1	56218	POZ (BTB) and AT hook containing zinc finger 1	Promoter (1-2kb)	-10.8756	0.000166996	7.69094	0.0279581
11-35119376-35119625	ENSMUSG00000056427	Slit3	20564	slit guidance ligand 3	Promoter (1-2kb)	-5.87795	0.0764499	8.56982	0.00617633
11-3983126-3983375	ENSMUSG00000049721	Gal3st1	53897	galactose-3-O-sulfotransferase 1	Promoter (<=1kb)	-17.1067	0.00136075	16.3132	0.0125303
11-4031876-4032125	ENSMUSG00000019368	Sec14l4	103655	SEC14-like lipid binding 4	Promoter (<=1kb)	-12.8502	0.00190569	11.5125	0.020411
11-46235376-46235625	ENSMUSG00000048721	Fndc9	320116	fibronectin type III domain containing 9	Promoter (<=1kb)	5.585	0.0821486	-8.16285	0.00453176
11-46235501-46235750	ENSMUSG00000048721	Fndc9	320116	fibronectin type III domain containing 9	Promoter (<=1kb)	6.66754	0.0996096	-8.40848	0.0294292
11-4628626-4628875	ENSMUSG00000056288	Gm11961	327860	predicted gene 11961	Promoter (<=1kb)	14.6541	0.0219293	-13.74	0.0728414
11-51758751-51759000	ENSMUSG00000036391	Sec24a	77371	Sec24 related gene family, member A (S. cerevisiae)	Promoter (1-2kb)	-9.57501	0.0338947	10.5164	0.0365494
11-52285251-52285500	ENSMUSG00000000782	Tcf7	21414	transcription factor 7, T cell specific	Promoter (1-2kb)	-7.44046	0.0940847	12.6775	0.00175518
11-53425001-53425250	ENSMUSG00000036216	Leap2	259301	liver-expressed antimicrobial peptide 2	Promoter (1-2kb)	-15.9371	0.0223891	15.3353	0.0621625
11-55197751-55198000	ENSMUSG00000084980	Slc36a1os	74045	solute carrier family 36 (proton/amino acid symporter), member 1, opposite strand	Promoter (<=1kb)	6.43439	0.0450421	-11.6671	5.99704e-05
11-5708126-5708375	ENSMUSG00000020477	Mrps24	64660	mitochondrial ribosomal protein S24	Promoter (<=1kb)	-6.23113	0.040079	11.0255	2.08765e-05
11-58199251-58199500	ENSMUSG00000078853	Igtp	16145	interferon gamma induced GTPase	Promoter (<=1kb)	-6.2937	0.0149231	7.61592	0.00472633
11-58640126-58640375	ENSMUSG00000037124	Trim58	216781	tripartite motif-containing 58	Promoter (<=1kb)	-12.9601	0.0971218	18.9377	0.00984294
11-58640251-58640500	ENSMUSG00000037124	Trim58	216781	tripartite motif-containing 58	Promoter (<=1kb)	-6.67043	0.0445845	9.31979	0.00284312
11-58733751-58734000	ENSMUSG00000060030	Olfr317	257931	olfactory receptor 317	Promoter (<=1kb)	-10.3469	0.0100038	12.226	0.00325437
11-58733876-58734125	ENSMUSG00000060030	Olfr317	257931	olfactory receptor 317	Promoter (<=1kb)	-9.41633	0.00987587	10.151	0.0100492
11-58801876-58802125	ENSMUSG00000049154	Fam183b	75429	family with sequence similarity 183, member B	Promoter (<=1kb)	-8.08678	0.00362106	6.95547	0.0327729
11-58918001-58918250	ENSMUSG00000020490	Btnl10	192194	butyrophilin-like 10	Promoter (<=1kb)	7.58743	0.036152	-7.71001	0.0495695
11-59136126-59136375	ENSMUSG00000061462	Obscn	380698	obscurin, cytoskeletal calmodulin and titin-interacting RhoGEF	Promoter (<=1kb)	-5.94481	0.00130956	5.04633	0.0336509
11-59572251-59572500	ENSMUSG00000059610	Olfr222	257962	olfactory receptor 222	Promoter (<=1kb)	12.707	0.0832709	-19.8063	0.00538745
11-59740751-59741000	ENSMUSG00000005417	Mprip	26936	myosin phosphatase Rho interacting protein	Promoter (<=1kb)	-10.6571	0.0683598	11.4879	0.0739458
11-60037001-60037250	ENSMUSG00000000301	Pemt	18618	phosphatidylethanolamine N-methyltransferase	Promoter (<=1kb)	12.7273	0.00642176	-11.4356	0.0816495
11-60037126-60037375	ENSMUSG00000000301	Pemt	18618	phosphatidylethanolamine N-methyltransferase	Promoter (<=1kb)	15.4973	2.66446e-06	-13.9092	0.00163383
11-61683001-61683250	ENSMUSG00000042377	Fam83g	69640	family with sequence similarity 83, member G	Promoter (<=1kb)	-22.6796	1.38253e-08	29.9897	2.01998e-12
11-63130626-63130875	ENSMUSG00000018217	Pmp22	18858	peripheral myelin protein 22	Promoter (<=1kb)	-5.64538	0.0801602	7.92278	0.00876082
11-67170876-67171125	ENSMUSG00000033196	Myh2	17882	myosin, heavy polypeptide 2, skeletal muscle, adult	Promoter (<=1kb)	-6.90888	0.0381545	7.29134	0.0433733
11-67171001-67171250	ENSMUSG00000033196	Myh2	17882	myosin, heavy polypeptide 2, skeletal muscle, adult	Promoter (<=1kb)	-8.18545	0.022139	6.98174	0.099769
11-68431376-68431625	ENSMUSG00000020901	Pik3r5	320207	phosphoinositide-3-kinase regulatory subunit 5	Promoter (<=1kb)	7.40615	0.0368007	-7.36921	0.0696811
11-69027126-69027375	ENSMUSG00000020898	Ctc1	68964	CTS telomere maintenance complex component 1	Promoter (<=1kb)	-7.98261	0.085394	9.60319	0.0449879
11-69236626-69236875	ENSMUSG00000020890	Gucy2e	14919	guanylate cyclase 2e	Promoter (<=1kb)	-18.2655	0.0242511	20.3456	0.0212051
11-69685751-69686000	ENSMUSG00000089669	Tnfsf13	69583	tumor necrosis factor (ligand) superfamily, member 13	Promoter (<=1kb)	-7.54744	0.0882229	8.72794	0.0621956
11-69900126-69900375	ENSMUSG00000018570	2810408A11Rik	70419	RIKEN cDNA 2810408A11 gene	Promoter (<=1kb)	-8.00268	0.00413375	7.66628	0.0296874
11-69998751-69999000	ENSMUSG00000020888	Dvl2	13543	dishevelled segment polarity protein 2	Promoter (1-2kb)	8.50836	0.0666425	-8.72642	0.0505174
11-70352501-70352750	ENSMUSG00000018924	Alox15	11687	arachidonate 15-lipoxygenase	Promoter (<=1kb)	-8.8122	0.0695587	13.6195	0.00148034
11-70352626-70352875	ENSMUSG00000018924	Alox15	11687	arachidonate 15-lipoxygenase	Promoter (<=1kb)	-14.5777	0.000757114	11.2548	0.0359131
11-70438251-70438500	ENSMUSG00000099109	Mir7115	102465670	microRNA 7115	Promoter (<=1kb)	-5.51677	0.0187828	6.19637	0.0141392
11-70615501-70615750	ENSMUSG00000014609	Chrne	11448	cholinergic receptor, nicotinic, epsilon polypeptide	Promoter (<=1kb)	-7.19273	0.00018988	5.65371	0.0296998
11-70615626-70615875	ENSMUSG00000014609	Chrne	11448	cholinergic receptor, nicotinic, epsilon polypeptide	Promoter (<=1kb)	-6.78468	0.00396018	5.41508	0.070322
11-70670376-70670625	ENSMUSG00000018287	Spag7	216873	sperm associated antigen 7	Promoter (<=1kb)	-6.75528	0.0393456	7.98471	0.012876
11-70670501-70670750	ENSMUSG00000018287	Spag7	216873	sperm associated antigen 7	Promoter (1-2kb)	-10.6101	0.000122131	9.84736	0.0014852
11-70962001-70962250	ENSMUSG00000040667	Nup88	19069	nucleoporin 88	Promoter (<=1kb)	12.7547	0.0494259	-15.2764	0.00789171
11-70962126-70962375	ENSMUSG00000040667	Nup88	19069	nucleoporin 88	Promoter (<=1kb)	12.7547	0.0494259	-15.2764	0.00789171
11-72301251-72301500	ENSMUSG00000040483	Xaf1	327959	XIAP associated factor 1	Promoter (<=1kb)	-14.9894	0.000833637	12.0618	0.0253317
11-72301376-72301625	ENSMUSG00000040483	Xaf1	327959	XIAP associated factor 1	Promoter (<=1kb)	-10.9119	7.31005e-05	7.46822	0.04308
11-72550126-72550375	ENSMUSG00000020798	Spns3	77577	spinster homolog 3	Promoter (<=1kb)	8.46854	0.0754847	-9.59867	0.0630351
11-72550251-72550500	ENSMUSG00000020798	Spns3	77577	spinster homolog 3	Promoter (<=1kb)	9.52605	0.0316896	-9.35885	0.07177
11-73159751-73160000	ENSMUSG00000005950	P2rx5	94045	purinergic receptor P2X, ligand-gated ion channel, 5	Promoter (<=1kb)	-10.9615	0.000459674	9.07698	0.0180216
11-73159876-73160125	ENSMUSG00000005950	P2rx5	94045	purinergic receptor P2X, ligand-gated ion channel, 5	Promoter (<=1kb)	-9.26186	0.0147062	8.88399	0.0504261
11-74868126-74868375	ENSMUSG00000098317	Mir6926	102465558	microRNA 6926	Promoter (<=1kb)	-8.48951	0.0156361	8.56175	0.0278532
11-75650126-75650375	ENSMUSG00000017774	Myo1c	17913	myosin IC	Promoter (<=1kb)	11.3698	0.0385374	-11.5394	0.041247
11-75650251-75650500	ENSMUSG00000017774	Myo1c	17913	myosin IC	Promoter (<=1kb)	22.4765	0.000284362	-20.2017	0.00390086
11-76997126-76997375	ENSMUSG00000020838	Slc6a4	15567	solute carrier family 6 (neurotransmitter transporter, serotonin), member 4	Promoter (1-2kb)	-7.71586	0.00315696	5.97901	0.0888709
11-78272001-78272250	ENSMUSG00000010277	2610507B11Rik	72503	RIKEN cDNA 2610507B11 gene	Promoter (<=1kb)	5.02718	0.0734779	-6.44667	0.0195571
11-78272126-78272375	ENSMUSG00000010277	2610507B11Rik	72503	RIKEN cDNA 2610507B11 gene	Promoter (<=1kb)	5.67617	0.0399039	-11.6999	3.5999e-07
11-79675251-79675500	ENSMUSG00000086569	Rab11fip4os2	72218	RAB11 family interacting protein 4 (class II), opposite strand 2	Promoter (<=1kb)	8.83789	0.0686697	-10.1706	0.0569874
11-85141626-85141875	ENSMUSG00000000804	Usp32	237898	ubiquitin specific peptidase 32	Promoter (1-2kb)	-9.06328	0.0923237	13.1725	0.0141534
11-87763626-87763875	ENSMUSG00000034156	Tspoap1	207777	TSPO associated protein 1	Promoter (<=1kb)	5.63965	0.0358342	-7.22961	0.0140797
11-88351501-88351750	ENSMUSG00000092985	Mir378b	100628571	microRNA 378b	Promoter (1-2kb)	-9.48718	0.0543749	14.0014	0.0055156
11-88970376-88970625	ENSMUSG00000033983	Coil	12812	coilin	Promoter (<=1kb)	-25.3778	5.92198e-10	32.8499	1.39843e-17
11-89074876-89075125	ENSMUSG00000072553	Gm525	217071	predicted gene 525	Promoter (<=1kb)	-9.99577	0.00238497	13.4808	8.49835e-05
11-89075001-89075250	ENSMUSG00000072553	Gm525	217071	predicted gene 525	Promoter (<=1kb)	-11.8557	0.000229075	14.7166	2.88657e-05
11-89539751-89540000	ENSMUSG00000047773	Ankfn1	382543	ankyrin-repeat and fibronectin type III domain containing 1	Promoter (1-2kb)	-10.2838	0.0211125	10.4729	0.0310485
11-93957751-93958000	ENSMUSG00000020857	Nme2	18103	NME/NM23 nucleoside diphosphate kinase 2	Promoter (1-2kb)	12.0825	0.000520195	-10.1071	0.0184432
11-93957876-93958125	ENSMUSG00000020857	Nme2	18103	NME/NM23 nucleoside diphosphate kinase 2	Promoter (1-2kb)	18.5911	9.19176e-05	-18.1181	0.000979493
11-93994501-93994750	ENSMUSG00000020859	Spag9	70834	sperm associated antigen 9	Promoter (1-2kb)	-11.2392	0.0514657	12.4927	0.0409985
11-93994626-93994875	ENSMUSG00000020859	Spag9	70834	sperm associated antigen 9	Promoter (1-2kb)	-10.1952	0.0713016	10.925	0.0784518
11-94243126-94243375	ENSMUSG00000044177	Wfikkn2	278507	WAP, follistatin/kazal, immunoglobulin, kunitz and netrin domain containing 2	Promoter (<=1kb)	-10.5975	0.000229075	12.2337	9.02081e-05
11-94243251-94243500	ENSMUSG00000044177	Wfikkn2	278507	WAP, follistatin/kazal, immunoglobulin, kunitz and netrin domain containing 2	Promoter (<=1kb)	-7.22529	0.0265521	7.12265	0.0735912
11-94501376-94501625	ENSMUSG00000010080	Epn3	71889	epsin 3	Promoter (1-2kb)	7.57054	0.00446132	-7.30008	0.0124918
11-94550501-94550750	ENSMUSG00000039096	Rsad1	237926	radical S-adenosyl methionine domain containing 1	Promoter (1-2kb)	-12.8828	4.20509e-05	9.15929	0.0293163
11-94550626-94550875	ENSMUSG00000039096	Rsad1	237926	radical S-adenosyl methionine domain containing 1	Promoter (1-2kb)	-14.0006	8.63703e-05	10.6445	0.0263403
11-94977001-94977250	ENSMUSG00000001508	Sgca	20391	sarcoglycan, alpha (dystrophin-associated glycoprotein)	Promoter (<=1kb)	-18.1094	0.00149119	18.9416	0.00162575
11-94977126-94977375	ENSMUSG00000001508	Sgca	20391	sarcoglycan, alpha (dystrophin-associated glycoprotein)	Promoter (<=1kb)	-22.2748	0.000162548	22.0558	0.000137473
11-95666126-95666375	ENSMUSG00000038845	Phb	18673	prohibitin	Promoter (<=1kb)	-19.67	0.00137446	14.7628	0.039564
11-95666251-95666500	ENSMUSG00000038845	Phb	18673	prohibitin	Promoter (<=1kb)	-12.5831	8.63675e-05	8.3772	0.0441749
11-95822751-95823000	ENSMUSG00000050860	Phospho1	237928	phosphatase, orphan 1	Promoter (1-2kb)	-8.38238	0.00152816	10.349	0.0002984
11-95822876-95823125	ENSMUSG00000050860	Phospho1	237928	phosphatase, orphan 1	Promoter (1-2kb)	-8.57267	0.00161195	10.8198	0.000214135
11-95842001-95842250	ENSMUSG00000018381	Abi3	66610	ABI gene family, member 3	Promoter (<=1kb)	-7.99708	0.00141397	5.71153	0.070991
11-96133251-96133500	ENSMUSG00000038756	Ttll6	237930	tubulin tyrosine ligase-like family, member 6	Promoter (<=1kb)	-6.37501	0.0601675	9.85644	0.00122744
11-97451751-97452000	ENSMUSG00000049807	Arhgap23	58996	Rho GTPase activating protein 23	Promoter (<=1kb)	5.82524	0.012743	-6.40004	0.0152457
11-97500251-97500500	ENSMUSG00000047988	4933428G20Rik	100141474	RIKEN cDNA 4933428G20 gene	Promoter (<=1kb)	11.5882	1.26456e-11	-6.03032	0.00881115
11-97500376-97500625	ENSMUSG00000047988	4933428G20Rik	100141474	RIKEN cDNA 4933428G20 gene	Promoter (<=1kb)	5.33666	0.0182535	-5.0776	0.0556883
11-97701501-97701750	ENSMUSG00000018537	Pcgf2	22658	polycomb group ring finger 2	Promoter (1-2kb)	-7.47156	0.0369179	7.12629	0.0692344
11-99986251-99986500	ENSMUSG00000078253	Krtap16-1	100504183	keratin associated protein 16-1	Promoter (<=1kb)	6.10568	0.0085069	-5.32046	0.0536453
11-99986376-99986625	ENSMUSG00000078253	Krtap16-1	100504183	keratin associated protein 16-1	Promoter (<=1kb)	6.4296	0.0142192	-6.19499	0.0357082
12-100945126-100945375	ENSMUSG00000021182	Ccdc88c	68339	coiled-coil domain containing 88C	Promoter (<=1kb)	-5.53893	0.0459508	5.27672	0.0993232
12-102685751-102686000	ENSMUSG00000089324	Mir1936	100316812	microRNA 1936	Promoter (<=1kb)	11.2441	0.00537276	-11.9247	0.0085674
12-103314001-103314250	ENSMUSG00000100789	Gm29508	102632488	predicted gene 29508	Promoter (<=1kb)	-6.94196	0.0066765	6.60791	0.0316833
12-103314126-103314375	ENSMUSG00000100789	Gm29508	102632488	predicted gene 29508	Promoter (<=1kb)	-7.14506	0.0108519	7.6236	0.0178286
12-103695376-103695625	ENSMUSG00000021081	Serpina1f	68348	serine (or cysteine) peptidase inhibitor, clade A, member 1F	Promoter (<=1kb)	5.30749	0.0776812	-9.03465	0.000760058
12-103990376-103990625	ENSMUSG00000063232	Serpina11	380780	serine (or cysteine) peptidase inhibitor, clade A (alpha-1 antiproteinase, antitrypsin), member 11	Promoter (<=1kb)	-9.69547	0.0582936	11.2745	0.0273653
12-105562751-105563000	ENSMUSG00000021070	Bdkrb2	12062	bradykinin receptor, beta 2	Promoter (<=1kb)	-5.85355	0.0394614	6.3786	0.0508958
12-105563126-105563375	ENSMUSG00000021070	Bdkrb2	12062	bradykinin receptor, beta 2	Promoter (<=1kb)	-6.14112	0.0410717	10.5192	5.76476e-05
12-105563251-105563500	ENSMUSG00000021070	Bdkrb2	12062	bradykinin receptor, beta 2	Promoter (<=1kb)	-9.61987	0.0568675	13.0246	0.00654086
12-108605376-108605625	ENSMUSG00000021262	Evl	14026	Ena-vasodilator stimulated phosphoprotein	Promoter (<=1kb)	-10.3107	0.0053227	8.10302	0.0612495
12-109539626-109539875	ENSMUSG00000021268	Meg3	17263	maternally expressed 3	Promoter (1-2kb)	9.80437	0.0957223	-10.3217	0.0906109
12-109571751-109572000	ENSMUSG00000076316	Mir673	751547	microRNA 673	Promoter (<=1kb)	5.1997	0.0926776	-7.87048	0.00470887
12-109571876-109572125	ENSMUSG00000076316	Mir673	751547	microRNA 673	Promoter (<=1kb)	5.42452	0.026961	-8.25389	0.000214326
12-110158626-110158875	ENSMUSG00000113331	3110009F21Rik	67280	RIKEN cDNA 3110009F21 gene	Promoter (<=1kb)	-9.40064	0.000154759	5.6112	0.0979682
12-111270876-111271125	ENSMUSG00000021278	Amn	93835	amnionless	Promoter (<=1kb)	-5.21844	0.023097	8.93492	6.73304e-06
12-11151251-11151500	ENSMUSG00000043673	Kcns3	238076	potassium voltage-gated channel, delayed-rectifier, subfamily S, member 3	Promoter (<=1kb)	6.92565	0.0921611	-11.2042	0.00320146
12-111812126-111812375	ENSMUSG00000021287	Xrcc3	74335	X-ray repair complementing defective repair in Chinese hamster cells 3	Promoter (<=1kb)	13.3037	1.56332e-05	-11.9767	0.00117635
12-111812251-111812500	ENSMUSG00000021287	Xrcc3	74335	X-ray repair complementing defective repair in Chinese hamster cells 3	Promoter (<=1kb)	15.0803	5.80316e-05	-15.718	0.000214135
12-111812876-111813125	ENSMUSG00000021287	Xrcc3	74335	X-ray repair complementing defective repair in Chinese hamster cells 3	Promoter (<=1kb)	11.7042	0.0140492	-10.3172	0.0496432
12-111945876-111946125	ENSMUSG00000113769	5033406O09Rik	77675	RIKEN cDNA 5033406O09 gene	Promoter (1-2kb)	-8.98043	0.00688557	9.63131	0.00651942
12-111946001-111946250	ENSMUSG00000113769	5033406O09Rik	77675	RIKEN cDNA 5033406O09 gene	Promoter (1-2kb)	-7.77269	0.025929	11.3684	0.000630461
12-112128876-112129125	ENSMUSG00000065574	Mir203	387199	microRNA 203	Promoter (1-2kb)	15.6845	0.0142439	-16.1524	0.0302496
12-112424251-112424500	ENSMUSG00000047828	A730018C14Rik	100504733	RIKEN cDNA A730018C14 gene	Promoter (1-2kb)	10.8839	0.054569	-10.9408	0.0962909
12-112424376-112424625	ENSMUSG00000047828	A730018C14Rik	100504733	RIKEN cDNA A730018C14 gene	Promoter (1-2kb)	8.70341	0.023653	-11.0139	0.00510582
12-112488626-112488875	ENSMUSG00000043122	A530016L24Rik	319942	RIKEN cDNA A530016L24 gene	Promoter (<=1kb)	13.2234	1.26484e-07	-10.2083	0.00128803
12-112488751-112489000	ENSMUSG00000043122	A530016L24Rik	319942	RIKEN cDNA A530016L24 gene	Promoter (<=1kb)	12.0224	9.31496e-05	-7.92297	0.0929227
12-112489376-112489625	ENSMUSG00000043122	A530016L24Rik	319942	RIKEN cDNA A530016L24 gene	Promoter (<=1kb)	11.4142	8.61197e-05	-9.88024	0.00577917
12-112489501-112489750	ENSMUSG00000043122	A530016L24Rik	319942	RIKEN cDNA A530016L24 gene	Promoter (<=1kb)	12.7434	0.001203	-12.9254	0.0045121
12-112618751-112619000	ENSMUSG00000011148	Adssl1	11565	adenylosuccinate synthetase like 1	Promoter (1-2kb)	12.3847	0.0680562	-12.8767	0.0606369
12-118530001-118530250	ENSMUSG00000113875	D230030E09Rik	100384890	Riken cDNA D230030E09 gene	Promoter (<=1kb)	-12.2227	2.19599e-06	9.07251	0.0020179
12-31561251-31561500	ENSMUSG00000020651	Slc26a4	23985	solute carrier family 26, member 4	Promoter (1-2kb)	-8.96302	0.00449205	9.63612	0.00194696
12-33301751-33302000	ENSMUSG00000020564	Atxn7l1	380753	ataxin 7-like 1	Promoter (<=1kb)	-12.5087	0.0419211	12.4025	0.064427
12-36379876-36380125	ENSMUSG00000043153	Ispd	75847	isoprenoid synthase domain containing	Promoter (1-2kb)	-6.62445	0.0302161	6.05715	0.065606
12-40134376-40134625	ENSMUSG00000002565	Scin	20259	scinderin	Promoter (<=1kb)	-5.75283	0.0594954	10.7798	2.23941e-05
12-49389501-49389750	ENSMUSG00000104861	3110039M20Rik	67293	RIKEN cDNA 3110039M20 gene	Promoter (<=1kb)	6.98718	0.0492745	-11.6448	0.000307301
12-49389626-49389875	ENSMUSG00000104861	3110039M20Rik	67293	RIKEN cDNA 3110039M20 gene	Promoter (<=1kb)	5.27361	0.0841545	-11.2347	1.88224e-05
12-49481251-49481500	ENSMUSG00000100844	1810007C17Rik	69054	RIKEN cDNA 1810007C17 gene	Promoter (<=1kb)	5.97458	0.0270187	-8.52683	0.000613979
12-49481376-49481625	ENSMUSG00000100844	1810007C17Rik	69054	RIKEN cDNA 1810007C17 gene	Promoter (<=1kb)	7.94252	0.018323	-6.81828	0.0688322
12-54770876-54771125	ENSMUSG00000005656	Snx6	72183	sorting nexin 6	Promoter (<=1kb)	6.92463	0.0560034	-6.79779	0.0511121
12-55493626-55493875	ENSMUSG00000021025	Nfkbia	18035	nuclear factor of kappa light polypeptide gene enhancer in B cells inhibitor, alpha	Promoter (<=1kb)	-7.90562	0.0664346	11.2312	0.011227
12-58269126-58269375	ENSMUSG00000045930	Clec14a	66864	C-type lectin domain family 14, member a	Promoter (<=1kb)	-9.95179	0.0856023	15.8674	0.00516158
12-58269251-58269500	ENSMUSG00000045930	Clec14a	66864	C-type lectin domain family 14, member a	Promoter (<=1kb)	-11.0452	0.0325111	12.1113	0.0481568
12-59095626-59095875	ENSMUSG00000021000	Mia2	338320	melanoma inhibitory activity 2	Promoter (<=1kb)	-5.21041	0.0290796	5.78641	0.0369943
12-59129126-59129375	ENSMUSG00000021000	Mia2	338320	melanoma inhibitory activity 2	Promoter (<=1kb)	-7.28067	0.0615439	7.33709	0.0857226
12-65035376-65035625	ENSMUSG00000035597	Prpf39	328110	pre-mRNA processing factor 39	Promoter (<=1kb)	-8.01783	0.0448338	12.5425	0.000269464
12-65035501-65035750	ENSMUSG00000035597	Prpf39	328110	pre-mRNA processing factor 39	Promoter (<=1kb)	-13.5426	0.0127208	15.9556	0.0017019
12-65173126-65173375	ENSMUSG00000047534	Mis18bp1	217653	MIS18 binding protein 1	Promoter (<=1kb)	-10.0082	0.0424941	12.562	0.00539261
12-69683126-69683375	ENSMUSG00000034801	Sos2	20663	SOS Ras/Rho guanine nucleotide exchange factor 2	Promoter (1-2kb)	-9.04956	0.0655229	11.4479	0.0135474
12-77237501-77237750	ENSMUSG00000021065	Fut8	53618	fucosyltransferase 8	Promoter (<=1kb)	-11.5485	0.0280896	14.2045	0.0035278
12-80489251-80489500	ENSMUSG00000032705	Exd2	97827	exonuclease 3'-5' domain containing 2	Promoter (<=1kb)	-8.40373	0.0365337	7.80401	0.0997864
12-84008876-84009125	ENSMUSG00000072949	Acot1	26897	acyl-CoA thioesterase 1	Promoter (<=1kb)	-16.6506	0.000794931	10.8298	0.0782326
12-85177001-85177250	ENSMUSG00000004791	Pgf	18654	placental growth factor	Promoter (<=1kb)	-6.38227	0.0260511	8.08722	0.00455896
12-86988251-86988500	ENSMUSG00000048483	Zdhhc22	238331	zinc finger, DHHC-type containing 22	Promoter (<=1kb)	-7.70228	0.00538063	6.18248	0.0574134
12-87442251-87442500	ENSMUSG00000079036	Alkbh1	211064	alkB homolog 1, histone H2A dioxygenase	Promoter (<=1kb)	-13.8641	0.00431895	12.4375	0.0308179
12-87442376-87442625	ENSMUSG00000079036	Alkbh1	211064	alkB homolog 1, histone H2A dioxygenase	Promoter (<=1kb)	-9.40774	0.0871843	11.9082	0.0358805
12-87872626-87872875	ENSMUSG00000072905	Gm2016	100039042	predicted gene 2016	Promoter (1-2kb)	15.7855	0.07414	-21.8182	0.00398572
12-87872751-87873000	ENSMUSG00000072905	Gm2016	100039042	predicted gene 2016	Promoter (1-2kb)	11.3333	0.0355891	-14.0171	0.00474232
13-119487751-119488000	ENSMUSG00000074634	Tmem267	633640	transmembrane protein 267	Promoter (<=1kb)	-7.85929	2.14625e-16	5.70826	1.55846e-05
13-13437001-13437250	ENSMUSG00000005397	Nid1	18073	nidogen 1	Promoter (<=1kb)	-9.46063	0.0946896	11.3982	0.0393344
13-15803001-15803250	ENSMUSG00000113960	4933412O06Rik	71071	RIKEN cDNA 4933412O06 gene	Promoter (<=1kb)	-10.3053	6.47035e-05	6.04984	0.0504749
13-15803126-15803375	ENSMUSG00000113960	4933412O06Rik	71071	RIKEN cDNA 4933412O06 gene	Promoter (<=1kb)	-10.3181	0.000493454	7.02381	0.0408123
13-15807126-15807375	ENSMUSG00000113338	A530046M15Rik	328190	RIKEN cDNA A530046M15 gene	Promoter (<=1kb)	-19.7993	1.55599e-05	12.6337	0.0334926
13-15807251-15807500	ENSMUSG00000113338	A530046M15Rik	328190	RIKEN cDNA A530046M15 gene	Promoter (<=1kb)	-24.3292	4.29802e-11	13.5091	0.00314536
13-19622376-19622625	ENSMUSG00000021319	Sfrp4	20379	secreted frizzled-related protein 4	Promoter (<=1kb)	-9.91362	0.0457682	9.24722	0.0628083
13-20471126-20471375	ENSMUSG00000041112	Elmo1	140580	engulfment and cell motility 1	Promoter (1-2kb)	11.073	0.0842297	-13.9088	0.0393831
13-20471251-20471500	ENSMUSG00000041112	Elmo1	140580	engulfment and cell motility 1	Promoter (1-2kb)	10.6145	0.0921363	-15.3041	0.0121224
13-20472251-20472500	ENSMUSG00000041112	Elmo1	140580	engulfment and cell motility 1	Promoter (<=1kb)	10.2234	0.0115614	-11.7316	0.0045825
13-21702751-21703000	ENSMUSG00000108674	Olfr1359	258067	olfactory receptor 1359	Promoter (<=1kb)	-7.31857	0.0427871	10.4878	0.00595711
13-23696001-23696250	ENSMUSG00000036211	Hist1h1t	107970	histone cluster 1, H1t	Promoter (<=1kb)	-6.00001	0.0226045	6.90249	0.0155787
13-23915626-23915875	ENSMUSG00000021336	Slc17a4	319848	solute carrier family 17 (sodium phosphate), member 4	Promoter (<=1kb)	11.786	8.17288e-05	-12.0668	0.00015087
13-24942501-24942750	ENSMUSG00000021340	Gpld1	14756	glycosylphosphatidylinositol specific phospholipase D1	Promoter (<=1kb)	-11.551	5.22988e-05	8.4373	0.0143678
13-29016376-29016625	ENSMUSG00000086363	A330102I10Rik	77920	RIKEN cDNA A330102I10 gene	Promoter (<=1kb)	-12.4422	0.0136332	11.865	0.0458929
13-3478001-3478250	ENSMUSG00000097709	1700024F13Rik	73270	RIKEN cDNA 1700024F13 gene	Promoter (<=1kb)	12.6751	1.1838e-06	-9.57334	0.00418222
13-3478126-3478375	ENSMUSG00000097709	1700024F13Rik	73270	RIKEN cDNA 1700024F13 gene	Promoter (<=1kb)	11.3867	3.74582e-09	-13.9161	6.58916e-11
13-3478251-3478500	ENSMUSG00000097709	1700024F13Rik	73270	RIKEN cDNA 1700024F13 gene	Promoter (<=1kb)	8.84065	4.49935e-05	-11.112	3.25173e-06
13-3633126-3633375	ENSMUSG00000033781	Asb13	142688	ankyrin repeat and SOCS box-containing 13	Promoter (<=1kb)	-10.5023	0.0134327	11.7665	0.00794015
13-43409001-43409250	ENSMUSG00000038546	Ranbp9	56705	RAN binding protein 9	Promoter (<=1kb)	-6.39632	0.0245381	5.63581	0.0631718
13-44120376-44120625	ENSMUSG00000089815	Gm5083	328235	predicted gene 5083	Promoter (<=1kb)	11.6026	0.0157924	-14.9902	0.000454559
13-44120501-44120750	ENSMUSG00000089815	Gm5083	328235	predicted gene 5083	Promoter (<=1kb)	13.954	0.00318928	-15.4439	0.00148736
13-44217751-44218000	ENSMUSG00000113186	A330076C08Rik	100503592	RIKEN cDNA A330076C08 gene	Promoter (1-2kb)	10.9849	0.00445865	-10.5469	0.0145163
13-44217876-44218125	ENSMUSG00000113186	A330076C08Rik	100503592	RIKEN cDNA A330076C08 gene	Promoter (1-2kb)	14.4782	0.00365926	-16.8132	0.000333254
13-44218126-44218375	ENSMUSG00000113186	A330076C08Rik	100503592	RIKEN cDNA A330076C08 gene	Promoter (1-2kb)	6.98287	0.0324396	-9.93533	0.00138118
13-44218251-44218500	ENSMUSG00000113186	A330076C08Rik	100503592	RIKEN cDNA A330076C08 gene	Promoter (1-2kb)	8.95433	0.00896086	-12.2158	0.000335216
13-45506626-45506875	ENSMUSG00000000253	Gmpr	66355	guanosine monophosphate reductase	Promoter (<=1kb)	-25.598	1.47552e-07	12.3123	0.0540587
13-45506751-45507000	ENSMUSG00000000253	Gmpr	66355	guanosine monophosphate reductase	Promoter (<=1kb)	-25.598	1.47552e-07	12.3123	0.0540587
13-45545876-45546125	ENSMUSG00000000253	Gmpr	66355	guanosine monophosphate reductase	Promoter (<=1kb)	-9.08697	4.31189e-06	9.6595	1.29951e-05
13-45546001-45546250	ENSMUSG00000000253	Gmpr	66355	guanosine monophosphate reductase	Promoter (<=1kb)	-14.7162	5.17043e-05	14.4128	0.000712897
13-4609001-4609250	ENSMUSG00000045410	Akr1e1	56043	aldo-keto reductase family 1, member E1	Promoter (<=1kb)	10.9349	4.61075e-08	-12.0538	5.58846e-08
13-4609126-4609375	ENSMUSG00000045410	Akr1e1	56043	aldo-keto reductase family 1, member E1	Promoter (<=1kb)	12.5619	6.85395e-16	-13.5042	1.8618e-14
13-46752501-46752750	ENSMUSG00000021375	Kif13a	16553	kinesin family member 13A	Promoter (<=1kb)	-5.64252	0.0150721	5.15808	0.0460327
13-47148626-47148875	ENSMUSG00000114961	A930002C04Rik	319467	RIKEN cDNA A930002C04 gene	Promoter (<=1kb)	8.37632	0.0551508	-8.7783	0.0577577
13-49187001-49187250	ENSMUSG00000037966	Ninj1	18081	ninjurin 1	Promoter (<=1kb)	-9.73817	0.000971684	8.11207	0.0289026
13-55209501-55209750	ENSMUSG00000021488	Nsd1	18193	nuclear receptor-binding SET-domain protein 1	Promoter (<=1kb)	-6.93616	0.00405749	6.36317	0.0227914
13-55209626-55209875	ENSMUSG00000021488	Nsd1	18193	nuclear receptor-binding SET-domain protein 1	Promoter (<=1kb)	-8.93405	6.15223e-05	6.42778	0.0176995
13-55351376-55351625	ENSMUSG00000021484	Lman2	66890	lectin, mannose-binding 2	Promoter (<=1kb)	-5.72903	0.0394614	6.48243	0.0460803
13-59711876-59712125	ENSMUSG00000091311	Spata31d1b	238662	spermatogenesis associated 31 subfamily D, member 1B	Promoter (<=1kb)	-7.522	0.0828219	9.93572	0.0226135
13-60897751-60898000	ENSMUSG00000074874	Ctla2b	13025	cytotoxic T lymphocyte-associated protein 2 beta	Promoter (<=1kb)	-8.52885	0.0358654	8.06599	0.067215
13-62382751-62383000	ENSMUSG00000094942	Gm3604	100041979	predicted gene 3604	Promoter (<=1kb)	9.84001	0.00949595	-9.49787	0.0392219
13-64265626-64265875	ENSMUSG00000097101	1810034E14Rik	66503	RIKEN cDNA 1810034E14 gene	Promoter (<=1kb)	20.6926	3.66791e-06	-22.5681	1.95668e-05
13-64265751-64266000	ENSMUSG00000097101	1810034E14Rik	66503	RIKEN cDNA 1810034E14 gene	Promoter (<=1kb)	17.843	6.84872e-05	-22.5681	1.95668e-05
13-64371001-64371250	ENSMUSG00000021477	Ctsl	13039	cathepsin L	Promoter (<=1kb)	12.928	0.0233322	-12.1074	0.0487763
13-67278626-67278875	ENSMUSG00000114442	F630042J09Rik	100038627	RIKEN cDNA F630042J09 gene	Promoter (<=1kb)	-11.6063	0.0558276	14.3368	0.0288552
13-67485001-67485250	ENSMUSG00000059839	Zfp874b	408067	zinc finger protein 874b	Promoter (<=1kb)	-7.44675	0.00298575	7.13344	0.0109031
13-67485126-67485375	ENSMUSG00000059839	Zfp874b	408067	zinc finger protein 874b	Promoter (<=1kb)	-7.61875	0.0210779	7.4882	0.0520276
13-67862501-67862750	ENSMUSG00000064063	BC048507	408058	cDNA sequence BC048507	Promoter (<=1kb)	9.59128	0.00886853	-11.8674	0.00193974
13-67862626-67862875	ENSMUSG00000064063	BC048507	408058	cDNA sequence BC048507	Promoter (<=1kb)	7.77801	0.0105105	-12.3753	8.94908e-06
13-75914501-75914750	ENSMUSG00000021589	Rhobtb3	73296	Rho-related BTB domain containing 3	Promoter (1-2kb)	-5.80025	0.00396481	9.67272	6.22255e-05
13-75914626-75914875	ENSMUSG00000021589	Rhobtb3	73296	Rho-related BTB domain containing 3	Promoter (1-2kb)	-5.80025	0.00396481	9.67272	6.22255e-05
13-78024751-78025000	ENSMUSG00000093668	Pou5f2	75507	POU domain class 5, transcription factor 2	Promoter (<=1kb)	-10.0303	0.000351153	6.66048	0.0579302
13-91740376-91740625	ENSMUSG00000021620	Acot12	74156	acyl-CoA thioesterase 12	Promoter (<=1kb)	12.8584	0.0274021	-12.6651	0.0497424
13-91808126-91808375	ENSMUSG00000021621	Zcchc9	69085	zinc finger, CCHC domain containing 9	Promoter (<=1kb)	5.44291	0.000732948	-5.93209	0.000373118
13-93073126-93073375	ENSMUSG00000114382	Gm4814	100502942	predicted gene 4814	Promoter (<=1kb)	5.2567	0.0345507	-10.8172	7.89771e-06
13-97434626-97434875	ENSMUSG00000078952	Lncenc1	100039691	long non-coding RNA, embryonic stem cells expressed 1	Promoter (<=1kb)	-19.0739	0.000213901	39.0198	7.25096e-17
13-97434751-97435000	ENSMUSG00000078952	Lncenc1	100039691	long non-coding RNA, embryonic stem cells expressed 1	Promoter (<=1kb)	-18.3404	2.83488e-05	40.7865	2.46949e-25
14-103844376-103844625	ENSMUSG00000022122	Ednrb	13618	endothelin receptor type B	Promoter (<=1kb)	-7.47461	0.00210528	5.13198	0.0918306
14-105426626-105426875	ENSMUSG00000115548	5430440P10Rik	71362	RIKEN cDNA 5430440P10 gene	Promoter (<=1kb)	-12.4278	3.05619e-08	7.57974	0.0119006
14-105426751-105427000	ENSMUSG00000115548	5430440P10Rik	71362	RIKEN cDNA 5430440P10 gene	Promoter (<=1kb)	-11.9471	5.37684e-12	6.96032	0.00386386
14-105426876-105427125	ENSMUSG00000115548	5430440P10Rik	71362	RIKEN cDNA 5430440P10 gene	Promoter (<=1kb)	-11.0039	4.66259e-06	7.65897	0.0233404
14-105427251-105427500	ENSMUSG00000115548	5430440P10Rik	71362	RIKEN cDNA 5430440P10 gene	Promoter (<=1kb)	-7.62787	0.00700798	6.55686	0.0660536
14-105589376-105589625	ENSMUSG00000115149	9330188P03Rik	380930	RIKEN cDNA 9330188P03 gene	Promoter (<=1kb)	6.17415	0.0130969	-11.7043	2.01348e-07
14-121380126-121380375	ENSMUSG00000063410	Stk24	223255	serine/threonine kinase 24	Promoter (<=1kb)	-9.62079	0.0689509	11.1229	0.0648329
14-19585251-19585500	ENSMUSG00000093979	Gm2237	100039441	predicted gene 2237	Promoter (<=1kb)	5.08823	0.0323611	-7.16996	0.00693386
14-19585376-19585625	ENSMUSG00000093979	Gm2237	100039441	predicted gene 2237	Promoter (<=1kb)	7.57675	0.000407604	-9.77024	6.30143e-05
14-19838876-19839125	ENSMUSG00000114350	D14Ertd670e	52512	DNA segment, Chr 14, ERATO Doi 670, expressed	Promoter (<=1kb)	-7.47653	0.00168271	5.66246	0.0469896
14-19839001-19839250	ENSMUSG00000114350	D14Ertd670e	52512	DNA segment, Chr 14, ERATO Doi 670, expressed	Promoter (<=1kb)	-8.76349	0.000764768	5.77552	0.0686983
14-22577751-22578000	ENSMUSG00000063458	Lrmda	76633	leucine rich melanocyte differentiation associated	Promoter (<=1kb)	-10.0823	0.0336423	14.7017	0.000759686
14-22577876-22578125	ENSMUSG00000063458	Lrmda	76633	leucine rich melanocyte differentiation associated	Promoter (<=1kb)	-11.0741	0.00705384	15.1577	0.000194424
14-26999876-27000125	ENSMUSG00000040726	Hesx1	15209	homeobox gene expressed in ES cells	Promoter (<=1kb)	-14.2823	0.000836703	8.92275	0.0974386
14-27236001-27236250	ENSMUSG00000021895	Arhgef3	71704	Rho guanine nucleotide exchange factor (GEF) 3	Promoter (1-2kb)	-9.89037	0.0160655	9.97401	0.0178013
14-27236126-27236375	ENSMUSG00000021895	Arhgef3	71704	Rho guanine nucleotide exchange factor (GEF) 3	Promoter (1-2kb)	-8.86629	0.0479934	11.5273	0.00570806
14-28509251-28509500	ENSMUSG00000021994	Wnt5a	22418	wingless-type MMTV integration site family, member 5A	Promoter (1-2kb)	-6.11191	0.0228808	8.55983	0.00151646
14-29988876-29989125	ENSMUSG00000104926	Mir6947	102466209	microRNA 6947	Promoter (<=1kb)	-5.99525	0.036252	7.76482	0.00463105
14-30009251-30009500	ENSMUSG00000015970	Chdh	218865	choline dehydrogenase	Promoter (<=1kb)	-6.3622	0.0618384	6.76946	0.0730217
14-32029376-32029625	ENSMUSG00000021903	Galnt15	78754	polypeptide N-acetylgalactosaminyltransferase 15	Promoter (<=1kb)	-12.2507	0.00138619	8.596	0.0402229
14-32685251-32685500	ENSMUSG00000071540	3425401B19Rik	100504518	RIKEN cDNA 3425401B19 gene	Promoter (<=1kb)	-7.92743	0.00373882	8.86122	0.0011943
14-32856126-32856375	ENSMUSG00000050666	Vstm4	320736	V-set and transmembrane domain containing 4	Promoter (<=1kb)	-10.5438	0.0690521	11.8799	0.0689229
14-32856251-32856500	ENSMUSG00000050666	Vstm4	320736	V-set and transmembrane domain containing 4	Promoter (<=1kb)	-10.5438	0.0690521	11.8799	0.0689229
14-43923376-43923625	ENSMUSG00000090166	Ear10	93725	eosinophil-associated, ribonuclease A family, member 10	Promoter (<=1kb)	32.5654	5.43549e-17	-12.8333	0.0672442
14-43923501-43923750	ENSMUSG00000090166	Ear10	93725	eosinophil-associated, ribonuclease A family, member 10	Promoter (<=1kb)	32.5654	5.43549e-17	-12.8333	0.0672442
14-51162126-51162375	ENSMUSG00000059606	Rnase2b	54159	ribonuclease, RNase A family, 2B (liver, eosinophil-derived neurotoxin)	Promoter (<=1kb)	6.66888	0.0439296	-11.0252	0.000189643
14-51162251-51162500	ENSMUSG00000059606	Rnase2b	54159	ribonuclease, RNase A family, 2B (liver, eosinophil-derived neurotoxin)	Promoter (<=1kb)	6.66888	0.0439296	-11.0252	0.000189643
14-51983876-51984125	ENSMUSG00000004562	Arhgef40	268739	Rho guanine nucleotide exchange factor (GEF) 40	Promoter (<=1kb)	-11.9829	0.0221189	11.6752	0.0431504
14-54399876-54400125	ENSMUSG00000000958	Slc7a7	20540	solute carrier family 7 (cationic amino acid transporter, y+ system), member 7	Promoter (1-2kb)	6.85459	0.0413682	-6.61493	0.0796727
14-54782751-54783000	ENSMUSG00000022180	Slc7a8	50934	solute carrier family 7 (cationic amino acid transporter, y+ system), member 8	Promoter (<=1kb)	16.6064	1.53972e-05	-12.264	0.0178073
14-55788001-55788250	ENSMUSG00000022221	Ripk3	56532	receptor-interacting serine-threonine kinase 3	Promoter (<=1kb)	6.21139	0.0982801	-7.60956	0.0639423
14-55823876-55824125	ENSMUSG00000023411	Nfatc4	73181	nuclear factor of activated T cells, cytoplasmic, calcineurin dependent 4	Promoter (<=1kb)	-5.7381	0.0849957	7.57963	0.0124482
14-55824001-55824250	ENSMUSG00000023411	Nfatc4	73181	nuclear factor of activated T cells, cytoplasmic, calcineurin dependent 4	Promoter (<=1kb)	-7.80203	0.00300812	8.00641	0.00322365
14-55826376-55826625	ENSMUSG00000023411	Nfatc4	73181	nuclear factor of activated T cells, cytoplasmic, calcineurin dependent 4	Promoter (<=1kb)	-8.95941	2.20887e-05	7.69004	0.00405483
14-55826501-55826750	ENSMUSG00000023411	Nfatc4	73181	nuclear factor of activated T cells, cytoplasmic, calcineurin dependent 4	Promoter (<=1kb)	-7.8815	4.33423e-06	5.61414	0.019042
14-70157501-70157750	ENSMUSG00000044551	9930012K11Rik	268759	RIKEN cDNA 9930012K11 gene	Promoter (<=1kb)	16.224	0.000771352	-11.2137	0.0614415
14-70179126-70179375	ENSMUSG00000022090	Pdlim2	213019	PDZ and LIM domain 2	Promoter (1-2kb)	-9.08168	0.0140205	11.8482	0.00190215
14-70179251-70179500	ENSMUSG00000022090	Pdlim2	213019	PDZ and LIM domain 2	Promoter (1-2kb)	-8.65385	0.0276435	14.6304	8.06724e-05
14-70642501-70642750	ENSMUSG00000022101	Fgf17	14171	fibroblast growth factor 17	Promoter (<=1kb)	-8.75875	0.0358575	7.93522	0.0951769
14-71250376-71250625	ENSMUSG00000115139	Gm4251	100043132	predicted gene 4251	Promoter (<=1kb)	-6.07315	0.0326297	5.69428	0.0802944
14-74974001-74974250	ENSMUSG00000115019	Gm4278	100043169	predicted gene 4278	Promoter (<=1kb)	14.7953	1.98045e-08	-10.2878	0.00216435
14-74974126-74974375	ENSMUSG00000115019	Gm4278	100043169	predicted gene 4278	Promoter (<=1kb)	10.5496	8.65112e-05	-6.47956	0.0867542
14-75131501-75131750	ENSMUSG00000021998	Lcp1	18826	lymphocyte cytosolic protein 1	Promoter (<=1kb)	-5.20966	0.061974	5.25791	0.0752252
14-75454751-75455000	ENSMUSG00000091722	Siah3	380918	siah E3 ubiquitin protein ligase family member 3	Promoter (<=1kb)	-7.12798	0.0649159	10.4004	0.00290387
14-76417376-76417625	ENSMUSG00000022010	Tsc22d1	21807	TSC22 domain family, member 1	Promoter (<=1kb)	5.94144	0.025027	-6.17462	0.0295238
14-78726001-78726250	ENSMUSG00000034731	Dgkh	380921	diacylglycerol kinase, eta	Promoter (<=1kb)	6.78143	0.0443411	-10.2425	0.00104043
15-101054626-101054875	ENSMUSG00000095440	Fignl2	668225	fidgetin-like 2	Promoter (<=1kb)	8.15726	1.79207e-05	-5.97701	0.0133258
15-101128501-101128750	ENSMUSG00000000530	Acvrl1	11482	activin A receptor, type II-like 1	Promoter (<=1kb)	-5.39499	0.0955882	9.12877	0.000928523
15-101370126-101370375	ENSMUSG00000037185	Krt80	74127	keratin 80	Promoter (<=1kb)	-9.30582	0.00282877	8.61923	0.0185342
15-101412626-101412875	ENSMUSG00000023039	Krt7	110310	keratin 7	Promoter (<=1kb)	8.95947	0.0142101	-12.0156	0.000949514
15-101695751-101696000	ENSMUSG00000058354	Krt6a	16687	keratin 6A	Promoter (1-2kb)	-8.46812	0.0701057	13.5719	0.00257861
15-101954251-101954500	ENSMUSG00000050463	Krt78	332131	keratin 78	Promoter (<=1kb)	-6.40747	0.00126101	5.09634	0.0426957
15-103163626-103163875	ENSMUSG00000036061	Smug1	71726	single-strand selective monofunctional uracil DNA glycosylase	Promoter (<=1kb)	6.36945	0.0655877	-6.76077	0.0709785
15-103256501-103256750	ENSMUSG00000058794	Nfe2	18022	nuclear factor, erythroid derived 2	Promoter (1-2kb)	15.2491	0.0372792	-36.4151	1.34144e-19
15-20666876-20667125	ENSMUSG00000047565	Acot10	64833	acyl-CoA thioesterase 10	Promoter (<=1kb)	-10.3607	0.0940916	11.8838	0.0621755
15-20667001-20667250	ENSMUSG00000047565	Acot10	64833	acyl-CoA thioesterase 10	Promoter (<=1kb)	-10.3607	0.0940916	11.8838	0.0621755
15-25713876-25714125	ENSMUSG00000022272	Myo10	17909	myosin X	Promoter (<=1kb)	-15.879	0.000386113	21.8954	1.33604e-06
15-25714001-25714250	ENSMUSG00000022272	Myo10	17909	myosin X	Promoter (<=1kb)	-8.00333	0.0139418	12.4579	7.80497e-05
15-25940376-25940625	ENSMUSG00000022270	Retreg1	66270	reticulophagy regulator 1	Promoter (<=1kb)	-7.72344	0.00535258	6.33788	0.067869
15-25940501-25940750	ENSMUSG00000022270	Retreg1	66270	reticulophagy regulator 1	Promoter (<=1kb)	-7.50317	0.008669	6.25452	0.0659278
15-39796126-39796375	ENSMUSG00000087695	Gm16291	100503072	predicted gene 16291	Promoter (<=1kb)	6.94904	0.080048	-6.80287	0.0944219
15-74841876-74842125	ENSMUSG00000075604	Cyp11b1	110115	cytochrome P450, family 11, subfamily b, polypeptide 1	Promoter (<=1kb)	-20.5353	0.00093757	15.3991	0.0367719
15-74984376-74984625	ENSMUSG00000022586	Ly6i	57248	lymphocyte antigen 6 complex, locus I	Promoter (<=1kb)	-11.449	2.83488e-05	6.54888	0.0414751
15-74984501-74984750	ENSMUSG00000022586	Ly6i	57248	lymphocyte antigen 6 complex, locus I	Promoter (1-2kb)	-15.23	5.84541e-07	10.4315	0.00342988
15-76070001-76070250	ENSMUSG00000022568	Scrib	105782	scribbled planar cell polarity	Promoter (<=1kb)	-12.8987	0.00949275	10.2354	0.0989409
15-76207126-76207375	ENSMUSG00000022565	Plec	18810	plectin	Promoter (<=1kb)	-9.16793	0.0271897	10.6101	0.0205061
15-76233501-76233750	ENSMUSG00000063268	Parp10	671535	poly (ADP-ribose) polymerase family, member 10	Promoter (<=1kb)	-7.2595	0.0776621	12.1413	0.00178252
15-76457376-76457625	ENSMUSG00000034161	Scx	20289	scleraxis	Promoter (<=1kb)	-5.53222	2.68457e-05	5.038	0.00160983
15-76819876-76820125	ENSMUSG00000033697	Arhgap39	223666	Rho GTPase activating protein 39	Promoter (1-2kb)	-11.7066	0.00130633	11.723	0.00459453
15-77755876-77756125	ENSMUSG00000056656	Apol8	239552	apolipoprotein L 8	Promoter (<=1kb)	10.7606	0.0646261	-12.3601	0.033599
15-77756001-77756250	ENSMUSG00000056656	Apol8	239552	apolipoprotein L 8	Promoter (<=1kb)	10.7606	0.0646261	-12.3601	0.033599
15-77929876-77930125	ENSMUSG00000005354	Txn2	56551	thioredoxin 2	Promoter (<=1kb)	-10.628	0.00882466	9.75782	0.0286168
15-78410126-78410375	ENSMUSG00000071711	Mpst	246221	mercaptopyruvate sulfurtransferase	Promoter (<=1kb)	-6.63349	0.0121897	7.23964	0.0105111
15-78774126-78774375	ENSMUSG00000018169	Mfng	17305	MFNG O-fucosylpeptide 3-beta-N-acetylglucosaminyltransferase	Promoter (<=1kb)	-8.93352	0.00403219	5.98157	0.0828416
15-78774251-78774500	ENSMUSG00000018169	Mfng	17305	MFNG O-fucosylpeptide 3-beta-N-acetylglucosaminyltransferase	Promoter (<=1kb)	-8.93352	0.00403219	5.98157	0.0828416
15-78803751-78804000	ENSMUSG00000033170	Card10	105844	caspase recruitment domain family, member 10	Promoter (<=1kb)	-12.1569	0.00437967	8.77517	0.0837415
15-78855626-78855875	ENSMUSG00000043501	Lgals2	107753	lectin, galactose-binding, soluble 2	Promoter (<=1kb)	-8.47053	0.00377287	7.03406	0.0628083
15-78925751-78926000	ENSMUSG00000068220	Lgals1	16852	lectin, galactose binding, soluble 1	Promoter (<=1kb)	-8.43019	0.0298356	9.97459	0.0142527
15-79165501-79165750	ENSMUSG00000033006	Sox10	20665	SRY (sex determining region Y)-box 10	Promoter (<=1kb)	-14.4959	0.00540599	13.2022	0.0314356
15-79286001-79286250	ENSMUSG00000018126	Baiap2l2	207495	BAI1-associated protein 2-like 2	Promoter (<=1kb)	-12.1834	0.012646	14.1897	0.00691532
15-81105501-81105750	ENSMUSG00000042292	Mkl1	223701	MKL (megakaryoblastic leukemia)/myocardin-like 1	Promoter (<=1kb)	-12.2224	0.0472831	14.8152	0.0259784
15-81859376-81859625	ENSMUSG00000048546	Tob2	57259	transducer of ERBB2, 2	Promoter (<=1kb)	-9.18192	0.00309241	18.6677	6.95357e-18
15-81859626-81859875	ENSMUSG00000048546	Tob2	57259	transducer of ERBB2, 2	Promoter (<=1kb)	-5.10451	0.00296164	15.2669	4.31629e-36
15-81859751-81860000	ENSMUSG00000048546	Tob2	57259	transducer of ERBB2, 2	Promoter (<=1kb)	-10.5704	1.66292e-06	23.2714	1.72066e-33
15-83099626-83099875	ENSMUSG00000058586	Serhl	68607	serine hydrolase-like	Promoter (<=1kb)	-11.2575	2.90306e-06	7.48501	0.0152241
15-83562626-83562875	ENSMUSG00000041736	Tspo	12257	translocator protein	Promoter (<=1kb)	-8.8412	0.000296845	10.5914	4.16202e-05
15-83562751-83563000	ENSMUSG00000041736	Tspo	12257	translocator protein	Promoter (<=1kb)	-9.88449	0.000407931	13.654	1.67328e-06
15-84202126-84202375	ENSMUSG00000022437	Samm50	68653	SAMM50 sorting and assembly machinery component	Promoter (<=1kb)	-8.94007	0.0127956	17.2836	3.49103e-08
15-84202251-84202500	ENSMUSG00000022437	Samm50	68653	SAMM50 sorting and assembly machinery component	Promoter (<=1kb)	-8.89981	0.0168378	17.5813	6.39483e-08
15-84951501-84951750	ENSMUSG00000080441	Mir1249	100526461	microRNA 1249	Promoter (<=1kb)	-5.11793	0.0235067	6.21391	0.0129951
15-85131626-85131875	ENSMUSG00000022432	Smc1b	140557	structural maintenance of chromosomes 1B	Promoter (<=1kb)	-17.2401	3.84034e-33	14.9454	2.46968e-19
15-85131751-85132000	ENSMUSG00000022432	Smc1b	140557	structural maintenance of chromosomes 1B	Promoter (<=1kb)	-20.4473	7.17268e-30	18.5247	2.97995e-18
15-85132251-85132500	ENSMUSG00000022431	Ribc2	67747	RIB43A domain with coiled-coils 2	Promoter (<=1kb)	-10.3149	1.43433e-05	6.37057	0.0555712
15-85707251-85707500	ENSMUSG00000065564	Mirlet7b	387245	microRNA let7b	Promoter (<=1kb)	-13.4211	0.000186084	8.92682	0.0621956
15-89067501-89067750	ENSMUSG00000058441	Panx2	406218	pannexin 2	Promoter (1-2kb)	-10.4607	2.81035e-06	8.12726	0.00333947
15-89305626-89305875	ENSMUSG00000098442	Mir6959	102465981	microRNA 6959	Promoter (<=1kb)	12.8829	0.0502849	-20.1978	0.000422852
15-89377001-89377250	ENSMUSG00000022615	Tymp	72962	thymidine phosphorylase	Promoter (<=1kb)	-8.63574	0.0665142	16.1129	4.89232e-06
15-89379626-89379875	ENSMUSG00000047394	Odf3b	70113	outer dense fiber of sperm tails 3B	Promoter (<=1kb)	-7.57685	0.0170643	6.99274	0.0548859
15-93927001-93927250	ENSMUSG00000116360	9430014N10Rik	77248	RIKEN cDNA 9430014N10 gene	Promoter (<=1kb)	-9.07446	0.0236226	9.29195	0.0417354
15-97768376-97768625	ENSMUSG00000022469	Rapgef3	223864	Rap guanine nucleotide exchange factor (GEF) 3	Promoter (<=1kb)	-8.55082	1.2443e-05	6.69497	0.00734422
15-98379126-98379375	ENSMUSG00000056184	Olfr283	259038	olfactory receptor 283	Promoter (<=1kb)	-5.2159	0.0289231	7.0633	0.0051209
15-98379251-98379500	ENSMUSG00000056184	Olfr283	259038	olfactory receptor 283	Promoter (<=1kb)	-8.43173	0.00944303	11.3509	0.00152902
15-98631376-98631625	ENSMUSG00000003352	Cacnb3	12297	calcium channel, voltage-dependent, beta 3 subunit	Promoter (<=1kb)	-6.31155	0.0216365	5.89479	0.0629448
15-98728376-98728625	ENSMUSG00000003355	Fkbp11	66120	FK506 binding protein 11	Promoter (<=1kb)	-5.67374	0.085266	7.39698	0.0203795
15-98728501-98728750	ENSMUSG00000003355	Fkbp11	66120	FK506 binding protein 11	Promoter (<=1kb)	-8.44253	0.00938307	9.00076	0.0103895
15-99600126-99600375	ENSMUSG00000043144	Aqp6	11831	aquaporin 6	Promoter (1-2kb)	-12.217	2.01926e-06	6.80859	0.045647
15-99600251-99600500	ENSMUSG00000043144	Aqp6	11831	aquaporin 6	Promoter (<=1kb)	-11.8118	5.71141e-06	6.36334	0.0714307
15-99932626-99932875	ENSMUSG00000045350	Fam186a	72277	family with sequence similarity 186, member A	Promoter (<=1kb)	-12.8662	0.010492	10.7963	0.0946415
16-13108626-13108875	ENSMUSG00000022545	Ercc4	50505	excision repair cross-complementing rodent repair deficiency, complementation group 4	Promoter (<=1kb)	10.0942	0.054345	-9.28627	0.0867612
16-13357251-13357500	ENSMUSG00000009569	Mkl2	239719	MKL/myocardin-like 2	Promoter (<=1kb)	8.13477	0.0696012	-9.2485	0.0412202
16-13357376-13357625	ENSMUSG00000009569	Mkl2	239719	MKL/myocardin-like 2	Promoter (<=1kb)	9.97388	0.0449601	-14.2014	0.0034277
16-13451876-13452125	ENSMUSG00000065449	Mir365-1	723899	microRNA 365-1	Promoter (1-2kb)	-8.85276	0.0919372	12.1515	0.0259625
16-17489126-17489375	ENSMUSG00000022763	Aifm3	72168	apoptosis-inducing factor, mitochondrion-associated 3	Promoter (<=1kb)	-6.11094	0.0778272	7.12502	0.0462431
16-17803501-17803750	ENSMUSG00000012017	Scarf2	224024	scavenger receptor class F, member 2	Promoter (<=1kb)	-6.09567	0.006041	5.37467	0.0812939
16-18622876-18623125	ENSMUSG00000050761	Gp1bb	14724	glycoprotein Ib, beta polypeptide	Promoter (<=1kb)	8.62872	0.010559	-13.9988	6.60353e-06
16-18776376-18776625	ENSMUSG00000041378	Cldn5	12741	claudin 5	Promoter (<=1kb)	-14.4833	6.59171e-06	9.43158	0.0145925
16-20591251-20591500	ENSMUSG00000046613	Vwa5b2	328643	von Willebrand factor A domain containing 5B2	Promoter (<=1kb)	-8.17226	3.14012e-06	6.23078	0.0107173
16-23521001-23521250	ENSMUSG00000022887	Masp1	17174	mannan-binding lectin serine peptidase 1	Promoter (<=1kb)	-15.5007	0.0493433	17.3089	0.0287355
16-23521126-23521375	ENSMUSG00000022887	Masp1	17174	mannan-binding lectin serine peptidase 1	Promoter (<=1kb)	-15.2357	0.0603518	16.6843	0.0437393
16-23931126-23931375	ENSMUSG00000047531	Rtp2	224055	receptor transporter protein 2	Promoter (<=1kb)	8.25343	0.020623	-7.31	0.0857947
16-30540626-30540875	ENSMUSG00000022537	Tmem44	224090	transmembrane protein 44	Promoter (<=1kb)	-9.28033	0.0061215	10.0339	0.0190101
16-30540751-30541000	ENSMUSG00000022537	Tmem44	224090	transmembrane protein 44	Promoter (<=1kb)	-11.2006	0.000562079	10.637	0.0100492
16-31422001-31422250	ENSMUSG00000046598	Bdh1	71911	3-hydroxybutyrate dehydrogenase, type 1	Promoter (<=1kb)	-9.67232	0.048869	10.4326	0.0682217
16-31422126-31422375	ENSMUSG00000046598	Bdh1	71911	3-hydroxybutyrate dehydrogenase, type 1	Promoter (<=1kb)	-7.97338	0.00159923	8.45621	0.00394004
16-37916001-37916250	ENSMUSG00000046961	Gpr156	239845	G protein-coupled receptor 156	Promoter (<=1kb)	-5.01198	0.0159144	5.48586	0.0126628
16-38362251-38362500	ENSMUSG00000022803	Popdc2	64082	popeye domain containing 2	Promoter (<=1kb)	-9.37512	0.0560179	11.3383	0.015852
16-42276251-42276500	ENSMUSG00000047261	Gap43	14432	growth associated protein 43	Promoter (<=1kb)	-6.33985	0.0419665	8.17619	0.0117087
16-50589626-50589875	ENSMUSG00000116848	4930542D17Rik	75211	RIKEN cDNA 4930542D17 gene	Promoter (<=1kb)	7.45904	0.00515541	-5.89403	0.0696535
16-5232876-5233125	ENSMUSG00000039427	Alg1	208211	asparagine-linked glycosylation 1 (beta-1,4-mannosyltransferase)	Promoter (<=1kb)	-10.8765	0.0143385	8.62622	0.083537
16-75586501-75586750	ENSMUSG00000032948	Lipi	320355	lipase, member I	Promoter (<=1kb)	-17.0452	0.0355891	17.6359	0.053808
16-77329251-77329500	ENSMUSG00000090386	Mir99ahg	77994	Mir99a and Mirlet7c-1 host gene (non-protein coding)	Promoter (<=1kb)	-6.33976	0.0115268	9.13931	2.1114e-05
16-77329376-77329625	ENSMUSG00000090386	Mir99ahg	77994	Mir99a and Mirlet7c-1 host gene (non-protein coding)	Promoter (<=1kb)	-6.49165	0.0138546	10.7528	9.74437e-07
16-87553251-87553500	ENSMUSG00000025610	Map3k7cl	224419	Map3k7 C-terminal like	Promoter (<=1kb)	-12.248	0.00330178	11.9308	0.011607
16-91069001-91069250	ENSMUSG00000039851	4932438H23Rik	74387	RIKEN cDNA 4932438H23 gene	Promoter (<=1kb)	-15.0776	0.0063269	16.478	0.00654116
16-92313126-92313375	ENSMUSG00000085637	1700048M11Rik	100503166	RIKEN cDNA 1700048M11 gene	Promoter (<=1kb)	8.52324	0.00200487	-6.50721	0.0784055
16-92313251-92313500	ENSMUSG00000085637	1700048M11Rik	100503166	RIKEN cDNA 1700048M11 gene	Promoter (<=1kb)	8.63518	0.00811965	-7.79198	0.0582378
16-97505126-97505375	ENSMUSG00000022938	Fam3b	52793	family with sequence similarity 3, member B	Promoter (<=1kb)	-8.57024	0.00616754	6.95623	0.0601387
16-97535126-97535375	ENSMUSG00000023341	Mx2	17858	MX dynamin-like GTPase 2	Promoter (<=1kb)	-8.1244	0.0866861	10.3191	0.027515
16-97535251-97535500	ENSMUSG00000023341	Mx2	17858	MX dynamin-like GTPase 2	Promoter (<=1kb)	-8.1244	0.0866861	10.3191	0.027515
16-98081751-98082000	ENSMUSG00000116673	A630089N07Rik	320586	RIKEN cDNA A630089N07 gene	Promoter (<=1kb)	-5.70327	0.00498152	5.67346	0.013108
16-98082126-98082375	ENSMUSG00000116673	A630089N07Rik	320586	RIKEN cDNA A630089N07 gene	Promoter (<=1kb)	-10.7248	3.27002e-09	10.8765	6.5497e-09
16-98082251-98082500	ENSMUSG00000116673	A630089N07Rik	320586	RIKEN cDNA A630089N07 gene	Promoter (<=1kb)	-7.85408	1.44827e-11	9.26786	1.67653e-18
16-98082376-98082625	ENSMUSG00000116673	A630089N07Rik	320586	RIKEN cDNA A630089N07 gene	Promoter (<=1kb)	-6.92902	1.51317e-08	8.23994	3.77757e-13
16-98082501-98082750	ENSMUSG00000116673	A630089N07Rik	320586	RIKEN cDNA A630089N07 gene	Promoter (<=1kb)	-7.51203	5.70691e-05	8.52878	7.36413e-06
17-12875376-12875625	ENSMUSG00000059408	Mrgprh	80978	MAS-related GPR, member H	Promoter (<=1kb)	11.1436	0.0960931	-27.9252	1.37336e-08
17-12940626-12940875	ENSMUSG00000062480	Acat3	224530	acetyl-Coenzyme A acetyltransferase 3	Promoter (<=1kb)	-11.0673	4.48646e-09	6.51256	0.0192677
17-12940751-12941000	ENSMUSG00000062480	Acat3	224530	acetyl-Coenzyme A acetyltransferase 3	Promoter (<=1kb)	-11.7395	4.71557e-06	7.61937	0.0283387
17-14278501-14278750	ENSMUSG00000023886	Smoc2	64074	SPARC related modular calcium binding 2	Promoter (<=1kb)	-10.5533	0.0376895	11.5279	0.0319813
17-23844876-23845125	ENSMUSG00000024114	Prss41	71003	protease, serine 41	Promoter (<=1kb)	27.5101	1.40727e-10	-16.326	0.00441973
17-23940001-23940250	ENSMUSG00000024128	Sbp	20234	spermine binding protein	Promoter (1-2kb)	18.8815	0.00927995	-18.5164	0.0149505
17-23940126-23940375	ENSMUSG00000024128	Sbp	20234	spermine binding protein	Promoter (1-2kb)	15.3497	0.01383	-15.5598	0.0145163
17-23941876-23942125	ENSMUSG00000024128	Sbp	20234	spermine binding protein	Promoter (<=1kb)	16.2159	0.0249525	-15.1501	0.073726
17-23942001-23942250	ENSMUSG00000024128	Sbp	20234	spermine binding protein	Promoter (<=1kb)	16.2159	0.0249525	-15.1501	0.073726
17-24235126-24235375	ENSMUSG00000093270	Mir5134	100628603	microRNA 5134	Promoter (<=1kb)	-27.2724	5.3623e-06	21.7901	0.00062562
17-24235376-24235625	ENSMUSG00000093270	Mir5134	100628603	microRNA 5134	Promoter (<=1kb)	-16.9851	0.0345894	15.5142	0.0760001
17-24347251-24347500	ENSMUSG00000035435	Abca17	381072	ATP-binding cassette, sub-family A (ABC1), member 17	Promoter (<=1kb)	-14.122	0.0817631	13.5593	0.0898916
17-24725876-24726125	ENSMUSG00000040048	Ndufb10	68342	NADH:ubiquinone oxidoreductase subunit B10	Promoter (1-2kb)	18.5529	0.0016898	-15.9352	0.021913
17-24732501-24732750	ENSMUSG00000002500	Rpl3l	66211	ribosomal protein L3-like	Promoter (<=1kb)	36.4609	2.92275e-16	-25.3209	2.45853e-06
17-25081001-25081250	ENSMUSG00000024168	Tmem204	407831	transmembrane protein 204	Promoter (<=1kb)	-11.4587	0.00436833	13.6843	0.000628132
17-25116126-25116375	ENSMUSG00000024170	Telo2	71718	telomere maintenance 2	Promoter (<=1kb)	-8.39727	8.76234e-07	6.21622	0.00674369
17-25116251-25116500	ENSMUSG00000024170	Telo2	71718	telomere maintenance 2	Promoter (<=1kb)	-8.23516	0.00103247	6.97727	0.0236469
17-25365251-25365500	ENSMUSG00000033825	Tpsb2	17229	tryptase beta 2	Promoter (<=1kb)	-13.0457	0.0175115	16.0581	0.00397313
17-25471001-25471250	ENSMUSG00000024175	Tekt4	71840	tektin 4	Promoter (<=1kb)	8.88939	0.0104816	-7.27405	0.0815406
17-25577501-25577750	ENSMUSG00000002279	Lmf1	76483	lipase maturation factor 1	Promoter (1-2kb)	-15.641	0.0368007	19.4913	0.011607
17-29134126-29134375	ENSMUSG00000064147	Rab44	442827	RAB44, member RAS oncogene family	Promoter (<=1kb)	-8.39281	0.0324948	9.28283	0.0356818
17-29135126-29135375	ENSMUSG00000064147	Rab44	442827	RAB44, member RAS oncogene family	Promoter (<=1kb)	-13.5265	0.0194269	13.6364	0.050124
17-31529251-31529500	ENSMUSG00000024038	Ndufv3	78330	NADH:ubiquinone oxidoreductase core subunit V3	Promoter (<=1kb)	-7.24818	0.0671986	9.51627	0.0163864
17-32190251-32190500	ENSMUSG00000037577	Ephx3	71932	epoxide hydrolase 3	Promoter (<=1kb)	-8.09083	0.0543204	14.8774	0.000119501
17-32190376-32190625	ENSMUSG00000037577	Ephx3	71932	epoxide hydrolase 3	Promoter (<=1kb)	-11.2926	0.000842599	18.9294	6.3618e-07
17-32492251-32492500	ENSMUSG00000061126	Cyp4f39	320997	cytochrome P450, family 4, subfamily f, polypeptide 39	Promoter (<=1kb)	6.38887	0.000304043	-5.19101	0.0180122
17-32535751-32536000	ENSMUSG00000048440	Cyp4f16	70101	cytochrome P450, family 4, subfamily f, polypeptide 16	Promoter (<=1kb)	-9.71219	0.00169242	17.113	6.14188e-09
17-32535876-32536125	ENSMUSG00000048440	Cyp4f16	70101	cytochrome P450, family 4, subfamily f, polypeptide 16	Promoter (<=1kb)	-10.9225	0.0930187	30.303	7.46623e-12
17-33951876-33952125	ENSMUSG00000067370	B3galt4	54218	UDP-Gal:betaGlcNAc beta 1,3-galactosyltransferase, polypeptide 4	Promoter (<=1kb)	7.27668	0.0786675	-9.31759	0.0249094
17-34038751-34039000	ENSMUSG00000024330	Col11a2	12815	collagen, type XI, alpha 2	Promoter (<=1kb)	-5.90528	0.00168865	5.65956	0.0113614
17-34096251-34096500	ENSMUSG00000098197	BC051537	414076	cDNA sequence BC051537	Promoter (<=1kb)	8.41618	0.0684947	-13.2787	0.000842761
17-34398626-34398875	ENSMUSG00000057246	BC051142	407788	cDNA sequence BC051142	Promoter (<=1kb)	-10.1044	4.34055e-05	15.3353	1.38007e-11
17-35188626-35188875	ENSMUSG00000073412	Lst1	16988	leukocyte specific transcript 1	Promoter (<=1kb)	10.6431	0.0948606	-19.7674	0.000265294
17-35205126-35205375	ENSMUSG00000024402	Lta	16992	lymphotoxin A	Promoter (<=1kb)	-5.84007	0.0196457	7.38581	0.00338506
17-36890126-36890375	ENSMUSG00000073399	Trim40	195359	tripartite motif-containing 40	Promoter (<=1kb)	-6.40228	0.0371348	8.22	0.0139069
17-42742376-42742625	ENSMUSG00000057899	Adgrf2	435529	adhesion G protein-coupled receptor F2	Promoter (<=1kb)	20.4918	1.93013e-12	-45.8564	4.61701e-30
17-43158751-43159000	ENSMUSG00000117011	E130008D07Rik	545207	RIKEN cDNA E130008D07 gene	Promoter (<=1kb)	9.14845	0.003677	-7.55878	0.0365946
17-43158876-43159125	ENSMUSG00000117011	E130008D07Rik	545207	RIKEN cDNA E130008D07 gene	Promoter (<=1kb)	14.9497	7.32209e-07	-8.66693	0.0322429
17-43389251-43389500	ENSMUSG00000056492	Adgrf5	224792	adhesion G protein-coupled receptor F5	Promoter (<=1kb)	-10.6503	5.7578e-05	11.4065	5.36556e-05
17-43389376-43389625	ENSMUSG00000056492	Adgrf5	224792	adhesion G protein-coupled receptor F5	Promoter (<=1kb)	-9.15953	3.26342e-05	9.28932	8.10709e-05
17-45734251-45734500	ENSMUSG00000097727	F630040K05Rik	433111	RIKEN cDNA F630040K05 gene	Promoter (<=1kb)	-19.4524	0.00953016	25.4065	0.00142193
17-45734376-45734625	ENSMUSG00000097727	F630040K05Rik	433111	RIKEN cDNA F630040K05 gene	Promoter (<=1kb)	-13.5419	0.049932	16.1616	0.0278466
17-46253126-46253375	ENSMUSG00000071073	Lrrc73	224813	leucine rich repeat containing 73	Promoter (<=1kb)	-13.9943	0.0107636	12.4327	0.0753668
17-46253251-46253500	ENSMUSG00000071073	Lrrc73	224813	leucine rich repeat containing 73	Promoter (<=1kb)	-9.06728	0.0394801	11.2082	0.0142527
17-46648876-46649125	ENSMUSG00000002767	Mrpl2	27398	mitochondrial ribosomal protein L2	Promoter (<=1kb)	17.1572	4.97608e-06	-14.9969	0.000712897
17-46649001-46649250	ENSMUSG00000002767	Mrpl2	27398	mitochondrial ribosomal protein L2	Promoter (<=1kb)	9.05132	0.00898698	-7.65032	0.0660684
17-46764626-46764875	ENSMUSG00000036858	Ptcra	19208	pre T cell antigen receptor alpha	Promoter (<=1kb)	12.4167	0.0287114	-11.5037	0.0944505
17-48452376-48452625	ENSMUSG00000023995	Tspo2	70026	translocator protein 2	Promoter (<=1kb)	14.1774	0.0459196	-14.4296	0.0614415
17-55972126-55972375	ENSMUSG00000039154	Shd	20420	src homology 2 domain-containing transforming protein D	Promoter (<=1kb)	-7.03773	0.0410346	6.47204	0.0902734
17-63938001-63938250	ENSMUSG00000000127	Fer	14158	fer (fms/fps related) protein kinase	Promoter (<=1kb)	-5.40173	0.0428535	7.25915	0.00920188
17-64440126-64440375	ENSMUSG00000098984	Mir6420	102465228	microRNA 6420	Promoter (<=1kb)	9.4471	0.000367388	-7.05792	0.0444634
17-6689001-6689250	ENSMUSG00000041831	Sytl3	83672	synaptotagmin-like 3	Promoter (<=1kb)	-13.2198	5.57836e-07	6.68941	0.0464412
17-6689126-6689375	ENSMUSG00000041831	Sytl3	83672	synaptotagmin-like 3	Promoter (<=1kb)	-12.9046	0.000101417	7.43367	0.0720345
17-71753876-71754125	ENSMUSG00000044375	Pcare	225004	photoreceptor cilium actin regulator	Promoter (<=1kb)	11.7222	0.0141418	-14.604	0.00100987
17-71781501-71781750	ENSMUSG00000024059	Clip4	78785	CAP-GLY domain containing linker protein family, member 4	Promoter (<=1kb)	-6.82505	0.0734239	7.46189	0.0678075
17-73950501-73950750	ENSMUSG00000024066	Xdh	22436	xanthine dehydrogenase	Promoter (<=1kb)	16.4133	3.97574e-05	-18.9906	3.45255e-06
17-73950626-73950875	ENSMUSG00000024066	Xdh	22436	xanthine dehydrogenase	Promoter (<=1kb)	16.139	0.000325469	-21.6565	1.28832e-07
17-74296876-74297125	ENSMUSG00000058704	Memo1	76890	mediator of cell motility 1	Promoter (1-2kb)	-6.48034	0.0952591	14.1749	5.55621e-05
17-74366501-74366750	ENSMUSG00000024068	Spast	50850	spastin	Promoter (<=1kb)	10.4459	0.0594155	-15.3131	0.00011536
17-74366626-74366875	ENSMUSG00000024068	Spast	50850	spastin	Promoter (<=1kb)	14.9524	0.00835461	-19.8878	1.32083e-05
17-74717001-74717250	ENSMUSG00000024078	Ttc27	74196	tetratricopeptide repeat domain 27	Promoter (<=1kb)	-12.4573	0.00104702	8.82726	0.0732276
17-78350501-78350750	ENSMUSG00000024074	Crim1	50766	cysteine rich transmembrane BMP regulator 1 (chordin like)	Promoter (<=1kb)	-9.46595	0.0864002	16.2264	0.00195855
17-78350626-78350875	ENSMUSG00000024074	Crim1	50766	cysteine rich transmembrane BMP regulator 1 (chordin like)	Promoter (<=1kb)	-7.4511	0.0425637	9.89684	0.0100225
17-78882751-78883000	ENSMUSG00000024079	Eif2ak2	19106	eukaryotic translation initiation factor 2-alpha kinase 2	Promoter (<=1kb)	-8.40468	0.0444129	8.1447	0.0967141
17-83350251-83350500	ENSMUSG00000032624	Eml4	78798	echinoderm microtubule associated protein like 4	Promoter (<=1kb)	-8.77537	0.0338137	24.4849	5.81033e-17
17-83350376-83350625	ENSMUSG00000032624	Eml4	78798	echinoderm microtubule associated protein like 4	Promoter (<=1kb)	-12.3789	0.000204447	26.8474	3.60096e-23
17-83350501-83350750	ENSMUSG00000032624	Eml4	78798	echinoderm microtubule associated protein like 4	Promoter (<=1kb)	-15.0097	5.22187e-09	32.1556	5.74777e-64
17-83350626-83350875	ENSMUSG00000032624	Eml4	78798	echinoderm microtubule associated protein like 4	Promoter (<=1kb)	-13.3143	1.1993e-05	30.3863	6.26863e-52
17-84509751-84510000	ENSMUSG00000040852	Plekhh2	213556	pleckstrin homology domain containing, family H (with MyTH4 domain) member 2	Promoter (1-2kb)	-12.1468	0.0775199	21.4238	0.000325285
17-86916376-86916625	ENSMUSG00000037689	Tmem247	78469	transmembrane protein 247	Promoter (<=1kb)	5.95866	0.00302752	-6.6144	0.000852622
17-86916501-86916750	ENSMUSG00000037689	Tmem247	78469	transmembrane protein 247	Promoter (<=1kb)	5.30675	0.0615348	-6.57269	0.0119538
17-87799626-87799875	ENSMUSG00000050138	Kcnk12	210741	potassium channel, subfamily K, member 12	Promoter (1-2kb)	16.8155	0.000261653	-19.6126	2.13516e-05
18-14781876-14782125	ENSMUSG00000054321	Taf4b	72504	TATA-box binding protein associated factor 4b	Promoter (1-2kb)	24.258	7.52072e-10	-15.4121	0.00469813
18-23753876-23754125	ENSMUSG00000024277	Mapre2	212307	microtubule-associated protein, RP/EB family, member 2	Promoter (<=1kb)	-7.93158	0.00620487	9.86131	0.002058
18-23775501-23775750	ENSMUSG00000098607	Mir6360	102465185	microRNA 6360	Promoter (<=1kb)	13.6835	0.00362081	-23.1951	1.77993e-08
18-24022001-24022250	ENSMUSG00000051469	Zfp24	59057	zinc finger protein 24	Promoter (1-2kb)	-8.0779	0.0609954	21.8734	2.49099e-12
18-34330251-34330500	ENSMUSG00000014504	Srp19	66384	signal recognition particle 19	Promoter (<=1kb)	-12.0365	4.70517e-05	8.37184	0.0146325
18-34758001-34758250	ENSMUSG00000034300	Fam53c	66306	family with sequence similarity 53, member C	Promoter (<=1kb)	-6.528	0.000948601	5.74824	0.00677348
18-35499376-35499625	ENSMUSG00000024357	Sil1	81500	endoplasmic reticulum chaperone SIL1 homolog (S. cerevisiae)	Promoter (<=1kb)	-15.115	0.00130899	12.1658	0.0169969
18-36952751-36953000	ENSMUSG00000103458	Gm37013	100384868	predicted gene, 37013	Promoter (<=1kb)	5.29039	0.0223834	-10.8988	2.46883e-07
18-36960251-36960500	ENSMUSG00000103092	Pcdha5	12941	protocadherin alpha 5	Promoter (<=1kb)	5.61707	0.0545624	-7.8244	0.00334048
18-37011001-37011250	ENSMUSG00000102206	Pcdha11	12942	protocadherin alpha 11	Promoter (<=1kb)	6.30057	0.0334928	-11.4367	2.26723e-05
18-37265126-37265375	ENSMUSG00000051663	Pcdhb1	93872	protocadherin beta 1	Promoter (<=1kb)	7.02855	0.0106106	-12.3165	8.20823e-06
18-37307626-37307875	ENSMUSG00000045689	Pcdhb4	93875	protocadherin beta 4	Promoter (<=1kb)	15.9216	0.0221146	-17.6932	0.0136606
18-37644626-37644875	ENSMUSG00000051316	Taf7	24074	TATA-box binding protein associated factor 7	Promoter (<=1kb)	8.41234	0.071055	-8.94378	0.0787808
18-37686001-37686250	ENSMUSG00000103677	Pcdhga4	93712	protocadherin gamma subfamily A, 4	Promoter (<=1kb)	7.1797	0.01049	-5.61717	0.0802798
18-37737251-37737500	ENSMUSG00000102440	Pcdhga9	93717	protocadherin gamma subfamily A, 9	Promoter (<=1kb)	-6.30694	0.0112064	9.46737	5.99982e-05
18-38992001-38992250	ENSMUSG00000036452	Arhgap26	71302	Rho GTPase activating protein 26	Promoter (<=1kb)	-14.7178	0.0244821	14.1614	0.0469486
18-43206751-43207000	ENSMUSG00000039954	Stk32a	269019	serine/threonine kinase 32A	Promoter (<=1kb)	-7.47225	0.0267886	8.98683	0.0113588
18-46575001-46575250	ENSMUSG00000056130	Ticam2	225471	toll-like receptor adaptor molecule 2	Promoter (<=1kb)	-12.9032	0.0110346	10.727	0.0568395
18-57353626-57353875	ENSMUSG00000024594	Prrc1	73137	proline-rich coiled-coil 1	Promoter (<=1kb)	-9.02613	0.0389535	9.25814	0.0477948
18-60610626-60610875	ENSMUSG00000043079	Synpo	104027	synaptopodin	Promoter (<=1kb)	-6.30307	0.0610621	8.53579	0.0119041
18-60911376-60911625	ENSMUSG00000036412	Arsi	545260	arylsulfatase i	Promoter (<=1kb)	-8.73044	0.0392166	8.09949	0.0974365
18-60911501-60911750	ENSMUSG00000036412	Arsi	545260	arylsulfatase i	Promoter (<=1kb)	-6.77036	0.0141402	6.58765	0.036268
18-61015376-61015625	ENSMUSG00000052026	Slc6a7	240332	solute carrier family 6 (neurotransmitter transporter, L-proline), member 7	Promoter (1-2kb)	-10.0006	0.000604741	6.13808	0.0822768
18-61164376-61164625	ENSMUSG00000024622	Hmgxb3	106894	HMG box domain containing 3	Promoter (<=1kb)	-19.7767	1.27743e-16	14.1796	3.85345e-08
18-61164501-61164750	ENSMUSG00000024622	Hmgxb3	106894	HMG box domain containing 3	Promoter (1-2kb)	-16.1494	1.52354e-15	10.8405	1.13138e-06
18-65696626-65696875	ENSMUSG00000046610	Oacyl	319888	O-acyltransferase like	Promoter (1-2kb)	-13.1201	0.0520648	13.9031	0.0565951
18-65696751-65697000	ENSMUSG00000046610	Oacyl	319888	O-acyltransferase like	Promoter (1-2kb)	-17.7472	0.0156274	19.5076	0.0138796
18-65697501-65697750	ENSMUSG00000046610	Oacyl	319888	O-acyltransferase like	Promoter (<=1kb)	-5.31254	0.0644723	8.87812	0.0013384
18-66457501-66457750	ENSMUSG00000024521	Pmaip1	58801	phorbol-12-myristate-13-acetate-induced protein 1	Promoter (<=1kb)	-8.03583	0.0511119	10.0326	0.00899135
18-66457626-66457875	ENSMUSG00000024521	Pmaip1	58801	phorbol-12-myristate-13-acetate-induced protein 1	Promoter (<=1kb)	-8.29034	0.00559676	8.17688	0.00984351
18-67344126-67344375	ENSMUSG00000046415	B430212C06Rik	338360	RIKEN cDNA B430212C06 gene	Promoter (<=1kb)	-10.7888	0.00730122	8.68505	0.0790057
18-74731626-74731875	ENSMUSG00000025885	Myo5b	17919	myosin VB	Promoter (1-2kb)	-9.05983	0.00544658	14.4002	7.94516e-05
18-74731751-74732000	ENSMUSG00000025885	Myo5b	17919	myosin VB	Promoter (1-2kb)	-5.75052	0.0499844	8.09459	0.00721786
18-77768751-77769000	ENSMUSG00000041840	Haus1	225745	HAUS augmin-like complex, subunit 1	Promoter (<=1kb)	-14.004	0.00495453	17.6984	0.000347646
18-77768876-77769125	ENSMUSG00000041840	Haus1	225745	HAUS augmin-like complex, subunit 1	Promoter (1-2kb)	-31.4241	3.28109e-08	23.8622	2.54313e-05
18-78058126-78058375	ENSMUSG00000091055	Siglec15	620235	sialic acid binding Ig-like lectin 15	Promoter (<=1kb)	-12.6285	0.000318558	20.4346	1.15638e-08
18-78123751-78124000	ENSMUSG00000059336	Slc14a1	108052	solute carrier family 14 (urea transporter), member 1	Promoter (<=1kb)	-6.72436	0.00827746	9.28551	3.40032e-05
18-78123876-78124125	ENSMUSG00000059336	Slc14a1	108052	solute carrier family 14 (urea transporter), member 1	Promoter (<=1kb)	-5.31399	0.000994109	5.43432	0.00131187
18-80365251-80365500	ENSMUSG00000059852	Kcng2	240444	potassium voltage-gated channel, subfamily G, member 2	Promoter (<=1kb)	9.46792	0.000683408	-19.9662	9.75393e-20
18-80365376-80365625	ENSMUSG00000059852	Kcng2	240444	potassium voltage-gated channel, subfamily G, member 2	Promoter (1-2kb)	15.8636	0.00049903	-29.9342	3.46286e-16
19-10739001-10739250	ENSMUSG00000024669	Cd5	12507	CD5 antigen	Promoter (<=1kb)	-7.12152	0.0773689	8.25796	0.0434025
19-26746376-26746625	ENSMUSG00000024921	Smarca2	67155	SWI/SNF related, matrix associated, actin dependent regulator of chromatin, subfamily a, member 2	Promoter (<=1kb)	-13.6519	8.64395e-08	11.588	3.09317e-05
19-26746501-26746750	ENSMUSG00000024921	Smarca2	67155	SWI/SNF related, matrix associated, actin dependent regulator of chromatin, subfamily a, member 2	Promoter (<=1kb)	-12.8908	4.48646e-09	9.10858	0.000257231
19-29410751-29411000	ENSMUSG00000016498	Pdcd1lg2	58205	programmed cell death 1 ligand 2	Promoter (<=1kb)	7.54243	0.0273173	-6.87021	0.0725633
19-3414626-3414875	ENSMUSG00000024907	Gal	14419	galanin	Promoter (<=1kb)	-7.53435	0.0479824	13.3436	0.00023413
19-34191751-34192000	ENSMUSG00000024776	Stambpl1	76630	STAM binding protein like 1	Promoter (<=1kb)	6.41092	0.0237002	-7.39997	0.0138324
19-34476001-34476250	ENSMUSG00000050370	Ch25h	12642	cholesterol 25-hydroxylase	Promoter (<=1kb)	-8.66849	0.0909129	10.9071	0.039296
19-37172376-37172625	ENSMUSG00000097591	A330032B11Rik	319931	RIKEN cDNA A330032B11 gene	Promoter (1-2kb)	9.62611	0.04166	-9.56985	0.0913598
19-37172501-37172750	ENSMUSG00000097591	A330032B11Rik	319931	RIKEN cDNA A330032B11 gene	Promoter (1-2kb)	8.01333	0.00132897	-9.36939	0.00119357
19-3890376-3890625	ENSMUSG00000024843	Chka	12660	choline kinase alpha	Promoter (1-2kb)	-12.6513	0.0935817	13.4921	0.0911618
19-3929501-3929750	ENSMUSG00000024885	Aldh3b1	67689	aldehyde dehydrogenase 3 family, member B1	Promoter (<=1kb)	-9.40092	0.0902081	10.4107	0.0725633
19-3929626-3929875	ENSMUSG00000024885	Aldh3b1	67689	aldehyde dehydrogenase 3 family, member B1	Promoter (<=1kb)	-7.76913	0.0478985	10.7684	0.00322699
19-40994501-40994750	ENSMUSG00000061132	Blnk	17060	B cell linker	Promoter (<=1kb)	-8.93355	0.0564415	10.64	0.0262411
19-40995626-40995875	ENSMUSG00000061132	Blnk	17060	B cell linker	Promoter (1-2kb)	-8.59283	0.0863699	12.0477	0.0118723
19-4171376-4171625	ENSMUSG00000075289	Carns1	107239	carnosine synthase 1	Promoter (<=1kb)	-9.2908	0.043919	9.60058	0.0821609
19-42045626-42045875	ENSMUSG00000025176	Hoga1	67432	4-hydroxy-2-oxoglutarate aldolase 1	Promoter (<=1kb)	-7.06973	0.0243259	9.36199	0.00426317
19-42202251-42202500	ENSMUSG00000018822	Sfrp5	54612	secreted frizzled-related sequence protein 5	Promoter (<=1kb)	-7.2671	0.0402655	8.96696	0.00135908
19-42433126-42433375	ENSMUSG00000042401	Crtac1	72832	cartilage acidic protein 1	Promoter (1-2kb)	-5.64865	0.0418637	8.17108	0.00179264
19-42780001-42780250	ENSMUSG00000025188	Hps1	192236	HPS1, biogenesis of lysosomal organelles complex 3 subunit 1	Promoter (<=1kb)	-5.10966	0.0333262	5.1183	0.0863506
19-44202501-44202750	ENSMUSG00000025202	Scd3	30049	stearoyl-coenzyme A desaturase 3	Promoter (<=1kb)	-15.2646	0.00198063	11.2284	0.060347
19-44202626-44202875	ENSMUSG00000025202	Scd3	30049	stearoyl-coenzyme A desaturase 3	Promoter (<=1kb)	-15.9532	0.00013239	10.1885	0.0520578
19-44202751-44203000	ENSMUSG00000025202	Scd3	30049	stearoyl-coenzyme A desaturase 3	Promoter (<=1kb)	-23.6147	0.00117205	20.122	0.0082237
19-44303001-44303250	ENSMUSG00000093315	Mir5114	100628619	microRNA 5114	Promoter (<=1kb)	-5.68111	0.0338796	7.04552	0.00862958
19-44333251-44333500	ENSMUSG00000050195	Scd4	329065	stearoyl-coenzyme A desaturase 4	Promoter (<=1kb)	-15.7671	2.78212e-13	7.11162	0.0378716
19-44556001-44556250	ENSMUSG00000025204	Ndufb8	67264	NADH:ubiquinone oxidoreductase subunit B8	Promoter (<=1kb)	-10.8688	0.0101941	10.1285	0.0501118
19-45816251-45816500	ENSMUSG00000025221	Kcnip2	80906	Kv channel-interacting protein 2	Promoter (<=1kb)	7.12545	0.00769607	-6.05123	0.0548819
19-4594126-4594375	ENSMUSG00000024892	Pcx	18563	pyruvate carboxylase	Promoter (<=1kb)	-7.18803	0.0819917	8.1109	0.0601537
19-46622626-46622875	ENSMUSG00000047731	Wbp1l	226178	WW domain binding protein 1 like	Promoter (<=1kb)	-9.52655	0.0545418	10.4272	0.0469486
19-46673001-46673250	ENSMUSG00000003555	Cyp17a1	13074	cytochrome P450, family 17, subfamily a, polypeptide 1	Promoter (<=1kb)	-7.77412	0.0261801	10.4132	0.002047
19-46708001-46708250	ENSMUSG00000003559	As3mt	57344	arsenic (+3 oxidation state) methyltransferase	Promoter (<=1kb)	-14.3918	3.28382e-07	13.6469	0.00033079
19-46708126-46708375	ENSMUSG00000003559	As3mt	57344	arsenic (+3 oxidation state) methyltransferase	Promoter (<=1kb)	-12.7685	8.02274e-05	11.6573	0.0108221
19-47537251-47537500	ENSMUSG00000042694	Stn1	108689	STN1, CST complex subunit	Promoter (<=1kb)	-5.4668	0.0712473	9.71815	2.25353e-05
19-47537376-47537625	ENSMUSG00000042694	Stn1	108689	STN1, CST complex subunit	Promoter (<=1kb)	-9.53139	0.000596071	16.6391	5.38865e-12
19-47537501-47537750	ENSMUSG00000042694	Stn1	108689	STN1, CST complex subunit	Promoter (<=1kb)	-11.2061	0.000490256	11.7322	0.00131894
19-5052251-5052500	ENSMUSG00000024883	Rin1	225870	Ras and Rab interactor 1	Promoter (<=1kb)	-6.9199	0.0802482	7.3165	0.0803823
19-53039126-53039375	ENSMUSG00000025027	Xpnpep1	170750	X-prolyl aminopeptidase (aminopeptidase P) 1, soluble	Promoter (<=1kb)	-7.27436	0.00181543	5.43508	0.0683716
19-5603876-5604125	ENSMUSG00000024926	Kat5	81601	K(lysine) acetyltransferase 5	Promoter (<=1kb)	13.4031	0.00718967	-10.2065	0.0957356
19-5878251-5878500	ENSMUSG00000024818	Slc25a45	107375	solute carrier family 25, member 45	Promoter (<=1kb)	-7.46496	0.0675959	7.78457	0.0918451
19-6016501-6016750	ENSMUSG00000024942	Capn1	12333	calpain 1	Promoter (<=1kb)	13.2068	0.0398481	-12.9827	0.0515829
19-6262626-6262875	ENSMUSG00000065582	Mir194-2	723957	microRNA 194-2	Promoter (1-2kb)	-8.02479	0.0417141	12.1206	0.000949481
19-6543251-6543500	ENSMUSG00000061742	Slc22a12	20521	solute carrier family 22 (organic anion/cation transporter), member 12	Promoter (<=1kb)	7.34623	0.058157	-7.50295	0.0831621
19-6839251-6839500	ENSMUSG00000024952	Rps6ka4	56613	ribosomal protein S6 kinase, polypeptide 4	Promoter (<=1kb)	-8.74872	0.0227277	10.8822	0.00652395
19-7612751-7613000	ENSMUSG00000024973	Hrasls5	66727	HRAS-like suppressor family, member 5	Promoter (<=1kb)	12.9035	0.000845327	-15.8351	9.64047e-05
19-8897001-8897250	ENSMUSG00000071650	Ganab	14376	alpha glucosidase 2 alpha neutral subunit	Promoter (<=1kb)	-5.27022	0.0506208	6.23478	0.0289157
2-101677376-101677625	ENSMUSG00000027164	Traf6	22034	TNF receptor-associated factor 6	Promoter (<=1kb)	-16.4316	0.000500726	12.7587	0.0446815
2-104430626-104430875	ENSMUSG00000084516	Mir1902	100316678	microRNA 1902	Promoter (1-2kb)	-10.3946	0.000808862	9.41072	0.00993821
2-104430751-104431000	ENSMUSG00000084516	Mir1902	100316678	microRNA 1902	Promoter (1-2kb)	-10.3946	0.000808862	9.41072	0.00993821
2-105674501-105674750	ENSMUSG00000027168	Pax6	18508	paired box 6	Promoter (<=1kb)	-6.48969	0.00193828	5.17996	0.0446893
2-109916876-109917125	ENSMUSG00000050199	Lgr4	107515	leucine-rich repeat-containing G protein-coupled receptor 4	Promoter (<=1kb)	-12.4462	0.0537377	14.7597	0.0221554
2-110305876-110306125	ENSMUSG00000041660	Bbox1	170442	butyrobetaine (gamma), 2-oxoglutarate dioxygenase 1 (gamma-butyrobetaine hydroxylase)	Promoter (<=1kb)	-12.5066	0.000259665	8.82353	0.0369065
2-112284626-112284875	ENSMUSG00000027130	Slc12a6	107723	solute carrier family 12, member 6	Promoter (<=1kb)	-5.15127	0.0520073	5.73836	0.0313165
2-119210251-119210500	ENSMUSG00000068580	Zfyve19	72008	zinc finger, FYVE domain containing 19	Promoter (<=1kb)	-8.71757	0.0693179	10.2091	0.0394639
2-119796501-119796750	ENSMUSG00000027298	Tyro3	22174	TYRO3 protein tyrosine kinase 3	Promoter (<=1kb)	-15.8443	0.00887724	24.6638	3.36093e-05
2-119796626-119796875	ENSMUSG00000027298	Tyro3	22174	TYRO3 protein tyrosine kinase 3	Promoter (<=1kb)	-12.8746	0.00440282	18.2937	7.19448e-05
2-120033376-120033625	ENSMUSG00000098488	Pla2g4b	211429	phospholipase A2, group IVB (cytosolic)	Promoter (<=1kb)	-9.31345	0.000823448	8.36197	0.00616654
2-120289626-120289875	ENSMUSG00000070719	Pla2g4d	78390	phospholipase A2, group IVD	Promoter (<=1kb)	-15.6408	0.0189454	36.8263	1.65945e-09
2-120289751-120290000	ENSMUSG00000070719	Pla2g4d	78390	phospholipase A2, group IVD	Promoter (<=1kb)	-9.05034	0.0664346	19.5802	6.64962e-06
2-120476126-120476375	ENSMUSG00000079110	Capn3	12335	calpain 3	Promoter (<=1kb)	28.468	1.13105e-17	-36.2302	7.38325e-26
2-120476251-120476500	ENSMUSG00000079110	Capn3	12335	calpain 3	Promoter (<=1kb)	26.1932	3.72477e-17	-34.1421	1.32697e-25
2-121085876-121086125	ENSMUSG00000053675	Tgm5	74176	transglutaminase 5	Promoter (<=1kb)	-10.2212	0.0411174	15.7858	0.000851407
2-121288126-121288375	ENSMUSG00000027254	Map1a	17754	microtubule-associated protein 1 A	Promoter (1-2kb)	19.9163	0.00225826	-22.8035	0.000982158
2-121412376-121412625	ENSMUSG00000033486	Catsper2	212670	cation channel, sperm associated 2	Promoter (<=1kb)	11.8543	0.00365538	-8.90251	0.0789907
2-125506876-125507125	ENSMUSG00000027204	Fbn1	14118	fibrillin 1	Promoter (<=1kb)	-8.21444	0.00107311	10.8968	2.92653e-05
2-125507001-125507250	ENSMUSG00000027204	Fbn1	14118	fibrillin 1	Promoter (<=1kb)	-10.1917	0.000201302	11.4717	0.00017618
2-126034376-126034625	ENSMUSG00000027208	Fgf7	14178	fibroblast growth factor 7	Promoter (<=1kb)	-9.49791	0.00985577	9.6243	0.0141918
2-127069626-127069875	ENSMUSG00000001999	Blvra	109778	biliverdin reductase A	Promoter (<=1kb)	-9.19589	0.0921097	25.6046	1.19102e-07
2-127337501-127337750	ENSMUSG00000050468	Astl	215095	astacin-like metalloendopeptidase (M12 family)	Promoter (<=1kb)	-12.0359	1.92061e-05	6.88841	0.0808639
2-127483751-127484000	ENSMUSG00000079056	Kcnip3	56461	Kv channel interacting protein 3, calsenilin	Promoter (1-2kb)	-6.84746	0.0468378	13.3124	2.79819e-06
2-127483876-127484125	ENSMUSG00000079056	Kcnip3	56461	Kv channel interacting protein 3, calsenilin	Promoter (1-2kb)	-8.84879	0.0240864	13.1494	0.00027626
2-127541001-127541250	ENSMUSG00000027376	Prom2	192212	prominin 2	Promoter (<=1kb)	-7.53958	0.000304625	6.09264	0.0171593
2-132030626-132030875	ENSMUSG00000027339	Rassf2	215653	Ras association (RalGDS/AF-6) domain family member 2	Promoter (<=1kb)	-7.18567	0.0288103	8.21147	0.0107099
2-132030751-132031000	ENSMUSG00000027339	Rassf2	215653	Ras association (RalGDS/AF-6) domain family member 2	Promoter (<=1kb)	-9.38579	0.0113476	9.58565	0.0175677
2-133551751-133552000	ENSMUSG00000027358	Bmp2	12156	bone morphogenetic protein 2	Promoter (<=1kb)	-7.76361	0.00261794	6.81349	0.0254233
2-142902501-142902750	ENSMUSG00000086504	Kif16bos	75053	kinesin family member 16B, opposite strand	Promoter (<=1kb)	-8.24299	2.85512e-06	10.0151	1.929e-08
2-142902626-142902875	ENSMUSG00000086504	Kif16bos	75053	kinesin family member 16B, opposite strand	Promoter (<=1kb)	-5.34218	0.000571856	5.981	0.000260613
2-144190626-144190875	ENSMUSG00000074758	Gm5535	433481	predicted gene 5535	Promoter (<=1kb)	-7.46272	0.0194675	8.60405	0.0107735
2-144190751-144191000	ENSMUSG00000074758	Gm5535	433481	predicted gene 5535	Promoter (<=1kb)	-9.81497	0.00906189	10.508	0.00894658
2-144564251-144564500	ENSMUSG00000027429	Sec23b	27054	SEC23 homolog B, COPII coat complex component	Promoter (<=1kb)	-7.39461	0.000994109	16.7314	1.57841e-12
2-144564376-144564625	ENSMUSG00000027429	Sec23b	27054	SEC23 homolog B, COPII coat complex component	Promoter (<=1kb)	-6.40064	0.000472604	11.9453	2.88084e-10
2-147364251-147364500	ENSMUSG00000037034	Pax1	18503	paired box 1	Promoter (<=1kb)	8.91498	0.00878229	-6.91697	0.0997575
2-151910251-151910500	ENSMUSG00000027460	Angpt4	11602	angiopoietin 4	Promoter (<=1kb)	-8.31873	0.000543987	6.39027	0.0390587
2-154551876-154552125	ENSMUSG00000078129	Actl10	70362	actin-like 10	Promoter (<=1kb)	9.47988	0.0359488	-15.7709	0.000189591
2-158010876-158011125	ENSMUSG00000027650	Tti1	75425	TELO2 interacting protein 1	Promoter (<=1kb)	-6.88285	0.0226045	32.07	1.39729e-22
2-158305376-158305625	ENSMUSG00000016024	Lbp	16803	lipopolysaccharide binding protein	Promoter (<=1kb)	5.85997	0.0666519	-7.3063	0.00765309
2-158539626-158539875	ENSMUSG00000074625	Arhgap40	545481	Rho GTPase activating protein 40	Promoter (1-2kb)	10.6782	0.000502619	-11.3506	0.00905461
2-160880501-160880750	ENSMUSG00000027412	Lpin3	64899	lipin 3	Promoter (<=1kb)	-5.37549	0.0892014	9.44617	0.000755046
2-165060501-165060750	ENSMUSG00000017652	Cd40	21939	CD40 antigen	Promoter (1-2kb)	-6.11568	0.0189033	6.05439	0.0366509
2-165503626-165503875	ENSMUSG00000027661	Slc2a10	170441	solute carrier family 2 (facilitated glucose transporter), member 10	Promoter (<=1kb)	-6.52144	0.0451787	11.8312	1.73519e-05
2-165503751-165504000	ENSMUSG00000027661	Slc2a10	170441	solute carrier family 2 (facilitated glucose transporter), member 10	Promoter (<=1kb)	-6.30794	5.75611e-05	8.3202	3.52163e-07
2-166273876-166274125	ENSMUSG00000084840	Gm11468	670775	predicted gene 11468	Promoter (<=1kb)	-8.24201	0.00803376	8.16857	0.0210827
2-168156376-168156625	ENSMUSG00000087648	E130018N17Rik	77017	RIKEN cDNA E130018N17 gene	Promoter (1-2kb)	-10.2536	0.0223395	8.84766	0.0916402
2-168956126-168956375	ENSMUSG00000027551	Zfp64	22722	zinc finger protein 64	Promoter (<=1kb)	-6.3837	0.0863115	9.10161	0.00965439
2-173702001-173702250	ENSMUSG00000098588	Mir6340	102465173	microRNA 6340	Promoter (<=1kb)	12.1263	0.000295634	-9.85261	0.0151202
2-173702126-173702375	ENSMUSG00000098588	Mir6340	102465173	microRNA 6340	Promoter (<=1kb)	14.7027	1.45756e-07	-12.7546	0.000104544
2-17732251-17732500	ENSMUSG00000053702	Nebl	74103	nebulette	Promoter (<=1kb)	-10.8022	0.0733885	13.0574	0.0336813
2-180227001-180227250	ENSMUSG00000015647	Lama5	16776	laminin, alpha 5	Promoter (1-2kb)	-15.7824	0.000159212	11.5133	0.0212236
2-18039626-18039875	ENSMUSG00000054057	A930004D18Rik	77940	RIKEN cDNA A930004D18 gene	Promoter (1-2kb)	7.04343	0.0279897	-6.27999	0.07553
2-18055001-18055250	ENSMUSG00000026743	Mllt10	17354	myeloid/lymphoid or mixed-lineage leukemia; translocated to, 10	Promoter (<=1kb)	-15.7435	2.78628e-06	8.31108	0.085665
2-18055126-18055375	ENSMUSG00000026743	Mllt10	17354	myeloid/lymphoid or mixed-lineage leukemia; translocated to, 10	Promoter (<=1kb)	-14.8734	7.21917e-10	8.1808	0.00941514
2-180588626-180588875	ENSMUSG00000049401	Ogfr	72075	opioid growth factor receptor	Promoter (<=1kb)	-7.40294	0.0105822	7.66082	0.0193812
2-180588751-180589000	ENSMUSG00000049401	Ogfr	72075	opioid growth factor receptor	Promoter (<=1kb)	-9.44663	0.0536912	14.2249	0.00310856
2-180986001-180986250	ENSMUSG00000016356	Col20a1	73368	collagen, type XX, alpha 1	Promoter (<=1kb)	-22.904	9.93095e-05	13.3838	0.0550444
2-181158001-181158250	ENSMUSG00000016349	Eef1a2	13628	eukaryotic translation elongation factor 1 alpha 2	Promoter (<=1kb)	-8.63004	0.0484396	8.28603	0.0811724
2-22894751-22895000	ENSMUSG00000026784	Pdss1	56075	prenyl (solanesyl) diphosphate synthase, subunit 1	Promoter (<=1kb)	-12.8575	6.2832e-05	8.84421	0.0306536
2-24152376-24152625	ENSMUSG00000026985	Il1f8	69677	interleukin 1 family, member 8	Promoter (<=1kb)	25.1388	4.90401e-13	-14.1254	0.0119361
2-25577001-25577250	ENSMUSG00000036504	Phpt1	75454	phosphohistidine phosphatase 1	Promoter (1-2kb)	5.85673	0.0056765	-5.35435	0.0404309
2-25736501-25736750	ENSMUSG00000079539	Obp2b	383678	odorant binding protein 2B	Promoter (<=1kb)	-8.91491	0.0411739	10.1018	0.0388697
2-26591251-26591500	ENSMUSG00000065540	Mir126a	387145	microRNA 126a	Promoter (<=1kb)	-6.53898	3.26342e-05	5.73195	0.00160753
2-26591376-26591625	ENSMUSG00000105799	Mir126b	102465787	microRNA 126b	Promoter (<=1kb)	-6.05307	0.00284379	5.84941	0.0111088
2-27096751-27097000	ENSMUSG00000036040	Adamtsl2	77794	ADAMTS-like 2	Promoter (<=1kb)	10.5679	0.0140909	-9.0774	0.0793117
2-27676001-27676250	ENSMUSG00000015846	Rxra	20181	retinoid X receptor alpha	Promoter (<=1kb)	-7.85686	0.00668256	6.47837	0.0802732
2-27676126-27676375	ENSMUSG00000015846	Rxra	20181	retinoid X receptor alpha	Promoter (<=1kb)	-6.02628	0.0008655	6.4745	0.00213743
2-30078751-30079000	ENSMUSG00000026785	Pkn3	263803	protein kinase N3	Promoter (<=1kb)	-10.0565	0.0488756	11.4838	0.0286715
2-30355126-30355375	ENSMUSG00000026860	Sh3glb2	227700	SH3-domain GRB2-like endophilin B2	Promoter (<=1kb)	-7.50882	0.0435013	8.75702	0.0358903
2-30355251-30355500	ENSMUSG00000026860	Sh3glb2	227700	SH3-domain GRB2-like endophilin B2	Promoter (<=1kb)	-8.08335	0.033404	8.71091	0.0431667
2-31810501-31810750	ENSMUSG00000043102	Qrfp	227717	pyroglutamylated RFamide peptide	Promoter (<=1kb)	-6.72577	0.00968543	8.21571	0.00222779
2-31810626-31810875	ENSMUSG00000043102	Qrfp	227717	pyroglutamylated RFamide peptide	Promoter (<=1kb)	-5.83321	0.0330118	9.28942	0.000308575
2-32362001-32362250	ENSMUSG00000039205	Ciz1	68379	CDKN1A interacting zinc finger protein 1	Promoter (<=1kb)	-8.94647	0.0463364	10.716	0.0214647
2-32362126-32362375	ENSMUSG00000039205	Ciz1	68379	CDKN1A interacting zinc finger protein 1	Promoter (<=1kb)	-11.4847	0.00507525	12.6637	0.00389316
2-32817251-32817500	ENSMUSG00000026797	Stxbp1	20910	syntaxin binding protein 1	Promoter (<=1kb)	-11.0781	0.00289792	8.45326	0.0892816
2-34775001-34775250	ENSMUSG00000026864	Hspa5	14828	heat shock protein 5	Promoter (<=1kb)	-12.9561	0.0566868	12.2153	0.078992
2-35557751-35558000	ENSMUSG00000026883	Dab2ip	69601	disabled 2 interacting protein	Promoter (<=1kb)	-9.37494	0.00272322	8.20722	0.0285374
2-35558251-35558500	ENSMUSG00000026883	Dab2ip	69601	disabled 2 interacting protein	Promoter (<=1kb)	-10.9125	8.56386e-05	7.69232	0.0326395
2-4558876-4559125	ENSMUSG00000026657	Frmd4a	209630	FERM domain containing 4A	Promoter (<=1kb)	-9.29972	0.00141937	9.52822	0.00193698
2-4559001-4559250	ENSMUSG00000026657	Frmd4a	209630	FERM domain containing 4A	Promoter (<=1kb)	-7.72969	0.006561	9.4328	0.000417452
2-51627126-51627375	ENSMUSG00000056115	Tas2r134	387511	taste receptor, type 2, member 134	Promoter (<=1kb)	11.882	0.0191977	-14.534	0.00271504
2-51627251-51627500	ENSMUSG00000056115	Tas2r134	387511	taste receptor, type 2, member 134	Promoter (<=1kb)	14.6163	0.022045	-15.0246	0.0276807
2-59645501-59645750	ENSMUSG00000035168	Tanc1	66860	tetratricopeptide repeat, ankyrin repeat and coiled-coil containing 1	Promoter (1-2kb)	-11.8854	0.000147844	8.87839	0.0327829
2-59645626-59645875	ENSMUSG00000035168	Tanc1	66860	tetratricopeptide repeat, ankyrin repeat and coiled-coil containing 1	Promoter (<=1kb)	-11.8854	0.000147844	8.87839	0.0327829
2-59878126-59878375	ENSMUSG00000026988	Wdsub1	72137	WD repeat, SAM and U-box domain containing 1	Promoter (<=1kb)	-5.84532	0.000653053	5.45794	0.00267241
2-60126376-60126625	ENSMUSG00000026987	Baz2b	407823	bromodomain adjacent to zinc finger domain, 2B	Promoter (<=1kb)	-11.611	0.0621398	13.4406	0.0221439
2-6212876-6213125	ENSMUSG00000039063	Echdc3	67856	enoyl Coenzyme A hydratase domain containing 3	Promoter (<=1kb)	6.22677	0.00929468	-6.41615	0.015876
2-70095751-70096000	ENSMUSG00000042064	Myo3b	329421	myosin IIIB	Promoter (<=1kb)	5.90368	0.0916472	-6.79078	0.0821385
2-71117751-71118000	ENSMUSG00000027015	Cybrd1	73649	cytochrome b reductase 1	Promoter (<=1kb)	-6.6755	0.00989092	6.80247	0.016574
2-75939126-75939375	ENSMUSG00000075273	Ttc30b	72421	tetratricopeptide repeat domain 30B	Promoter (<=1kb)	-14.4512	7.07302e-06	11.1285	0.00399933
2-75939251-75939500	ENSMUSG00000075273	Ttc30b	72421	tetratricopeptide repeat domain 30B	Promoter (<=1kb)	-8.72625	0.0871728	10.5955	0.0487394
2-84838626-84838875	ENSMUSG00000027075	Slc43a1	72401	solute carrier family 43, member 1	Promoter (<=1kb)	-7.61008	0.0202437	6.65483	0.0905611
2-87694501-87694750	ENSMUSG00000075151	Olfr1136	258653	olfactory receptor 1136	Promoter (<=1kb)	17.4561	0.00498364	-24.916	1.27206e-05
2-87694626-87694875	ENSMUSG00000075151	Olfr1136	258653	olfactory receptor 1136	Promoter (<=1kb)	15.4971	0.00657977	-22.5799	4.0623e-05
2-88730126-88730375	ENSMUSG00000075119	Olfr1197	433449	olfactory receptor 1197	Promoter (<=1kb)	-9.04552	0.0863846	15.2525	0.00169232
2-90253876-90254125	ENSMUSG00000075063	Olfr142	406186	olfactory receptor 142	Promoter (<=1kb)	-22.2907	3.02224e-07	24.3035	2.51132e-07
2-91096501-91096750	ENSMUSG00000002111	Spi1	20375	spleen focus forming virus (SFFV) proviral integration oncogene	Promoter (<=1kb)	-6.81637	0.0462889	6.56247	0.0832662
2-92371001-92371250	ENSMUSG00000040434	Large2	228366	LARGE xylosyl- and glucuronyltransferase 2	Promoter (<=1kb)	-5.09841	0.064415	7.53754	0.00105374
2-94011001-94011250	ENSMUSG00000040174	Alkbh3	69113	alkB homolog 3, alpha-ketoglutarate-dependent dioxygenase	Promoter (<=1kb)	-8.45482	2.05729e-08	6.82603	0.000342805
2-94011126-94011375	ENSMUSG00000040174	Alkbh3	69113	alkB homolog 3, alpha-ketoglutarate-dependent dioxygenase	Promoter (<=1kb)	-10.4102	1.08351e-07	8.05777	0.00155627
3-10198126-10198375	ENSMUSG00000027528	Fabp9	21884	fatty acid binding protein 9, testis	Promoter (<=1kb)	8.36869	0.0671299	-9.60911	0.0268708
3-10198251-10198500	ENSMUSG00000027528	Fabp9	21884	fatty acid binding protein 9, testis	Promoter (<=1kb)	8.51114	0.0656407	-11.9775	0.00194374
3-106486126-106486375	ENSMUSG00000027901	Dennd2d	72121	DENN/MADD domain containing 2D	Promoter (<=1kb)	-5.922	0.0255946	5.58027	0.0601508
3-106487001-106487250	ENSMUSG00000027901	Dennd2d	72121	DENN/MADD domain containing 2D	Promoter (<=1kb)	-17.8015	0.00017611	8.80542	0.0978374
3-107038626-107038875	ENSMUSG00000056145	AI504432	229694	expressed sequence AI504432	Promoter (<=1kb)	5.33006	0.0847641	-6.19102	0.0581414
3-107182501-107182750	ENSMUSG00000042861	Kcna10	242151	potassium voltage-gated channel, shaker-related subfamily, member 10	Promoter (<=1kb)	-9.94927	0.00141509	8.71857	0.0255457
3-107760376-107760625	ENSMUSG00000014599	Csf1	12977	colony stimulating factor 1 (macrophage)	Promoter (<=1kb)	-13.4072	7.47926e-05	9.81064	0.0147155
3-121532501-121532750	ENSMUSG00000039865	Slc44a3	213603	solute carrier family 44, member 3	Promoter (<=1kb)	8.30191	0.0474405	-8.18454	0.0933634
3-122044251-122044500	ENSMUSG00000028125	Abca4	11304	ATP-binding cassette, sub-family A (ABC1), member 4	Promoter (<=1kb)	-5.16282	0.0380753	8.7364	7.38358e-05
3-122121501-122121750	ENSMUSG00000028125	Abca4	11304	ATP-binding cassette, sub-family A (ABC1), member 4	Promoter (<=1kb)	-9.58147	0.0735778	12.4246	0.00949677
3-122512251-122512500	ENSMUSG00000028121	Bcar3	29815	breast cancer anti-estrogen resistance 3	Promoter (<=1kb)	-9.02361	0.0428373	12.3085	0.00807016
3-122512376-122512625	ENSMUSG00000028121	Bcar3	29815	breast cancer anti-estrogen resistance 3	Promoter (<=1kb)	-7.18982	0.0971801	9.27994	0.0446751
3-123386751-123387000	ENSMUSG00000028114	Mettl14	210529	methyltransferase like 14	Promoter (<=1kb)	-6.31027	0.0836392	12.8799	1.31078e-05
3-123386876-123387125	ENSMUSG00000028114	Mettl14	210529	methyltransferase like 14	Promoter (<=1kb)	-7.33593	0.00550893	15.0783	6.20518e-11
3-130040751-130041000	ENSMUSG00000001052	Sec24b	99683	Sec24 related gene family, member B (S. cerevisiae)	Promoter (<=1kb)	-10.3443	0.0454576	10.5556	0.0801831
3-137622751-137623000	ENSMUSG00000046818	Ddit4l	73284	DNA-damage-inducible transcript 4-like	Promoter (<=1kb)	-10.9858	8.58662e-05	9.3088	0.00250186
3-137622876-137623125	ENSMUSG00000046818	Ddit4l	73284	DNA-damage-inducible transcript 4-like	Promoter (<=1kb)	-10.3902	5.79138e-05	6.63619	0.0626933
3-146781126-146781375	ENSMUSG00000005034	Prkacb	18749	protein kinase, cAMP dependent, catalytic, beta	Promoter (<=1kb)	-7.05617	0.00342209	7.15727	0.0128174
3-154710876-154711125	ENSMUSG00000078161	Erich3	209601	glutamate rich 3	Promoter (<=1kb)	-12.6751	0.0494259	23.5576	5.51412e-05
3-154711001-154711250	ENSMUSG00000078161	Erich3	209601	glutamate rich 3	Promoter (<=1kb)	-12.5381	0.0215577	28.0093	8.63787e-08
3-17795376-17795625	ENSMUSG00000093073	Mir124a-2	723950	microRNA 124a-2	Promoter (<=1kb)	-9.19502	0.0262024	12.6354	0.000896739
3-20035751-20036000	ENSMUSG00000027615	Hps3	12807	HPS3, biogenesis of lysosomal organelles complex 2 subunit 1	Promoter (<=1kb)	9.83069	0.0926645	-12.2734	0.024813
3-27937751-27938000	ENSMUSG00000027695	Pld1	18805	phospholipase D1	Promoter (<=1kb)	8.60504	0.0956617	-9.24741	0.064789
3-36614251-36614500	ENSMUSG00000037325	Bbs7	71492	Bardet-Biedl syndrome 7 (human)	Promoter (<=1kb)	14.5202	0.000687368	-10.0474	0.0545914
3-37063001-37063250	ENSMUSG00000027719	Adad1	21744	adenosine deaminase domain containing 1 (testis specific)	Promoter (<=1kb)	6.00084	0.0166439	-5.27213	0.0935749
3-37063126-37063375	ENSMUSG00000027719	Adad1	21744	adenosine deaminase domain containing 1 (testis specific)	Promoter (<=1kb)	6.50589	0.00826973	-7.91104	0.00154684
3-52266626-52266875	ENSMUSG00000044167	Foxo1	56458	forkhead box O1	Promoter (1-2kb)	6.16826	0.0449328	-9.57653	0.000781773
3-55141876-55142125	ENSMUSG00000048655	Ccdc169	320604	coiled-coil domain containing 169	Promoter (<=1kb)	9.70816	0.00605154	-16.2665	4.08017e-09
3-55142001-55142250	ENSMUSG00000048655	Ccdc169	320604	coiled-coil domain containing 169	Promoter (<=1kb)	8.86069	0.0324605	-13.6692	9.60804e-05
3-55782251-55782500	ENSMUSG00000056947	Mab21l1	17116	mab-21-like 1 (C. elegans)	Promoter (<=1kb)	-6.13113	0.0751919	6.26952	0.0861957
3-57576501-57576750	ENSMUSG00000027803	Wwtr1	97064	WW domain containing transcription regulator 1	Promoter (<=1kb)	-10.4222	2.73398e-06	7.25342	0.0269837
3-75957751-75958000	ENSMUSG00000034109	Golim4	73124	golgi integral membrane protein 4	Promoter (<=1kb)	-13.5087	0.050795	14.9482	0.0585614
3-75957876-75958125	ENSMUSG00000034109	Golim4	73124	golgi integral membrane protein 4	Promoter (<=1kb)	-13.5087	0.050795	14.9482	0.0585614
3-84481126-84481375	ENSMUSG00000041842	Fhdc1	229474	FH2 domain containing 1	Promoter (<=1kb)	-5.99953	0.0304874	11.2595	2.71559e-08
3-84481251-84481500	ENSMUSG00000041842	Fhdc1	229474	FH2 domain containing 1	Promoter (<=1kb)	-5.97771	0.0200359	10.5442	5.18381e-07
3-86083751-86084000	ENSMUSG00000028082	Sh3d19	27059	SH3 domain protein D19	Promoter (<=1kb)	-9.71217	0.00263138	6.5302	0.0975753
3-86547376-86547625	ENSMUSG00000028080	Lrba	80877	LPS-responsive beige-like anchor	Promoter (<=1kb)	-10.6214	1.34295e-09	5.24771	0.0465004
3-87175251-87175500	ENSMUSG00000041734	Kirrel	170643	kirre like nephrin family adhesion molecule 1	Promoter (<=1kb)	-7.5189	0.000977938	6.93252	0.00916364
3-88365876-88366125	ENSMUSG00000041423	Paqr6	68957	progestin and adipoQ receptor family member VI	Promoter (<=1kb)	-12.8041	7.87989e-07	6.41626	0.0806615
3-88484501-88484750	ENSMUSG00000028063	Lmna	16905	lamin A	Promoter (<=1kb)	-7.3988	0.0593486	7.65117	0.0814447
3-88915626-88915875	ENSMUSG00000068922	Msto1	229524	misato 1, mitochondrial distribution and morphology regulator	Promoter (1-2kb)	-6.84391	0.0856023	7.79646	0.068484
3-89136501-89136750	ENSMUSG00000041237	Pklr	18770	pyruvate kinase liver and red blood cell	Promoter (<=1kb)	-12.8167	0.00462313	12.3315	0.0212732
3-89519501-89519750	ENSMUSG00000000794	Kcnn3	140493	potassium intermediate/small conductance calcium-activated channel, subfamily N, member 3	Promoter (<=1kb)	13.6983	0.0177081	-13.4894	0.0602031
3-92338751-92339000	ENSMUSG00000042212	Sprr2d	20758	small proline-rich protein 2D	Promoter (<=1kb)	-12.4484	0.0293279	11.1781	0.0817303
3-92338876-92339125	ENSMUSG00000042212	Sprr2d	20758	small proline-rich protein 2D	Promoter (<=1kb)	-17.8549	2.35148e-06	18.8915	2.33444e-06
3-93554626-93554875	ENSMUSG00000041959	S100a10	20194	S100 calcium binding protein A10 (calpactin)	Promoter (<=1kb)	-5.36438	0.0911773	6.32821	0.0386921
3-95110751-95111000	ENSMUSG00000008958	Vps72	21427	vacuolar protein sorting 72	Promoter (<=1kb)	-6.47063	0.00185648	5.27959	0.0368918
3-96168501-96168750	ENSMUSG00000045934	Mtmr11	194126	myotubularin related protein 11	Promoter (<=1kb)	12.2297	0.0279841	-14.5613	0.0130136
3-96168626-96168875	ENSMUSG00000045934	Mtmr11	194126	myotubularin related protein 11	Promoter (<=1kb)	11.2736	0.062816	-13.7141	0.0320054
3-96669626-96669875	ENSMUSG00000038354	Ankrd35	213121	ankyrin repeat domain 35	Promoter (<=1kb)	-9.18297	0.0520179	9.12353	0.0882723
3-96828251-96828500	ENSMUSG00000038298	Pdzk1	59020	PDZ domain containing 1	Promoter (<=1kb)	-5.62195	0.0886842	6.82864	0.059703
4-101357876-101358125	ENSMUSG00000086782	E130102H24Rik	77866	RIKEN cDNA E130102H24 gene	Promoter (1-2kb)	-17.188	3.31752e-07	9.07322	0.0785983
4-101358001-101358250	ENSMUSG00000086782	E130102H24Rik	77866	RIKEN cDNA E130102H24 gene	Promoter (1-2kb)	-10.0021	0.00846206	9.35512	0.0379082
4-106622251-106622500	ENSMUSG00000034919	Ttc22	230576	tetratricopeptide repeat domain 22	Promoter (<=1kb)	-8.14481	0.00112818	8.98333	0.000689194
4-106622376-106622625	ENSMUSG00000034919	Ttc22	230576	tetratricopeptide repeat domain 22	Promoter (<=1kb)	-9.44847	6.99487e-06	9.54031	4.64364e-05
4-106622501-106622750	ENSMUSG00000034919	Ttc22	230576	tetratricopeptide repeat domain 22	Promoter (<=1kb)	-7.89079	0.000181751	9.84702	1.54691e-05
4-107968126-107968375	ENSMUSG00000008932	Slc1a7	242607	solute carrier family 1 (glutamate transporter), member 7	Promoter (<=1kb)	-7.7847	0.023999	6.71877	0.0976903
4-108407001-108407250	ENSMUSG00000028597	Gpx7	67305	glutathione peroxidase 7	Promoter (<=1kb)	-5.50521	0.0467674	6.1337	0.0370431
4-109039376-109039625	ENSMUSG00000053510	Nrd1	230598	nardilysin, N-arginine dibasic convertase, NRD convertase 1	Promoter (<=1kb)	-14.5658	0.00726352	14.8474	0.0154982
4-109235001-109235250	ENSMUSG00000028558	Calr4	108802	calreticulin 4	Promoter (<=1kb)	-14.866	0.000158635	11.4524	0.0201817
4-109235126-109235375	ENSMUSG00000028558	Calr4	108802	calreticulin 4	Promoter (<=1kb)	-13.7074	0.000177637	9.24991	0.0502422
4-117018626-117018875	ENSMUSG00000028683	Eif2b3	108067	eukaryotic translation initiation factor 2B, subunit 3	Promoter (<=1kb)	-9.60161	0.0130226	7.72917	0.0783752
4-119383751-119384000	ENSMUSG00000028637	Ccdc30	73332	coiled-coil domain containing 30	Promoter (<=1kb)	-9.81818	0.0536249	22.6336	1.43851e-07
4-119383876-119384125	ENSMUSG00000028637	Ccdc30	73332	coiled-coil domain containing 30	Promoter (<=1kb)	-12.9032	0.0214037	23.256	1.36144e-05
4-123614751-123615000	ENSMUSG00000028649	Macf1	11426	microtubule-actin crosslinking factor 1	Promoter (1-2kb)	-13.3333	0.03022	12.5902	0.064884
4-125922501-125922750	ENSMUSG00000085562	2610028E06Rik	72395	RIKEN cDNA 2610028E06 gene	Promoter (<=1kb)	-12.6436	0.0539815	13.1189	0.0580561
4-126148001-126148250	ENSMUSG00000050212	Eva1b	230752	eva-1 homolog B (C. elegans)	Promoter (<=1kb)	-6.76722	0.0206794	8.55952	0.0031055
4-127331376-127331625	ENSMUSG00000042367	Gjb3	14620	gap junction protein, beta 3	Promoter (<=1kb)	-11.3741	3.31579e-07	10.079	0.000215436
4-127331501-127331750	ENSMUSG00000042367	Gjb3	14620	gap junction protein, beta 3	Promoter (<=1kb)	-11.5373	0.00229555	10.4754	0.0293163
4-129105126-129105375	ENSMUSG00000028786	Tmem54	66260	transmembrane protein 54	Promoter (<=1kb)	-12.109	0.000371785	8.93458	0.0423461
4-129557876-129558125	ENSMUSG00000000409	Lck	16818	lymphocyte protein tyrosine kinase	Promoter (<=1kb)	16.4596	0.0579342	-22.0017	0.00453925
4-129625001-129625250	ENSMUSG00000028795	Ccdc28b	66264	coiled coil domain containing 28B	Promoter (1-2kb)	7.5381	0.0488275	-8.70652	0.0268983
4-129625126-129625375	ENSMUSG00000028795	Ccdc28b	66264	coiled coil domain containing 28B	Promoter (1-2kb)	7.5381	0.0488275	-8.70652	0.0268983
4-130053251-130053500	ENSMUSG00000040690	Col16a1	107581	collagen, type XVI, alpha 1	Promoter (1-2kb)	-6.85455	0.0411434	7.76277	0.0637856
4-130141001-130141250	ENSMUSG00000028778	Hcrtr1	230777	hypocretin (orexin) receptor 1	Promoter (1-2kb)	-10.4564	0.0419665	11.4648	0.0508735
4-130167501-130167750	ENSMUSG00000028776	Tinagl1	94242	tubulointerstitial nephritis antigen-like 1	Promoter (<=1kb)	-10.7302	5.33231e-06	10.7801	4.48512e-05
4-130167626-130167875	ENSMUSG00000028776	Tinagl1	94242	tubulointerstitial nephritis antigen-like 1	Promoter (1-2kb)	-12.5861	5.04758e-06	12.4392	4.52192e-05
4-132974001-132974250	ENSMUSG00000028874	Fgr	14191	FGR proto-oncogene, Src family tyrosine kinase	Promoter (<=1kb)	-9.03229	0.00544625	12.5955	4.10212e-05
4-133176376-133176625	ENSMUSG00000028868	Wasf2	242687	WAS protein family, member 2	Promoter (<=1kb)	-5.8934	0.0459849	5.73703	0.0849288
4-134203751-134204000	ENSMUSG00000073747	Gm7534	665186	predicted gene 7534	Promoter (<=1kb)	-6.24528	0.0237116	5.5209	0.0749073
4-134768876-134769125	ENSMUSG00000037295	Ldlrap1	100017	low density lipoprotein receptor adaptor protein 1	Promoter (<=1kb)	-7.63298	0.0010255	7.48502	0.00250231
4-134769001-134769250	ENSMUSG00000037295	Ldlrap1	100017	low density lipoprotein receptor adaptor protein 1	Promoter (<=1kb)	-8.11652	0.000391462	6.30352	0.0136155
4-135987876-135988125	ENSMUSG00000028669	Pithd1	66193	PITH (C-terminal proteasome-interacting domain of thioredoxin-like) domain containing 1	Promoter (<=1kb)	-10.7835	0.000195732	8.392	0.0214039
4-136246501-136246750	ENSMUSG00000001604	Tcea3	21401	transcription elongation factor A (SII), 3	Promoter (<=1kb)	-5.8077	0.0946712	7.44214	0.0233798
4-136899251-136899500	ENSMUSG00000036887	C1qa	12259	complement component 1, q subcomponent, alpha polypeptide	Promoter (<=1kb)	-10.4127	0.0890924	10.523	0.0794638
4-136899376-136899625	ENSMUSG00000036887	C1qa	12259	complement component 1, q subcomponent, alpha polypeptide	Promoter (<=1kb)	-9.90315	0.0918294	9.78474	0.0750995
4-137766751-137767000	ENSMUSG00000028766	Alpl	11647	alkaline phosphatase, liver/bone/kidney	Promoter (<=1kb)	-14.4458	0.00140297	12.4443	0.0190017
4-138368376-138368625	ENSMUSG00000028755	Cda	72269	cytidine deaminase	Promoter (<=1kb)	-10.5035	0.00374455	8.58115	0.0475064
4-143348501-143348750	ENSMUSG00000028584	Lrrc38	242735	leucine rich repeat containing 38	Promoter (1-2kb)	13.6853	0.0124079	-20.8543	6.37245e-05
4-143348626-143348875	ENSMUSG00000028584	Lrrc38	242735	leucine rich repeat containing 38	Promoter (<=1kb)	19.6514	0.000729433	-29.8499	4.98485e-07
4-145510626-145510875	ENSMUSG00000078503	Zfp990	101056073	zinc finger protein 990	Promoter (<=1kb)	-8.50069	1.17548e-05	6.92755	0.00196198
4-145510751-145511000	ENSMUSG00000078503	Zfp990	101056073	zinc finger protein 990	Promoter (<=1kb)	-5.34669	0.0593236	5.60674	0.0696261
4-147492376-147492625	ENSMUSG00000078496	Zfp982	195531	zinc finger protein 982	Promoter (<=1kb)	7.0776	0.0229213	-18.5746	1.72782e-18
4-148052376-148052625	ENSMUSG00000029009	Mthfr	17769	methylenetetrahydrofolate reductase	Promoter (<=1kb)	-5.55626	0.0621263	5.9073	0.0874476
4-148557251-148557500	ENSMUSG00000017264	Exosc10	50912	exosome component 10	Promoter (<=1kb)	-8.40748	0.061393	10.44	0.0254672
4-148601876-148602125	ENSMUSG00000028979	Masp2	17175	mannan-binding lectin serine peptidase 2	Promoter (<=1kb)	-9.76591	0.0189115	13.2669	0.001456
4-148602001-148602250	ENSMUSG00000028979	Masp2	17175	mannan-binding lectin serine peptidase 2	Promoter (<=1kb)	-8.93043	0.0687748	14.8297	0.000644106
4-148625126-148625375	ENSMUSG00000041459	Tardbp	230908	TAR DNA binding protein	Promoter (<=1kb)	-5.83266	0.0608518	6.62984	0.0339803
4-14862751-14863000	ENSMUSG00000028221	Pip4p2	72519	phosphatidylinositol-4,5-bisphosphate 4-phosphatase 2	Promoter (1-2kb)	-10.3734	0.00432293	6.86303	0.0989409
4-148803126-148803375	ENSMUSG00000028977	Casz1	69743	castor zinc finger 1	Promoter (1-2kb)	-9.23338	0.0865286	14.7169	0.00585945
4-149537626-149537875	ENSMUSG00000093403	Mir5616	100885828	microRNA 5616	Promoter (<=1kb)	-7.38921	0.0356524	8.13981	0.0437656
4-149537751-149538000	ENSMUSG00000093403	Mir5616	100885828	microRNA 5616	Promoter (<=1kb)	-10.001	0.0191692	12.9885	0.00705605
4-150067001-150067250	ENSMUSG00000065493	Mir34a	723848	microRNA 34a	Promoter (1-2kb)	-14.9059	1.30741e-05	14.3009	0.000229016
4-150067126-150067375	ENSMUSG00000065493	Mir34a	723848	microRNA 34a	Promoter (1-2kb)	-12.7327	2.3198e-09	11.4607	3.48735e-06
4-150067251-150067500	ENSMUSG00000065493	Mir34a	723848	microRNA 34a	Promoter (<=1kb)	-6.14251	0.0251489	7.63387	0.0132161
4-15149501-15149750	ENSMUSG00000040536	Necab1	69352	N-terminal EF-hand calcium binding protein 1	Promoter (<=1kb)	-7.05728	0.0631013	9.40899	0.0138842
4-152129376-152129625	ENSMUSG00000028943	Espn	56226	espin	Promoter (<=1kb)	-9.18367	0.00812115	9.02986	0.0125501
4-152129876-152130125	ENSMUSG00000028943	Espn	56226	espin	Promoter (<=1kb)	-7.34783	0.0612852	9.87069	0.0109176
4-155010751-155011000	ENSMUSG00000029055	Plch2	269615	phospholipase C, eta 2	Promoter (<=1kb)	-5.90715	0.0630066	7.61912	0.0212609
4-155830626-155830875	ENSMUSG00000065990	Aurkaip1	66077	aurora kinase A interacting protein 1	Promoter (<=1kb)	-10.6634	0.0175963	11.3583	0.032256
4-155841626-155841875	ENSMUSG00000029070	Mxra8	74761	matrix-remodelling associated 8	Promoter (<=1kb)	-12.158	4.68186e-06	7.38052	0.049419
4-155890001-155890250	ENSMUSG00000051557	Pusl1	433813	pseudouridylate synthase-like 1	Promoter (<=1kb)	-49.0215	5.11878e-48	29.5165	5.37928e-16
4-155890126-155890375	ENSMUSG00000051557	Pusl1	433813	pseudouridylate synthase-like 1	Promoter (<=1kb)	-49.0215	5.11878e-48	29.5165	5.37928e-16
4-155961376-155961625	ENSMUSG00000023571	C1qtnf12	67389	C1q and tumor necrosis factor related 12	Promoter (<=1kb)	-19.8044	1.19677e-10	13.4132	0.000189166
4-156026126-156026375	ENSMUSG00000041954	Tnfrsf18	21936	tumor necrosis factor receptor superfamily, member 18	Promoter (<=1kb)	-11.0969	0.00144252	9.96148	0.0128626
4-156026251-156026500	ENSMUSG00000041954	Tnfrsf18	21936	tumor necrosis factor receptor superfamily, member 18	Promoter (<=1kb)	-10.7801	0.00159923	9.6099	0.0150986
4-34688001-34688250	ENSMUSG00000028293	Slc35a1	24060	solute carrier family 35 (CMP-sialic acid transporter), member 1	Promoter (<=1kb)	-13.9843	0.0081846	13.1882	0.0155635
4-34688126-34688375	ENSMUSG00000028293	Slc35a1	24060	solute carrier family 35 (CMP-sialic acid transporter), member 1	Promoter (<=1kb)	-13.9843	0.0081846	13.1882	0.0155635
4-40854751-40855000	ENSMUSG00000028413	B4galt1	14595	UDP-Gal:betaGlcNAc beta 1,4- galactosyltransferase, polypeptide 1	Promoter (<=1kb)	-9.93275	0.00078148	10.2115	0.00239497
4-40854876-40855125	ENSMUSG00000028413	B4galt1	14595	UDP-Gal:betaGlcNAc beta 1,4- galactosyltransferase, polypeptide 1	Promoter (<=1kb)	-6.19784	0.0163091	6.28571	0.0322932
4-42952751-42953000	ENSMUSG00000036052	Dnajb5	56323	DnaJ heat shock protein family (Hsp40) member B5	Promoter (<=1kb)	-7.5451	0.0301309	7.29526	0.0724672
4-42990626-42990875	ENSMUSG00000028452	Vcp	269523	valosin containing protein	Promoter (1-2kb)	-8.15525	0.0941142	10.1244	0.0487394
4-43040876-43041125	ENSMUSG00000036002	Fam214b	230088	family with sequence similarity 214, member B	Promoter (<=1kb)	-7.55058	0.0418668	7.30057	0.0776621
4-43519376-43519625	ENSMUSG00000028464	Tpm2	22004	tropomyosin 2, beta	Promoter (<=1kb)	-15.6305	0.000138231	14.6662	0.0027092
4-43667126-43667375	ENSMUSG00000078716	Tmem8b	242409	transmembrane protein 8B	Promoter (1-2kb)	-14.8993	0.0257867	12.0716	0.0931497
4-43728876-43729125	ENSMUSG00000028475	Spaar	71406	small regulatory polypeptide of amino acid response	Promoter (<=1kb)	-14.4914	0.0124127	14.9565	0.0101777
4-45849001-45849250	ENSMUSG00000028327	Stra6l	74152	STRA6-like	Promoter (<=1kb)	-6.2614	0.0647723	7.65826	0.030088
4-46537876-46538125	ENSMUSG00000039853	Trim14	74735	tripartite motif-containing 14	Promoter (1-2kb)	8.86848	0.0165652	-10.5153	0.0068638
4-46538001-46538250	ENSMUSG00000039853	Trim14	74735	tripartite motif-containing 14	Promoter (1-2kb)	8.49596	0.0368576	-12.4508	0.00199468
4-48474501-48474750	ENSMUSG00000028345	Tex10	269536	testis expressed gene 10	Promoter (1-2kb)	8.86555	0.00731899	-7.06827	0.0779357
4-48474626-48474875	ENSMUSG00000028345	Tex10	269536	testis expressed gene 10	Promoter (1-2kb)	8.86555	0.00731899	-7.06827	0.0779357
4-48663376-48663625	ENSMUSG00000028348	Cavin4	68016	caveolae associated 4	Promoter (<=1kb)	-7.43892	0.00481472	5.48542	0.0941743
4-58500626-58500875	ENSMUSG00000038668	Lpar1	14745	lysophosphatidic acid receptor 1	Promoter (1-2kb)	-6.66325	0.0227736	6.33316	0.037742
4-59439001-59439250	ENSMUSG00000038578	Susd1	634731	sushi domain containing 1	Promoter (<=1kb)	-9.31876	0.0288743	8.75851	0.056148
4-59439126-59439375	ENSMUSG00000038578	Susd1	634731	sushi domain containing 1	Promoter (<=1kb)	-9.04869	0.0438177	11.805	0.00593757
4-6446376-6446625	ENSMUSG00000028245	Nsmaf	18201	neutral sphingomyelinase (N-SMase) activation associated factor	Promoter (<=1kb)	-10.0395	0.080179	13.1729	0.0197698
4-6446501-6446750	ENSMUSG00000028245	Nsmaf	18201	neutral sphingomyelinase (N-SMase) activation associated factor	Promoter (<=1kb)	-7.48357	0.0884792	11.0786	0.00797589
4-87806251-87806500	ENSMUSG00000028496	Mllt3	70122	myeloid/lymphoid or mixed-lineage leukemia; translocated to, 3	Promoter (<=1kb)	-17.0972	5.26639e-05	17.4021	5.13724e-05
4-87806376-87806625	ENSMUSG00000028496	Mllt3	70122	myeloid/lymphoid or mixed-lineage leukemia; translocated to, 3	Promoter (<=1kb)	-16.1361	2.72799e-05	15.8853	4.06043e-05
4-9645001-9645250	ENSMUSG00000028207	Asph	65973	aspartate-beta-hydroxylase	Promoter (1-2kb)	-7.57507	0.0365199	9.05834	0.0156093
5-100821626-100821875	ENSMUSG00000035234	Abraxas1	70681	BRCA1 A complex subunit	Promoter (<=1kb)	10.4319	0.0157113	-9.20255	0.0746536
5-101981376-101981625	ENSMUSG00000043940	Wdfy3	72145	WD repeat and FYVE domain containing 3	Promoter (<=1kb)	7.94766	0.0599026	-10.3554	0.00718206
5-103629251-103629500	ENSMUSG00000029321	Slc10a6	75750	solute carrier family 10 (sodium/bile acid cotransporter family), member 6	Promoter (<=1kb)	9.64541	0.03826	-13.8099	0.00194559
5-108449126-108449375	ENSMUSG00000029490	Mfsd7a	243197	major facilitator superfamily domain containing 7A	Promoter (<=1kb)	-7.88749	0.0849712	11.0738	0.00984851
5-108660876-108661125	ENSMUSG00000004815	Dgkq	110524	diacylglycerol kinase, theta	Promoter (<=1kb)	-19.4648	3.94029e-07	19.3815	3.45649e-06
5-112206001-112206250	ENSMUSG00000101683	1700028D13Rik	75569	RIKEN cDNA 1700028D13 gene	Promoter (<=1kb)	-7.21275	0.00563349	5.53453	0.0727968
5-112324876-112325125	ENSMUSG00000029345	Tfip11	54723	tuftelin interacting protein 11	Promoter (1-2kb)	-13.2802	0.0125417	11.4982	0.0423072
5-112356501-112356750	ENSMUSG00000051503	Gm6583	625424	predicted gene 6583	Promoter (<=1kb)	-5.69864	0.0801602	6.39027	0.0766064
5-112392001-112392250	ENSMUSG00000029348	Asphd2	72898	aspartate beta-hydroxylase domain containing 2	Promoter (<=1kb)	-12.3888	0.0153537	13.1764	0.00857536
5-112392126-112392375	ENSMUSG00000029348	Asphd2	72898	aspartate beta-hydroxylase domain containing 2	Promoter (<=1kb)	-12.3878	0.00291	9.31105	0.0704252
5-113650501-113650750	ENSMUSG00000042190	Cmklr1	14747	chemokine-like receptor 1	Promoter (<=1kb)	-10.1406	1.39704e-05	7.6616	0.00759392
5-113650626-113650875	ENSMUSG00000042190	Cmklr1	14747	chemokine-like receptor 1	Promoter (<=1kb)	-8.80758	0.0142068	8.13161	0.0455352
5-113725376-113725625	ENSMUSG00000042184	1700069L16Rik	381707	RIKEN cDNA 1700069L16 gene	Promoter (<=1kb)	-8.22151	0.0767465	9.02124	0.0849467
5-113882001-113882250	ENSMUSG00000004530	Coro1c	23790	coronin, actin binding protein 1C	Promoter (<=1kb)	-9.40402	9.09279e-05	12.7005	2.1171e-07
5-114922001-114922250	ENSMUSG00000041827	Oasl1	231655	2'-5' oligoadenylate synthetase-like 1	Promoter (<=1kb)	10.3845	0.00325009	-10.0156	0.0160503
5-114922126-114922375	ENSMUSG00000041827	Oasl1	231655	2'-5' oligoadenylate synthetase-like 1	Promoter (<=1kb)	11.9297	0.00367197	-10.3101	0.0346235
5-115484876-115485125	ENSMUSG00000029524	Sirt4	75387	sirtuin 4	Promoter (<=1kb)	-5.99147	0.0475388	7.36751	0.0126628
5-115844001-115844250	ENSMUSG00000029516	Cit	12704	citron	Promoter (1-2kb)	15.7376	0.00149257	-11.2064	0.0778541
5-115844126-115844375	ENSMUSG00000029516	Cit	12704	citron	Promoter (<=1kb)	12.0484	0.0172133	-12.3908	0.0267236
5-116423251-116423500	ENSMUSG00000041548	Hspb8	80888	heat shock protein 8	Promoter (<=1kb)	-13.1139	0.000405168	8.40432	0.0888611
5-117918751-117919000	ENSMUSG00000029361	Nos1	18125	nitric oxide synthase 1, neuronal	Promoter (<=1kb)	-5.65908	0.0620288	8.46774	0.0135696
5-119675626-119675875	ENSMUSG00000018604	Tbx3	21386	T-box 3	Promoter (<=1kb)	-8.22338	0.00196875	8.13531	0.00433513
5-120479876-120480125	ENSMUSG00000029597	Sds	231691	serine dehydratase	Promoter (<=1kb)	17.9502	0.00245377	-15.3232	0.013433
5-120750001-120750250	ENSMUSG00000032690	Oas2	246728	2'-5' oligoadenylate synthetase 2	Promoter (<=1kb)	-6.05558	0.0739162	7.32185	0.0407248
5-124531876-124532125	ENSMUSG00000029392	Rilpl1	75695	Rab interacting lysosomal protein-like 1	Promoter (<=1kb)	-7.90636	0.00803086	6.60617	0.0666602
5-124717876-124718125	ENSMUSG00000038023	Atp6v0a2	21871	ATPase, H+ transporting, lysosomal V0 subunit A2	Promoter (<=1kb)	-7.40905	0.0287161	7.09496	0.0719258
5-125283876-125284125	ENSMUSG00000037936	Scarb1	20778	scavenger receptor class B, member 1	Promoter (<=1kb)	-6.37844	0.0238308	7.30171	0.0131583
5-125530626-125530875	ENSMUSG00000070498	Tmem132b	208151	transmembrane protein 132B	Promoter (<=1kb)	-10.3231	0.010613	9.52947	0.0525626
5-125530751-125531000	ENSMUSG00000070498	Tmem132b	208151	transmembrane protein 132B	Promoter (<=1kb)	-10.757	0.000363071	9.33686	0.0108653
5-128433501-128433750	ENSMUSG00000034310	Tmem132d	243274	transmembrane protein 132D	Promoter (<=1kb)	-11.3344	1.05591e-05	7.48858	0.0267388
5-128433626-128433875	ENSMUSG00000034310	Tmem132d	243274	transmembrane protein 132D	Promoter (<=1kb)	-12.4936	4.81881e-06	9.39598	0.00591374
5-128433751-128434000	ENSMUSG00000034310	Tmem132d	243274	transmembrane protein 132D	Promoter (<=1kb)	-13.0737	0.00680122	16.2888	0.00153054
5-129096626-129096875	ENSMUSG00000044017	Adgrd1	243277	adhesion G protein-coupled receptor D1	Promoter (<=1kb)	-6.04429	0.0975918	6.43118	0.0873713
5-134560001-134560250	ENSMUSG00000085957	Syna	214292	syncytin a	Promoter (<=1kb)	8.81543	4.10909e-06	-10.0218	7.55041e-08
5-134560126-134560375	ENSMUSG00000085957	Syna	214292	syncytin a	Promoter (<=1kb)	8.82819	1.57751e-05	-11.1292	8.45135e-09
5-134560751-134561000	ENSMUSG00000085957	Syna	214292	syncytin a	Promoter (<=1kb)	29.2709	1.59135e-10	-26.3268	6.34996e-07
5-134561876-134562125	ENSMUSG00000085957	Syna	214292	syncytin a	Promoter (1-2kb)	11.6481	1.83205e-05	-12.0327	1.70041e-05
5-134562001-134562250	ENSMUSG00000085957	Syna	214292	syncytin a	Promoter (1-2kb)	15.5832	3.80747e-08	-14.9861	6.49894e-07
5-134947001-134947250	ENSMUSG00000047501	Cldn4	12740	claudin 4	Promoter (<=1kb)	-10.5704	0.000992017	7.54965	0.0917719
5-135022126-135022375	ENSMUSG00000007207	Stx1a	20907	syntaxin 1A (brain)	Promoter (1-2kb)	-10.2092	0.00581484	9.14989	0.0354279
5-135133626-135133875	ENSMUSG00000005373	Mlxipl	58805	MLX interacting protein-like	Promoter (<=1kb)	-5.97966	0.0468423	7.37586	0.0352544
5-135852251-135852500	ENSMUSG00000039860	Srrm3	58212	serine/arginine repetitive matrix 3	Promoter (1-2kb)	-8.04574	0.00159923	5.97113	0.0650468
5-136038001-136038250	ENSMUSG00000042985	Upk3b	100647	uroplakin 3B	Promoter (<=1kb)	9.9958	0.0176465	-9.82066	0.026791
5-136038126-136038375	ENSMUSG00000042985	Upk3b	100647	uroplakin 3B	Promoter (<=1kb)	9.7444	0.00219551	-7.95479	0.0352544
5-137074126-137074375	ENSMUSG00000037411	Serpine1	18787	serine (or cysteine) peptidase inhibitor, clade E, member 1	Promoter (1-2kb)	-13.6445	0.00612164	12.1711	0.0453424
5-137611876-137612125	ENSMUSG00000029718	Pcolce	18542	procollagen C-endopeptidase enhancer protein	Promoter (<=1kb)	-7.1499	0.0490935	10.369	0.00479221
5-137798501-137798750	ENSMUSG00000037108	Zcwpw1	381678	zinc finger, CW type with PWWP domain 1	Promoter (<=1kb)	8.95662	0.000280929	-6.89496	0.0404009
5-137798626-137798875	ENSMUSG00000037108	Zcwpw1	381678	zinc finger, CW type with PWWP domain 1	Promoter (<=1kb)	9.57623	4.55969e-05	-7.29755	0.0198663
5-138116376-138116625	ENSMUSG00000037017	Zscan21	22697	zinc finger and SCAN domain containing 21	Promoter (<=1kb)	9.41821	0.0461084	-8.86048	0.079764
5-140330876-140331125	ENSMUSG00000036639	Nudt1	17766	nudix (nucleoside diphosphate linked moiety X)-type motif 1	Promoter (<=1kb)	-7.5681	0.000777478	5.28212	0.0863536
5-140331001-140331250	ENSMUSG00000036639	Nudt1	17766	nudix (nucleoside diphosphate linked moiety X)-type motif 1	Promoter (<=1kb)	-6.23377	0.00407184	6.56097	0.00623145
5-140566001-140566250	ENSMUSG00000036586	Grifin	77998	galectin-related inter-fiber protein	Promoter (<=1kb)	12.0702	0.061373	-16.5553	0.00540455
5-142530001-142530250	ENSMUSG00000074817	Papolb	56522	poly (A) polymerase beta (testis specific)	Promoter (<=1kb)	-11.4963	3.64532e-05	9.94919	0.0086717
5-143620876-143621125	ENSMUSG00000018001	Cyth3	19159	cytohesin 3	Promoter (1-2kb)	-7.93045	0.0184638	8.80642	0.0128084
5-144015001-144015250	ENSMUSG00000029617	Ccz1	231874	CCZ1 vacuolar protein trafficking and biogenesis associated	Promoter (<=1kb)	-10.9143	0.0194724	9.155	0.0990458
5-145009501-145009750	ENSMUSG00000038770	Kpna7	381686	karyopherin alpha 7 (importin alpha 8)	Promoter (<=1kb)	-11.9398	0.021774	11.9324	0.0271564
5-145009626-145009875	ENSMUSG00000038770	Kpna7	381686	karyopherin alpha 7 (importin alpha 8)	Promoter (<=1kb)	-10.8618	0.00528397	11.7368	0.00449887
5-147529501-147529750	ENSMUSG00000029647	Pan3	72587	PAN3 poly(A) specific ribonuclease subunit	Promoter (<=1kb)	15.5802	0.0410826	-15.3306	0.0906161
5-149006126-149006375	ENSMUSG00000086610	Gm15408	100503307	predicted gene 15408	Promoter (<=1kb)	-5.30558	0.0760682	8.26421	0.00238204
5-150017876-150018125	ENSMUSG00000053368	Rxfp2	140498	relaxin/insulin-like family peptide receptor 2	Promoter (<=1kb)	-7.04163	0.0452686	7.34794	0.0677789
5-21543501-21543750	ENSMUSG00000039883	Lrrc17	74511	leucine rich repeat containing 17	Promoter (<=1kb)	-10.0764	0.000368344	7.57651	0.0301303
5-30948751-30949000	ENSMUSG00000006638	Abhd1	57742	abhydrolase domain containing 1	Promoter (1-2kb)	-9.21881	0.0137349	7.95588	0.0662681
5-30959251-30959500	ENSMUSG00000045302	Preb	50907	prolactin regulatory element binding	Promoter (<=1kb)	-7.79021	0.0189527	7.27166	0.0501341
5-33103876-33104125	ENSMUSG00000011034	Slc5a1	20537	solute carrier family 5 (sodium/glucose cotransporter), member 1	Promoter (<=1kb)	-6.47346	0.0750363	10.1966	0.00261781
5-33104001-33104250	ENSMUSG00000011034	Slc5a1	20537	solute carrier family 5 (sodium/glucose cotransporter), member 1	Promoter (<=1kb)	-7.09364	0.0107906	8.56172	0.00405651
5-33104126-33104375	ENSMUSG00000011034	Slc5a1	20537	solute carrier family 5 (sodium/glucose cotransporter), member 1	Promoter (<=1kb)	-6.09016	0.000600668	8.21245	3.15722e-06
5-33104251-33104500	ENSMUSG00000011034	Slc5a1	20537	solute carrier family 5 (sodium/glucose cotransporter), member 1	Promoter (<=1kb)	-5.74058	0.000308738	8.93163	1.27219e-09
5-33334876-33335125	ENSMUSG00000079562	Maea	59003	macrophage erythroblast attacher	Promoter (<=1kb)	-8.06745	0.0536149	11.5331	0.00138961
5-33720626-33720875	ENSMUSG00000054252	Fgfr3	14184	fibroblast growth factor receptor 3	Promoter (<=1kb)	-14.9036	0.0268812	13.1376	0.0884797
5-33720751-33721000	ENSMUSG00000054252	Fgfr3	14184	fibroblast growth factor receptor 3	Promoter (<=1kb)	-14.9036	0.0268812	13.1376	0.0884797
5-33899626-33899875	ENSMUSG00000098830	Mir7024	102466789	microRNA 7024	Promoter (<=1kb)	-6.28071	0.0685461	18.9163	2.13864e-08
5-34189001-34189250	ENSMUSG00000037235	Mxd4	17122	Max dimerization protein 4	Promoter (1-2kb)	-10.9529	0.0416387	16.1608	0.00160536
5-34634876-34635125	ENSMUSG00000001082	Mfsd10	68294	major facilitator superfamily domain containing 10	Promoter (<=1kb)	-11.1591	0.000798421	7.08194	0.0826585
5-35055001-35055250	ENSMUSG00000044716	Dok7	231134	docking protein 7	Promoter (1-2kb)	-7.57241	0.0291235	12.0006	0.000329655
5-35055126-35055375	ENSMUSG00000044716	Dok7	231134	docking protein 7	Promoter (1-2kb)	-6.31058	0.0271947	9.74237	0.000387543
5-35361501-35361750	ENSMUSG00000106762	4930478P22Rik	74429	RIKEN cDNA 4930478P22 gene	Promoter (<=1kb)	18.1101	0.000619258	-22.4182	1.66537e-05
5-35361626-35361875	ENSMUSG00000106762	4930478P22Rik	74429	RIKEN cDNA 4930478P22 gene	Promoter (<=1kb)	24.6212	4.29456e-06	-22.2826	0.000220631
5-36399126-36399375	ENSMUSG00000029093	Sorcs2	81840	sortilin-related VPS10 domain containing receptor 2	Promoter (<=1kb)	-9.63766	0.00350666	8.78672	0.0226069
5-36749126-36749375	ENSMUSG00000060708	Bloc1s4	117197	biogenesis of lysosomal organelles complex-1, subunit 4, cappuccino	Promoter (<=1kb)	-7.98285	0.0743505	9.22188	0.0535627
5-43661876-43662125	ENSMUSG00000039765	Cc2d2a	231214	coiled-coil and C2 domain containing 2A	Promoter (<=1kb)	-13.419	0.000240067	15.6442	0.000111211
5-43662001-43662250	ENSMUSG00000039765	Cc2d2a	231214	coiled-coil and C2 domain containing 2A	Promoter (<=1kb)	-8.26906	0.0948378	9.59303	0.0812074
5-45453626-45453875	ENSMUSG00000049530	Clrn2	624224	clarin 2	Promoter (<=1kb)	10.0508	0.00642176	-14.18	0.000154259
5-45497126-45497375	ENSMUSG00000039682	Lap3	66988	leucine aminopeptidase 3	Promoter (<=1kb)	15.2443	0.00233523	-19.957	4.47569e-05
5-45497251-45497500	ENSMUSG00000039682	Lap3	66988	leucine aminopeptidase 3	Promoter (<=1kb)	14.4891	0.000587476	-15.7857	0.000328416
5-64932876-64933125	ENSMUSG00000044827	Tlr1	21897	toll-like receptor 1	Promoter (<=1kb)	-10.2946	5.7907e-05	9.86028	0.000437709
5-64933001-64933250	ENSMUSG00000044827	Tlr1	21897	toll-like receptor 1	Promoter (<=1kb)	-15.0396	0.000123968	17.0773	2.74061e-05
5-64959876-64960125	ENSMUSG00000051498	Tlr6	21899	toll-like receptor 6	Promoter (<=1kb)	-10.0629	0.0010378	14.5631	1.2281e-09
5-64960001-64960250	ENSMUSG00000051498	Tlr6	21899	toll-like receptor 6	Promoter (<=1kb)	-9.82947	3.14012e-06	16.6838	1.00325e-23
5-64960126-64960375	ENSMUSG00000051498	Tlr6	21899	toll-like receptor 6	Promoter (<=1kb)	-10.4386	0.000500408	19.5599	3.08473e-18
5-65863251-65863500	ENSMUSG00000029204	Rhoh	74734	ras homolog family member H	Promoter (<=1kb)	-8.49503	0.0350322	12.0835	0.00106187
5-66099876-66100125	ENSMUSG00000070780	Rbm47	245945	RNA binding motif protein 47	Promoter (1-2kb)	-9.31265	0.0408378	15.9475	0.000101514
5-66100001-66100250	ENSMUSG00000070780	Rbm47	245945	RNA binding motif protein 47	Promoter (1-2kb)	-14.8289	0.0149633	32.8506	5.2834e-10
5-66977126-66977375	ENSMUSG00000037736	Limch1	77569	LIM and calponin homology domains 1	Promoter (<=1kb)	5.32735	0.0872046	-6.81753	0.0203219
5-67768876-67769125	ENSMUSG00000037685	Atp8a1	11980	ATPase, aminophospholipid transporter (APLT), class I, type 8A, member 1	Promoter (<=1kb)	17.6598	0.0352004	-17.9018	0.0753198
5-67769001-67769250	ENSMUSG00000037685	Atp8a1	11980	ATPase, aminophospholipid transporter (APLT), class I, type 8A, member 1	Promoter (<=1kb)	11.4736	0.0135251	-10.452	0.0916917
5-69542501-69542750	ENSMUSG00000029158	Yipf7	75581	Yip1 domain family, member 7	Promoter (<=1kb)	10.1043	0.0729852	-10.1779	0.0910692
5-74198001-74198250	ENSMUSG00000049907	Rasl11b	68939	RAS-like, family 11, member B	Promoter (<=1kb)	8.47809	0.0105914	-9.2987	0.0120785
5-74678876-74679125	ENSMUSG00000029228	Lnx1	16924	ligand of numb-protein X 1	Promoter (1-2kb)	-8.47664	0.0320835	12.483	0.0020449
5-74679001-74679250	ENSMUSG00000029228	Lnx1	16924	ligand of numb-protein X 1	Promoter (1-2kb)	-7.78858	0.0486198	13.135	0.000674336
5-75574251-75574500	ENSMUSG00000005672	Kit	16590	KIT proto-oncogene receptor tyrosine kinase	Promoter (<=1kb)	-7.43961	0.0078194	7.08155	0.0514169
5-76146751-76147000	ENSMUSG00000029233	Srd5a3	57357	steroid 5 alpha-reductase 3	Promoter (<=1kb)	33.3719	2.31821e-16	-26.7025	3.00482e-10
5-76182251-76182500	ENSMUSG00000029234	Tmem165	21982	transmembrane protein 165	Promoter (1-2kb)	-12.3771	0.00072581	13.0132	0.00119092
5-76182376-76182625	ENSMUSG00000029234	Tmem165	21982	transmembrane protein 165	Promoter (1-2kb)	-19.6401	8.58662e-05	23.9568	5.18013e-06
5-76839626-76839875	ENSMUSG00000036377	C530008M17Rik	320827	RIKEN cDNA C530008M17 gene	Promoter (<=1kb)	-26.1968	1.03472e-05	67.7052	1.05354e-48
5-76839751-76840000	ENSMUSG00000036377	C530008M17Rik	320827	RIKEN cDNA C530008M17 gene	Promoter (<=1kb)	-10.8185	0.0112183	26.3214	7.46623e-12
5-76856876-76857125	ENSMUSG00000036377	C530008M17Rik	320827	RIKEN cDNA C530008M17 gene	Promoter (1-2kb)	-10.5148	9.97217e-05	8.40705	0.00756389
5-76857126-76857375	ENSMUSG00000036377	C530008M17Rik	320827	RIKEN cDNA C530008M17 gene	Promoter (1-2kb)	-12.1852	9.99805e-07	6.71363	0.038703
5-76857251-76857500	ENSMUSG00000036377	C530008M17Rik	320827	RIKEN cDNA C530008M17 gene	Promoter (1-2kb)	-11.8014	7.49879e-05	6.12806	0.0952163
5-8045376-8045625	ENSMUSG00000003161	Sri	109552	sorcin	Promoter (<=1kb)	-8.06056	0.0455791	9.29203	0.0196074
5-87850126-87850375	ENSMUSG00000067156	Gm7337	654494	DAZ interacting protein 1 pseudogene	Promoter (<=1kb)	-5.88941	0.0345256	5.43224	0.0963583
5-90224501-90224750	ENSMUSG00000035505	Cox18	231430	cytochrome c oxidase assembly protein 18	Promoter (<=1kb)	12.831	0.095572	-19.8246	0.00252438
5-90294876-90295125	ENSMUSG00000055204	Ankrd17	81702	ankyrin repeat domain 17	Promoter (<=1kb)	12.3849	0.0644795	-16.52	0.0145459
5-90295001-90295250	ENSMUSG00000055204	Ankrd17	81702	ankyrin repeat domain 17	Promoter (<=1kb)	12.3849	0.0644795	-16.52	0.0145459
5-90903376-90903625	ENSMUSG00000058427	Cxcl2	20310	chemokine (C-X-C motif) ligand 2	Promoter (<=1kb)	5.61657	0.0218322	-5.02278	0.0547886
5-92809001-92809250	ENSMUSG00000029381	Shroom3	27428	shroom family member 3	Promoter (<=1kb)	-8.036	0.000279759	7.13312	0.0107099
5-92809126-92809375	ENSMUSG00000029381	Shroom3	27428	shroom family member 3	Promoter (<=1kb)	-8.77286	6.33331e-05	6.52699	0.0276932
5-92896126-92896375	ENSMUSG00000029381	Shroom3	27428	shroom family member 3	Promoter (1-2kb)	-11.7492	0.00218322	13.4045	0.00096802
5-96792251-96792500	ENSMUSG00000029484	Anxa3	11745	annexin A3	Promoter (<=1kb)	-10.5416	0.0545949	13.8384	0.00562783
5-96792376-96792625	ENSMUSG00000029484	Anxa3	11745	annexin A3	Promoter (<=1kb)	-7.62836	0.0381612	8.25648	0.0200936
5-98476126-98476375	ENSMUSG00000105814	Mir703	735265	microRNA 703	Promoter (<=1kb)	-6.33881	0.0139682	5.67788	0.0404787
5-99038126-99038375	ENSMUSG00000029334	Prkg2	19092	protein kinase, cGMP-dependent, type II	Promoter (<=1kb)	-7.91253	0.016406	9.09263	0.00839955
6-100526876-100527125	ENSMUSG00000101553	1700049E22Rik	73395	RIKEN cDNA 1700049E22 gene	Promoter (<=1kb)	-7.91382	0.0822519	9.48848	0.0602578
6-113470876-113471125	ENSMUSG00000030281	Il17rc	171095	interleukin 17 receptor C	Promoter (<=1kb)	-5.94948	0.0602414	7.21157	0.025704
6-116506376-116506625	ENSMUSG00000053251	Olfr212	258019	olfactory receptor 212	Promoter (<=1kb)	7.75722	2.60311e-09	-7.61959	4.09374e-07
6-116506501-116506750	ENSMUSG00000053251	Olfr212	258019	olfactory receptor 212	Promoter (<=1kb)	9.1959	6.26176e-05	-10.2424	4.91668e-05
6-117166376-117166625	ENSMUSG00000061353	Cxcl12	20315	chemokine (C-X-C motif) ligand 12	Promoter (1-2kb)	-15.2313	0.0083777	15.8079	0.0193235
6-117166501-117166750	ENSMUSG00000061353	Cxcl12	20315	chemokine (C-X-C motif) ligand 12	Promoter (1-2kb)	-15.5618	0.0035389	15.9447	0.0115619
6-118084376-118084625	ENSMUSG00000098583	Mir7044	102465632	microRNA 7044	Promoter (<=1kb)	6.71434	0.00421138	-8.38781	0.000287421
6-118084501-118084750	ENSMUSG00000098583	Mir7044	102465632	microRNA 7044	Promoter (<=1kb)	14.3362	3.79527e-07	-19.8433	2.61111e-13
6-118084626-118084875	ENSMUSG00000098583	Mir7044	102465632	microRNA 7044	Promoter (<=1kb)	8.64247	0.0470776	-17.9005	3.5999e-07
6-119544251-119544500	ENSMUSG00000030170	Wnt5b	22419	wingless-type MMTV integration site family, member 5B	Promoter (<=1kb)	-7.69706	1.34422e-19	6.51667	4.58076e-07
6-120917751-120918000	ENSMUSG00000004446	Bid	12122	BH3 interacting domain death agonist	Promoter (<=1kb)	-5.73493	0.0999674	6.8036	0.0550905
6-122706376-122706625	ENSMUSG00000012396	Nanog	71950	Nanog homeobox	Promoter (<=1kb)	-9.92948	0.0468423	10.2073	0.0451504
6-124728376-124728625	ENSMUSG00000004266	Ptpn6	15170	protein tyrosine phosphatase, non-receptor type 6	Promoter (<=1kb)	11.5625	1.10986e-06	-7.53051	0.00706921
6-124910001-124910250	ENSMUSG00000030124	Lag3	16768	lymphocyte-activation gene 3	Promoter (<=1kb)	-8.55309	0.00180658	8.11918	0.0169776
6-124910126-124910375	ENSMUSG00000030124	Lag3	16768	lymphocyte-activation gene 3	Promoter (<=1kb)	-7.85807	8.70955e-05	5.91992	0.0390837
6-124999251-124999500	ENSMUSG00000030329	Pianp	319352	PILR alpha associated neural protein	Promoter (<=1kb)	8.51001	0.0401979	-12.0974	0.00582719
6-124999376-124999625	ENSMUSG00000030329	Pianp	319352	PILR alpha associated neural protein	Promoter (<=1kb)	10.8895	0.00059344	-11.8449	0.00110886
6-125179376-125179625	ENSMUSG00000038252	Ncapd2	68298	non-SMC condensin I complex, subunit D2	Promoter (<=1kb)	-7.03808	0.0398394	6.68485	0.0658239
6-126738126-126738375	ENSMUSG00000038077	Kcna6	16494	potassium voltage-gated channel, shaker-related, subfamily, member 6	Promoter (1-2kb)	7.80727	0.0921097	-9.65686	0.0293751
6-127770626-127770875	ENSMUSG00000030350	Prmt8	381813	protein arginine N-methyltransferase 8	Promoter (1-2kb)	-8.13916	0.074428	10.0121	0.0236469
6-127967126-127967375	ENSMUSG00000030352	Tspan9	109246	tetraspanin 9	Promoter (<=1kb)	-7.67175	0.0715886	13.1869	0.000981799
6-128399126-128399375	ENSMUSG00000001520	Nrip2	60345	nuclear receptor interacting protein 2	Promoter (<=1kb)	20.2029	0.00228224	-16.3458	0.041387
6-128399251-128399500	ENSMUSG00000001520	Nrip2	60345	nuclear receptor interacting protein 2	Promoter (<=1kb)	13.7657	0.0218431	-14.1163	0.0261073
6-128400126-128400375	ENSMUSG00000001520	Nrip2	60345	nuclear receptor interacting protein 2	Promoter (<=1kb)	7.23741	0.0501622	-7.99426	0.0598567
6-128425001-128425250	ENSMUSG00000001518	Itfg2	101142	integrin alpha FG-GAP repeat containing 2	Promoter (<=1kb)	-13.6427	2.48645e-07	15.1461	4.95662e-08
6-128425126-128425375	ENSMUSG00000001518	Itfg2	101142	integrin alpha FG-GAP repeat containing 2	Promoter (<=1kb)	-21.3779	8.94761e-10	22.3671	1.11366e-09
6-128425251-128425500	ENSMUSG00000001518	Itfg2	101142	integrin alpha FG-GAP repeat containing 2	Promoter (<=1kb)	-22.5431	8.46724e-07	23.9999	1.78872e-07
6-128425626-128425875	ENSMUSG00000001518	Itfg2	101142	integrin alpha FG-GAP repeat containing 2	Promoter (<=1kb)	-15.2024	0.00276178	16.8651	0.00227337
6-128425751-128426000	ENSMUSG00000001518	Itfg2	101142	integrin alpha FG-GAP repeat containing 2	Promoter (<=1kb)	-11.58	0.0219377	11.8448	0.0323103
6-129275251-129275500	ENSMUSG00000030156	Cd69	12515	CD69 antigen	Promoter (<=1kb)	-10.2373	0.0567608	9.9297	0.0847167
6-129473001-129473250	ENSMUSG00000079293	Clec7a	56644	C-type lectin domain family 7, member a	Promoter (<=1kb)	-6.65596	0.0152501	6.75135	0.02628
6-131389001-131389250	ENSMUSG00000030189	Ybx3	56449	Y box protein 3	Promoter (<=1kb)	10.4572	0.0099659	-11.1834	0.00726561
6-135010876-135011125	ENSMUSG00000030204	Ddx47	67755	DEAD (Asp-Glu-Ala-Asp) box polypeptide 47	Promoter (<=1kb)	-11.0526	0.0252214	11.7318	0.0325862
6-138583251-138583500	ENSMUSG00000030226	Lmo3	109593	LIM domain only 3	Promoter (1-2kb)	-6.64085	0.0793028	10.6016	0.00420181
6-139841251-139841500	ENSMUSG00000030228	Pik3c2g	18705	phosphatidylinositol-4-phosphate 3-kinase catalytic subunit type 2 gamma	Promoter (<=1kb)	-8.19649	0.00214154	7.26278	0.0143072
6-140422626-140422875	ENSMUSG00000030231	Plekha5	109135	pleckstrin homology domain containing, family A member 5	Promoter (1-2kb)	-13.7435	0.0499755	17.9957	0.0043899
6-140422751-140423000	ENSMUSG00000030231	Plekha5	109135	pleckstrin homology domain containing, family A member 5	Promoter (1-2kb)	-14.4109	0.0548405	23.0654	0.000243675
6-140423126-140423375	ENSMUSG00000030231	Plekha5	109135	pleckstrin homology domain containing, family A member 5	Promoter (<=1kb)	-8.6001	0.0118409	10.3451	0.00297483
6-140423251-140423500	ENSMUSG00000030231	Plekha5	109135	pleckstrin homology domain containing, family A member 5	Promoter (<=1kb)	-8.40038	0.000723037	7.52553	0.00922624
6-148354501-148354750	ENSMUSG00000063171	Rps4l	66184	ribosomal protein S4-like	Promoter (<=1kb)	-10.5907	5.66313e-07	5.87672	0.0507065
6-148354626-148354875	ENSMUSG00000063171	Rps4l	66184	ribosomal protein S4-like	Promoter (<=1kb)	-13.1325	4.39698e-14	9.54951	7.66389e-06
6-148354751-148355000	ENSMUSG00000063171	Rps4l	66184	ribosomal protein S4-like	Promoter (<=1kb)	-11.0105	5.53368e-05	8.11018	0.0365438
6-17198001-17198250	ENSMUSG00000085171	D830026I12Rik	319682	RIKEN cDNA D830026I12 gene	Promoter (<=1kb)	-12.1814	1.35504e-05	8.93009	0.00421897
6-29280751-29281000	ENSMUSG00000079652	Fam71f2	245884	family with sequence similarity 71, member F2	Promoter (<=1kb)	-9.4511	0.0197594	9.88262	0.032517
6-29280876-29281125	ENSMUSG00000079652	Fam71f2	245884	family with sequence similarity 71, member F2	Promoter (<=1kb)	-9.56755	0.0349846	10.7102	0.0407248
6-30738126-30738375	ENSMUSG00000051855	Mest	17294	mesoderm specific transcript	Promoter (<=1kb)	-9.06668	5.78028e-06	10.3105	3.8056e-06
6-35326126-35326375	ENSMUSG00000047420	Fam180a	208164	family with sequence similarity 180, member A	Promoter (<=1kb)	-7.15319	0.0265438	7.49652	0.0316878
6-35326251-35326500	ENSMUSG00000047420	Fam180a	208164	family with sequence similarity 180, member A	Promoter (<=1kb)	-5.47985	0.0519705	6.725	0.0209802
6-35328876-35329125	ENSMUSG00000107341	1700065J11Rik	73409	RIKEN cDNA 1700065J11 gene	Promoter (1-2kb)	-12.1663	0.0211887	9.42226	0.0736278
6-36421001-36421250	ENSMUSG00000070075	Mir490	735279	microRNA 490	Promoter (<=1kb)	-6.15755	0.0946605	8.87531	0.0183382
6-38637501-38637750	ENSMUSG00000071537	Klrg2	74253	killer cell lectin-like receptor subfamily G, member 2	Promoter (<=1kb)	-7.69083	0.0188765	10.6036	0.000795742
6-48929376-48929625	ENSMUSG00000029813	1600015I10Rik	69761	RIKEN cDNA 1600015I10 gene	Promoter (<=1kb)	-11.8806	0.0133613	14.9774	0.00213143
6-48929501-48929750	ENSMUSG00000029813	1600015I10Rik	69761	RIKEN cDNA 1600015I10 gene	Promoter (<=1kb)	-8.38537	0.0413463	10.5879	0.0115757
6-53821001-53821250	ENSMUSG00000043496	Tril	66873	TLR4 interactor with leucine-rich repeats	Promoter (<=1kb)	-5.90748	1.03167e-05	5.43748	0.00017805
6-65144751-65145000	ENSMUSG00000029919	Hpgds	54486	hematopoietic prostaglandin D synthase	Promoter (<=1kb)	-11.857	0.00581351	13.4129	0.00223278
6-65950626-65950875	ENSMUSG00000036463	4930544G11Rik	67653	RIKEN cDNA 4930544G11 gene	Promoter (1-2kb)	-11.6155	0.0216018	15.4689	0.00219099
6-65952001-65952250	ENSMUSG00000036463	4930544G11Rik	67653	RIKEN cDNA 4930544G11 gene	Promoter (<=1kb)	-7.34982	0.0197556	6.27765	0.0766538
6-72303501-72303750	ENSMUSG00000056370	Sftpb	20388	surfactant associated protein B	Promoter (<=1kb)	-15.6335	3.16722e-07	8.27362	0.0289505
6-72303626-72303875	ENSMUSG00000056370	Sftpb	20388	surfactant associated protein B	Promoter (<=1kb)	-13.612	1.84339e-05	8.207	0.0370752
6-78469751-78470000	ENSMUSG00000030017	Reg3g	19695	regenerating islet-derived 3 gamma	Promoter (<=1kb)	-17.1384	0.00280188	17.0245	0.00875625
6-82883751-82884000	ENSMUSG00000100291	2310069B03Rik	69652	RIKEN cDNA 2310069B03 gene	Promoter (1-2kb)	-11.5197	0.096354	22.0044	0.000922062
6-83763126-83763375	ENSMUSG00000099354	1700124L16Rik	67934	RIKEN cDNA 1700124L16 gene	Promoter (<=1kb)	-9.87614	1.17637e-06	6.2949	0.0188467
6-86627876-86628125	ENSMUSG00000033508	Asprv1	67855	aspartic peptidase, retroviral-like 1	Promoter (<=1kb)	-12.5194	0.0253463	12.7465	0.0439129
6-86628001-86628250	ENSMUSG00000033508	Asprv1	67855	aspartic peptidase, retroviral-like 1	Promoter (<=1kb)	-10.9442	0.0271105	12.4074	0.0185845
6-86793626-86793875	ENSMUSG00000029994	Anxa4	11746	annexin A4	Promoter (<=1kb)	-6.92775	0.000537061	5.02376	0.0678682
6-88876751-88877000	ENSMUSG00000033152	Podxl2	319655	podocalyxin-like 2	Promoter (1-2kb)	6.77621	0.0125061	-6.47158	0.0414303
6-89845626-89845875	ENSMUSG00000068232	Vmn1r42	113848	vomeronasal 1 receptor 42	Promoter (<=1kb)	-8.4519	0.0678273	8.54833	0.0767786
6-92940126-92940375	ENSMUSG00000097462	9530026P05Rik	330385	RIKEN cDNA 9530026P05 gene	Promoter (<=1kb)	-7.45715	0.0803156	8.36084	0.033702
6-94942626-94942875	ENSMUSG00000108187	4930511E03Rik	78773	RIKEN cDNA 4930511E03 gene	Promoter (<=1kb)	10.0398	0.0173787	-8.49622	0.093044
7-100429251-100429500	ENSMUSG00000047248	C2cd3	277939	C2 calcium-dependent domain containing 3	Promoter (<=1kb)	-14.5751	0.0431853	13.9619	0.0918508
7-100606876-100607125	ENSMUSG00000030704	Rab6a	19346	RAB6A, member RAS oncogene family	Promoter (<=1kb)	-9.52581	0.00755849	9.77222	0.0245204
7-100879751-100880000	ENSMUSG00000032875	Arhgef17	207212	Rho guanine nucleotide exchange factor (GEF) 17	Promoter (<=1kb)	-9.21298	0.00310311	13.879	3.66694e-07
7-101384751-101385000	ENSMUSG00000032812	Arap1	69710	ArfGAP with RhoGAP domain, ankyrin repeat and PH domain 1	Promoter (<=1kb)	7.12424	0.0224727	-6.41324	0.075783
7-105144626-105144875	ENSMUSG00000044120	Olfr683	259047	olfactory receptor 683	Promoter (<=1kb)	-13.5444	0.013623	17.0393	0.015567
7-105144751-105145000	ENSMUSG00000044120	Olfr683	259047	olfactory receptor 683	Promoter (<=1kb)	-10.2589	0.00751088	21.8853	1.50046e-07
7-105204626-105204875	ENSMUSG00000048425	Olfr686	259072	olfactory receptor 686	Promoter (<=1kb)	-9.8385	0.0682495	32.1935	4.54163e-14
7-105204751-105205000	ENSMUSG00000048425	Olfr686	259072	olfactory receptor 686	Promoter (<=1kb)	-11.0013	0.0426632	28.89	3.02347e-09
7-105553501-105553750	ENSMUSG00000037049	Smpd1	20597	sphingomyelin phosphodiesterase 1, acid lysosomal	Promoter (<=1kb)	-8.66731	0.002885	23.2466	4.08214e-24
7-105553626-105553875	ENSMUSG00000037049	Smpd1	20597	sphingomyelin phosphodiesterase 1, acid lysosomal	Promoter (<=1kb)	-9.8594	0.00428502	24.3459	3.0963e-23
7-10687126-10687375	ENSMUSG00000034087	Nlrp4b	210045	NLR family, pyrin domain containing 4B	Promoter (<=1kb)	-9.48466	0.0233321	10.623	0.0150986
7-10687251-10687500	ENSMUSG00000034087	Nlrp4b	210045	NLR family, pyrin domain containing 4B	Promoter (<=1kb)	-9.48466	0.0233321	10.623	0.0150986
7-10749501-10749750	ENSMUSG00000059206	Vmn1r71	252910	vomeronasal 1 receptor 71	Promoter (<=1kb)	-17.4557	0.0215125	29.1424	1.60634e-05
7-10749626-10749875	ENSMUSG00000059206	Vmn1r71	252910	vomeronasal 1 receptor 71	Promoter (<=1kb)	-12.4729	0.0458314	17.9872	0.00230586
7-110863126-110863375	ENSMUSG00000030787	Lyve1	114332	lymphatic vessel endothelial hyaluronan receptor 1	Promoter (<=1kb)	-10.6804	0.025411	20.8355	1.13138e-06
7-115662126-115662375	ENSMUSG00000051910	Sox6	20679	SRY (sex determining region Y)-box 6	Promoter (<=1kb)	-8.56307	0.0789637	10.6084	0.0270279
7-115662251-115662500	ENSMUSG00000051910	Sox6	20679	SRY (sex determining region Y)-box 6	Promoter (<=1kb)	-10.2697	0.00674515	8.15284	0.0918451
7-115824876-115825125	ENSMUSG00000051910	Sox6	20679	SRY (sex determining region Y)-box 6	Promoter (<=1kb)	-11.5823	0.0736715	16.2936	0.00485996
7-115825001-115825250	ENSMUSG00000051910	Sox6	20679	SRY (sex determining region Y)-box 6	Promoter (<=1kb)	-11.5823	0.0736715	16.2936	0.00485996
7-126083876-126084125	ENSMUSG00000046182	Gsg1l	269994	GSG1-like	Promoter (1-2kb)	-8.25381	0.071055	9.49484	0.0397632
7-126777626-126777875	ENSMUSG00000042675	Ypel3	66090	yippee like 3	Promoter (<=1kb)	-9.89149	0.0865704	13.0716	0.0558012
7-126777751-126778000	ENSMUSG00000042675	Ypel3	66090	yippee like 3	Promoter (<=1kb)	-11.2263	0.00128244	15.2776	8.51042e-05
7-127028001-127028250	ENSMUSG00000030677	Kif22	110033	kinesin family member 22	Promoter (<=1kb)	-7.13854	0.0160269	6.63626	0.0714781
7-12979501-12979750	ENSMUSG00000033961	Zfp446	269870	zinc finger protein 446	Promoter (<=1kb)	7.46639	0.0851976	-8.44946	0.0887097
7-13022501-13022750	ENSMUSG00000005566	Trim28	21849	tripartite motif-containing 28	Promoter (1-2kb)	-8.87455	0.000742539	7.03588	0.024921
7-13022626-13022875	ENSMUSG00000005566	Trim28	21849	tripartite motif-containing 28	Promoter (1-2kb)	-9.33855	0.000270177	8.71314	0.00211065
7-131174126-131174375	ENSMUSG00000006204	5430419D17Rik	71395	RIKEN cDNA 5430419D17 gene	Promoter (<=1kb)	-11.4235	6.39295e-05	8.69763	0.0155569
7-131174251-131174500	ENSMUSG00000006204	5430419D17Rik	71395	RIKEN cDNA 5430419D17 gene	Promoter (<=1kb)	-10.0135	4.07014e-05	7.15856	0.023167
7-135196001-135196250	ENSMUSG00000100717	1700120G07Rik	74314	RIKEN cDNA 1700120G07 gene	Promoter (<=1kb)	-6.43129	0.0961012	8.72822	0.0260446
7-135410001-135410250	ENSMUSG00000048377	Foxi2	270004	forkhead box I2	Promoter (<=1kb)	-9.36752	0.0527351	10.9695	0.04308
7-135410126-135410375	ENSMUSG00000048377	Foxi2	270004	forkhead box I2	Promoter (<=1kb)	-9.36752	0.0527351	10.9695	0.04308
7-140835001-140835250	ENSMUSG00000025481	Urah	76974	urate (5-hydroxyiso-) hydrolase	Promoter (<=1kb)	-9.46819	0.00784567	11.1124	0.00612729
7-140835126-140835375	ENSMUSG00000025481	Urah	76974	urate (5-hydroxyiso-) hydrolase	Promoter (<=1kb)	-6.66742	0.0589087	12.68	0.000128842
7-141100626-141100875	ENSMUSG00000025494	Sigirr	24058	single immunoglobulin and toll-interleukin 1 receptor (TIR) domain	Promoter (<=1kb)	-7.96136	0.00791468	6.76562	0.0639012
7-141361626-141361875	ENSMUSG00000025504	Eps8l2	98845	EPS8-like 2	Promoter (<=1kb)	-6.51335	0.00157104	5.50855	0.0252129
7-141464626-141464875	ENSMUSG00000073787	Gm10575	100126795	predicted gene 10575	Promoter (<=1kb)	-7.41684	0.000693803	7.38697	0.0026792
7-141464751-141465000	ENSMUSG00000073787	Gm10575	100126795	predicted gene 10575	Promoter (<=1kb)	-8.04141	0.000761528	7.85808	0.00367326
7-143686626-143686875	ENSMUSG00000037613	Tnfrsf23	79201	tumor necrosis factor receptor superfamily, member 23	Promoter (<=1kb)	-8.0797	0.0827256	9.52671	0.0551629
7-16177376-16177625	ENSMUSG00000041420	Meis3	17537	Meis homeobox 3	Promoter (<=1kb)	-9.66327	0.0436933	9.80138	0.0910607
7-16274126-16274375	ENSMUSG00000091811	Inafm1	66300	InaF motif containing 1	Promoter (<=1kb)	-5.69743	0.0330685	7.33026	0.024765
7-16274251-16274500	ENSMUSG00000091811	Inafm1	66300	InaF motif containing 1	Promoter (<=1kb)	-7.30815	0.000501636	9.0863	9.54081e-05
7-16780001-16780250	ENSMUSG00000001918	Slc1a5	20514	solute carrier family 1 (neutral amino acid transporter), member 5	Promoter (1-2kb)	-12.2046	0.00286239	11.4741	0.0275782
7-16782376-16782625	ENSMUSG00000001918	Slc1a5	20514	solute carrier family 1 (neutral amino acid transporter), member 5	Promoter (<=1kb)	-5.13506	0.0719409	6.11929	0.0503262
7-18657751-18658000	ENSMUSG00000070796	Psg21	72242	pregnancy-specific glycoprotein 21	Promoter (1-2kb)	-5.91458	0.0946841	7.73893	0.0353123
7-19053876-19054125	ENSMUSG00000040866	Rsph6a	83434	radial spoke head 6 homolog A (Chlamydomonas)	Promoter (<=1kb)	-8.90191	0.0350047	8.04187	0.0251982
7-19054001-19054250	ENSMUSG00000040866	Rsph6a	83434	radial spoke head 6 homolog A (Chlamydomonas)	Promoter (<=1kb)	-8.87427	2.96631e-05	13.4685	3.16421e-10
7-19054126-19054375	ENSMUSG00000040866	Rsph6a	83434	radial spoke head 6 homolog A (Chlamydomonas)	Promoter (<=1kb)	-7.06239	0.00951984	13.4002	1.49373e-07
7-19118501-19118750	ENSMUSG00000085601	Gm4969	243866	predicted gene 4969	Promoter (<=1kb)	-11.9025	5.74041e-06	12.0144	1.45089e-05
7-19291001-19291250	ENSMUSG00000030401	Rtn2	20167	reticulon 2 (Z-band associated protein)	Promoter (<=1kb)	-8.31559	0.097822	9.34404	0.0916825
7-19576876-19577125	ENSMUSG00000011267	Zfp296	63872	zinc finger protein 296	Promoter (<=1kb)	-9.76505	0.0462889	10.1737	0.0385146
7-19790251-19790500	ENSMUSG00000040525	Cblc	80794	Casitas B-lineage lymphoma c	Promoter (1-2kb)	-11.7813	0.0717099	16.8811	0.00277079
7-24333501-24333750	ENSMUSG00000055826	Tescl	69301	tescalcin-like	Promoter (<=1kb)	10.1218	1.82555e-09	-6.65795	0.00230586
7-24333626-24333875	ENSMUSG00000055826	Tescl	69301	tescalcin-like	Promoter (<=1kb)	8.84574	1.80603e-06	-6.11349	0.0142527
7-24333751-24334000	ENSMUSG00000055826	Tescl	69301	tescalcin-like	Promoter (<=1kb)	6.12861	0.0301324	-10.946	7.42205e-06
7-24869626-24869875	ENSMUSG00000062732	Lypd4	232973	Ly6/Plaur domain containing 4	Promoter (<=1kb)	-6.13908	0.0551232	6.45463	0.0627059
7-25076126-25076375	ENSMUSG00000045252	Zfp574	232976	zinc finger protein 574	Promoter (<=1kb)	-8.0097	0.0947781	9.96786	0.0581601
7-25154751-25155000	ENSMUSG00000074274	D930028M14Rik	434147	RIKEN cDNA D930028M14 gene	Promoter (<=1kb)	-8.05912	0.056945	8.81858	0.0567012
7-25386751-25387000	ENSMUSG00000003123	Lipe	16890	lipase, hormone sensitive	Promoter (1-2kb)	12.9918	0.000501174	-9.21442	0.0871086
7-25386876-25387125	ENSMUSG00000003123	Lipe	16890	lipase, hormone sensitive	Promoter (1-2kb)	14.666	6.83125e-06	-14.0021	0.00120495
7-27153126-27153375	ENSMUSG00000078787	Cyp2t4	384724	cytochrome P450, family 2, subfamily t, polypeptide 4	Promoter (<=1kb)	-9.32968	0.0290083	7.94533	0.0833692
7-27979501-27979750	ENSMUSG00000063047	Zfp780b	338354	zinc finger protein 780B	Promoter (<=1kb)	-5.9077	0.040224	5.97502	0.0663215
7-27979626-27979875	ENSMUSG00000063047	Zfp780b	338354	zinc finger protein 780B	Promoter (<=1kb)	-10.4478	0.000189427	8.07774	0.0179121
7-28437626-28437875	ENSMUSG00000060791	Gmfg	63986	glia maturation factor, gamma	Promoter (<=1kb)	11.1898	0.00100761	-9.02629	0.0315182
7-30295376-30295625	ENSMUSG00000013921	Clip3	76686	CAP-GLY domain containing linker protein 3	Promoter (1-2kb)	-8.5059	0.04814	10.3824	0.0165273
7-30466251-30466500	ENSMUSG00000087009	Nphs1os	445267	nephrosis 1 homolog, nephrin, opposite strand	Promoter (<=1kb)	-12.4163	0.0140313	12.7604	0.00715594
7-30514501-30514750	ENSMUSG00000062132	Arhgap33os	100504207	Rho GTPase activating protein 33, opposite strand	Promoter (<=1kb)	-5.26463	0.00913177	6.42688	0.00181832
7-30665876-30666125	ENSMUSG00000078762	Haus5	71909	HAUS augmin-like complex, subunit 5	Promoter (<=1kb)	-10.4871	0.011772	21.2072	1.57536e-07
7-30666001-30666250	ENSMUSG00000078762	Haus5	71909	HAUS augmin-like complex, subunit 5	Promoter (1-2kb)	-11.7544	0.0413586	30.502	3.46396e-08
7-30698751-30699000	ENSMUSG00000013083	2200002J24Rik	69147	RIKEN cDNA 2200002J24 gene	Promoter (<=1kb)	-17.4785	0.000143819	21.2712	1.54412e-06
7-30739876-30740125	ENSMUSG00000061099	Gapdhs	14447	glyceraldehyde-3-phosphate dehydrogenase, spermatogenic	Promoter (<=1kb)	-6.27437	0.0869402	8.37923	0.0347761
7-30823876-30824125	ENSMUSG00000051314	Ffar2	233079	free fatty acid receptor 2	Promoter (<=1kb)	-7.58835	0.00835321	20.8226	1.56671e-12
7-30824001-30824250	ENSMUSG00000051314	Ffar2	233079	free fatty acid receptor 2	Promoter (<=1kb)	-7.8854	0.0728199	12.3384	0.00601156
7-31055126-31055375	ENSMUSG00000036570	Fxyd1	56188	FXYD domain-containing ion transport regulator 1	Promoter (<=1kb)	-17.666	8.2404e-05	17.9446	0.000755046
7-31077251-31077500	ENSMUSG00000057092	Fxyd3	17178	FXYD domain-containing ion transport regulator 3	Promoter (<=1kb)	-9.1092	0.0164399	12.5558	0.000831618
7-31077376-31077625	ENSMUSG00000057092	Fxyd3	17178	FXYD domain-containing ion transport regulator 3	Promoter (<=1kb)	-8.56138	0.0214903	11.7129	0.00153406
7-31111251-31111500	ENSMUSG00000001249	Hpn	15451	hepsin	Promoter (<=1kb)	-13.1189	0.000994109	16.5672	7.77898e-06
7-31162251-31162500	ENSMUSG00000100985	Gm10640	100038516	predicted gene 10640	Promoter (<=1kb)	-7.3818	0.00578082	10.0794	0.000157559
7-31162376-31162625	ENSMUSG00000100985	Gm10640	100038516	predicted gene 10640	Promoter (<=1kb)	-18.7055	7.29004e-07	16.2277	4.25176e-05
7-31262876-31263125	ENSMUSG00000101554	Scgb2b1	100043827	secretoglobin, family 2B, member 1	Promoter (<=1kb)	-18.8233	0.000229745	23.8793	5.21265e-07
7-31263001-31263250	ENSMUSG00000101554	Scgb2b1	100043827	secretoglobin, family 2B, member 1	Promoter (<=1kb)	-22.0095	5.94008e-06	24.7676	7.66761e-08
7-3218501-3218750	ENSMUSG00000077815	Mir290a	100049710	microRNA 290a	Promoter (<=1kb)	-10.577	0.0193735	14.0835	0.0011744
7-3218626-3218875	ENSMUSG00000077815	Mir290a	100049710	microRNA 290a	Promoter (<=1kb)	-7.59918	0.017876	7.79313	0.0186244
7-3219376-3219625	ENSMUSG00000078032	Mir291b	100124471	microRNA 291b	Promoter (<=1kb)	-5.68391	0.00774283	5.16853	0.0388151
7-34192876-34193125	ENSMUSG00000002635	Pdcd2l	68079	programmed cell death 2-like	Promoter (<=1kb)	-10.1246	0.00129424	23.5795	7.83754e-15
7-34193001-34193250	ENSMUSG00000002635	Pdcd2l	68079	programmed cell death 2-like	Promoter (<=1kb)	-8.15152	0.0643718	19.2505	3.19898e-07
7-34355376-34355625	ENSMUSG00000066568	Lsm14a	67070	LSM14A mRNA processing body assembly factor	Promoter (1-2kb)	-15.8767	0.000344106	30.7688	2.06783e-12
7-34355501-34355750	ENSMUSG00000066568	Lsm14a	67070	LSM14A mRNA processing body assembly factor	Promoter (1-2kb)	-13.7266	5.09755e-05	24.8672	9.33785e-13
7-35318376-35318625	ENSMUSG00000063808	Gpatch1	67471	G patch domain containing 1	Promoter (<=1kb)	-9.69715	0.00373854	14.8431	1.76052e-07
7-38183126-38183375	ENSMUSG00000054676	1600014C10Rik	72244	RIKEN cDNA 1600014C10 gene	Promoter (<=1kb)	-6.60065	0.033517	11.4272	0.000115458
7-38183251-38183500	ENSMUSG00000054676	1600014C10Rik	72244	RIKEN cDNA 1600014C10 gene	Promoter (<=1kb)	-6.51543	0.00129087	22.9036	1.14011e-33
7-44665126-44665375	ENSMUSG00000030739	Myh14	71960	myosin, heavy polypeptide 14	Promoter (<=1kb)	-5.72876	0.0499844	5.99667	0.0718194
7-44815251-44815500	ENSMUSG00000038539	Atf5	107503	activating transcription factor 5	Promoter (<=1kb)	10.213	0.0206824	-23.7545	5.21205e-10
7-44815376-44815625	ENSMUSG00000038539	Atf5	107503	activating transcription factor 5	Promoter (<=1kb)	8.45552	0.0111959	-7.91264	0.0248398
7-44895376-44895625	ENSMUSG00000011658	Fuz	70300	fuzzy planar cell polarity protein	Promoter (<=1kb)	-6.40707	0.0135579	5.31375	0.0969501
7-4520876-4521125	ENSMUSG00000035458	Tnni3	21954	troponin I, cardiac 3	Promoter (<=1kb)	8.98862	0.00408409	-6.94767	0.0926476
7-45212126-45212375	ENSMUSG00000030792	Dkkl1	50722	dickkopf-like 1	Promoter (<=1kb)	-6.07396	0.0693315	8.03805	0.0118677
7-45235376-45235625	ENSMUSG00000030798	Cd37	12493	CD37 antigen	Promoter (<=1kb)	-7.19863	0.000211241	5.01132	0.0678848
7-45235501-45235750	ENSMUSG00000030798	Cd37	12493	CD37 antigen	Promoter (<=1kb)	-6.55405	0.0190768	6.26905	0.0552354
7-45240501-45240750	ENSMUSG00000094152	Slc6a16	381884	solute carrier family 6, member 16	Promoter (<=1kb)	-15.1917	8.27696e-13	11.9642	9.27795e-05
7-45240626-45240875	ENSMUSG00000094152	Slc6a16	381884	solute carrier family 6, member 16	Promoter (<=1kb)	-12.0327	2.33019e-13	11.1307	1.21134e-06
7-45240751-45241000	ENSMUSG00000094152	Slc6a16	381884	solute carrier family 6, member 16	Promoter (<=1kb)	-6.14786	0.00334879	8.74724	2.15187e-05
7-45515251-45515500	ENSMUSG00000023467	Tulp2	56734	tubby-like protein 2	Promoter (<=1kb)	-12.7959	0.0162559	17.358	0.00236472
7-45570876-45571125	ENSMUSG00000030826	Bcat2	12036	branched chain aminotransferase 2, mitochondrial	Promoter (<=1kb)	6.62024	0.0550433	-8.86446	0.00486244
7-45616376-45616625	ENSMUSG00000008461	Fut1	14343	fucosyltransferase 1	Promoter (<=1kb)	-10.9973	0.0992887	14.8921	0.0191769
7-45759501-45759750	ENSMUSG00000003271	Sult2b1	54200	sulfotransferase family, cytosolic, 2B, member 1	Promoter (<=1kb)	-5.75512	0.00520904	8.64459	2.01251e-06
7-46101251-46101500	ENSMUSG00000096146	Kcnj11	16514	potassium inwardly rectifying channel, subfamily J, member 11	Promoter (<=1kb)	-11.1405	0.0403021	12.729	0.0481964
7-46117126-46117375	ENSMUSG00000040136	Abcc8	20927	ATP-binding cassette, sub-family C (CFTR/MRP), member 8	Promoter (1-2kb)	6.65413	0.00157104	-7.56011	0.00112024
7-46892126-46892375	ENSMUSG00000014402	Tsg101	22088	tumor susceptibility gene 101	Promoter (1-2kb)	5.28634	0.0167253	-5.09398	0.0749422
7-46892251-46892500	ENSMUSG00000014402	Tsg101	22088	tumor susceptibility gene 101	Promoter (1-2kb)	6.40574	0.00286315	-5.99178	0.038005
7-4866126-4866375	ENSMUSG00000052605	Isoc2b	67441	isochorismatase domain containing 2b	Promoter (<=1kb)	-7.32573	8.72721e-07	7.47752	9.76362e-06
7-5090001-5090250	ENSMUSG00000035203	Epn1	13854	epsin 1	Promoter (<=1kb)	6.78558	0.061815	-11.0526	0.000560874
7-51625251-51625500	ENSMUSG00000030500	Slc17a6	140919	solute carrier family 17 (sodium-dependent inorganic phosphate cotransporter), member 6	Promoter (<=1kb)	-5.92182	4.51721e-05	6.85112	4.20041e-06
7-55768001-55768250	ENSMUSG00000051504	Siglech	233274	sialic acid binding Ig-like lectin H	Promoter (<=1kb)	-18.4533	0.0122867	14.8128	0.0838973
7-6730251-6730500	ENSMUSG00000002265	Peg3	18616	paternally expressed 3	Promoter (<=1kb)	-17.3415	2.34969e-23	6.41099	0.0161192
7-6730376-6730625	ENSMUSG00000002265	Peg3	18616	paternally expressed 3	Promoter (<=1kb)	-13.5141	3.00172e-10	9.29633	0.00063249
7-6730501-6730750	ENSMUSG00000051527	Usp29	57775	ubiquitin specific peptidase 29	Promoter (<=1kb)	-7.52323	0.0777238	8.8202	0.054413
7-81212001-81212250	ENSMUSG00000025584	Pde8a	18584	phosphodiesterase 8A	Promoter (1-2kb)	-8.70293	0.00465591	9.08102	0.00742529
7-81212126-81212375	ENSMUSG00000025584	Pde8a	18584	phosphodiesterase 8A	Promoter (1-2kb)	-8.4465	9.83552e-08	7.20153	0.00021103
7-98109876-98110125	ENSMUSG00000030761	Myo7a	17921	myosin VIIA	Promoter (<=1kb)	-12.3672	0.000857504	9.66643	0.0404787
7-99424001-99424250	ENSMUSG00000035314	Gdpd5	233552	glycerophosphodiester phosphodiesterase domain containing 5	Promoter (<=1kb)	-6.67572	0.0105964	6.97098	0.0159666
7-99424126-99424375	ENSMUSG00000035314	Gdpd5	233552	glycerophosphodiester phosphodiesterase domain containing 5	Promoter (<=1kb)	-6.46341	0.0539597	9.20661	0.00701774
7-99534501-99534750	ENSMUSG00000018909	Arrb1	109689	arrestin, beta 1	Promoter (<=1kb)	-12.2753	0.0202307	10.7036	0.0861468
8-104642251-104642500	ENSMUSG00000031879	Ciao2b	68523	cytosolic iron-sulfur assembly component 2B	Promoter (<=1kb)	-9.66397	0.017876	9.25755	0.0441236
8-105170126-105170375	ENSMUSG00000031885	Cbfb	12400	core binding factor beta	Promoter (<=1kb)	-6.87678	0.0348666	7.06767	0.032507
8-105374251-105374500	ENSMUSG00000014782	Plekhg4	102075	pleckstrin homology domain containing, family G (with RhoGef domain) member 4	Promoter (<=1kb)	-13.5769	0.000258264	13.9142	0.000428493
8-105374376-105374625	ENSMUSG00000014782	Plekhg4	102075	pleckstrin homology domain containing, family G (with RhoGef domain) member 4	Promoter (<=1kb)	-8.35731	0.0165974	8.40493	0.020174
8-105386876-105387125	ENSMUSG00000051648	Kctd19	279499	potassium channel tetramerisation domain containing 19	Promoter (1-2kb)	-8.81316	0.00129846	5.35652	0.0899563
8-106682001-106682250	ENSMUSG00000041949	Tango6	272538	transport and golgi organization 6	Promoter (<=1kb)	-21.0631	6.14591e-05	20.1655	4.8795e-05
8-106682126-106682375	ENSMUSG00000041949	Tango6	272538	transport and golgi organization 6	Promoter (<=1kb)	-19.8964	2.79306e-05	14.395	0.00450235
8-107065876-107066125	ENSMUSG00000031919	Tmed6	66269	transmembrane p24 trafficking protein 6	Promoter (<=1kb)	12.31	0.0460836	-12.592	0.0551615
8-108936376-108936625	ENSMUSG00000093241	Mir3108	100526511	microRNA 3108	Promoter (<=1kb)	-9.08825	0.0322643	9.87168	0.0281984
8-109614376-109614625	ENSMUSG00000048827	Pkd1l3	244646	polycystic kidney disease 1 like 3	Promoter (<=1kb)	-6.65797	0.00132897	6.08782	0.0136314
8-109962751-109963000	ENSMUSG00000001672	Marveld3	73608	MARVEL (membrane-associating) domain containing 3	Promoter (<=1kb)	8.23264	0.0837217	-8.64261	0.0931708
8-111081501-111081750	ENSMUSG00000033633	Clec18a	353287	C-type lectin domain family 18, member A	Promoter (<=1kb)	-10.9603	0.0098872	11.8602	0.00678364
8-11479626-11479875	ENSMUSG00000031504	Rab20	19332	RAB20, member RAS oncogene family	Promoter (<=1kb)	-15.3422	4.69075e-08	17.2379	2.70941e-09
8-11479751-11480000	ENSMUSG00000031504	Rab20	19332	RAB20, member RAS oncogene family	Promoter (1-2kb)	-14.561	6.81447e-08	18.2941	3.77953e-11
8-116980001-116980250	ENSMUSG00000031847	1700030J22Rik	69528	RIKEN cDNA 1700030J22 gene	Promoter (1-2kb)	-8.20699	0.00203821	6.47867	0.0790783
8-117453126-117453375	ENSMUSG00000099062	Mir7077	102466801	microRNA 7077	Promoter (<=1kb)	-7.87017	0.0315328	8.26342	0.0510362
8-117457376-117457625	ENSMUSG00000098483	Mir7078	102465653	microRNA 7078	Promoter (1-2kb)	-9.19306	0.025235	7.86156	0.0861468
8-117459001-117459250	ENSMUSG00000098483	Mir7078	102465653	microRNA 7078	Promoter (<=1kb)	-5.46048	0.0528557	5.55931	0.0705855
8-119636876-119637125	ENSMUSG00000045246	Kcng4	66733	potassium voltage-gated channel, subfamily G, member 4	Promoter (1-2kb)	-15.8951	0.00125355	12.1707	0.0344029
8-119666126-119666375	ENSMUSG00000023336	Wfdc1	67866	WAP four-disulfide core domain 1	Promoter (<=1kb)	-7.66857	0.0598654	11.9961	0.0016675
8-120144876-120145125	ENSMUSG00000031824	6430548M08Rik	234797	RIKEN cDNA 6430548M08 gene	Promoter (<=1kb)	-11.7846	0.00117875	8.38718	0.0732918
8-120743626-120743875	ENSMUSG00000041515	Irf8	15900	interferon regulatory factor 8	Promoter (1-2kb)	-7.48243	0.0989744	9.31961	0.0435828
8-120743751-120744000	ENSMUSG00000041515	Irf8	15900	interferon regulatory factor 8	Promoter (1-2kb)	-8.27159	0.0755992	11.5558	0.0111905
8-122624501-122624750	ENSMUSG00000069867	Pabpn1l	382035	poly(A)binding protein nuclear 1-like	Promoter (1-2kb)	-5.21587	0.0778562	5.94	0.0932108
8-123233126-123233375	ENSMUSG00000097637	4933417D19Rik	71186	RIKEN cDNA 4933417D19 gene	Promoter (1-2kb)	9.50422	0.0248519	-8.92477	0.0615414
8-124435626-124435875	ENSMUSG00000050751	Pgbd5	209966	piggyBac transposable element derived 5	Promoter (1-2kb)	-7.79946	0.0413856	8.064	0.0495151
8-124435751-124436000	ENSMUSG00000050751	Pgbd5	209966	piggyBac transposable element derived 5	Promoter (1-2kb)	-7.78883	0.0392246	8.62924	0.0268304
8-13060376-13060625	ENSMUSG00000031445	Proz	66901	protein Z, vitamin K-dependent plasma glycoprotein	Promoter (<=1kb)	-8.90438	0.0118509	9.74439	0.00393022
8-13060501-13060750	ENSMUSG00000031445	Proz	66901	protein Z, vitamin K-dependent plasma glycoprotein	Promoter (<=1kb)	-7.89332	0.0222107	8.58938	0.0097988
8-13494626-13494875	ENSMUSG00000031451	Gas6	14456	growth arrest specific 6	Promoter (<=1kb)	-6.66382	0.0618113	6.71343	0.0979682
8-16169251-16169500	ENSMUSG00000093142	Mir3106	100526464	microRNA 3106	Promoter (<=1kb)	5.85718	0.0613556	-6.84604	0.0312998
8-27022876-27023125	ENSMUSG00000031483	Erlin2	244373	ER lipid raft associated 2	Promoter (<=1kb)	-7.68301	0.0744946	9.25835	0.0347593
8-27084876-27085125	ENSMUSG00000031486	Adgra2	78560	adhesion G protein-coupled receptor A2	Promoter (<=1kb)	13.7871	0.01123	-14.6234	0.0210668
8-27203251-27203500	ENSMUSG00000039720	Got1l1	76615	glutamic-oxaloacetic transaminase 1-like 1	Promoter (<=1kb)	-14.5947	2.00622e-07	8.71474	0.0141097
8-27203376-27203625	ENSMUSG00000039720	Got1l1	76615	glutamic-oxaloacetic transaminase 1-like 1	Promoter (<=1kb)	-13.5879	0.000896003	15.5222	0.000215436
8-3568001-3568250	ENSMUSG00000065952	C330021F23Rik	546049	RIKEN cDNA C330021F23 gene	Promoter (<=1kb)	-8.19175	0.0229158	7.91772	0.0540553
8-41827251-41827500	ENSMUSG00000102046	2810404M03Rik	69966	RIKEN cDNA 2810404M03 gene	Promoter (<=1kb)	-8.56174	0.0208286	7.92858	0.0462431
8-41827376-41827625	ENSMUSG00000102046	2810404M03Rik	69966	RIKEN cDNA 2810404M03 gene	Promoter (<=1kb)	-12.5255	0.00196415	11.1639	0.0103945
8-67522876-67523125	ENSMUSG00000056426	Nat3	17962	N-acetyltransferase 3	Promoter (<=1kb)	8.53154	0.0991445	-10.4103	0.0169039
8-68276501-68276750	ENSMUSG00000053886	Sh2d4a	72281	SH2 domain containing 4A	Promoter (<=1kb)	-7.88758	0.00442262	7.45209	0.0206651
8-70082376-70082625	ENSMUSG00000007594	Hapln4	330790	hyaluronan and proteoglycan link protein 4	Promoter (<=1kb)	-20.6691	0.00172615	13.3866	0.0860653
8-70082501-70082750	ENSMUSG00000007594	Hapln4	330790	hyaluronan and proteoglycan link protein 4	Promoter (<=1kb)	-6.92344	0.0219301	6.45115	0.0445271
8-70753501-70753750	ENSMUSG00000031840	Rab3a	19339	RAB3A, member RAS oncogene family	Promoter (<=1kb)	-10.867	0.000217767	8.81641	0.0238992
8-70905126-70905375	ENSMUSG00000019261	Map1s	270058	microtubule-associated protein 1S	Promoter (<=1kb)	-8.20884	0.098292	9.58736	0.0677167
8-71370001-71370250	ENSMUSG00000002396	Ocel1	77090	occludin/ELL domain containing 1	Promoter (1-2kb)	11.4794	0.0650994	-14.3483	0.0151504
8-71375626-71375875	ENSMUSG00000002393	Nr2f6	13864	nuclear receptor subfamily 2, group F, member 6	Promoter (<=1kb)	-10.3352	1.2869e-08	7.60987	0.00163245
8-71511626-71511875	ENSMUSG00000034845	Plvap	84094	plasmalemma vesicle associated protein	Promoter (<=1kb)	-10.5579	0.000221151	8.09672	0.0182546
8-71602376-71602625	ENSMUSG00000043243	Fam129c	100037278	family with sequence similarity 129, member C	Promoter (<=1kb)	10.1296	1.90282e-09	-5.37483	0.0126309
8-78212751-78213000	ENSMUSG00000037101	Ttc29	73301	tetratricopeptide repeat domain 29	Promoter (<=1kb)	-11.5518	0.0104597	14.0159	0.0013293
8-79349626-79349875	ENSMUSG00000031681	Smad1	17125	SMAD family member 1	Promoter (<=1kb)	-7.66939	0.0121304	11.2745	8.18563e-05
8-83164751-83165000	ENSMUSG00000031709	Tbc1d9	71310	TBC1 domain family, member 9	Promoter (<=1kb)	-12.8217	0.000453311	8.58082	0.047768
8-83164876-83165125	ENSMUSG00000031709	Tbc1d9	71310	TBC1 domain family, member 9	Promoter (<=1kb)	-14.1407	0.000630084	10.136	0.0300641
8-84180126-84180375	ENSMUSG00000065483	Mir181c	723819	microRNA 181c	Promoter (1-2kb)	-13.6816	0.00507525	14.561	0.005277
8-84256251-84256500	ENSMUSG00000004996	Mri1	67873	methylthioribose-1-phosphate isomerase 1	Promoter (<=1kb)	-6.88482	0.0252584	7.80318	0.0214825
8-92854251-92854500	ENSMUSG00000033192	Lpcat2	270084	lysophosphatidylcholine acyltransferase 2	Promoter (<=1kb)	-12.0063	0.0190874	13.0923	0.00884649
8-92854376-92854625	ENSMUSG00000033192	Lpcat2	270084	lysophosphatidylcholine acyltransferase 2	Promoter (<=1kb)	-12.4213	0.00753162	18.8538	3.18473e-05
8-93974001-93974250	ENSMUSG00000031751	Amfr	23802	autocrine motility factor receptor	Promoter (<=1kb)	-6.42913	0.00424019	8.70787	8.8178e-05
8-93974126-93974375	ENSMUSG00000031751	Amfr	23802	autocrine motility factor receptor	Promoter (<=1kb)	-6.50998	0.022678	5.75397	0.0914528
8-94976251-94976500	ENSMUSG00000031785	Adgrg1	14766	adhesion G protein-coupled receptor G1	Promoter (<=1kb)	-17.8607	3.92393e-06	18.6908	7.79128e-07
8-95017501-95017750	ENSMUSG00000060470	Adgrg3	54672	adhesion G protein-coupled receptor G3	Promoter (<=1kb)	-9.58981	0.0018609	9.76178	0.0054211
8-95110126-95110375	ENSMUSG00000031788	Kifc3	16582	kinesin family member C3	Promoter (<=1kb)	-12.4583	0.00176624	13.7684	0.000346562
8-95307251-95307500	ENSMUSG00000031789	Cngb1	333329	cyclic nucleotide gated channel beta 1	Promoter (<=1kb)	-13.8307	7.12595e-18	5.39022	0.00852381
9-102716626-102716875	ENSMUSG00000032531	Amotl2	56332	angiomotin-like 2	Promoter (<=1kb)	-9.92524	0.0140685	11.4344	0.0039182
9-103230751-103231000	ENSMUSG00000032554	Trf	22041	transferrin	Promoter (<=1kb)	-12.3003	0.0350042	13.2697	0.0472731
9-105960751-105961000	ENSMUSG00000091345	Col6a5	665033	collagen, type VI, alpha 5	Promoter (<=1kb)	-7.2606	0.0382015	7.84651	0.0393986
9-106447876-106448125	ENSMUSG00000042073	Abhd14b	76491	abhydrolase domain containing 14b	Promoter (<=1kb)	-6.85415	0.0017978	7.16534	0.000827869
9-106466126-106466375	ENSMUSG00000091735	Gpr62	436090	G protein-coupled receptor 62	Promoter (<=1kb)	-11.5182	0.0437482	11.0933	0.0965874
9-107551251-107551500	ENSMUSG00000010067	Rassf1	56289	Ras association (RalGDS/AF-6) domain family member 1	Promoter (<=1kb)	-7.52458	4.49477e-05	5.16869	0.0417205
9-108110876-108111125	ENSMUSG00000032589	Bsn	12217	bassoon	Promoter (<=1kb)	-5.18055	0.0597824	6.03762	0.0563512
9-108111126-108111375	ENSMUSG00000032589	Bsn	12217	bassoon	Promoter (<=1kb)	-6.96593	0.0494326	7.23001	0.0669099
9-108111251-108111500	ENSMUSG00000032589	Bsn	12217	bassoon	Promoter (<=1kb)	-7.47641	0.00633853	10.845	2.39045e-05
9-108111376-108111625	ENSMUSG00000032589	Bsn	12217	bassoon	Promoter (<=1kb)	-9.20322	6.46464e-06	11.329	5.04538e-08
9-108111501-108111750	ENSMUSG00000032589	Bsn	12217	bassoon	Promoter (1-2kb)	-9.62784	2.3881e-05	9.06568	0.000590602
9-108461376-108461625	ENSMUSG00000049305	Ccdc71	72454	coiled-coil domain containing 71	Promoter (<=1kb)	-12.9627	0.0933457	18.6736	0.00598248
9-108489751-108490000	ENSMUSG00000006676	Usp19	71472	ubiquitin specific peptidase 19	Promoter (<=1kb)	-7.64116	0.0143422	10.4557	0.00039296
9-108489876-108490125	ENSMUSG00000006676	Usp19	71472	ubiquitin specific peptidase 19	Promoter (<=1kb)	-6.46473	0.0662721	6.21815	0.0963316
9-108953626-108953875	ENSMUSG00000025650	Col7a1	12836	collagen, type VII, alpha 1	Promoter (<=1kb)	-7.53304	0.00093227	5.40813	0.090237
9-110857751-110858000	ENSMUSG00000048752	Prss50	235631	protease, serine 50	Promoter (<=1kb)	-6.09618	6.24429e-05	5.59663	0.00319515
9-111273626-111273875	ENSMUSG00000046785	Epm2aip1	77781	EPM2A (laforin) interacting protein 1	Promoter (<=1kb)	8.82129	0.0271815	-12.306	0.0011776
9-111273751-111274000	ENSMUSG00000046785	Epm2aip1	77781	EPM2A (laforin) interacting protein 1	Promoter (<=1kb)	13.0575	0.0933279	-18.118	0.00933576
9-113812251-113812500	ENSMUSG00000033392	Clasp2	76499	CLIP associating protein 2	Promoter (<=1kb)	7.64833	0.0124661	-9.13582	0.00521407
9-114330001-114330250	ENSMUSG00000053820	Bcl2a1c	12046	B cell leukemia/lymphoma 2 related protein A1c	Promoter (<=1kb)	-5.35078	0.0636693	8.59792	0.00143783
9-114330126-114330375	ENSMUSG00000053820	Bcl2a1c	12046	B cell leukemia/lymphoma 2 related protein A1c	Promoter (<=1kb)	-8.41815	0.00125072	9.84519	0.000308618
9-119562376-119562625	ENSMUSG00000032511	Scn5a	20271	sodium channel, voltage-gated, type V, alpha	Promoter (<=1kb)	-12.687	4.16219e-06	8.59663	0.0209949
9-120024001-120024250	ENSMUSG00000079243	Xirp1	22437	xin actin-binding repeat containing 1	Promoter (<=1kb)	-9.12284	0.0189675	7.91192	0.0732276
9-120127001-120127250	ENSMUSG00000032518	Rpsa	16785	ribosomal protein SA	Promoter (<=1kb)	-14.5048	2.12924e-08	9.62234	0.00437213
9-121917751-121918000	ENSMUSG00000050445	Cyp8b1	13124	cytochrome P450, family 8, subfamily b, polypeptide 1	Promoter (1-2kb)	-10.1998	0.00100197	10.4867	0.00227337
9-121917876-121918125	ENSMUSG00000050445	Cyp8b1	13124	cytochrome P450, family 8, subfamily b, polypeptide 1	Promoter (1-2kb)	-11.728	0.000255557	11.3079	0.00152438
9-123150126-123150375	ENSMUSG00000025784	Clec3b	21922	C-type lectin domain family 3, member b	Promoter (<=1kb)	-16.5521	4.14914e-05	14.5031	0.00190215
9-123150251-123150500	ENSMUSG00000025784	Clec3b	21922	C-type lectin domain family 3, member b	Promoter (<=1kb)	-16.5521	4.14914e-05	14.5031	0.00190215
9-14718126-14718375	ENSMUSG00000036912	Piwil4	330890	piwi-like RNA-mediated gene silencing 4	Promoter (<=1kb)	-15.2137	2.1869e-05	13.4336	0.00130345
9-14718251-14718500	ENSMUSG00000036912	Piwil4	330890	piwi-like RNA-mediated gene silencing 4	Promoter (<=1kb)	-16.5582	7.08363e-05	11.7146	0.03032
9-15505001-15505250	ENSMUSG00000058173	Smco4	170748	single-pass membrane protein with coiled-coil domains 4	Promoter (<=1kb)	11.0553	0.0389535	-10.7228	0.0548378
9-21237376-21237625	ENSMUSG00000003308	Keap1	50868	kelch-like ECH-associated protein 1	Promoter (<=1kb)	-6.01548	5.2506e-06	5.51573	0.000650777
9-21240126-21240375	ENSMUSG00000003308	Keap1	50868	kelch-like ECH-associated protein 1	Promoter (<=1kb)	-8.38163	0.000783577	11.146	2.48299e-05
9-21240251-21240500	ENSMUSG00000003308	Keap1	50868	kelch-like ECH-associated protein 1	Promoter (<=1kb)	-8.31553	0.00480257	14.2309	7.07127e-07
9-21249876-21250125	ENSMUSG00000045087	S1pr5	94226	sphingosine-1-phosphate receptor 5	Promoter (1-2kb)	-9.91619	0.008479	14.0838	0.000200493
9-21250001-21250250	ENSMUSG00000045087	S1pr5	94226	sphingosine-1-phosphate receptor 5	Promoter (1-2kb)	-7.97122	0.0969589	15.7363	0.000530864
9-21266751-21267000	ENSMUSG00000002820	Atg4d	235040	autophagy related 4D, cysteine peptidase	Promoter (1-2kb)	-12.2124	0.00390837	10.6336	0.0506326
9-21266876-21267125	ENSMUSG00000002820	Atg4d	235040	autophagy related 4D, cysteine peptidase	Promoter (<=1kb)	-12.0918	0.000559792	10.937	0.0126628
9-21835501-21835750	ENSMUSG00000047822	Angptl8	624219	angiopoietin-like 8	Promoter (<=1kb)	-7.99412	0.00418121	7.53301	0.0213607
9-22004501-22004750	ENSMUSG00000003402	Prkcsh	19089	protein kinase C substrate 80K-H	Promoter (<=1kb)	-7.12647	0.0811203	11.3138	0.00750993
9-22053501-22053750	ENSMUSG00000003410	Elavl3	15571	ELAV like RNA binding protein 3	Promoter (1-2kb)	8.94099	0.0403996	-9.83454	0.0176715
9-22114001-22114250	ENSMUSG00000098646	Mir7084	102466221	microRNA 7084	Promoter (<=1kb)	-15.1001	0.00645537	15.4335	0.0130136
9-22114126-22114375	ENSMUSG00000013822	Elof1	66126	ELF1 homolog, elongation factor 1	Promoter (<=1kb)	-23.1934	0.000623207	24.9817	0.000658394
9-22132501-22132750	ENSMUSG00000001348	Acp5	11433	acid phosphatase 5, tartrate resistant	Promoter (<=1kb)	-11.342	0.0229447	10.3742	0.0998591
9-31385001-31385250	ENSMUSG00000042185	Nfrkb	235134	nuclear factor related to kappa B binding protein	Promoter (<=1kb)	-11.2376	0.026726	11.667	0.0317413
9-3334751-3335000	ENSMUSG00000025899	Alkbh8	67667	alkB homolog 8, tRNA methyltransferase	Promoter (<=1kb)	-9.37856	0.0342798	8.75425	0.0727391
9-37658126-37658375	ENSMUSG00000011114	Tbrg1	21376	transforming growth factor beta regulated gene 1	Promoter (<=1kb)	-11.2073	0.000163297	23.9094	7.77986e-12
9-37658251-37658500	ENSMUSG00000011114	Tbrg1	21376	transforming growth factor beta regulated gene 1	Promoter (<=1kb)	-7.14409	0.00509408	15.6966	4.12306e-09
9-37854001-37854250	ENSMUSG00000066749	Olfr877	258412	olfactory receptor 877	Promoter (<=1kb)	-11.4233	0.0186316	12.4414	0.0172042
9-37854126-37854375	ENSMUSG00000066749	Olfr877	258412	olfactory receptor 877	Promoter (<=1kb)	-9.89592	0.0729494	11.1887	0.0626366
9-41536501-41536750	ENSMUSG00000092770	Mirlet7a-2	723965	microRNA let7a-2	Promoter (<=1kb)	-36.3373	3.39907e-21	37.1529	1.54448e-17
9-41536626-41536875	ENSMUSG00000092770	Mirlet7a-2	723965	microRNA let7a-2	Promoter (<=1kb)	-26.7877	3.75072e-09	25.8409	1.13138e-06
9-44101501-44101750	ENSMUSG00000034739	Mfrp	259172	membrane frizzled-related protein	Promoter (<=1kb)	7.76237	0.0153259	-8.9782	0.00769655
9-44101626-44101875	ENSMUSG00000034739	Mfrp	259172	membrane frizzled-related protein	Promoter (<=1kb)	6.33973	0.0218684	-6.45718	0.0452061
9-44106126-44106375	ENSMUSG00000079592	C1qtnf5	235312	C1q and tumor necrosis factor related protein 5	Promoter (<=1kb)	-7.92696	0.0229318	8.13894	0.0294259
9-44106251-44106500	ENSMUSG00000079592	C1qtnf5	235312	C1q and tumor necrosis factor related protein 5	Promoter (<=1kb)	-7.42358	0.0401546	8.41985	0.0248277
9-44847876-44848125	ENSMUSG00000002028	Kmt2a	214162	lysine (K)-specific methyltransferase 2A	Promoter (<=1kb)	-7.31218	0.0735627	7.15476	0.0742459
9-45116126-45116375	ENSMUSG00000070304	Scn2b	72821	sodium channel, voltage-gated, type II, beta	Promoter (1-2kb)	-7.72684	0.00287562	7.44763	0.021437
9-45138001-45138250	ENSMUSG00000046480	Scn4b	399548	sodium channel, type IV, beta	Promoter (<=1kb)	-5.83264	0.0581077	6.30587	0.0556291
9-46155376-46155625	ENSMUSG00000034135	Sik3	70661	SIK family kinase 3	Promoter (<=1kb)	7.30651	0.00215765	-5.51017	0.0769298
9-48341251-48341500	ENSMUSG00000032028	Nxpe2	78252	neurexophilin and PC-esterase domain family, member 2	Promoter (<=1kb)	10.5845	0.0566527	-15.7315	0.0019523
9-50856001-50856250	ENSMUSG00000032058	Ppp2r1b	73699	protein phosphatase 2, regulatory subunit A, beta	Promoter (<=1kb)	-9.5393	0.0959133	10.8305	0.0945704
9-53706876-53707125	ENSMUSG00000055069	Rab39	270160	RAB39, member RAS oncogene family	Promoter (<=1kb)	-8.42671	0.000482372	6.49297	0.040295
9-56865001-56865250	ENSMUSG00000032911	Cspg4	121021	chondroitin sulfate proteoglycan 4	Promoter (<=1kb)	-5.42022	0.00202926	5.84278	0.00282874
9-56865126-56865375	ENSMUSG00000032911	Cspg4	121021	chondroitin sulfate proteoglycan 4	Promoter (<=1kb)	-12.0764	3.90125e-06	8.59794	0.0149996
9-57939126-57939375	ENSMUSG00000038264	Sema7a	20361	sema domain, immunoglobulin domain (Ig), and GPI membrane anchor, (semaphorin) 7A	Promoter (<=1kb)	-8.88544	0.0733538	9.00537	0.0949085
9-58013376-58013625	ENSMUSG00000032323	Cyp11a1	13070	cytochrome P450, family 11, subfamily a, polypeptide 1	Promoter (1-2kb)	-9.39403	0.0763097	12.2835	0.0281211
9-58014126-58014375	ENSMUSG00000032323	Cyp11a1	13070	cytochrome P450, family 11, subfamily a, polypeptide 1	Promoter (<=1kb)	-10.3169	0.00335942	17.0148	1.40329e-06
9-58134251-58134500	ENSMUSG00000032327	Stra6	20897	stimulated by retinoic acid gene 6	Promoter (<=1kb)	10.9754	0.0343223	-11.804	0.0385275
9-58134376-58134625	ENSMUSG00000032327	Stra6	20897	stimulated by retinoic acid gene 6	Promoter (<=1kb)	11.7448	0.0533018	-14.5774	0.0227157
9-58250251-58250500	ENSMUSG00000036986	Pml	18854	promyelocytic leukemia	Promoter (<=1kb)	-7.97112	0.00540599	7.9647	0.00604827
9-58741751-58742000	ENSMUSG00000074269	Rec114	73673	REC114 meiotic recombination protein	Promoter (<=1kb)	-8.81631	0.069068	9.60536	0.0567155
9-58741876-58742125	ENSMUSG00000074269	Rec114	73673	REC114 meiotic recombination protein	Promoter (<=1kb)	-8.6036	0.0147612	8.57397	0.024859
9-60510876-60511125	ENSMUSG00000032289	Thsd4	207596	thrombospondin, type I, domain containing 4	Promoter (<=1kb)	14.3797	0.0500913	-16.9803	0.0268026
9-61015626-61015875	ENSMUSG00000111290	Gm5122	330956	predicted gene 5122	Promoter (1-2kb)	-5.11503	0.0506115	5.37707	0.0663567
9-62282001-62282250	ENSMUSG00000046846	Spesp1	66712	sperm equatorial segment protein 1	Promoter (<=1kb)	13.3584	6.56587e-07	-10.1671	0.0146916
9-62282126-62282375	ENSMUSG00000046846	Spesp1	66712	sperm equatorial segment protein 1	Promoter (<=1kb)	9.4785	7.11321e-07	-6.83813	0.019567
9-62372001-62372250	ENSMUSG00000032249	Anp32a	11737	acidic (leucine-rich) nuclear phosphoprotein 32 family, member A	Promoter (1-2kb)	-18.5888	0.000461523	14.2912	0.0256813
9-62858001-62858250	ENSMUSG00000032246	Calml4	75600	calmodulin-like 4	Promoter (<=1kb)	-9.86128	0.00304087	7.4475	0.0779357
9-65031626-65031875	ENSMUSG00000032393	Dpp8	74388	dipeptidylpeptidase 8	Promoter (<=1kb)	7.44544	0.0374691	-7.10264	0.0758445
9-66093001-66093250	ENSMUSG00000032382	Snx1	56440	sorting nexin 1	Promoter (1-2kb)	-12.6615	0.0934867	16.1523	0.0474512
9-66157626-66157875	ENSMUSG00000032380	Dapk2	13143	death-associated protein kinase 2	Promoter (<=1kb)	-12.5	0.019139	13.456	0.0248872
9-75347751-75348000	ENSMUSG00000032191	Bcl2l10	12049	Bcl2-like 10	Promoter (<=1kb)	-7.47786	0.0121556	9.68345	0.00120109
9-96258751-96259000	ENSMUSG00000032411	Tfdp2	211586	transcription factor Dp 2	Promoter (<=1kb)	-12.0515	0.0442042	14.3411	0.0241613
9-98602001-98602250	ENSMUSG00000032459	Mrps22	64655	mitochondrial ribosomal protein S22	Promoter (<=1kb)	10.8324	0.00858493	-13.1198	0.00135908
9-98842251-98842500	ENSMUSG00000091080	Prr23a1	623166	proline rich 23A, member 1	Promoter (<=1kb)	-5.38367	0.00825144	5.75342	0.0165761
9-98856501-98856750	ENSMUSG00000063058	Prr23a2	623186	proline rich 23A, member 2	Promoter (<=1kb)	7.61304	0.000190678	-6.81467	0.00488125
9-98856626-98856875	ENSMUSG00000063058	Prr23a2	623186	proline rich 23A, member 2	Promoter (<=1kb)	10.9593	8.73699e-06	-12.6763	2.59794e-06
9-99394376-99394625	ENSMUSG00000032470	Mras	17532	muscle and microspikes RAS	Promoter (<=1kb)	-8.95085	0.0119755	13.1552	0.000416667
9-99394501-99394750	ENSMUSG00000032470	Mras	17532	muscle and microspikes RAS	Promoter (<=1kb)	-10.1572	0.00459448	14.2969	0.000211179
X-155033126-155033375	ENSMUSG00000055746	Magea2	17138	melanoma antigen, family A, 2	Promoter (<=1kb)	-16.8477	0.000433242	23.5866	3.86903e-06
X-155033251-155033500	ENSMUSG00000055746	Magea2	17138	melanoma antigen, family A, 2	Promoter (<=1kb)	-6.65111	0.0601573	9.32238	0.0083121
X-167382876-167383125	ENSMUSG00000025742	Prps2	110639	phosphoribosyl pyrophosphate synthetase 2	Promoter (<=1kb)	-7.60993	0.0680562	9.66767	0.00804722
X-169978751-169979000	ENSMUSG00000072844	G530011O06Rik	654820	RIKEN cDNA G530011O06 gene	Promoter (<=1kb)	-10.5557	0.0401999	15.6776	0.000929882
X-169978876-169979125	ENSMUSG00000072844	G530011O06Rik	654820	RIKEN cDNA G530011O06 gene	Promoter (<=1kb)	-16.4197	8.61982e-09	17.6397	2.05885e-09
X-169979001-169979250	ENSMUSG00000072844	G530011O06Rik	654820	RIKEN cDNA G530011O06 gene	Promoter (<=1kb)	-19.3831	8.6312e-18	13.4692	5.28372e-08
X-48594751-48595000	ENSMUSG00000036916	Zfp280c	208968	zinc finger protein 280C	Promoter (<=1kb)	-11.3691	0.0129169	13.9244	0.0187466
X-61709626-61709875	ENSMUSG00000057615	Ldoc1	434784	regulator of NFKB signaling	Promoter (<=1kb)	-5.50956	0.0299181	9.32243	2.86924e-05
