# Supplementary material for: The methyl donor S-adenosyl methionine reverses the DNA methylation signature of chronic neuropathic pain in mouse frontal cortex
Source: Pain Rep. 2021 Jul 13;6(2):e944. doi: 10.1097/PR9.0000000000000944 (PMC8280078; doi:10.1097/PR9.0000000000000944)
Supplement: SUPPLEMENTARY MATERIAL [file painreports-6-e944-s006.xlsx]

## Sheet: PainReports-Topham et al-Supple
source	term_name	term_id	adjusted_p_value	negative_log10_of_adjusted_p_value	term_size	query_size	intersection_size	intersections
GO:MF	protein binding	GO:0005515	7.04e-16	15.1525	10241	3086	1723	EML4,TOB2,CAPN3,TLR6,RB1,KCNG2,NFE2,SMC1B,COIL,PFDN5,PLAGL1,BZW1,EXOC7,PTPRN2,CDKN1C,SEC23B,ZFP24,SCML4,STN1,BRD4,PHETA2,LDB3,IGFBP7,MYL7,GAS2,METTL14,TXK,4933421I07RIK,BAIAP3,TRIM58,RSPH6A,MAMSTR,ATF5,RBM47,ITFG2,AHR,KCNIP2,COL4A3,CEP135,SFTPC,SEPT3,COBL,CTIF,JAKMIP1,AOX4,SIGLEC15,ERMAP,LTBP1,RBPMS,FHDC1,ATAD2,SAMM50,MYBPH,TCF3,KCNH2,BSN,GRB10,TLR5,SETMAR,XDH,NR6A1,FNIP1,CORO1C,MADCAM1,GM37013,V…
GO:MF	cytoskeletal protein binding	GO:0008092	4.34e-08	7.36214	980	3086	217	CAPN3,LDB3,GAS2,ATF5,COBL,JAKMIP1,FHDC1,CORO1C,VASH1,APBB1,MYO10,RHCG,RAB39B,APC2,SPAST,MYO3B,SCIN,CDH5,MYO5B,PDLIM2,SPTBN4,MED28,DYNC1I1,TTLL4,CAPG,PLEKHH2,KIFC3,DNM2,KIF27,CEP295NL,LSP1,SIPA1L1,MYH7B,NAV3,FXYD1,ANXA8,SHROOM3,MAP1A,GNAS,TTLL6,MAEA,MAPRE1,MAPRE2,DLG1,USH1C,B4GALT1,PRC1,CCDC181,TPM2,SKAP1,LCP1,PACSIN1,MYO1C,CCSER2,PRKCE,TPPP3,PLEC,FXYD5,PALLD,RDX,DCTN1,SYNPO,KIRREL,FER,SLC9A3R1,GJ…
GO:MF	binding	GO:0005488	7.54e-08	7.12282	15034	3086	2345	EML4,TOB2,CAPN3,SMPD1,TLR6,RB1,CYP4A12B,KCNG2,PIK3CD,NFE2,SMC1B,A630089N07RIK,ZFP982,COIL,PUSL1,PFDN5,IRX1,PLAGL1,BZW1,PABPN1L,EXOC7,SMARCAL1,PTPRN2,CDKN1C,LSM14A,FFAR2,SEC23B,ZFP24,SCML4,STN1,SECISBP2L,CYP4F16,BRD4,PHETA2,LDB3,IGFBP7,PRLHR,MYL7,ADNP2,GAS2,RAB20,METTL14,VARS,TXK,4933421I07RIK,DCT,BAIAP3,TRIM58,SCGB1B30,RSPH6A,OSBPL3,MAMSTR,ATF5,RBM47,ITFG2,AHR,PLA2G4D,KCNIP2,COL4A3,CEP135,SFTPC,S…
GO:MF	identical protein binding	GO:0042802	2.8e-07	6.55272	1962	3086	382	TLR6,RB1,COIL,ZFP24,PHETA2,KCNIP2,SFTPC,SEPT3,AOX4,RBPMS,TCF3,KCNH2,GRB10,XDH,NR6A1,GM37013,DUT,L3MBTL1,KEAP1,ST8SIA3,TRPM8,RHCG,TYMP,GP1BB,P2RX7,TGM2,HVCN1,TLR1,FBN1,TRIM21,ANO6,UBE2G2,CEP290,HSF4,SMAD1,CD247,AMFR,NRF1,TRAF6,TARDBP,TRIM6,RAP1GAP,LMNA,BCL2A1C,PLEKHH2,PDE9A,MBL1,VIM,P2RX1,CRYAA,LNX1,DPP4,ZBTB38,MCOLN2,FBP2,ALDH5A1,LHCGR,MORC2A,TCF4,NME2,DGKH,TAP1,EPM2AIP1,BCL2L10,ZFP113,GREM1,PIRB…
GO:MF	actin binding	GO:0003779	2.81275e-06	5.55087	434	3086	109	LDB3,COBL,FHDC1,CORO1C,VASH1,MYO10,MYO3B,SCIN,MYO5B,PDLIM2,SPTBN4,MED28,CAPG,PLEKHH2,LSP1,SIPA1L1,MYH7B,ANXA8,SHROOM3,MAP1A,MAEA,USH1C,TPM2,LCP1,MYO1C,PRKCE,PLEC,FXYD5,PALLD,RDX,SYNPO,FER,GJB6,INPPL1,TRPC5,ESPN,AIF1,EPS8L2,SPTB,MICAL3,SPIRE1,DBNL,SVIL,CTNNA1,CEACAM1,LASP1,TNNI3,SLC4A1,LIMCH1,ACTR3,TNNI2,FMN1,LMOD3,SYNE2,DMTN,GMFG,NEBL,CROCC,KLHL3,FHL3,MYO7A,DAAM1,DAG1,SYNPO2,MYH2,MICAL2,GAS2L2,MY…
GO:MF	ion binding	GO:0043167	8.1683e-06	5.08787	6168	3086	1034	CAPN3,SMPD1,CYP4A12B,PIK3CD,SMC1B,A630089N07RIK,ZFP982,SMARCAL1,SEC23B,ZFP24,CYP4F16,LDB3,MYL7,ADNP2,RAB20,VARS,TXK,DCT,BAIAP3,TRIM58,PLA2G4D,KCNIP2,SEPT3,AOX4,ZCCHC10,ZFP473,LTBP1,ATAD2,ATP9B,BSN,PLPBP,SETMAR,BLVRA,XDH,NR6A1,OLFR683,MGAT4B,GM37013,TRIM7,CYP4A32,DUT,L3MBTL1,ADGRG1,LYVE1,MYO10,CYP11A1,UBA5,KCNIP3,DGKQ,RAB39B,GALNT14,NARS,LIMS1,FTMT,TESCL,TRIM30D,PCDHB1,ABCA9,PTPRF,GMPR,SPAST,P2RX7…
GO:MF	enzyme binding	GO:0019899	1.62606e-05	4.78886	2353	3086	435	CAPN3,RB1,BRD4,LDB3,4933421I07RIK,ATF5,JAKMIP1,TCF3,KCNH2,FNIP1,CORO1C,ARHGEF17,SH2D3C,APBB1,CAVIN3,DGKQ,CD177,PTPRF,RAPGEFL1,CDH5,FGR,PPP1R35,BDKRB2,RHOBTB3,RINL,HSF4,SMAD1,CD247,AMFR,SNURF,SLC4A3,SPTBN4,TRAF6,BTG1,PIAS1,TRIM6,RAP1GAP,PDE8A,LMNA,RPTOR,ARHGEF40,DOK7,SCAF4,DNM2,USP19,PLEKHG4,PDGFRB,CDK2AP1,MBL1,CDT1,TBC1D1,VIM,SIPA1L1,ELOF1,DPP4,INKA2,FXYD1,ECM1,FOXO1,FXYD3,TAB1,ACVRL1,LHCGR,NME2,…
GO:MF	protein domain specific binding	GO:0019904	0.000451408	3.34543	795	3086	166	RB1,NFE2,TCF3,KCNH2,L3MBTL1,KEAP1,WBP2NL,TGM2,PIAS1,CAPG,DNM2,ARHGAP27,WNT5A,VIM,LNX1,PDZK1,DGKH,GNAS,ACOX1,RXRA,CLEC3B,CRIM1,TRIM28,DLG1,ARF1,PTPN22,CBLC,SKAP1,PLSCR1,FUT8,CRX,CASP8,PRKCE,LCK,ELMO1,TMEM88,KCNJ12,NOD1,PTPN6,DLG2,RAPGEF3,RDX,NKD1,SLC9A3R1,CENPJ,INPPL1,ESPN,WHRN,FZD2,DLC1,ZBTB16,RIPK1,EPN3,NFASC,TEAD2,DNM1,CNTLN,DBNL,FZD7,TNNI3,POU5F1,SCN5A,PDE2A,RARA,NOXA1,FMN1,PAX6,TFDP2,PDCD6IP,…
GO:MF	kinase binding	GO:0019900	0.000471305	3.3267	807	3086	168	RB1,LDB3,ATF5,JAKMIP1,TCF3,SH2D3C,CAVIN3,DGKQ,PTPRF,CDH5,FGR,RHOBTB3,SMAD1,CD247,TRAF6,TRIM6,PDE8A,RPTOR,DOK7,DNM2,PDGFRB,VIM,SIPA1L1,INKA2,TAB1,ACVRL1,DGKH,LIPE,RGCC,GFAP,MAPRE1,MAPRE2,DLG1,4930544G11RIK,PTPN22,PRC1,CBLC,CSPG4,SKAP1,PRKCE,LCK,MIDN,PEA15A,CD8A,NTRK1,CADM4,TELO2,MAP2K1,PTPN6,DLG2,DOK2,PRKCSH,DCTN1,RASGRP3,BCAR3,PRLR,CACNB4,PFKL,FER,TNIP2,TRIP6,SLC2A3,CAVIN2,CENPJ,CASS4,FAM83D,PTPR…
GO:MF	lipid binding	GO:0008289	0.00149382	2.8257	764	3086	158	TLR6,FFAR2,BAIAP3,SCGB1B30,OSBPL3,PLA2G4D,MYO10,CYP11A1,TSPO,SULT2B1,P2RX7,TLR1,VNN1,SPTBN4,TRIL,PLEKHA5,DOK7,MBL1,EPN1,RBP3,ANXA8,NME2,TNFAIP8L3,ALOX15,ESRRG,ACOX1,PEMT,TEX2,RXRA,FABP9,WDFY3,LDLRAP1,PAQR6,SYT15,F10,SNX15,PLA2G2F,PACSIN1,MYO1C,BDH1,ANXA3,BPIFB3,ESRRB,BAIAP2L2,PLEKHA3,LBP,CYTH2,FER,CAVIN2,OSBPL10,INPPL1,CYP4F40,PON1,GAP43,DLC1,EPN3,ASAP1,CYTH3,SCARB1,CERKL,PIK3C2G,SPTB,DYSF,NRGN,P…
GO:MF	metal ion binding	GO:0046872	0.00203002	2.6925	4016	3086	680	CAPN3,SMPD1,CYP4A12B,A630089N07RIK,ZFP982,SEC23B,ZFP24,CYP4F16,LDB3,MYL7,ADNP2,DCT,BAIAP3,TRIM58,PLA2G4D,KCNIP2,AOX4,ZCCHC10,ZFP473,LTBP1,ATP9B,BSN,SETMAR,BLVRA,XDH,NR6A1,MGAT4B,GM37013,TRIM7,CYP4A32,DUT,L3MBTL1,CYP11A1,UBA5,KCNIP3,DGKQ,GALNT14,LIMS1,FTMT,TESCL,TRIM30D,PCDHB1,GMPR,TGM2,DLK1,SCIN,PCDHA11,CDH5,FBN1,LMCD1,LPCAT2,LAP3,ZFP950,TRIM21,PCDHGA9,ANO6,PDLIM2,SMAD1,RNF149,YPEL3,AMFR,UNKL,ZFP…
GO:MF	protein homodimerization activity	GO:0042803	0.0044175	2.35482	657	3086	137	PHETA2,AOX4,RBPMS,TCF3,KCNH2,XDH,NR6A1,TYMP,ANO6,NRF1,RAP1GAP,BCL2A1C,MBL1,DPP4,ZBTB38,MORC2A,TCF4,DGKH,TAP1,BCL2L10,GREM1,PIRB,ACOX1,HPGDS,HAND1,TPM2,SKAP1,TPD52,HOGA1,CAMK2A,CEP131,UGT1A5,PTPRO,NTRK1,PML,PTH1R,NOD1,PRPS2,IRAK2,PON1,ZBTB16,RIPK1,MEF2D,SDS,CSF1,CRYAB,PRDM9,CEACAM1,THRSP,SLC4A1,NAALADL1,MID1,GUCY2E,TOX3,MIGA1,PDE2A,PAXX,SMAD3,PRMT8,PDCD6IP,SCHIP1,WWTR1,PEX7,DAB2IP,MASP1,JAML,MZF1,…
GO:MF	cation binding	GO:0043169	0.00577556	2.23841	4118	3086	691	CAPN3,SMPD1,CYP4A12B,A630089N07RIK,ZFP982,SEC23B,ZFP24,CYP4F16,LDB3,MYL7,ADNP2,DCT,BAIAP3,TRIM58,PLA2G4D,KCNIP2,AOX4,ZCCHC10,ZFP473,LTBP1,ATP9B,BSN,SETMAR,BLVRA,XDH,NR6A1,OLFR683,MGAT4B,GM37013,TRIM7,CYP4A32,DUT,L3MBTL1,CYP11A1,UBA5,KCNIP3,DGKQ,GALNT14,LIMS1,FTMT,TESCL,TRIM30D,PCDHB1,GMPR,TGM2,DLK1,SCIN,PCDHA11,CDH5,CHRNB4,FBN1,LMCD1,CHRNA5,LPCAT2,LAP3,ZFP950,TRIM21,PCDHGA9,ANO6,PDLIM2,SMAD1,RNF1…
GO:MF	signaling adaptor activity	GO:0035591	0.00579905	2.23664	46	3086	19	SH2D3C,AKAP12,LDLRAP1,MAP2K1,DOK2,AKAP13,SH2D4A,DAB2IP,GRIP1,SPAG9,RGS14,MAPK8IP1,AXIN1,MAVS,SHANK3,EPS8,SH2B1,GRIP2,IQGAP1
GO:MF	calcium ion binding	GO:0005509	0.0061451	2.21147	713	3086	146	CAPN3,MYL7,BAIAP3,PLA2G4D,KCNIP2,LTBP1,GM37013,KCNIP3,TESCL,PCDHB1,TGM2,DLK1,SCIN,PCDHA11,CDH5,FBN1,LPCAT2,PCDHGA9,SGCA,MBL1,THBS3,MASP2,ANXA8,DNAH7C,CRTAC1,CLEC3B,RHOT2,EGFL7,HPGDS,PROC,SCUBE1,CBLC,PLSCR1,SYT15,PCDHA5,TCHHL1,TPD52,LCP1,F10,PLA2G2F,PROZ,LRP1B,FAT1,ANXA3,PKD1L2,SUSD1,PLA2G4B,SLIT3,PRKCSH,RASGRP3,LPCAT2B,NKD1,CASQ1,PON1,AIF1,RHBDL3,ADAM8,PKD1L3,PCDHB4,NECAB1,USP32,OTOF,DYSF,ASPH,CD…
GO:MF	anion binding	GO:0043168	0.00680121	2.16741	2894	3086	500	PIK3CD,SMC1B,SMARCAL1,RAB20,VARS,TXK,BAIAP3,PLA2G4D,SEPT3,AOX4,ATAD2,ATP9B,PLPBP,XDH,ADGRG1,LYVE1,MYO10,UBA5,DGKQ,RAB39B,NARS,ABCA9,PTPRF,SPAST,P2RX7,TGM2,MYO3B,FBN1,SMARCA2,TYRO3,FGR,VNN1,RHOBTB3,ABCA4,UBE2G2,SMOK2B,MYO5B,OASL1,ILF2,RHOH,SPTBN4,PRPS1L1,SPEG,MRAS,XRCC3,GOT1L1,TTLL4,PLEKHA5,PSMC4,ARHGAP33OS,UBE2Z,ETNK1,RPS6KA4,DOK7,ADCY7,KIFC3,DNM2,PDGFRB,MBL1,THBS3,KIF27,P2RX1,BMPR1B,MYH7B,NAV3,C…
GO:MF	actin filament binding	GO:0051015	0.0157919	1.80156	198	3086	51	CORO1C,MYO10,SCIN,MYO5B,CAPG,SIPA1L1,MYH7B,ANXA8,SHROOM3,USH1C,TPM2,LCP1,MYO1C,GJB6,ESPN,AIF1,EPS8L2,SPTB,DBNL,SVIL,CTNNA1,LASP1,TNNI3,ACTR3,SYNE2,DMTN,NEBL,MYO7A,MYH2,GAS2L2,TTN,TMEM201,WIPF1,MYOM2,ADSSL1,MYO1D,MACF1,TULP1,EEF2,MAP1S,HIP1R,VPS16,MYH14,SYNE3,CORO1A,CTNNAL1,CAPZA3,SLC6A4,ACTN2,ABLIM1,MYO18A
GO:MF	inorganic cation transmembrane transporter activity	GO:0022890	0.0215167	1.66722	585	3086	121	KCNG2,SLC5A1,KCNIP2,KCNH2,SLC2A10,LRRC38,SLC6A16,TRPM8,KCNIP3,RHCG,TMEM165,ASIC3,KCNA6,P2RX7,HVCN1,KCNK12,CHRNB4,CHRNA5,SLC4A11,ANO6,CHRNA6,KCNJ14,SLC45A4,CHRNE,SLC24A3,P2RX1,MCOLN2,SLC6A12,ABCC8,SLC22A3,SLC10A6,CLCN5,KCNS3,KCNQ4,SCN10A,SLC5A8,KCNJ12,SLC6A19,CNGB1,CACNB4,TRPC5,SLC4A10,PKD1L3,TSPOAP1,SCN7A,ITPR1,FAM155A,KCNJ5,P2RX5,SLC8A1,KCNQ5,SCN5A,SCN2B,KCNN3,KCNK10,KCNA10,CACNA2D4,SLC5A11,COX5…
GO:MF	metal ion transmembrane transporter activity	GO:0046873	0.0230884	1.63661	427	3086	93	KCNG2,SLC5A1,KCNIP2,KCNH2,LRRC38,SLC6A16,TRPM8,KCNIP3,TMEM165,ASIC3,KCNA6,KCNK12,SLC4A11,KCNJ14,SLC24A3,MCOLN2,SLC6A12,ABCC8,SLC22A3,SLC10A6,KCNS3,KCNQ4,SCN10A,SLC5A8,KCNJ12,SLC6A19,CACNB4,TRPC5,SLC4A10,PKD1L3,TSPOAP1,SCN7A,ITPR1,FAM155A,KCNJ5,SLC8A1,KCNQ5,SCN5A,SCN2B,KCNN3,KCNK10,KCNA10,CACNA2D4,SLC5A11,SLC12A6,SLC24A1,AQP1,KCNG4,LETM1,SLC13A5,SLC6A21,SLC39A13,SLC6A20B,TRF,KCNJ11,GRIN2B,KCNB1,TR…
GO:MF	cation transmembrane transporter activity	GO:0008324	0.0349053	1.45711	626	3086	127	KCNG2,SLC5A1,KCNIP2,KCNH2,SLC2A10,LRRC38,SLC6A16,TRPM8,KCNIP3,RHCG,TMEM165,ASIC3,KCNA6,P2RX7,HVCN1,KCNK12,CHRNB4,CHRNA5,SLC4A11,ANO6,CHRNA6,KCNJ14,SLC45A4,CHRNE,SLC24A3,P2RX1,MCOLN2,SLC6A12,ABCC8,SLC22A3,SLC10A6,CLCN5,KCNS3,KCNQ4,SCN10A,SLC5A8,KCNJ12,SLC6A19,CNGB1,CACNB4,TRPC5,SLC4A10,PKD1L3,TSPOAP1,SCN7A,ITPR1,FAM155A,KCNJ5,SLC7A8,P2RX5,SLC8A1,KCNQ5,SCN5A,SCN2B,KCNN3,KCNK10,KCNA10,CACNA2D4,SLC5A…
GO:MF	monovalent inorganic cation transmembrane transporter activity	GO:0015077	0.035949	1.44431	376	3086	83	KCNG2,SLC5A1,KCNIP2,KCNH2,SLC2A10,LRRC38,SLC6A16,KCNIP3,RHCG,ASIC3,KCNA6,HVCN1,KCNK12,SLC4A11,KCNJ14,SLC45A4,SLC24A3,SLC6A12,ABCC8,SLC22A3,SLC10A6,CLCN5,KCNS3,KCNQ4,SCN10A,SLC5A8,KCNJ12,SLC6A19,SLC4A10,SCN7A,KCNJ5,SLC8A1,KCNQ5,SCN5A,SCN2B,KCNN3,KCNK10,KCNA10,SLC5A11,COX5B,ATP6V0A4,SLC12A6,SLC24A1,AQP1,KCNG4,LETM1,ATP6AP1L,SLC13A5,SLC6A21,SLC6A20B,KCNJ11,KCNB1,ATP6V1G3,SCN4B,KCNA1,SLC15A1,COX6C,SL…
GO:MF	protein-macromolecule adaptor activity	GO:0030674	0.0391638	1.40712	189	3086	48	SH2D3C,AMFR,TRIM6,RPTOR,FRMD4A,EPN1,MAP1A,AP2S1,AKAP12,LDLRAP1,STX6,MAP2K1,DOK2,MLPH,CNTLN,AKAP13,PEX3,SH2D4A,MEN1,DAB2IP,STX1A,GRIP1,SPAG9,STX1B,SYNPO2,RGS14,STX2,GAS2L2,FBXW7,DVL2,MAPK8IP1,AXIN1,MAVS,HIP1R,AP2A1,TRIM17,SHANK3,INSC,EPS8,SH2B1,GRIP2,ARRB1,TCAP,ACTN2,IQGAP1,OPTN,CNKSR1,GAS6
GO:BP	regulation of signaling	GO:0023051	3.06e-14	13.515	3374	3085	654	CAPN3,SMPD1,TLR6,TTI1,RB1,PFDN5,LSM14A,FFAR2,BRD4,GAS2,TXK,BAIAP3,ITFG2,LTBP1,RBPMS,TCF3,GRB10,TLR5,XDH,FNIP1,OLFR683,LPAR6,WNT5B,PTGER4,DUT,ADGRG1,CAVIN3,UBA5,DGKQ,MIR34A,CAAP1,CD177,MTNR1B,TYMP,WFIKKN2,APC2,PTPRF,NPHP3,P2RX7,TGM2,ARID5A,DLK1,CDH5,CHRNB4,TLR1,LDOC1,ADGRA2,FBN1,LMCD1,CHRNA5,TYRO3,MLLT3,FGR,BDKRB2,VNN1,RNF149,AMFR,RHOH,TNFRSF11A,TRAF6,CHRNA6,MYADM,GAL,C1QTNF12,TRIM6,RAP1GAP,LYPD6B…
GO:BP	positive regulation of cellular process	GO:0048522	5.73e-14	13.2417	5780	3085	1034	C530008M17RIK,CAPN3,SMPD1,TLR6,RB1,PIK3CD,PLAGL1,LSM14A,FFAR2,ZFP24,STN1,BRD4,ADNP2,METTL14,TXK,DCT,BAIAP3,TRIM58,GUCA2A,MAMSTR,ATF5,KCNIP2,COL4A3,CEP135,COBL,CASP14,RBPMS,ATAD2,TCF3,KCNH2,GRB10,TLR5,XDH,NR6A1,FNIP1,CORO1C,MADCAM1,LPAR6,PLAA,WNT5B,LRRC38,PTGER4,SH2D3C,CALCOCO2,APBB1,ADGRG1,CAVIN3,SCX,MYO10,TSPO,SULT2B1,DGKQ,EXOSC6,MIR34A,WBP2NL,CD177,MTNR1B,FTMT,HPN,PTPRF,SPAST,P2RX7,TGM2,HVCN1,M…
GO:BP	regulation of cell communication	GO:0010646	9.08e-14	13.0418	3359	3085	649	CAPN3,SMPD1,TLR6,TTI1,RB1,PFDN5,LSM14A,FFAR2,BRD4,GAS2,TXK,BAIAP3,ITFG2,LTBP1,RBPMS,TCF3,GRB10,TLR5,XDH,FNIP1,OLFR683,LPAR6,WNT5B,PTGER4,DUT,ADGRG1,CAVIN3,UBA5,DGKQ,MIR34A,CAAP1,CD177,MTNR1B,TYMP,WFIKKN2,APC2,PTPRF,NPHP3,P2RX7,TGM2,ARID5A,DLK1,CDH5,CHRNB4,TLR1,LDOC1,ADGRA2,FBN1,LMCD1,CHRNA5,TYRO3,MLLT3,FGR,BDKRB2,VNN1,RNF149,AMFR,RHOH,TNFRSF11A,TRAF6,CHRNA6,MYADM,GAL,C1QTNF12,TRIM6,RAP1GAP,LYPD6B…
GO:BP	intracellular signal transduction	GO:0035556	1.94e-13	12.7128	2517	3085	508	CAPN3,SMPD1,TLR6,TTI1,RB1,PIK3CD,LSM14A,BRD4,RAB20,ITFG2,GRB10,XDH,FNIP1,OLFR683,LPAR6,PTGER4,SH2D3C,ADGRG1,CAVIN3,DGKQ,MIR34A,MTNR1B,RAB39B,P2RX7,TGM2,RAPGEFL1,TLR1,FBN1,LMCD1,TYRO3,FGR,BDKRB2,VNN1,RHOBTB3,SMOK2B,SMAD1,RNF149,RHOH,TNFRSF11A,TRAF6,MYADM,GAL,C1QTNF12,RAP1GAP,PDE8A,MRAS,STAC2,WNT7A,RPTOR,BCL2A1C,RPS6KA4,PDE9A,ADCY7,NTF3,PLXNB1,DNM2,CYSLTR2,WNT5A,PDGFRB,SIPA1L1,GUCY1B2,PPP4C,FOXO1,T…
GO:BP	positive regulation of biological process	GO:0048518	4.09e-13	12.3888	6258	3085	1102	C530008M17RIK,TOB2,CAPN3,SMPD1,TLR6,RB1,PIK3CD,PLAGL1,LSM14A,FFAR2,ZFP24,STN1,BRD4,ADNP2,METTL14,TXK,DCT,BAIAP3,TRIM58,GUCA2A,MAMSTR,ATF5,KCNIP2,COL4A3,CEP135,COBL,CASP14,ERMAP,LTBP1,RBPMS,ATAD2,TCF3,KCNH2,GRB10,TLR5,XDH,NR6A1,FNIP1,CORO1C,MADCAM1,VASH1,LPAR6,PLAA,WNT5B,LRRC38,PTGER4,SH2D3C,CALCOCO2,APBB1,ADGRG1,CAVIN3,SCX,MYO10,TSPO,SULT2B1,TRPM8,DGKQ,EXOSC6,MIR34A,WBP2NL,CD177,MTNR1B,FTMT,HPN,P…
GO:BP	multicellular organism development	GO:0007275	4.69e-12	11.3284	5325	3085	951	TOB2,CAPN3,RB1,PFDN5,IRX1,PLAGL1,CDKN1C,LSM14A,ZFP24,BRD4,LDB3,IGFBP7,ADNP2,GAS2,METTL14,TXK,DCT,TRIM58,ATF5,RBM47,ITFG2,KCNIP2,COL4A3,COBL,JAKMIP1,SYNA,SIGLEC15,CASP14,LTBP1,TCF3,BSN,TLR5,XDH,NR6A1,FNIP1,CORO1C,MADCAM1,VASH1,LPAR6,PLAA,ADAD1,WNT5B,PTGER4,APBB1,L3MBTL1,KEAP1,ADGRG1,SCX,TSPO,SULT2B1,SPRR2D,AMN,EXOSC6,MIR34A,CLMP,MTNR1B,VANGL1,TYMP,GFRA2,WFIKKN2,HPN,PTPRF,NPHP3,SPAST,P2RX7,TGM2,MYO…
GO:BP	anatomical structure development	GO:0048856	6.96e-12	11.1572	5902	3085	1039	TOB2,CAPN3,RB1,PFDN5,IRX1,PLAGL1,CDKN1C,LSM14A,ZFP24,BRD4,LDB3,IGFBP7,ADNP2,GAS2,METTL14,TXK,DCT,TRIM58,RSPH6A,MAMSTR,ATF5,RBM47,ITFG2,KCNIP2,COL4A3,COBL,JAKMIP1,SYNA,SIGLEC15,CASP14,LTBP1,TCF3,LST1,BSN,TLR5,XDH,NR6A1,FNIP1,CORO1C,MADCAM1,VASH1,LPAR6,PLAA,ADAD1,WNT5B,PTGER4,APBB1,L3MBTL1,KEAP1,ADGRG1,SCX,MYO10,TSPO,SULT2B1,SPRR2D,AMN,EXOSC6,MIR34A,CLMP,MTNR1B,4930550C14RIK,VANGL1,TYMP,GFRA2,WFIKK…
GO:BP	regulation of signal transduction	GO:0009966	1.51e-11	10.8197	2841	3085	552	CAPN3,SMPD1,TLR6,TTI1,RB1,PFDN5,LSM14A,BRD4,GAS2,TXK,ITFG2,LTBP1,RBPMS,TCF3,GRB10,XDH,FNIP1,LPAR6,WNT5B,PTGER4,DUT,ADGRG1,CAVIN3,UBA5,DGKQ,MIR34A,CAAP1,CD177,MTNR1B,WFIKKN2,APC2,PTPRF,NPHP3,P2RX7,TGM2,DLK1,CDH5,TLR1,LDOC1,ADGRA2,FBN1,LMCD1,TYRO3,MLLT3,FGR,BDKRB2,VNN1,RNF149,AMFR,RHOH,TNFRSF11A,TRAF6,MYADM,C1QTNF12,TRIM6,RAP1GAP,LYPD6B,PDE8A,WNT7A,LMNA,RPTOR,NTF3,PLXNB1,NRROS,DNM2,CYSLTR2,HPX,WNT5…
GO:BP	negative regulation of biological process	GO:0048519	5.47e-11	10.262	5501	3085	971	C530008M17RIK,TOB2,CAPN3,SMPD1,TLR6,RB1,PIK3CD,PFDN5,IRX1,SMARCAL1,PTPRN2,CDKN1C,ZFP24,STN1,TBRG1,ADNP2,GAS2,METTL14,ATF5,ITFG2,COL4A3,CTIF,LTBP1,ATAD2,TCF3,KCNH2,GRB10,XDH,NR6A1,FNIP1,OLFR683,CORO1C,VASH1,PLAA,WNT5B,PTGER4,APBB1,L3MBTL1,KEAP1,ADGRG1,CAVIN3,SCX,TSPO,SULT2B1,KCNIP3,DGKQ,EXOSC6,MIR34A,CAAP1,MTNR1B,4930550C14RIK,GFRA2,WFIKKN2,HPN,APC2,PTPRF,NPHP3,P2RX7,ARID5A,DLK1,SCIN,CDH5,ADGRA2,F…
GO:BP	negative regulation of cellular process	GO:0048523	5.88e-11	10.2307	5006	3085	894	C530008M17RIK,TOB2,CAPN3,SMPD1,TLR6,RB1,PFDN5,IRX1,SMARCAL1,CDKN1C,ZFP24,STN1,TBRG1,ADNP2,GAS2,METTL14,ATF5,ITFG2,COL4A3,LTBP1,ATAD2,TCF3,KCNH2,GRB10,XDH,NR6A1,FNIP1,OLFR683,CORO1C,VASH1,PLAA,WNT5B,PTGER4,APBB1,L3MBTL1,ADGRG1,CAVIN3,SCX,TSPO,SULT2B1,KCNIP3,DGKQ,MIR34A,CAAP1,MTNR1B,4930550C14RIK,GFRA2,WFIKKN2,HPN,APC2,PTPRF,NPHP3,P2RX7,ARID5A,DLK1,SCIN,CDH5,ADGRA2,FBN1,LMCD1,SMARCA2,TYRO3,MLLT3,FG…
GO:BP	system development	GO:0048731	1.55e-10	9.80954	4768	3085	854	TOB2,RB1,PFDN5,IRX1,PLAGL1,CDKN1C,ZFP24,LDB3,ADNP2,GAS2,METTL14,TXK,DCT,TRIM58,ATF5,RBM47,ITFG2,KCNIP2,COL4A3,COBL,JAKMIP1,SYNA,SIGLEC15,CASP14,LTBP1,TCF3,BSN,TLR5,XDH,FNIP1,CORO1C,MADCAM1,VASH1,PLAA,WNT5B,PTGER4,APBB1,L3MBTL1,ADGRG1,SCX,TSPO,SPRR2D,EXOSC6,MIR34A,CLMP,MTNR1B,TYMP,GFRA2,WFIKKN2,HPN,PTPRF,NPHP3,SPAST,P2RX7,TGM2,MYO3B,ARID5A,SCIN,CDH5,NASP,LDOC1,ADGRA2,FBN1,TYRO3,MLLT3,FGR,OCSTAMP,C…
GO:BP	positive regulation of signaling	GO:0023056	1.68e-10	9.77404	1869	3085	384	TLR6,LSM14A,FFAR2,BRD4,TXK,BAIAP3,RBPMS,GRB10,XDH,FNIP1,LPAR6,PTGER4,ADGRG1,CAVIN3,MIR34A,MTNR1B,P2RX7,TGM2,ARID5A,CDH5,CHRNB4,TLR1,ADGRA2,LMCD1,MLLT3,FGR,TNFRSF11A,TRAF6,CHRNA6,GAL,C1QTNF12,TRIM6,PDE8A,WNT7A,RPTOR,NTF3,PLXNB1,CYSLTR2,HPX,WNT5A,PDGFRB,EREG,BMPR1B,TAB1,ACVRL1,LHCGR,CDON,GNAS,TNFAIP8L3,3425401B19RIK,ZAP70,GREM1,KCP,ALOX15,PIRB,MIR126A,SH3BP2,RGCC,CD180,GFAP,AGR2,MAPRE2,TFR2,AKAP12,…
GO:BP	regulation of response to stimulus	GO:0048583	3.57e-10	9.44757	3901	3085	715	CAPN3,SMPD1,TLR6,TTI1,RB1,PFDN5,LSM14A,FFAR2,BRD4,GAS2,TXK,BAIAP3,ITFG2,ERMAP,LTBP1,RBPMS,TCF3,GRB10,XDH,FNIP1,VASH1,LPAR6,WNT5B,PTGER4,DUT,APBB1,ADGRG1,CAVIN3,UBA5,DGKQ,EXOSC6,MIR34A,CAAP1,CD177,MTNR1B,WFIKKN2,APC2,PTPRF,NPHP3,P2RX7,TGM2,ARID5A,DLK1,CDH5,TLR1,LDOC1,ADGRA2,FBN1,LMCD1,TYRO3,MLLT3,FGR,BDKRB2,VNN1,ANO6,UBE2G2,RNF149,CD247,YPEL3,AMFR,RHOH,TNFRSF11A,SGCA,TRAF6,MYADM,TRIL,C1QTNF12,TRIM…
GO:BP	regulation of localization	GO:0032879	3.67e-10	9.43571	2907	3085	555	CAPN3,TLR6,RB1,KCNG2,PIK3CD,FFAR2,RAB20,BAIAP3,TRIM58,KCNIP2,CEP135,KCNH2,BSN,GRB10,TLR5,OLFR683,CORO1C,MADCAM1,VASH1,PLAA,WNT5B,LRRC38,PTGER4,APBB1,ADGRG1,TSPO,KCNIP3,DGKQ,MIR34A,MEST,CD177,MTNR1B,4930550C14RIK,KCNA6,P2RX7,HVCN1,ARID5A,CDH5,TLR1,ADGRA2,CHRNA5,FGR,ANO6,UBE2G2,CEP290,CD247,LRCH1,PODN,TNFRSF11A,SPTBN4,DNAJC5,TRAF6,CHRNA6,MYADM,NUP214,GAL,KCNJ14,TARDBP,C1QTNF12,RAP1GAP,NEDD4L,STAC2,…
GO:BP	positive regulation of cell communication	GO:0010647	4.29e-10	9.36791	1863	3085	381	TLR6,LSM14A,FFAR2,BRD4,TXK,BAIAP3,RBPMS,GRB10,XDH,FNIP1,LPAR6,PTGER4,ADGRG1,CAVIN3,MIR34A,MTNR1B,P2RX7,TGM2,ARID5A,CDH5,CHRNB4,TLR1,ADGRA2,LMCD1,MLLT3,FGR,TNFRSF11A,TRAF6,CHRNA6,GAL,C1QTNF12,TRIM6,PDE8A,WNT7A,RPTOR,NTF3,PLXNB1,CYSLTR2,HPX,WNT5A,PDGFRB,EREG,BMPR1B,TAB1,ACVRL1,LHCGR,CDON,GNAS,TNFAIP8L3,3425401B19RIK,ZAP70,GREM1,KCP,ALOX15,PIRB,MIR126A,SH3BP2,RGCC,CD180,GFAP,AGR2,MAPRE2,TFR2,AKAP12,…
GO:BP	localization	GO:0051179	1.28e-09	8.89178	6159	3085	1062	CAPN3,TLR6,RB1,KCNG2,PIK3CD,EXOC7,PTPRN2,FFAR2,SEC23B,TBRG1,PHETA2,RAB20,PQLC1,BAIAP3,TRIM58,RSPH6A,OSBPL3,SLC5A1,KCNIP2,CEP135,SEPT3,JAKMIP1,LTBP1,ATP9B,SAMM50,KCNH2,BSN,GRB10,SLC17A4,TLR5,XDH,OLFR683,CORO1C,MADCAM1,VASH1,PLAA,SLC2A10,WNT5B,LRRC38,PTGER4,APBB1,KEAP1,ADGRG1,SLC6A16,MYO10,TSPO,SMDT1,SLC7A13,TRPM8,KCNIP3,AMN,DGKQ,MIR34A,RHCG,MEST,SLC17A6,CD177,MTNR1B,4930550C14RIK,RAB39B,TMEM165,NA…
GO:BP	positive regulation of signal transduction	GO:0009967	1.57e-09	8.80455	1581	3085	330	TLR6,LSM14A,BRD4,TXK,RBPMS,GRB10,XDH,FNIP1,LPAR6,PTGER4,ADGRG1,CAVIN3,P2RX7,TGM2,CDH5,TLR1,ADGRA2,LMCD1,MLLT3,FGR,TNFRSF11A,TRAF6,C1QTNF12,TRIM6,PDE8A,WNT7A,RPTOR,NTF3,PLXNB1,CYSLTR2,HPX,WNT5A,PDGFRB,EREG,BMPR1B,TAB1,ACVRL1,LHCGR,CDON,GNAS,TNFAIP8L3,3425401B19RIK,ZAP70,GREM1,KCP,ALOX15,MIR126A,SH3BP2,CD180,AGR2,MAPRE2,AKAP12,PTPN22,GDF11,LDLRAP1,SCUBE1,CSPG4,PLSCR1,NFATC4,F10,MYO1C,GDF5,CASP8,PRK…
GO:BP	anatomical structure morphogenesis	GO:0009653	1.59e-09	8.79967	2691	3085	516	CAPN3,RB1,IRX1,CDKN1C,LDB3,GAS2,COL4A3,COBL,SYNA,TCF3,LST1,XDH,CORO1C,VASH1,PLAA,WNT5B,PTGER4,APBB1,ADGRG1,SCX,MYO10,MIR34A,4930550C14RIK,TYMP,HPN,PTPRF,NPHP3,SPAST,P2RX7,TGM2,MYO3B,CDH5,ADGRA2,FBN1,TYRO3,MLLT3,FGR,OCSTAMP,CCDC141,ZFP950,ADGRF5,RHOBTB3,CEP290,SMAD1,CC2D2A,SPTBN4,TRAF6,MYADM,BTG1,PHOSPHO1,UNK,NEDD4L,WNT7A,ZBTB17,NTF3,PLXNB1,DNM2,CYSLTR2,COQ8B,WNT5A,PDGFRB,CDK2AP1,THBS3,LAMA3,VIM,E…
GO:BP	regulation of intracellular signal transduction	GO:1902531	3.82e-09	8.41783	1580	3085	328	CAPN3,SMPD1,TLR6,TTI1,BRD4,ITFG2,XDH,FNIP1,LPAR6,PTGER4,ADGRG1,CAVIN3,DGKQ,MIR34A,MTNR1B,P2RX7,TGM2,TLR1,LMCD1,FGR,BDKRB2,VNN1,RNF149,RHOH,TNFRSF11A,TRAF6,MYADM,C1QTNF12,RAP1GAP,PDE8A,WNT7A,RPTOR,NTF3,PLXNB1,DNM2,CYSLTR2,WNT5A,PDGFRB,SIPA1L1,FOXO1,TAB1,MIR124A-2,LHCGR,CDON,GNAS,TNFAIP8L3,3425401B19RIK,BCL2L10,ZAP70,NFKBID,SFRP5,GREM1,ALOX15,MIR126A,MAPRE2,TMBIM6,DLG1,AKAP12,PTPN22,DUSP5,CBLC,CNKS…
GO:BP	cell surface receptor signaling pathway	GO:0007166	2.21e-08	7.65627	2659	3085	504	ADGRF2,RB1,PIK3CD,PFDN5,LSM14A,FFAR2,FAM83G,GAS2,TXK,COL4A3,ERMAP,LTBP1,RBPMS,GRB10,XDH,MADCAM1,WNT5B,PTGER4,SH2D3C,ADGRG1,SCX,DGKQ,CD177,GFRA2,WFIKKN2,APC2,PTPRF,NPHP3,P2RX7,DLK1,CDH5,CHRNB4,ADGRA2,FBN1,CHRNA5,TYRO3,MLLT3,FGR,ZFP950,ADGRF5,ANO6,SMAD1,CD247,AMFR,CC2D2A,TNFRSF11A,TRAF6,CHRNA6,SLC29A1,ADGRA3,PIAS1,C1QTNF12,TRIM6,WNT7A,LMNA,BCL2A1C,CHRNE,RPS6KA4,NTF3,PLXNB1,NRROS,DNM2,HPX,FGF22,WNT5…
GO:BP	regulation of biological quality	GO:0065008	2.24e-08	7.6504	3876	3085	699	C530008M17RIK,FGGY,1600014C10RIK,CAPN3,RB1,PIK3CD,PTPRN2,FFAR2,STN1,TBRG1,PRLHR,GAS2,RAB20,METTL14,VARS,PQLC1,BAIAP3,TRIM58,KCNIP2,SIGLEC15,LTBP1,TCF3,KCNH2,GRB10,XDH,OLFR683,LPAR6,PLAA,PTGER4,APBB1,KEAP1,SCX,MYO10,CYP11A1,TSPO,SMDT1,TRPM8,DGKQ,MIR34A,RHCG,MEST,MTNR1B,TMEM165,GP1BB,FTMT,HPN,PTPRF,NPHP3,P2RX7,TGM2,HVCN1,KCNK12,SCIN,CDH5,CHRNB4,FBN1,CHRNA5,TYRO3,FGR,SLC4A11,ADGRF5,TRIM21,BDKRB2,RHO…
GO:BP	developmental process	GO:0032502	2.88e-08	7.54071	6446	3085	1095	TOB2,CAPN3,RB1,PIK3CD,PFDN5,IRX1,PLAGL1,CDKN1C,LSM14A,FFAR2,ZFP24,BRD4,LDB3,IGFBP7,ADNP2,GAS2,METTL14,TXK,DCT,BAIAP3,TRIM58,RSPH6A,MAMSTR,ATF5,RBM47,ITFG2,KCNIP2,COL4A3,COBL,JAKMIP1,SYNA,SIGLEC15,CASP14,LTBP1,TCF3,LST1,BSN,TLR5,XDH,NR6A1,FNIP1,CORO1C,MADCAM1,VASH1,LPAR6,PLAA,ADAD1,WNT5B,PTGER4,APBB1,L3MBTL1,KEAP1,ADGRG1,SCX,MYO10,TSPO,SULT2B1,SPRR2D,AMN,EXOSC6,MIR34A,CLMP,MTNR1B,4930550C14RIK,VAN…
GO:BP	positive regulation of intracellular signal transduction	GO:1902533	3.7e-08	7.43223	972	3085	217	TLR6,BRD4,XDH,FNIP1,LPAR6,PTGER4,ADGRG1,CAVIN3,P2RX7,TGM2,TLR1,LMCD1,FGR,TNFRSF11A,TRAF6,C1QTNF12,PDE8A,WNT7A,RPTOR,NTF3,PLXNB1,CYSLTR2,WNT5A,PDGFRB,TAB1,LHCGR,CDON,GNAS,TNFAIP8L3,3425401B19RIK,ZAP70,GREM1,ALOX15,MIR126A,MAPRE2,AKAP12,PTPN22,CSPG4,PLSCR1,F10,CASP8,PRKCE,GCG,CHIL1,AVPR1B,LCK,SPECC1L,C1QTNF1,TRIM13,MIR29B-1,NET1,ARHGEF3,CD8A,NTRK1,DHX58,NOD1,TELO2,MAP2K1,RELN,PTPN6,BCAR3,PMAIP1,TRA…
GO:BP	cell migration	GO:0016477	4.2e-08	7.37711	1452	3085	301	PIK3CD,FFAR2,GRB10,CORO1C,MADCAM1,VASH1,PLAA,WNT5B,PTGER4,APBB1,ADGRG1,TSPO,MIR34A,CD177,NARS,PTPRF,CDH5,ADGRA2,TYRO3,FGR,CCDC141,ZFP950,ANO6,LRCH1,PODN,MYADM,UNK,WNT7A,LMNA,NTF3,PLXNB1,WNT5A,PDGFRB,LAMA3,VIM,DPP4,NAV3,MCOLN2,ECM1,CXCL10,ACVRL1,SEMA3F,SEMA4F,ABCC8,RERE,PRTN3,GREM1,MIR126A,RGCC,MAPRE1,MAPRE2,EGFL7,4930544G11RIK,AKAP12,PTPN22,B4GALT1,HEXB,CAMK1D,CSPG4,SKAP1,FUT8,LCP1,CSF3R,MYO1C,AM…
GO:BP	biological adhesion	GO:0022610	5.45e-08	7.26359	1322	3085	278	IGFBP7,COL4A3,MYBPH,CORO1C,MADCAM1,GM37013,PTGER4,ADGRG1,LYVE1,MYO10,CD177,GP1BB,PCDHB1,PTPRF,TGM2,PCDHA11,CDH5,FBN1,TYRO3,CNTNAP5B,CCDC141,PCDHGA9,VNN1,RHOH,TRAF6,MYADM,RAP1GAP,KIFC3,PLXNB1,MIR9-3,DNM2,WNT5A,THBS3,LAMA3,SASH3,ZFP35,DPP4,TCAM1,ACVRL1,CDON,BCAM,GNAS,ZAP70,TM9SF4,NFKBID,MAEA,GREM1,ALOX15,NCAM1,MPZL3,MIR126A,SSPO,RGCC,SART1,ARVCF,AGR2,EGFL7,CYTIP,DLG1,PTPN22,B4GALT1,SKAP1,CLDN18,PCD…
GO:BP	regulation of molecular function	GO:0065009	7.65e-08	7.11652	2939	3085	546	CAPN3,SMPD1,TLR6,RB1,PTPRN2,CDKN1C,SEC23B,BRD4,TXK,GUCA2A,COL4A3,CASP14,TCF3,BSN,XDH,FNIP1,OLFR683,CORO1C,PLAA,LRRC38,DUT,KEAP1,DGKQ,MIR34A,CAAP1,MTNR1B,FTMT,WFIKKN2,HPN,BC048507,APC2,PTPRF,NPHP3,4931440F15RIK,P2RX7,TLR1,LDOC1,FBN1,TYRO3,FGR,PPP1R35,TRIM21,RINL,OASL1,AMFR,LRCH1,RHOH,TNFRSF11A,TRAF6,BTG1,GAL,TRIM6,RAP1GAP,DYNC1I1,LYPD6B,ZCCHC9,NEDD4L,STAC2,RPTOR,UBE2Z,DOK7,ADCY7,NTF3,PLXNB1,DNM2,A…
GO:BP	cell motility	GO:0048870	7.75e-08	7.11077	1600	3085	325	PIK3CD,FFAR2,RSPH6A,GRB10,CORO1C,MADCAM1,VASH1,PLAA,WNT5B,PTGER4,APBB1,ADGRG1,MYO10,TSPO,MIR34A,CD177,NARS,PTPRF,CDH5,ADGRA2,TYRO3,FGR,CCDC141,ZFP950,ANO6,LRCH1,PODN,MYADM,UNK,WNT7A,LMNA,NTF3,PLXNB1,WNT5A,PDGFRB,LAMA3,VIM,DPP4,NAV3,MCOLN2,ECM1,CXCL10,ACVRL1,SEMA3F,SEMA4F,ABCC8,DNAH5,RERE,PRTN3,GREM1,MIR126A,RGCC,MAPRE1,MAPRE2,EGFL7,4930544G11RIK,CCDC65,WDR63,AKAP12,PTPN22,B4GALT1,INPP5B,HEXB,CAMK…
GO:BP	localization of cell	GO:0051674	7.75e-08	7.11077	1600	3085	325	PIK3CD,FFAR2,RSPH6A,GRB10,CORO1C,MADCAM1,VASH1,PLAA,WNT5B,PTGER4,APBB1,ADGRG1,MYO10,TSPO,MIR34A,CD177,NARS,PTPRF,CDH5,ADGRA2,TYRO3,FGR,CCDC141,ZFP950,ANO6,LRCH1,PODN,MYADM,UNK,WNT7A,LMNA,NTF3,PLXNB1,WNT5A,PDGFRB,LAMA3,VIM,DPP4,NAV3,MCOLN2,ECM1,CXCL10,ACVRL1,SEMA3F,SEMA4F,ABCC8,DNAH5,RERE,PRTN3,GREM1,MIR126A,RGCC,MAPRE1,MAPRE2,EGFL7,4930544G11RIK,CCDC65,WDR63,AKAP12,PTPN22,B4GALT1,INPP5B,HEXB,CAMK…
GO:BP	cell adhesion	GO:0007155	9.34e-08	7.02968	1311	3085	275	IGFBP7,COL4A3,MYBPH,CORO1C,MADCAM1,GM37013,PTGER4,ADGRG1,LYVE1,MYO10,CD177,GP1BB,PCDHB1,PTPRF,TGM2,PCDHA11,CDH5,FBN1,TYRO3,CNTNAP5B,CCDC141,PCDHGA9,VNN1,RHOH,TRAF6,MYADM,RAP1GAP,KIFC3,PLXNB1,MIR9-3,DNM2,WNT5A,THBS3,LAMA3,SASH3,ZFP35,DPP4,TCAM1,ACVRL1,CDON,BCAM,GNAS,ZAP70,TM9SF4,NFKBID,MAEA,GREM1,ALOX15,NCAM1,MPZL3,MIR126A,SSPO,RGCC,SART1,ARVCF,AGR2,EGFL7,CYTIP,DLG1,PTPN22,B4GALT1,SKAP1,CLDN18,PCD…
GO:BP	regulation of protein phosphorylation	GO:0001932	1.55e-07	6.80989	1474	3085	302	SMPD1,TLR6,RB1,CDKN1C,BRD4,RBPMS,TCF3,XDH,FNIP1,CORO1C,PTGER4,SH2D3C,CAVIN3,DGKQ,GFRA2,P2RX7,CDH5,TLR1,FBN1,FGR,BDKRB2,RNF149,TNFRSF11A,SPTBN4,TRAF6,MYADM,TARDBP,TRIM6,PDE8A,WNT7A,RPTOR,RPS6KA4,DOK7,NTF3,CYSLTR2,HPX,WNT5A,PDGFRB,CDK2AP1,EREG,CRYAA,INKA2,FOXO1,TAB1,ACVRL1,CDON,GNAS,TNFAIP8L3,GREM1,ALOX15,MIR126A,RGCC,DLG1,DUS2,AKAP12,PTPN22,GDF11,DUSP5,CBLC,CNKSR3,CSPG4,GDF5,PRKCE,LMO3,GCG,CHIL1,A…
GO:BP	positive regulation of response to stimulus	GO:0048584	1.65e-07	6.78202	2306	3085	441	TLR6,LSM14A,FFAR2,BRD4,TXK,BAIAP3,ERMAP,RBPMS,GRB10,XDH,FNIP1,LPAR6,PTGER4,APBB1,ADGRG1,CAVIN3,EXOSC6,MIR34A,CD177,P2RX7,TGM2,ARID5A,CDH5,TLR1,ADGRA2,LMCD1,MLLT3,FGR,ANO6,CD247,YPEL3,TNFRSF11A,TRAF6,C1QTNF12,TRIM6,PDE8A,WNT7A,RPTOR,NTF3,PLXNB1,CYSLTR2,HPX,WNT5A,PDGFRB,MBL1,EREG,BMPR1B,MASP2,SASH3,TAB1,CXCL10,ACVRL1,LHCGR,CDON,GNAS,TNFAIP8L3,3425401B19RIK,ZAP70,NFKBID,BTNL6,GREM1,KCP,ALOX15,MIR126…
GO:BP	regulation of cell motility	GO:2000145	2.31e-07	6.63685	968	3085	213	PIK3CD,CORO1C,MADCAM1,VASH1,PLAA,WNT5B,PTGER4,ADGRG1,MIR34A,CDH5,ADGRA2,FGR,ANO6,LRCH1,PODN,MYADM,WNT7A,LMNA,NTF3,PLXNB1,WNT5A,PDGFRB,LAMA3,VIM,DPP4,NAV3,ECM1,CXCL10,ACVRL1,SEMA3F,SEMA4F,ABCC8,GREM1,MIR126A,RGCC,MAPRE2,EGFL7,4930544G11RIK,AKAP12,PTPN22,CAMK1D,MYO1C,AMOTL2,PRKCE,CAMK2A,PGF,TAC2,ADGRG3,ANXA3,ADAMTS9,LDLRAD4,CADM4,MAP2K1,RELN,RAPGEF3,RDX,CMKLR1,LBP,GLUL,FER,TRIP6,MIR146,SLC9A3R1,CAS…
GO:BP	protein phosphorylation	GO:0006468	2.83e-07	6.54854	1933	3085	378	SMPD1,TLR6,RB1,CDKN1C,BRD4,TXK,RBPMS,TCF3,GRB10,XDH,FNIP1,CORO1C,PTGER4,SH2D3C,CAVIN3,DGKQ,GFRA2,P2RX7,MYO3B,CDH5,TLR1,FBN1,TYRO3,FGR,BDKRB2,SMOK2B,SMAD1,RNF149,TNFRSF11A,SPTBN4,TRAF6,MYADM,SPEG,TARDBP,TRIM6,PDE8A,WNT7A,RPTOR,ARHGAP33OS,RPS6KA4,DOK7,NTF3,CYSLTR2,HPX,WNT5A,PDGFRB,CDK2AP1,EREG,BMPR1B,CRYAA,INKA2,CLK1,FOXO1,TAB1,MATK,ACVRL1,NME2,CDON,GNAS,TNFAIP8L3,ZAP70,GREM1,ALOX15,MIR126A,RGCC,TR…
GO:BP	animal organ development	GO:0048513	3.6e-07	6.4438	3525	3085	635	TOB2,RB1,PFDN5,IRX1,PLAGL1,CDKN1C,LDB3,GAS2,METTL14,TXK,DCT,TRIM58,ATF5,RBM47,ITFG2,COL4A3,COBL,JAKMIP1,SYNA,SIGLEC15,CASP14,LTBP1,TCF3,TLR5,XDH,FNIP1,CORO1C,MADCAM1,VASH1,WNT5B,PTGER4,L3MBTL1,ADGRG1,SCX,TSPO,SPRR2D,MTNR1B,TYMP,HPN,NPHP3,P2RX7,TGM2,MYO3B,ARID5A,SCIN,NASP,LDOC1,FBN1,TYRO3,MLLT3,FGR,OCSTAMP,CCDC141,ZFP950,ADGRF5,VNN1,RHOBTB3,CIC,ANO6,LRRC17,CEP290,PDLIM2,HSF4,SMAD1,RHOH,CC2D2A,TNFR…
GO:BP	regulation of phosphorylation	GO:0042325	4.03e-07	6.39521	1610	3085	323	SMPD1,TLR6,RB1,CDKN1C,BRD4,RBPMS,TCF3,GRB10,XDH,FNIP1,CORO1C,PTGER4,SH2D3C,CAVIN3,DGKQ,GFRA2,P2RX7,CDH5,TLR1,FBN1,TYRO3,FGR,BDKRB2,RNF149,RHOH,TNFRSF11A,SPTBN4,TRAF6,MYADM,TARDBP,TRIM6,PDE8A,WNT7A,RPTOR,RPS6KA4,DOK7,NTF3,CYSLTR2,HPX,WNT5A,PDGFRB,CDK2AP1,EREG,CRYAA,INKA2,FOXO1,TAB1,ACVRL1,CDON,GNAS,TNFAIP8L3,GREM1,ALOX15,MIR126A,RGCC,DLG1,DUS2,AKAP12,PTPN22,GDF11,DUSP5,CBLC,CNKSR3,CSPG4,GDF5,PRKCE…
GO:BP	regulation of phosphate metabolic process	GO:0019220	5.2e-07	6.28371	1798	3085	354	SMPD1,TLR6,RB1,CDKN1C,BRD4,GUCA2A,RBPMS,TCF3,GRB10,XDH,FNIP1,CORO1C,PTGER4,SH2D3C,CAVIN3,DGKQ,GFRA2,HPN,P2RX7,CDH5,TLR1,FBN1,TYRO3,FGR,PPP1R35,ADGRF5,BDKRB2,RNF149,RHOH,TNFRSF11A,SPTBN4,TRAF6,MYADM,TARDBP,TRIM6,PDE8A,ZCCHC9,WNT7A,RPTOR,RPS6KA4,DOK7,NTF3,CYSLTR2,HPX,WNT5A,PDGFRB,CDK2AP1,EREG,CRYAA,INKA2,FOXO1,TAB1,MIR124A-2,ACVRL1,LHCGR,CDON,GNAS,TNFAIP8L3,SMG5,GREM1,ALOX15,TMEM132D,PIRB,MIR126A,R…
GO:BP	regulation of phosphorus metabolic process	GO:0051174	5.58e-07	6.25355	1799	3085	354	SMPD1,TLR6,RB1,CDKN1C,BRD4,GUCA2A,RBPMS,TCF3,GRB10,XDH,FNIP1,CORO1C,PTGER4,SH2D3C,CAVIN3,DGKQ,GFRA2,HPN,P2RX7,CDH5,TLR1,FBN1,TYRO3,FGR,PPP1R35,ADGRF5,BDKRB2,RNF149,RHOH,TNFRSF11A,SPTBN4,TRAF6,MYADM,TARDBP,TRIM6,PDE8A,ZCCHC9,WNT7A,RPTOR,RPS6KA4,DOK7,NTF3,CYSLTR2,HPX,WNT5A,PDGFRB,CDK2AP1,EREG,CRYAA,INKA2,FOXO1,TAB1,MIR124A-2,ACVRL1,LHCGR,CDON,GNAS,TNFAIP8L3,SMG5,GREM1,ALOX15,TMEM132D,PIRB,MIR126A,R…
GO:BP	locomotion	GO:0040011	6.84e-07	6.16482	1784	3085	351	PIK3CD,FFAR2,RSPH6A,GRB10,CORO1C,MADCAM1,VASH1,PLAA,WNT5B,PTGER4,APBB1,ADGRG1,MYO10,TSPO,MIR34A,CD177,TYMP,NARS,PTPRF,CDH5,ADGRA2,TYRO3,FGR,CCDC141,ZFP950,RHOBTB3,ANO6,LRCH1,PODN,MYADM,UNK,WNT7A,LMNA,NTF3,PLXNB1,WNT5A,PDGFRB,LAMA3,VIM,LSP1,BMPR1B,DPP4,NAV3,MCOLN2,ECM1,CXCL10,ACVRL1,SEMA3F,SEMA4F,ABCC8,DNAH5,RERE,PRTN3,GREM1,MIR126A,RGCC,MAPRE1,MAPRE2,EGFL7,4930544G11RIK,CCDC65,WDR63,AKAP12,PTPN22…
GO:BP	positive regulation of cellular metabolic process	GO:0031325	6.99e-07	6.15542	3355	3085	606	CAPN3,SMPD1,TLR6,RB1,PLAGL1,ZFP24,STN1,BRD4,METTL14,TXK,GUCA2A,MAMSTR,ATF5,COL4A3,CASP14,RBPMS,ATAD2,TCF3,GRB10,TLR5,XDH,NR6A1,FNIP1,PTGER4,SH2D3C,CALCOCO2,APBB1,CAVIN3,SCX,TSPO,DGKQ,EXOSC6,WBP2NL,CD177,HPN,P2RX7,HVCN1,ARID5A,CDH5,TLR1,FBN1,SMARCA2,TYRO3,MLLT3,FGR,ADGRF5,TRIM21,CEP290,HSF4,SMAD1,ILF2,ZFP957,TNFRSF11A,NRF1,TRAF6,GAL,TARDBP,PIAS1,TRIM6,PEG3,PDE8A,PSMC4,WNT7A,LMNA,RPTOR,ZBTB17,RPS6K…
GO:BP	positive regulation of metabolic process	GO:0009893	7.26e-07	6.13926	3799	3085	676	CAPN3,SMPD1,TLR6,RB1,PIK3CD,PLAGL1,LSM14A,FFAR2,ZFP24,STN1,BRD4,METTL14,TXK,GUCA2A,MAMSTR,ATF5,COL4A3,CASP14,LTBP1,RBPMS,ATAD2,TCF3,GRB10,TLR5,XDH,NR6A1,FNIP1,VASH1,PTGER4,SH2D3C,CALCOCO2,APBB1,CAVIN3,SCX,TSPO,TRPM8,DGKQ,EXOSC6,MIR34A,WBP2NL,CD177,FTMT,HPN,P2RX7,HVCN1,ARID5A,CDH5,TLR1,FBN1,SMARCA2,TYRO3,MLLT3,FGR,ADGRF5,TRIM21,CEP290,HSF4,SMAD1,ILF2,ZFP957,TNFRSF11A,NRF1,TRAF6,GAL,TARDBP,PIAS1,TR…
GO:BP	regulation of cell migration	GO:0030334	1.12758e-06	5.94785	917	3085	201	PIK3CD,CORO1C,MADCAM1,VASH1,PLAA,WNT5B,PTGER4,ADGRG1,MIR34A,CDH5,ADGRA2,FGR,ANO6,LRCH1,PODN,MYADM,WNT7A,LMNA,NTF3,PLXNB1,WNT5A,PDGFRB,LAMA3,VIM,DPP4,NAV3,ECM1,CXCL10,ACVRL1,SEMA3F,SEMA4F,ABCC8,GREM1,MIR126A,RGCC,MAPRE2,EGFL7,4930544G11RIK,AKAP12,PTPN22,CAMK1D,MYO1C,AMOTL2,PRKCE,CAMK2A,PGF,ADGRG3,ANXA3,ADAMTS9,LDLRAD4,MAP2K1,RELN,RAPGEF3,RDX,CMKLR1,LBP,GLUL,FER,TRIP6,MIR146,SLC9A3R1,CASS4,CLDN5,CX…
GO:BP	regulation of multicellular organismal process	GO:0051239	1.46057e-06	5.83548	3256	3085	588	TOB2,CAPN3,TLR6,RB1,CDKN1C,LSM14A,FFAR2,TXK,DCT,TRIM58,ATF5,COL4A3,COBL,SIGLEC15,ERMAP,LTBP1,TCF3,KCNH2,GRB10,TLR5,XDH,FNIP1,CORO1C,VASH1,PLAA,PTGER4,APBB1,L3MBTL1,KEAP1,ADGRG1,SCX,TSPO,SULT2B1,TRPM8,EXOSC6,MIR34A,MTNR1B,TYMP,HPN,PTPRF,NPHP3,P2RX7,ARID5A,SCIN,CDH5,CHRNB4,TLR1,ADGRA2,FBN1,LMCD1,MLLT3,FGR,OCSTAMP,VNN1,ANO6,LRRC17,SMAD1,RHOH,TNFRSF11A,SLC4A3,SPTBN4,SGCA,TRAF6,MYADM,BTG1,GAL,TRIL,RAP…
GO:BP	tissue development	GO:0009888	1.83076e-06	5.73737	1937	3085	374	CAPN3,RB1,IRX1,PLAGL1,CDKN1C,COBL,CASP14,TCF3,XDH,CORO1C,MADCAM1,WNT5B,KEAP1,SCX,SULT2B1,SPRR2D,HPN,NPHP3,P2RX7,TGM2,MYO3B,ARID5A,SCIN,CDH5,MLLT3,FGR,ZFP950,ANO6,LRRC17,CEP290,SMAD1,CC2D2A,SGCA,TRAF6,MYADM,BTG1,GAL,SPEG,PHOSPHO1,WNT7A,LMNA,ZBTB17,SLC24A3,TM4SF4,NTF3,USP19,WNT5A,PDGFRB,ZFP750,THBS3,LAMA3,VIM,BMPR1B,CRYAA,SALL4,ECM1,FOXO1,CXCL10,ACVRL1,TMEM231,SHROOM3,NME2,CDON,SEMA3F,SEMA4F,GNAS,T…
GO:BP	regulation of protein modification process	GO:0031399	2.00227e-06	5.69848	1878	3085	364	CAPN3,SMPD1,TLR6,RB1,CDKN1C,BRD4,RBPMS,TCF3,BSN,XDH,FNIP1,CORO1C,PLAA,PTGER4,SH2D3C,CAVIN3,TSPO,DGKQ,GFRA2,4931440F15RIK,P2RX7,ARID5A,CDH5,TLR1,FBN1,FGR,PPP1R35,TRIM21,BDKRB2,RNF149,TNFRSF11A,SPTBN4,TRAF6,MYADM,TARDBP,PIAS1,TRIM6,PDE8A,WNT7A,LMNA,RPTOR,RPS6KA4,DOK7,NTF3,CYSLTR2,HPX,WNT5A,PDGFRB,CDK2AP1,EREG,CRYAA,INKA2,FXYD1,FOXO1,TAB1,MIR124A-2,ACVRL1,CDON,GNAS,TNFAIP8L3,GREM1,ALOX15,PIRB,MIR126…
GO:BP	metabolic process	GO:0008152	2.37692e-06	5.62399	11496	3085	1821	FGGY,TOB2,1600014C10RIK,CAPN3,SMPD1,TLR6,RB1,CYP4A12B,PIK3CD,NFE2,A630089N07RIK,ZFP982,COIL,PUSL1,PFDN5,IRX1,AKR1E1,PLAGL1,SMARCAL1,PTPRN2,EPHX3,CDKN1C,LSM14A,FFAR2,ZFP24,STN1,CYP4F16,TBRG1,BRD4,PHETA2,IGFBP7,PRLHR,METTL14,VARS,TXK,DCT,TRIM58,SRD5A3,GUCA2A,MAMSTR,ATF5,RBM47,AHR,PLA2G4D,NDUFA6,COL4A3,CTIF,AOX4,CASP14,ZFP473,ERMAP,LTBP1,RBPMS,ATAD2,TCF3,BSN,MFAP1B,GRB10,TLR5,SETMAR,BLVRA,XDH,NR6A1,…
GO:BP	positive regulation of macromolecule metabolic process	GO:0010604	2.9582e-06	5.52897	3504	3085	625	CAPN3,SMPD1,TLR6,RB1,PIK3CD,PLAGL1,LSM14A,FFAR2,ZFP24,STN1,BRD4,METTL14,TXK,MAMSTR,ATF5,COL4A3,CASP14,RBPMS,ATAD2,TCF3,TLR5,XDH,NR6A1,FNIP1,VASH1,PTGER4,SH2D3C,APBB1,CAVIN3,SCX,DGKQ,EXOSC6,MIR34A,WBP2NL,HPN,P2RX7,ARID5A,CDH5,TLR1,FBN1,SMARCA2,MLLT3,FGR,CEP290,HSF4,SMAD1,ILF2,ZFP957,TNFRSF11A,NRF1,TRAF6,GAL,TARDBP,PIAS1,TRIM6,PEG3,PDE8A,PSMC4,NEDD4L,WNT7A,LMNA,RPTOR,ZBTB17,RPS6KA4,DOK7,SLC24A3,NTF…
GO:BP	regulation of cellular component movement	GO:0051270	3.02858e-06	5.51876	1064	3085	225	PIK3CD,TRIM58,CORO1C,MADCAM1,VASH1,PLAA,WNT5B,PTGER4,ADGRG1,MIR34A,CDH5,ADGRA2,FGR,ANO6,LRCH1,PODN,MYADM,WNT7A,LMNA,NTF3,PLXNB1,WNT5A,PDGFRB,LAMA3,VIM,DPP4,NAV3,FXYD1,ECM1,CXCL10,ACVRL1,SEMA3F,SEMA4F,ABCC8,TTLL6,GREM1,MIR126A,RGCC,MAPRE2,EGFL7,DLG1,4930544G11RIK,CCDC65,AKAP12,PTPN22,CAMK1D,MYO1C,AMOTL2,PRKCE,CAMK2A,PGF,TAC2,ADGRG3,ANXA3,ADAMTS9,LDLRAD4,CADM4,MAP2K1,RELN,RAPGEF3,RDX,CMKLR1,LBP,GLU…
GO:BP	actin filament-based process	GO:0030029	3.25851e-06	5.48698	777	3085	174	C530008M17RIK,CAPN3,LDB3,COBL,SIGLEC15,FHDC1,KCNH2,CORO1C,ARHGEF17,PTGER4,APBB1,CAVIN3,SCIN,FGR,RHOBTB3,PDLIM2,SPTBN4,MYADM,NEDD4L,CAPG,PLEKHH2,NTF3,PDGFRB,SIPA1L1,CRYAA,FXYD1,CDC42EP3,ALOX15,RGCC,DLG1,4930544G11RIK,ARF1,TPM2,LCP1,PACSIN1,MYO1C,AMOTL2,PRKCE,HCK,ELMO1,SPECC1L,FAT1,PALLD,BAIAP2L2,RAPGEF3,RDX,SYNPO,ARHGAP40,KIRREL,FER,SLC9A3R1,INSRR,CASQ1,INPPL1,CASS4,ESPN,AIF1,DLC1,HRAS,NOS1,RASA1,…
GO:BP	positive regulation of phosphorylation	GO:0042327	3.61024e-06	5.44246	1089	3085	229	TLR6,RBPMS,TCF3,GRB10,XDH,FNIP1,PTGER4,SH2D3C,CAVIN3,DGKQ,P2RX7,TLR1,FBN1,TYRO3,FGR,TNFRSF11A,TRAF6,TRIM6,PDE8A,WNT7A,RPTOR,RPS6KA4,DOK7,NTF3,CYSLTR2,HPX,WNT5A,PDGFRB,CDK2AP1,EREG,CRYAA,TAB1,ACVRL1,CDON,GNAS,TNFAIP8L3,GREM1,ALOX15,MIR126A,RGCC,DLG1,AKAP12,PTPN22,GDF11,CSPG4,GDF5,PRKCE,GCG,CHIL1,AVPR1B,LCK,PGF,TSLP,C1QTNF1,HES5,ESRRB,NTRK1,NOD1,TELO2,MAP2K1,RELN,RAPGEF3,BCAR3,PRLR,FGF15,INSRR,RASS…
GO:BP	MAPK cascade	GO:0000165	3.9505e-06	5.40335	790	3085	176	SMPD1,TLR6,GRB10,XDH,PTGER4,CAVIN3,P2RX7,SMAD1,RNF149,TNFRSF11A,TRAF6,PDE8A,WNT7A,NTF3,CYSLTR2,WNT5A,PDGFRB,FOXO1,TAB1,CDON,TNFAIP8L3,ALOX15,MIR126A,DLG1,AKAP12,PTPN22,DUSP5,CBLC,CNKSR3,CSPG4,PRKCE,LMO3,GCG,CHIL1,AVPR1B,C1QTNF1,NTRK1,NOD1,MAP2K1,PTPN6,DOK2,BCAR3,FGF15,SLC9A3R1,INPPL1,RASSF2,DUSP7,TIMP2,FAM83D,MBP,PTPRR,HRAS,RIPK1,FGF2,ADAM8,SH3RF2,DUSP3,NTRK3,CRYAB,AKAP13,GFRAL,OXTR,PLVAP,CEACAM1…
GO:BP	phosphate-containing compound metabolic process	GO:0006796	4.61773e-06	5.33557	3115	3085	562	FGGY,SMPD1,TLR6,RB1,PIK3CD,PTPRN2,CDKN1C,BRD4,TXK,GUCA2A,PLA2G4D,RBPMS,TCF3,GRB10,XDH,FNIP1,CORO1C,PTGER4,DUT,SH2D3C,CAVIN3,SULT2B1,DGKQ,GFRA2,HPN,DUSP27,PTPRF,GMPR,P2RX7,MYO3B,CDH5,TLR1,FBN1,LPCAT2,TYRO3,FGR,PPP1R35,ADGRF5,BDKRB2,SMOK2B,SMAD1,RNF149,RHOH,TNFRSF11A,SPTBN4,PRPS1L1,TRAF6,MYADM,SPEG,TARDBP,TRIM6,PDE8A,PHOSPHO1,ZCCHC9,WNT7A,RPTOR,ARHGAP33OS,ETNK1,RPS6KA4,PDE9A,DOK7,ADCY7,NTF3,CYSLTR2…
GO:BP	cellular response to organic substance	GO:0071310	5.18981e-06	5.28485	2462	3085	457	TLR6,PTPRN2,LSM14A,FFAR2,FAM83G,IGFBP7,ADNP2,RAB20,TXK,BAIAP3,MRGPRH,LTBP1,GRB10,TLR5,XDH,NR6A1,OLFR683,PLAA,PTGER4,KEAP1,SCX,CYP11A1,TSPO,UBA5,WFIKKN2,PTPRF,P2RX7,ARID5A,CDH5,LDOC1,ADGRA2,FBN1,OCSTAMP,UBE2G2,SMAD1,AMFR,LRCH1,TNFRSF11A,TRAF6,SLC29A1,C1QTNF12,TRIM6,RAP1GAP,PDE8A,MRAS,GJB3,WNT7A,RPTOR,RPS6KA4,ADCY7,NTF3,NRROS,DNM2,HPX,FGF22,WNT5A,PDGFRB,VIM,LSP1,EREG,BMPR1B,TMEM204,LPIN3,ECM1,FOXO1…
GO:BP	phosphorus metabolic process	GO:0006793	5.40093e-06	5.26753	3137	3085	565	FGGY,SMPD1,TLR6,RB1,PIK3CD,PTPRN2,CDKN1C,BRD4,TXK,GUCA2A,PLA2G4D,RBPMS,TCF3,GRB10,XDH,FNIP1,CORO1C,PTGER4,DUT,SH2D3C,CAVIN3,SULT2B1,DGKQ,GFRA2,HPN,DUSP27,PTPRF,GMPR,P2RX7,MYO3B,CDH5,TLR1,FBN1,LPCAT2,TYRO3,FGR,PPP1R35,ADGRF5,BDKRB2,SMOK2B,SMAD1,RNF149,RHOH,TNFRSF11A,SPTBN4,PRPS1L1,TRAF6,MYADM,SPEG,TARDBP,TRIM6,PDE8A,PHOSPHO1,ZCCHC9,WNT7A,RPTOR,ARHGAP33OS,ETNK1,RPS6KA4,PDE9A,DOK7,ADCY7,NTF3,CYSLTR2…
GO:BP	movement of cell or subcellular component	GO:0006928	6.13387e-06	5.21227	2029	3085	386	PIK3CD,FFAR2,TRIM58,RSPH6A,KCNH2,BSN,GRB10,CORO1C,MADCAM1,VASH1,PLAA,WNT5B,PTGER4,APBB1,ADGRG1,MYO10,TSPO,MIR34A,CD177,NARS,PTPRF,SPAST,CDH5,ADGRA2,TYRO3,FGR,CCDC141,ZFP950,RHOBTB3,ANO6,LRCH1,PODN,MYADM,DYNC1I1,UNK,NEDD4L,WNT7A,LMNA,KIFC3,NTF3,PLXNB1,WNT5A,PDGFRB,KIF27,LAMA3,VIM,BMPR1B,DPP4,NAV3,MCOLN2,FXYD1,ECM1,CXCL10,ACVRL1,MAP1A,SEMA3F,SEMA4F,ABCC8,DNAH7C,DNAH5,TTLL6,RERE,PRTN3,GREM1,MIR126A,…
GO:BP	regulation of locomotion	GO:0040012	6.21126e-06	5.20682	1015	3085	215	PIK3CD,CORO1C,MADCAM1,VASH1,PLAA,WNT5B,PTGER4,ADGRG1,MIR34A,CDH5,ADGRA2,FGR,ANO6,LRCH1,PODN,MYADM,WNT7A,LMNA,NTF3,PLXNB1,WNT5A,PDGFRB,LAMA3,VIM,DPP4,NAV3,ECM1,CXCL10,ACVRL1,SEMA3F,SEMA4F,ABCC8,GREM1,MIR126A,RGCC,MAPRE2,EGFL7,4930544G11RIK,AKAP12,PTPN22,CAMK1D,MYO1C,AMOTL2,PRKCE,CAMK2A,PGF,TAC2,ADGRG3,ANXA3,ADAMTS9,LDLRAD4,CADM4,MAP2K1,RELN,RAPGEF3,RDX,CMKLR1,LBP,GLUL,FER,TRIP6,MIR146,SLC9A3R1,CAS…
GO:BP	cellular response to chemical stimulus	GO:0070887	7.07018e-06	5.15057	3092	3085	557	CAPN3,TLR6,RB1,PTPRN2,LSM14A,FFAR2,FAM83G,IGFBP7,ADNP2,RAB20,TXK,BAIAP3,AHR,MRGPRH,LTBP1,KCNH2,GRB10,TLR5,XDH,NR6A1,OLFR683,PLAA,PTGER4,KEAP1,SCX,CYP11A1,TSPO,UBA5,MIR34A,WFIKKN2,PTPRF,P2RX7,HVCN1,ARID5A,CDH5,LDOC1,ADGRA2,FBN1,OCSTAMP,BDKRB2,VNN1,ANO6,UBE2G2,SMAD1,RNF149,AMFR,LRCH1,TNFRSF11A,TRAF6,SLC29A1,C1QTNF12,TRIM6,RAP1GAP,PDE8A,MRAS,GJB3,WNT7A,LMNA,RPTOR,RPS6KA4,ADCY7,AS3MT,NTF3,NRROS,DNM2,…
GO:BP	positive regulation of phosphorus metabolic process	GO:0010562	7.90145e-06	5.10229	1162	3085	240	SMPD1,TLR6,GUCA2A,RBPMS,TCF3,GRB10,XDH,FNIP1,PTGER4,SH2D3C,CAVIN3,DGKQ,P2RX7,CDH5,TLR1,FBN1,TYRO3,FGR,ADGRF5,TNFRSF11A,TRAF6,TRIM6,PDE8A,WNT7A,RPTOR,RPS6KA4,DOK7,NTF3,CYSLTR2,HPX,WNT5A,PDGFRB,CDK2AP1,EREG,CRYAA,TAB1,ACVRL1,LHCGR,CDON,GNAS,TNFAIP8L3,GREM1,ALOX15,PIRB,MIR126A,RGCC,DLG1,AKAP12,PTPN22,GDF11,CSPG4,GDF5,PRKCE,GCG,CHIL1,AVPR1B,LCK,PGF,TSLP,C1QTNF1,HES5,ESRRB,NTRK1,PTH1R,NOD1,TELO2,MAP2K…
GO:BP	positive regulation of phosphate metabolic process	GO:0045937	7.90145e-06	5.10229	1162	3085	240	SMPD1,TLR6,GUCA2A,RBPMS,TCF3,GRB10,XDH,FNIP1,PTGER4,SH2D3C,CAVIN3,DGKQ,P2RX7,CDH5,TLR1,FBN1,TYRO3,FGR,ADGRF5,TNFRSF11A,TRAF6,TRIM6,PDE8A,WNT7A,RPTOR,RPS6KA4,DOK7,NTF3,CYSLTR2,HPX,WNT5A,PDGFRB,CDK2AP1,EREG,CRYAA,TAB1,ACVRL1,LHCGR,CDON,GNAS,TNFAIP8L3,GREM1,ALOX15,PIRB,MIR126A,RGCC,DLG1,AKAP12,PTPN22,GDF11,CSPG4,GDF5,PRKCE,GCG,CHIL1,AVPR1B,LCK,PGF,TSLP,C1QTNF1,HES5,ESRRB,NTRK1,PTH1R,NOD1,TELO2,MAP2K…
GO:BP	positive regulation of protein phosphorylation	GO:0001934	8.78103e-06	5.05645	1019	3085	215	TLR6,RBPMS,TCF3,XDH,FNIP1,PTGER4,SH2D3C,CAVIN3,DGKQ,P2RX7,TLR1,FBN1,TNFRSF11A,TRAF6,TRIM6,PDE8A,WNT7A,RPTOR,RPS6KA4,DOK7,NTF3,CYSLTR2,HPX,WNT5A,PDGFRB,CDK2AP1,EREG,CRYAA,TAB1,ACVRL1,CDON,GNAS,TNFAIP8L3,GREM1,ALOX15,MIR126A,RGCC,DLG1,AKAP12,PTPN22,GDF11,CSPG4,GDF5,PRKCE,GCG,CHIL1,AVPR1B,LCK,PGF,TSLP,C1QTNF1,HES5,NTRK1,NOD1,TELO2,MAP2K1,RELN,RAPGEF3,BCAR3,PRLR,FGF15,RASSF2,CASS4,TRPC5,TIMP2,AIF1,HR…
GO:BP	regulation of protein metabolic process	GO:0051246	1.34645e-05	4.87081	2866	3085	519	CAPN3,SMPD1,TLR6,RB1,CDKN1C,LSM14A,BRD4,METTL14,COL4A3,CTIF,CASP14,RBPMS,TCF3,BSN,XDH,FNIP1,CORO1C,PLAA,PTGER4,SH2D3C,APBB1,CAVIN3,TSPO,DGKQ,CAAP1,GFRA2,WFIKKN2,HPN,4931440F15RIK,P2RX7,ARID5A,CDH5,TLR1,FBN1,FGR,PPP1R35,TRIM21,BDKRB2,UBE2G2,RNF149,TNFRSF11A,SPTBN4,TRAF6,MYADM,TARDBP,PIAS1,TRIM6,PDE8A,UNK,PSMC4,NEDD4L,WNT7A,LMNA,RPTOR,UBE2Z,RPS6KA4,DOK7,NTF3,USP19,CYSLTR2,HPX,WNT5A,PDGFRB,CDK2AP1,V…
GO:BP	actin cytoskeleton organization	GO:0030036	1.54814e-05	4.81019	687	3085	155	C530008M17RIK,CAPN3,LDB3,COBL,SIGLEC15,FHDC1,CORO1C,ARHGEF17,PTGER4,CAVIN3,SCIN,FGR,RHOBTB3,PDLIM2,SPTBN4,MYADM,CAPG,PLEKHH2,NTF3,PDGFRB,SIPA1L1,CRYAA,CDC42EP3,ALOX15,RGCC,DLG1,4930544G11RIK,ARF1,TPM2,LCP1,PACSIN1,MYO1C,AMOTL2,PRKCE,HCK,ELMO1,SPECC1L,FAT1,PALLD,BAIAP2L2,RAPGEF3,RDX,SYNPO,ARHGAP40,KIRREL,FER,SLC9A3R1,INSRR,CASQ1,INPPL1,CASS4,ESPN,AIF1,DLC1,HRAS,RASA1,KRT19,FGF7,SPTB,NTRK3,PPM1F,MI…
GO:BP	signal transduction by protein phosphorylation	GO:0023014	1.62357e-05	4.78953	810	3085	177	SMPD1,TLR6,GRB10,XDH,PTGER4,CAVIN3,P2RX7,SMAD1,RNF149,TNFRSF11A,TRAF6,PDE8A,WNT7A,NTF3,CYSLTR2,WNT5A,PDGFRB,FOXO1,TAB1,CDON,TNFAIP8L3,ALOX15,MIR126A,DLG1,AKAP12,PTPN22,DUSP5,CBLC,CNKSR3,CSPG4,PRKCE,LMO3,GCG,CHIL1,AVPR1B,C1QTNF1,NTRK1,NOD1,MAP2K1,PTPN6,DOK2,BCAR3,FGF15,SLC9A3R1,INPPL1,RASSF2,DUSP7,TIMP2,FAM83D,MBP,PTPRR,HRAS,RIPK1,FGF2,ADAM8,SH3RF2,DUSP3,NTRK3,CRYAB,AKAP13,GFRAL,OXTR,PLVAP,CEACAM1…
GO:BP	homeostatic process	GO:0042592	2.05401e-05	4.6874	1927	3085	366	FGGY,1600014C10RIK,CAPN3,RB1,PIK3CD,PTPRN2,FFAR2,STN1,RAB20,BAIAP3,TRIM58,SIGLEC15,TCF3,KCNH2,GRB10,OLFR683,LPAR6,PLAA,PTGER4,SCX,TSPO,SMDT1,TRPM8,MIR34A,RHCG,MTNR1B,TMEM165,FTMT,HPN,NPHP3,P2RX7,TGM2,HVCN1,CDH5,FBN1,TYRO3,SLC4A11,ADGRF5,BDKRB2,ABCA4,ANO6,CEP290,SMAD1,TNFRSF11A,SLC4A3,TRAF6,SLC29A1,C1QTNF12,TRIM6,XRCC3,NEDD4L,LMNA,SLC24A3,HPX,WNT5A,PDGFRB,MBL1,P2RX1,SASH3,MCOLN2,FXYD1,FOXO1,CXCL10…
GO:BP	positive regulation of cell motility	GO:2000147	2.95366e-05	4.52964	578	3085	134	PIK3CD,MADCAM1,PLAA,WNT5B,PTGER4,MIR34A,CDH5,ADGRA2,FGR,ANO6,MYADM,WNT7A,NTF3,WNT5A,PDGFRB,CXCL10,SEMA3F,SEMA4F,MIR126A,MAPRE2,AKAP12,CAMK1D,MYO1C,PRKCE,PGF,TAC2,ANXA3,MAP2K1,RELN,RAPGEF3,RDX,CMKLR1,LBP,FER,TRIP6,CASS4,CXCL12,AIF1,HRAS,TNFRSF18,FGF2,ADAM8,HDAC9,BDKRB1,SH3RF2,FGF7,GPLD1,NTRK3,CSF1,PPM1F,DYSF,SLC8A1,PLVAP,ALOX12,FUT1,ACKR3,FLT1,ACTR3,SMAD3,CARMIL2,PAX6,CX3CL1,DAPK2,ZFP703,BMP2,DAB2…
GO:BP	organic substance metabolic process	GO:0071704	3.09485e-05	4.50936	10940	3085	1730	FGGY,TOB2,CAPN3,SMPD1,TLR6,RB1,CYP4A12B,PIK3CD,NFE2,A630089N07RIK,ZFP982,COIL,PUSL1,PFDN5,IRX1,PLAGL1,SMARCAL1,PTPRN2,EPHX3,CDKN1C,LSM14A,FFAR2,ZFP24,STN1,TBRG1,BRD4,PHETA2,IGFBP7,METTL14,VARS,TXK,DCT,TRIM58,SRD5A3,GUCA2A,MAMSTR,ATF5,RBM47,AHR,PLA2G4D,COL4A3,CTIF,AOX4,CASP14,ZFP473,ERMAP,LTBP1,RBPMS,ATAD2,TCF3,BSN,MFAP1B,GRB10,TLR5,SETMAR,BLVRA,XDH,NR6A1,FNIP1,GPATCH1,MGAT4B,CORO1C,WDYHV1,VASH1,P…
GO:BP	supramolecular fiber organization	GO:0097435	3.32879e-05	4.47771	700	3085	156	C530008M17RIK,CAPN3,RB1,LDB3,COBL,FHDC1,CORO1C,PTGER4,SCX,SPAST,SCIN,CDH5,RHOBTB3,SPTBN4,MYADM,CAPG,PLEKHH2,PDGFRB,VIM,CRYAA,NAV3,MAP1A,CDC42EP3,GREM1,ALOX15,RGCC,GFAP,MAPRE1,DLG1,4930544G11RIK,ARF1,KRT6A,TPM2,LCP1,PACSIN1,MYO1C,PRKCE,SPECC1L,P3H1,TPPP3,MIR29B-1,FAT1,BAIAP2L2,RAPGEF3,RDX,DCTN1,SYNPO,ARHGAP40,TOGARAM1,KIRREL,FER,CASQ1,CENPJ,INPPL1,CASS4,DES,ESPN,COL11A2,AIF1,DLC1,RIPK1,FIGNL2,RASA…
GO:BP	positive regulation of nitrogen compound metabolic process	GO:0051173	3.54216e-05	4.45073	3163	3085	563	CAPN3,SMPD1,TLR6,RB1,PLAGL1,ZFP24,BRD4,METTL14,TXK,GUCA2A,MAMSTR,ATF5,COL4A3,CASP14,RBPMS,ATAD2,TCF3,TLR5,XDH,NR6A1,FNIP1,PTGER4,SH2D3C,APBB1,CAVIN3,SCX,DGKQ,EXOSC6,WBP2NL,HPN,P2RX7,ARID5A,CDH5,TLR1,FBN1,SMARCA2,MLLT3,CEP290,HSF4,SMAD1,ILF2,ZFP957,TNFRSF11A,NRF1,TRAF6,GAL,TARDBP,PIAS1,TRIM6,PEG3,PDE8A,PSMC4,NEDD4L,WNT7A,LMNA,RPTOR,ZBTB17,RPS6KA4,DOK7,NTF3,DNM2,CYSLTR2,HPX,TFAP2E,WNT5A,PDGFRB,CDK2…
GO:BP	positive regulation of cellular component organization	GO:0051130	3.62379e-05	4.44084	1246	3085	251	C530008M17RIK,TLR6,RB1,BRD4,TRIM58,CEP135,COBL,FNIP1,CORO1C,PLAA,CALCOCO2,APBB1,PTPRF,SPAST,P2RX7,MYO3B,ARID5A,SCIN,CDH5,OCSTAMP,ANO6,PSMC4,NEDD4L,WNT7A,LMNA,RPS6KA4,NTF3,PLXNB1,DNM2,WNT5A,PDGFRB,CDT1,EPN1,EREG,NAV3,MORC2A,NME2,ABCC8,CDC42EP3,GREM1,TOMM7,ALOX15,RGCC,BRCA1,MAPRE1,MAPRE2,TRIM28,TFR2,DLG1,ARF1,LDLRAP1,CAMK1D,SKAP1,MYF6,LCP1,PACSIN1,MYO1C,PRKCE,SYT3,HCK,GCG,KPNA7,P3H1,TPPP3,MIR29B-1,…
GO:BP	response to oxygen-containing compound	GO:1901700	3.73521e-05	4.42768	1803	3085	344	SMPD1,TLR6,PTPRN2,FFAR2,IGFBP7,ADNP2,BAIAP3,COL4A3,MRGPRH,TCF3,GRB10,TLR5,OLFR683,PLAA,PTGER4,KEAP1,CYP11A1,TSPO,SPRR2D,DGKQ,MEST,PTPRF,P2RX7,ARID5A,NASP,LDOC1,FBN1,LCT,TNFRSF11A,TRAF6,GAL,SLC29A1,C1QTNF12,TRIM6,PDE8A,GJB3,WNT7A,RPTOR,ADCY7,DNM2,WNT5A,PDGFRB,CDT1,VIM,EREG,P2RX1,CRYAA,LPIN3,FOXO1,CXCL10,GPT,LHCGR,NME2,GNAS,ABCC8,EPM2AIP1,PIWIL4,NUGGC,WFDC1,CD180,BRCA1,RXRA,TMBIM6,AKAP12,PTPN22,MIR…
GO:BP	epithelium development	GO:0060429	3.96584e-05	4.40166	1130	3085	231	IRX1,CDKN1C,COBL,CASP14,XDH,MADCAM1,KEAP1,SCX,SULT2B1,SPRR2D,HPN,NPHP3,TGM2,MYO3B,CDH5,MLLT3,CEP290,SMAD1,CC2D2A,TRAF6,MYADM,BTG1,GAL,WNT7A,WNT5A,LAMA3,VIM,CRYAA,SALL4,CXCL10,ACVRL1,TMEM231,SHROOM3,NME2,GNAS,TBX4,GREM1,RXRA,KRT10,TCF7,WNT6,AGR2,TRIM28,DLG1,B4GALT1,GDF11,PROC,KRT6A,HAND1,NFATC4,MYF6,CPT1A,CASP8,TBX3,RPSA,PGF,ADRM1,SPECC1L,TAGLN2,MIR29B-1,T,RILPL1,FAT1,STAT6,HES5,PTPRO,CAR9,NTRK1,P…
GO:BP	positive regulation of cellular protein metabolic process	GO:0032270	4.09712e-05	4.38752	1611	3085	312	CAPN3,SMPD1,TLR6,BRD4,COL4A3,CASP14,RBPMS,TCF3,XDH,FNIP1,PTGER4,SH2D3C,CAVIN3,DGKQ,HPN,P2RX7,ARID5A,CDH5,TLR1,FBN1,TNFRSF11A,TRAF6,PIAS1,TRIM6,PDE8A,PSMC4,WNT7A,LMNA,RPTOR,RPS6KA4,DOK7,NTF3,CYSLTR2,HPX,WNT5A,PDGFRB,CDK2AP1,VIM,EREG,P2RX1,CRYAA,TAB1,ACVRL1,CDON,GNAS,TNFAIP8L3,GREM1,RNF144B,ALOX15,PIRB,MIR126A,RGCC,BRCA1,RXRA,DLG1,AKAP12,PTPN22,GDF11,CSPG4,GDF5,CASP8,PRKCE,GCG,CHIL1,AVPR1B,KPNA7,LC…
GO:BP	regulation of MAPK cascade	GO:0043408	4.28862e-05	4.36768	736	3085	162	SMPD1,TLR6,XDH,CAVIN3,P2RX7,RNF149,TNFRSF11A,TRAF6,PDE8A,WNT7A,NTF3,CYSLTR2,WNT5A,PDGFRB,FOXO1,TAB1,CDON,TNFAIP8L3,ALOX15,MIR126A,DLG1,AKAP12,PTPN22,DUSP5,CBLC,CNKSR3,CSPG4,PRKCE,LMO3,GCG,CHIL1,AVPR1B,C1QTNF1,NTRK1,NOD1,MAP2K1,PTPN6,DOK2,BCAR3,FGF15,SLC9A3R1,INPPL1,RASSF2,DUSP7,TIMP2,FAM83D,PTPRR,HRAS,RIPK1,FGF2,ADAM8,SH3RF2,DUSP3,NTRK3,AKAP13,GFRAL,CEACAM1,ACKR3,LMNB1,DUSP15,FLT1,MID1,HRH4,RARA,…
GO:BP	regulation of cellular component organization	GO:0051128	4.53255e-05	4.34366	2446	3085	448	C530008M17RIK,TLR6,RB1,CDKN1C,STN1,BRD4,IGFBP7,ADNP2,RAB20,TRIM58,ATF5,CEP135,COBL,SIGLEC15,ATAD2,FNIP1,CORO1C,PLAA,PTGER4,DUT,CALCOCO2,APBB1,L3MBTL1,MYO10,TSPO,DGKQ,CD177,4930550C14RIK,HPN,PTPRF,SPAST,P2RX7,MYO3B,ARID5A,SCIN,CDH5,SMARCA2,MLLT3,FGR,OCSTAMP,RHOBTB3,ANO6,SPTBN4,MYADM,RAP1GAP,XRCC3,PSMC4,NEDD4L,WNT7A,LMNA,RPTOR,CAPG,ARHGAP33OS,PLEKHH2,RPS6KA4,NTF3,PLXNB1,SCAF4,DNM2,WNT5A,PDGFRB,CDT1…
GO:BP	phosphorylation	GO:0016310	4.77323e-05	4.32119	2329	3085	429	FGGY,SMPD1,TLR6,RB1,PIK3CD,CDKN1C,BRD4,TXK,RBPMS,TCF3,GRB10,XDH,FNIP1,CORO1C,PTGER4,SH2D3C,CAVIN3,DGKQ,GFRA2,P2RX7,MYO3B,CDH5,TLR1,FBN1,TYRO3,FGR,BDKRB2,SMOK2B,SMAD1,RNF149,RHOH,TNFRSF11A,SPTBN4,TRAF6,MYADM,SPEG,TARDBP,TRIM6,PDE8A,WNT7A,RPTOR,ARHGAP33OS,ETNK1,RPS6KA4,DOK7,NTF3,CYSLTR2,HPX,WNT5A,PDGFRB,CDK2AP1,EREG,BMPR1B,CRYAA,INKA2,CLK1,FOXO1,TTC7B,TAB1,MATK,ACVRL1,NME2,CDON,DGKH,GNAS,TNFAIP8L3,…
GO:BP	positive regulation of MAPK cascade	GO:0043410	5.9458e-05	4.22579	530	3085	124	TLR6,XDH,CAVIN3,P2RX7,TNFRSF11A,TRAF6,PDE8A,WNT7A,NTF3,CYSLTR2,WNT5A,PDGFRB,TAB1,CDON,TNFAIP8L3,ALOX15,MIR126A,AKAP12,PTPN22,CSPG4,PRKCE,GCG,CHIL1,AVPR1B,C1QTNF1,NTRK1,NOD1,MAP2K1,BCAR3,FGF15,RASSF2,TIMP2,HRAS,RIPK1,FGF2,ADAM8,SH3RF2,NTRK3,AKAP13,GFRAL,CEACAM1,ACKR3,LMNB1,DUSP15,FLT1,MID1,RARA,MAP3K6,TNFRSF19,FGFR4,CX3CL1,BMP2,CLEC7A,MAP3K20,DAB2IP,BANK1,GPNMB,ANKRD6,MAP3K7,GDF6,MAP2K6,MAGED1,TLR…
GO:BP	positive regulation of protein modification process	GO:0031401	6.46896e-05	4.18917	1248	3085	250	SMPD1,TLR6,BRD4,RBPMS,TCF3,XDH,FNIP1,PTGER4,SH2D3C,CAVIN3,DGKQ,P2RX7,ARID5A,CDH5,TLR1,FBN1,TNFRSF11A,TRAF6,PIAS1,TRIM6,PDE8A,WNT7A,LMNA,RPTOR,RPS6KA4,DOK7,NTF3,CYSLTR2,HPX,WNT5A,PDGFRB,CDK2AP1,EREG,CRYAA,TAB1,ACVRL1,CDON,GNAS,TNFAIP8L3,GREM1,ALOX15,PIRB,MIR126A,RGCC,BRCA1,DLG1,AKAP12,PTPN22,GDF11,CSPG4,GDF5,PRKCE,GCG,CHIL1,AVPR1B,KPNA7,LCK,PGF,TSLP,C1QTNF1,HES5,NTRK1,PML,NOD1,TELO2,MAP2K1,RELN,RA…
GO:BP	positive regulation of cell migration	GO:0030335	8.63795e-05	4.06359	555	3085	128	PIK3CD,MADCAM1,PLAA,WNT5B,PTGER4,MIR34A,CDH5,ADGRA2,FGR,ANO6,MYADM,WNT7A,NTF3,WNT5A,PDGFRB,CXCL10,SEMA3F,SEMA4F,MIR126A,MAPRE2,AKAP12,CAMK1D,MYO1C,PRKCE,PGF,ANXA3,MAP2K1,RELN,RAPGEF3,RDX,CMKLR1,LBP,FER,TRIP6,CASS4,CXCL12,AIF1,HRAS,TNFRSF18,FGF2,ADAM8,HDAC9,BDKRB1,SH3RF2,FGF7,GPLD1,NTRK3,CSF1,PPM1F,DYSF,SLC8A1,PLVAP,ALOX12,FUT1,ACKR3,FLT1,ACTR3,SMAD3,CARMIL2,PAX6,CX3CL1,DAPK2,ZFP703,BMP2,DAB2IP,GP…
GO:BP	tube development	GO:0035295	9.5069e-05	4.02196	1118	3085	227	RB1,IRX1,COL4A3,COBL,XDH,VASH1,PTGER4,ADGRG1,MIR34A,CLMP,NPHP3,TGM2,CDH5,ADGRA2,ZFP950,ADGRF5,CIC,CEP290,SMAD1,CC2D2A,TRAF6,BTG1,WNT7A,CYSLTR2,WNT5A,PDGFRB,EPN1,EREG,SALL4,ECM1,TAB1,CXCL10,ACVRL1,LHCGR,SHROOM3,TCF4,ABCC8,TBX4,SFRP5,GREM1,MIR126A,RGCC,BRCA1,RXRA,TCF7,WNT6,AGR2,EGFL7,DLG1,B4GALT1,GDF11,HAND1,CSPG4,CLDN18,NFATC4,AMOTL2,PPIH,CASP8,TBX3,CHIL1,PGF,ADRM1,SPECC1L,MIR29B-1,CLEC14A,T,HES5,…
GO:BP	negative regulation of response to stimulus	GO:0048585	0.000101085	3.99531	1601	3085	308	SMPD1,TLR6,RB1,PFDN5,ITFG2,LTBP1,GRB10,XDH,FNIP1,WNT5B,PTGER4,CAVIN3,MIR34A,CAAP1,MTNR1B,WFIKKN2,APC2,PTPRF,NPHP3,P2RX7,DLK1,CDH5,ADGRA2,FBN1,TYRO3,MLLT3,BDKRB2,VNN1,UBE2G2,RNF149,AMFR,RHOH,MYADM,C1QTNF12,PDE8A,LMNA,ADCY7,NRROS,DNM2,WNT5A,ZFP35,DPP4,ECM1,FOXO1,MIR124A-2,SEMA3F,SEMA4F,TAP1,ABCC8,BCL2L10,NFKBID,SFRP5,GREM1,ALOX15,BIRC6,WFDC1,BRCA1,TMBIM6,EGFL7,DLG1,PTPN22,PROC,DUSP5,DDIT4L,CBLC,CNK…
GO:BP	regulation of cellular protein metabolic process	GO:0032268	0.000103989	3.98301	2681	3085	483	CAPN3,SMPD1,TLR6,RB1,CDKN1C,LSM14A,BRD4,METTL14,COL4A3,CTIF,CASP14,RBPMS,TCF3,BSN,XDH,FNIP1,CORO1C,PLAA,PTGER4,SH2D3C,CAVIN3,TSPO,DGKQ,CAAP1,GFRA2,WFIKKN2,HPN,4931440F15RIK,P2RX7,ARID5A,CDH5,TLR1,FBN1,FGR,PPP1R35,TRIM21,BDKRB2,UBE2G2,RNF149,TNFRSF11A,SPTBN4,TRAF6,MYADM,TARDBP,PIAS1,TRIM6,PDE8A,UNK,PSMC4,WNT7A,LMNA,RPTOR,UBE2Z,RPS6KA4,DOK7,NTF3,USP19,CYSLTR2,HPX,WNT5A,PDGFRB,CDK2AP1,VIM,EREG,P2RX1…
GO:BP	negative regulation of cell communication	GO:0010648	0.000108679	3.96386	1380	3085	271	SMPD1,TLR6,RB1,PFDN5,ITFG2,LTBP1,GRB10,XDH,FNIP1,OLFR683,WNT5B,PTGER4,CAVIN3,MIR34A,CAAP1,MTNR1B,WFIKKN2,APC2,PTPRF,NPHP3,P2RX7,DLK1,ADGRA2,FBN1,TYRO3,MLLT3,BDKRB2,VNN1,RNF149,AMFR,RHOH,MYADM,LMNA,NRROS,DNM2,WNT5A,ECM1,FOXO1,MIR124A-2,ABCC8,BCL2L10,NFKBID,SFRP5,GREM1,BIRC6,PIRB,RGCC,BRCA1,SIRT4,TMBIM6,EGFL7,DLG1,ARF1,PTPN22,DUSP5,DDIT4L,CBLC,CNKSR3,NFATC4,KCNQ4,VEPH1,CASP8,LMO3,SLA2,MIR103-2,MIDN…
GO:BP	regulation of catalytic activity	GO:0050790	0.000116053	3.93534	2265	3085	416	CAPN3,SMPD1,TLR6,RB1,PTPRN2,CDKN1C,SEC23B,TXK,GUCA2A,COL4A3,CASP14,TCF3,BSN,XDH,FNIP1,OLFR683,CORO1C,PLAA,DGKQ,CAAP1,FTMT,WFIKKN2,HPN,BC048507,APC2,4931440F15RIK,P2RX7,TLR1,FBN1,TYRO3,FGR,PPP1R35,RINL,OASL1,LRCH1,RHOH,TNFRSF11A,TRAF6,BTG1,RAP1GAP,DYNC1I1,ZCCHC9,RPTOR,UBE2Z,DOK7,ADCY7,NTF3,PLXNB1,ARHGAP27,PLEKHG4,WNT5A,PDGFRB,TBC1D1,EREG,P2RX1,SIPA1L1,CRYAA,INKA2,ECM1,FXYD3,TAB1,ANXA8,LHCGR,DGKH,G…
GO:BP	organonitrogen compound metabolic process	GO:1901564	0.000116703	3.93292	6429	3085	1060	CAPN3,SMPD1,TLR6,RB1,PTPRN2,CDKN1C,LSM14A,BRD4,METTL14,VARS,TXK,DCT,TRIM58,SRD5A3,GUCA2A,COL4A3,CTIF,AOX4,CASP14,RBPMS,TCF3,BSN,GRB10,SETMAR,BLVRA,XDH,FNIP1,MGAT4B,CORO1C,WDYHV1,VASH1,PLAA,TRIM7,PTGER4,DUT,SH2D3C,APBB1,KEAP1,CAVIN3,LYVE1,TSPO,ST8SIA3,SULT2B1,UBA5,RPL3L,DGKQ,CAAP1,TYMP,TMEM165,GFRA2,GALNT14,NARS,WFIKKN2,TRIM30D,HPN,DUSP27,PTPRF,GMPR,4931440F15RIK,P2RX7,TGM2,MYO3B,ARID5A,MRPS24,CDH…
GO:BP	positive regulation of protein metabolic process	GO:0051247	0.000121024	3.91713	1719	3085	327	CAPN3,SMPD1,TLR6,BRD4,COL4A3,CASP14,RBPMS,TCF3,XDH,FNIP1,PTGER4,SH2D3C,CAVIN3,DGKQ,HPN,P2RX7,ARID5A,CDH5,TLR1,FBN1,TNFRSF11A,TRAF6,PIAS1,TRIM6,PDE8A,PSMC4,NEDD4L,WNT7A,LMNA,RPTOR,RPS6KA4,DOK7,NTF3,CYSLTR2,HPX,WNT5A,PDGFRB,CDK2AP1,VIM,EREG,P2RX1,CRYAA,FOXO1,TAB1,ACVRL1,CDON,GNAS,TNFAIP8L3,GREM1,RNF144B,ALOX15,PIRB,MIR126A,PEMT,RGCC,BRCA1,RXRA,TFR2,DLG1,AKAP12,PTPN22,GDF11,CSPG4,GDF5,CASP8,PRKCE,GC…
GO:BP	macromolecule localization	GO:0033036	0.000135015	3.86962	3027	3085	537	CAPN3,TLR6,RB1,EXOC7,PTPRN2,FFAR2,SEC23B,TBRG1,RAB20,PQLC1,BAIAP3,OSBPL3,CEP135,SEPT3,JAKMIP1,LTBP1,ATP9B,SAMM50,BSN,TLR5,CORO1C,PTGER4,APBB1,KEAP1,TSPO,KCNIP3,AMN,MIR34A,MEST,CD177,MTNR1B,4930550C14RIK,RAB39B,ABCA9,P2RX7,ARID5A,SCIN,CDH5,NASP,TLR1,FBN1,FGR,TANGO6,BDKRB2,ABCA4,RINL,ANO6,UBE2G2,CEP290,CD247,CC2D2A,TNFRSF11A,SPTBN4,TRAF6,MYADM,NUP214,GAL,TARDBP,C1QTNF12,TOMM34,NEDD4L,STAC2,WNT7A,LM…
GO:BP	negative regulation of signaling	GO:0023057	0.000142373	3.84657	1384	3085	271	SMPD1,TLR6,RB1,PFDN5,ITFG2,LTBP1,GRB10,XDH,FNIP1,OLFR683,WNT5B,PTGER4,CAVIN3,MIR34A,CAAP1,MTNR1B,WFIKKN2,APC2,PTPRF,NPHP3,P2RX7,DLK1,ADGRA2,FBN1,TYRO3,MLLT3,BDKRB2,VNN1,RNF149,AMFR,RHOH,MYADM,LMNA,NRROS,DNM2,WNT5A,ECM1,FOXO1,MIR124A-2,ABCC8,BCL2L10,NFKBID,SFRP5,GREM1,BIRC6,PIRB,RGCC,BRCA1,SIRT4,TMBIM6,EGFL7,DLG1,ARF1,PTPN22,DUSP5,DDIT4L,CBLC,CNKSR3,NFATC4,KCNQ4,VEPH1,CASP8,LMO3,SLA2,MIR103-2,MIDN…
GO:BP	positive regulation of locomotion	GO:0040017	0.000166837	3.77771	594	3085	134	PIK3CD,MADCAM1,PLAA,WNT5B,PTGER4,MIR34A,CDH5,ADGRA2,FGR,ANO6,MYADM,WNT7A,NTF3,WNT5A,PDGFRB,CXCL10,SEMA3F,SEMA4F,MIR126A,MAPRE2,AKAP12,CAMK1D,MYO1C,PRKCE,PGF,TAC2,ANXA3,MAP2K1,RELN,RAPGEF3,RDX,CMKLR1,LBP,FER,TRIP6,CASS4,CXCL12,AIF1,HRAS,TNFRSF18,FGF2,ADAM8,HDAC9,BDKRB1,SH3RF2,FGF7,GPLD1,NTRK3,CSF1,PPM1F,DYSF,SLC8A1,PLVAP,ALOX12,FUT1,ACKR3,FLT1,ACTR3,SMAD3,CARMIL2,PAX6,CX3CL1,DAPK2,ZFP703,BMP2,DAB2…
GO:BP	regulation of transport	GO:0051049	0.0001863	3.72979	1971	3085	367	CAPN3,TLR6,KCNG2,FFAR2,RAB20,BAIAP3,TRIM58,KCNIP2,KCNH2,BSN,GRB10,TLR5,OLFR683,PLAA,LRRC38,PTGER4,APBB1,TSPO,KCNIP3,DGKQ,MIR34A,CD177,MTNR1B,4930550C14RIK,KCNA6,P2RX7,HVCN1,ARID5A,TLR1,CHRNA5,FGR,ANO6,UBE2G2,CEP290,TNFRSF11A,SPTBN4,DNAJC5,TRAF6,CHRNA6,NUP214,GAL,KCNJ14,TARDBP,C1QTNF12,RAP1GAP,NEDD4L,STAC2,WNT7A,NTF3,DNM2,FRMD4A,WNT5A,PDGFRB,MBL1,P2RX1,FXYD1,FXYD3,PDZK1,CXCL10,LHCGR,GNAS,ABCC8,TM9…
GO:BP	positive regulation of cellular component movement	GO:0051272	0.00019451	3.71106	601	3085	135	PIK3CD,MADCAM1,PLAA,WNT5B,PTGER4,MIR34A,CDH5,ADGRA2,FGR,ANO6,MYADM,WNT7A,NTF3,WNT5A,PDGFRB,CXCL10,SEMA3F,SEMA4F,TTLL6,MIR126A,MAPRE2,AKAP12,CAMK1D,MYO1C,PRKCE,PGF,TAC2,ANXA3,MAP2K1,RELN,RAPGEF3,RDX,CMKLR1,LBP,FER,TRIP6,CASS4,CXCL12,AIF1,HRAS,TNFRSF18,FGF2,ADAM8,HDAC9,BDKRB1,SH3RF2,FGF7,GPLD1,NTRK3,CSF1,PPM1F,DYSF,SLC8A1,PLVAP,ALOX12,FUT1,ACKR3,FLT1,ACTR3,SMAD3,CARMIL2,PAX6,CX3CL1,DAPK2,ZFP703,BMP…
GO:BP	response to organic substance	GO:0010033	0.000218987	3.65958	3375	3085	590	SMPD1,TLR6,PTPRN2,LSM14A,FFAR2,FAM83G,IGFBP7,ADNP2,RAB20,TXK,BAIAP3,COL4A3,MRGPRH,LTBP1,TCF3,GRB10,TLR5,XDH,NR6A1,OLFR683,PLAA,PTGER4,KEAP1,SCX,CYP11A1,TSPO,UBA5,SPRR2D,DGKQ,MEST,WFIKKN2,HPN,PTPRF,VMN1R71,P2RX7,ARID5A,CDH5,NASP,TLR1,LDOC1,ADGRA2,FBN1,LCT,OCSTAMP,TRIM21,VMN1R217,UBE2G2,SMAD1,AMFR,LRCH1,TNFRSF11A,TRAF6,GAL,SLC29A1,C1QTNF12,TRIM6,RAP1GAP,PDE8A,MRAS,XRCC3,GJB3,WNT7A,RPTOR,RPS6KA4,ADC…
GO:BP	cytoskeleton organization	GO:0007010	0.00022566	3.64655	1361	3085	266	C530008M17RIK,CAPN3,LDB3,RSPH6A,ATF5,CEP135,COBL,SIGLEC15,FHDC1,HAUS5,CORO1C,ARHGEF17,PTGER4,CAVIN3,APC2,SPAST,SCIN,CDH5,HAUS1,FGR,RHOBTB3,CEP290,PDLIM2,CC2D2A,SPTBN4,MYADM,XRCC3,LMNA,CAPG,PLEKHH2,NTF3,PLXNB1,PDGFRB,CEP295NL,VIM,LSP1,SIPA1L1,CRYAA,NAV3,MAP1A,DNAH5,TTLL6,CDC42EP3,MAEA,ALOX15,RGCC,BRCA1,GFAP,MAPRE1,MAPRE2,DCLK2,DLG1,4930544G11RIK,CCDC65,WDR63,ARF1,PRC1,KRT6A,TPM2,SKAP1,DNAAF3,LCP1,…
GO:BP	response to stress	GO:0006950	0.00032831	3.48372	3776	3085	651	1600014C10RIK,CAPN3,TLR6,RB1,PIK3CD,SMARCAL1,LSM14A,FFAR2,STN1,BRD4,IGFBP7,ADNP2,RAB20,TXK,DEFB30,ITFG2,NDUFA6,RBPMS,TLR5,XDH,FNIP1,VASH1,PLAA,WNT5B,PTGER4,CALCOCO2,APBB1,KEAP1,PNMA1,CYP11A1,TSPO,UBA5,TRPM8,KCNIP3,MIR34A,CD177,GP1BB,ASIC3,TRIM30D,PTPRF,P2RX7,TGM2,ARID5A,CDH5,TLR1,TYRO3,LCT,FGR,TRIM21,BDKRB2,VNN1,ANO6,UBE2G2,OASL1,HSF4,SMAD1,YPEL3,AMFR,MCMDC2,TNFRSF11A,TRAF6,GAL,SLC29A1,TRIL,C1QTN…
GO:BP	protein localization	GO:0008104	0.000412263	3.38483	2653	3085	474	CAPN3,TLR6,RB1,EXOC7,PTPRN2,FFAR2,SEC23B,TBRG1,RAB20,BAIAP3,CEP135,SEPT3,JAKMIP1,LTBP1,SAMM50,BSN,TLR5,CORO1C,PTGER4,APBB1,KEAP1,TSPO,KCNIP3,AMN,MIR34A,CD177,MTNR1B,4930550C14RIK,RAB39B,P2RX7,ARID5A,SCIN,CDH5,NASP,TLR1,FBN1,FGR,TANGO6,RINL,UBE2G2,CEP290,CD247,CC2D2A,SPTBN4,TRAF6,MYADM,NUP214,TARDBP,C1QTNF12,TOMM34,NEDD4L,STAC2,WNT7A,LMNA,DOK7,NRROS,DNM2,FRMD4A,WNT5A,COX18,CDT1,TBC1D1,MCOLN2,TTC7B…
GO:BP	establishment of localization	GO:0051234	0.00044879	3.34796	4758	3085	801	CAPN3,TLR6,KCNG2,EXOC7,PTPRN2,FFAR2,SEC23B,PHETA2,RAB20,PQLC1,BAIAP3,TRIM58,OSBPL3,SLC5A1,KCNIP2,CEP135,JAKMIP1,ATP9B,SAMM50,KCNH2,BSN,GRB10,SLC17A4,TLR5,XDH,OLFR683,CORO1C,PLAA,SLC2A10,LRRC38,PTGER4,APBB1,SLC6A16,MYO10,TSPO,SMDT1,SLC7A13,TRPM8,KCNIP3,AMN,DGKQ,MIR34A,RHCG,SLC17A6,CD177,MTNR1B,4930550C14RIK,RAB39B,TMEM165,FTMT,ASIC3,HPN,KCNA6,ABCA9,SPAST,P2RX7,TGM2,HVCN1,ARID5A,KCNK12,NASP,CHRNB4,…
GO:BP	tube morphogenesis	GO:0035239	0.00047876	3.31988	900	3085	186	IRX1,COL4A3,COBL,XDH,VASH1,PTGER4,ADGRG1,MIR34A,NPHP3,TGM2,CDH5,ADGRA2,ZFP950,ADGRF5,CEP290,SMAD1,CC2D2A,TRAF6,BTG1,WNT7A,CYSLTR2,WNT5A,PDGFRB,EPN1,EREG,SALL4,ECM1,CXCL10,ACVRL1,SHROOM3,TCF4,ABCC8,TBX4,SFRP5,GREM1,MIR126A,RGCC,BRCA1,RXRA,TCF7,WNT6,AGR2,EGFL7,DLG1,B4GALT1,HAND1,CSPG4,NFATC4,AMOTL2,PPIH,CASP8,TBX3,CHIL1,PGF,SPECC1L,MIR29B-1,CLEC14A,T,HES5,ANXA3,ADAMTS9,NTRK1,PML,HLX,RAPGEF3,GLUL,TN…
GO:BP	positive regulation of molecular function	GO:0044093	0.000479075	3.3196	1724	3085	324	CAPN3,TLR6,RB1,SEC23B,BRD4,TXK,GUCA2A,COL4A3,CASP14,TCF3,XDH,CORO1C,PLAA,LRRC38,DGKQ,FTMT,BC048507,APC2,NPHP3,P2RX7,TLR1,FBN1,TYRO3,FGR,TRIM21,RINL,AMFR,TNFRSF11A,TRAF6,BTG1,GAL,TRIM6,RAP1GAP,DYNC1I1,NEDD4L,STAC2,RPTOR,DOK7,NTF3,PLXNB1,DNM2,ARHGAP27,PLEKHG4,WNT5A,PDGFRB,CDT1,TBC1D1,EREG,P2RX1,SIPA1L1,TAB1,PDZK1,GNAS,ABCC8,EPM2AIP1,TNFAIP8L3,CLPSL2,TOR1AIP2,PRTN3,GREM1,RGCC,TRIM14,MAPRE1,TRIM26,MA…
GO:BP	negative regulation of signal transduction	GO:0009968	0.000501444	3.29978	1194	3085	236	SMPD1,TLR6,RB1,PFDN5,ITFG2,LTBP1,GRB10,XDH,FNIP1,WNT5B,CAVIN3,MIR34A,CAAP1,MTNR1B,WFIKKN2,APC2,PTPRF,NPHP3,P2RX7,DLK1,ADGRA2,FBN1,TYRO3,MLLT3,BDKRB2,VNN1,RNF149,AMFR,RHOH,MYADM,LMNA,NRROS,DNM2,WNT5A,ECM1,FOXO1,MIR124A-2,BCL2L10,NFKBID,SFRP5,GREM1,BIRC6,BRCA1,TMBIM6,EGFL7,DLG1,PTPN22,DUSP5,DDIT4L,CBLC,CNKSR3,NFATC4,VEPH1,CASP8,LMO3,SLA2,MIR103-2,PEA15A,ADGRG3,PTPRO,TMEM88,LDLRAD4,DHX58,SLIT3,RGS12…
GO:BP	regulation of cell adhesion	GO:0030155	0.000646598	3.18937	703	3085	151	CORO1C,PTGER4,ADGRG1,MYO10,TGM2,VNN1,RHOH,TRAF6,MYADM,RAP1GAP,PLXNB1,MIR9-3,DNM2,WNT5A,LAMA3,SASH3,ZFP35,DPP4,ACVRL1,ZAP70,NFKBID,GREM1,ALOX15,MIR126A,RGCC,SART1,AGR2,CYTIP,DLG1,PTPN22,SKAP1,PLA2G2F,PRKCE,LCK,SPECC1L,C1QTNF1,NFKBIZ,PML,HLX,MAP2K1,PTPN6,RDX,CYTH2,PRLR,C2CD4A,LIMS2,LGALS1,CASS4,TNFRSF13C,MBP,CXCL12,AIF1,DLC1,ZBTB16,IL1F8,CYTH3,TNFRSF18,DACT2,ADAM8,RASA1,DUSP3,CSF1,PPM1F,DYSF,IL4RA,…
GO:BP	anatomical structure formation involved in morphogenesis	GO:0048646	0.000736363	3.13291	1158	3085	229	CAPN3,IRX1,LDB3,COL4A3,COBL,SYNA,VASH1,ADGRG1,SCX,MIR34A,TGM2,CDH5,ADGRA2,OCSTAMP,CEP290,SMAD1,CC2D2A,TRAF6,BTG1,WNT7A,CYSLTR2,WNT5A,PDGFRB,THBS3,LAMA3,EPN1,EREG,SALL4,ECM1,FOXO1,CXCL10,ACVRL1,SHROOM3,TCF4,CDON,GNAS,ABCC8,TBX4,GREM1,MIR126A,RGCC,BRCA1,RXRA,WNT6,EGFL7,B4GALT1,DUSP5,HAND1,CSPG4,NFATC4,MYF6,CSF3R,AMOTL2,PPIH,CASP8,TBX3,CHIL1,HIPK1,PGF,SPECC1L,CLEC14A,T,HES5,ANXA3,ADAMTS9,ESRRB,NTRK1…
GO:BP	ameboidal-type cell migration	GO:0001667	0.000790182	3.10227	423	3085	100	CORO1C,VASH1,MIR34A,ADGRA2,WNT7A,WNT5A,DPP4,ACVRL1,SEMA3F,SEMA4F,GREM1,MIR126A,RGCC,MAPRE2,AKAP12,AMOTL2,PRKCE,CLEC14A,T,ANXA3,ADAMTS9,PML,GLUL,FER,FGF15,MIR146,PTP4A3,CXCL12,PTPRR,FGF2,SCARB1,ADAM8,HDAC9,FGF7,PBLD1,GPLD1,PPM1F,SLC8A1,ALOX12,CEACAM1,FUT1,LAMA5,ACTR3,PAX6,SCHIP1,KANK2,PATZ1,DAB2IP,PKN3,DMTN,SOX10,SMOC2,AQP1,JUP,CD40,ADTRP,MIXL1,ANGPT4,APOE,EDNRB,GRN,ZFP580,FBXW7,TMEM201,EFNB2,KIT,…
GO:BP	regulation of cellular metabolic process	GO:0031323	0.000835749	3.07792	6155	3085	1010	TOB2,CAPN3,SMPD1,TLR6,RB1,NFE2,A630089N07RIK,ZFP982,PFDN5,IRX1,PLAGL1,SMARCAL1,CDKN1C,LSM14A,ZFP24,STN1,BRD4,METTL14,TXK,GUCA2A,MAMSTR,ATF5,AHR,COL4A3,CTIF,CASP14,ZFP473,RBPMS,ATAD2,TCF3,BSN,GRB10,TLR5,XDH,NR6A1,FNIP1,CORO1C,PLAA,PTGER4,SH2D3C,CALCOCO2,APBB1,L3MBTL1,KEAP1,CAVIN3,SCX,TSPO,KCNIP3,DGKQ,EXOSC6,WBP2NL,CAAP1,CD177,RAB39B,GFRA2,9030624G23RIK,WFIKKN2,HPN,4931440F15RIK,DEPP1,P2RX7,HVCN1,A…
GO:BP	small GTPase mediated signal transduction	GO:0007264	0.000852571	3.06927	456	3085	106	RB1,RAB20,LPAR6,SH2D3C,ADGRG1,RAB39B,RAPGEFL1,RHOBTB3,RHOH,RAP1GAP,MRAS,DNM2,PDGFRB,SIPA1L1,CDON,RERG,CDC42EP3,DOCK10,RHOT2,MAPRE2,TRIM28,4930544G11RIK,RALGDS,CHN1,ELMO1,NET1,ARHGEF3,NTRK1,CADM4,MAP2K1,RELN,RAPGEF3,DOK2,RASGRP3,BCAR3,CYTH2,ARHGAP40,TIMP2,AIF1,DLC1,HRAS,CYTH3,EPS8L2,SOS2,RASA1,CSF1,AKAP13,ARFGEF1,DBNL,LAT,CDC42BPA,RAB3A,RAB4A,RAB6A,P2RY10B,RALB,KANK2,RAB19,FBP1,DAB2IP,RIT1,DOCK9,R…
GO:BP	negative regulation of cell population proliferation	GO:0008285	0.000873208	3.05888	695	3085	149	TOB2,RB1,TBRG1,ATF5,COL4A3,XDH,VASH1,ADGRG1,TSPO,SULT2B1,MIR34A,HPN,PTPRF,SCIN,CDH5,SMARCA2,BDKRB2,SMAD1,PODN,BTG1,GAL,RAP1GAP,LMNA,ZBTB17,PLXNB1,MIR9-3,WNT5A,EREG,BMPR1B,MIR124A-2,ACVRL1,RERG,ABCC8,SFRP5,GREM1,PEMT,WFDC1,RGCC,RXRA,PARP10,HMGA1,DLG1,HPGDS,B4GALT1,GDF11,LTA,PLA2G2F,GDF5,PMP22,NTRK1,PML,SLIT3,PTH1R,MAP2K1,PTPN6,CACNB4,PMAIP1,LIMS2,SLC9A3R1,GJB6,INPPL1,TIMP2,AIF1,DLC1,ZBTB16,HRAS,RI…
GO:BP	positive regulation of gene expression	GO:0010628	0.00094888	3.02279	2275	3085	411	CAPN3,TLR6,RB1,PIK3CD,PLAGL1,LSM14A,FFAR2,ZFP24,BRD4,TXK,MAMSTR,ATF5,ATAD2,TCF3,TLR5,NR6A1,VASH1,PTGER4,APBB1,SCX,DGKQ,MIR34A,WBP2NL,HPN,P2RX7,ARID5A,CDH5,TLR1,SMARCA2,MLLT3,FGR,CEP290,HSF4,SMAD1,ILF2,ZFP957,NRF1,TRAF6,GAL,TARDBP,PIAS1,TRIM6,PEG3,PSMC4,WNT7A,LMNA,RPTOR,ZBTB17,RPS6KA4,SLC24A3,NTF3,TFAP2E,WNT5A,ZFP750,VIM,EREG,BMPR1B,ELOF1,SASH3,LHX8,ZBTB38,MCOLN2,LPIN3,SALL4,FOXO1,ZFP523,ABHD14B,A…
GO:BP	actin filament organization	GO:0007015	0.000999585	3.00018	425	3085	100	C530008M17RIK,COBL,FHDC1,CORO1C,PTGER4,SCIN,RHOBTB3,SPTBN4,MYADM,CAPG,PLEKHH2,CRYAA,CDC42EP3,ALOX15,RGCC,DLG1,4930544G11RIK,ARF1,TPM2,LCP1,PACSIN1,MYO1C,PRKCE,SPECC1L,FAT1,BAIAP2L2,RAPGEF3,RDX,SYNPO,ARHGAP40,KIRREL,FER,INPPL1,CASS4,ESPN,AIF1,DLC1,RASA1,SPTB,PPM1F,MICAL3,SPIRE1,ARFGEF1,DBNL,HSP90B1,LIMCH1,ACTR3,FMN1,SMAD3,CARMIL2,CX3CL1,AKAP2,KANK2,LMOD3,DMTN,GMFG,NEBL,ARAP1,LPAR1,S100A10,MYO7A,PR…
GO:BP	transport	GO:0006810	0.00103148	2.98654	4624	3085	777	CAPN3,TLR6,KCNG2,EXOC7,PTPRN2,FFAR2,SEC23B,PHETA2,RAB20,PQLC1,BAIAP3,TRIM58,OSBPL3,SLC5A1,KCNIP2,JAKMIP1,ATP9B,SAMM50,KCNH2,BSN,GRB10,SLC17A4,TLR5,XDH,OLFR683,CORO1C,PLAA,SLC2A10,LRRC38,PTGER4,APBB1,SLC6A16,MYO10,TSPO,SMDT1,SLC7A13,TRPM8,KCNIP3,AMN,DGKQ,MIR34A,RHCG,SLC17A6,CD177,MTNR1B,4930550C14RIK,RAB39B,TMEM165,FTMT,ASIC3,HPN,KCNA6,ABCA9,SPAST,P2RX7,TGM2,HVCN1,ARID5A,KCNK12,NASP,CHRNB4,TLR1,CH…
GO:BP	regulation of cellular component biogenesis	GO:0044087	0.00105477	2.97684	986	3085	199	C530008M17RIK,TLR6,CEP135,COBL,FNIP1,CORO1C,PTGER4,DUT,MYO10,P2RX7,MYO3B,SCIN,CDH5,SPTBN4,MYADM,RAP1GAP,PSMC4,NEDD4L,WNT7A,CAPG,DNM2,WNT5A,CDT1,CEP295NL,EPN1,SIPA1L1,NAV3,ACVRL1,MORC2A,BBS10,CDC42EP3,GREM1,ALOX15,RGCC,PARP10,MAPRE1,TRIM28,DLG1,ARF1,SKAP1,LCP1,MYO1C,PRKCE,HCK,TPPP3,MIR29B-1,TBC1D30,NTRK1,LDLRAD4,TFIP11,PALLD,BAIAP2L2,RAPGEF3,RDX,DCTN1,SYNPO,ARHGAP40,TOGARAM1,KIRREL,FER,STIL,CENPJ,…
GO:BP	embryo development	GO:0009790	0.00110342	2.95726	1152	3085	227	IRX1,CDKN1C,BRD4,COBL,SYNA,TCF3,VASH1,LPAR6,KEAP1,SCX,HPN,NPHP3,MYO3B,NASP,FBN1,CENPU,ADGRF5,CEP290,SMAD1,CC2D2A,TRAF6,MYADM,SPEG,GJB3,UNK,PSMC4,WNT7A,ZBTB17,WNT5A,PDGFRB,CDK2AP1,LAMA3,EPN1,CRYAA,SALL4,TAB1,ACVRL1,TMEM231,SHROOM3,CDON,SEMA3F,GNAS,TBX4,GREM1,BIRC6,PEMT,BRCA1,RXRA,TCF7,WNT6,TRIM28,DLG1,INPP5B,DUSP5,HAND1,CCDC24,MYF6,KCNQ4,GDF5,CASP8,TBX3,B4GALT5,HIPK1,KPNA7,SPECC1L,SOX6,T,HES5,ESRR…
GO:BP	regulation of metabolic process	GO:0019222	0.00127966	2.89291	6856	3085	1113	TOB2,CAPN3,SMPD1,TLR6,RB1,PIK3CD,NFE2,A630089N07RIK,ZFP982,PFDN5,IRX1,PLAGL1,SMARCAL1,CDKN1C,LSM14A,FFAR2,ZFP24,STN1,BRD4,IGFBP7,METTL14,TXK,GUCA2A,MAMSTR,ATF5,AHR,COL4A3,CTIF,CASP14,ZFP473,ERMAP,LTBP1,RBPMS,ATAD2,TCF3,BSN,GRB10,TLR5,XDH,NR6A1,FNIP1,CORO1C,VASH1,PLAA,PTGER4,SH2D3C,CALCOCO2,APBB1,L3MBTL1,KEAP1,CAVIN3,SCX,TSPO,TRPM8,KCNIP3,DGKQ,EXOSC6,MIR34A,WBP2NL,CAAP1,CD177,RAB39B,GFRA2,9030624G…
GO:BP	primary metabolic process	GO:0044238	0.00128449	2.89127	10240	3085	1611	FGGY,TOB2,CAPN3,SMPD1,TLR6,RB1,CYP4A12B,PIK3CD,NFE2,A630089N07RIK,ZFP982,COIL,PUSL1,PFDN5,IRX1,PLAGL1,SMARCAL1,PTPRN2,CDKN1C,LSM14A,ZFP24,STN1,BRD4,IGFBP7,METTL14,VARS,TXK,DCT,TRIM58,SRD5A3,GUCA2A,MAMSTR,ATF5,RBM47,AHR,PLA2G4D,COL4A3,CTIF,AOX4,CASP14,ZFP473,RBPMS,ATAD2,TCF3,BSN,MFAP1B,GRB10,SETMAR,XDH,NR6A1,FNIP1,GPATCH1,MGAT4B,CORO1C,WDYHV1,VASH1,PLAA,TRIM7,ADAD1,PTGER4,CYP4A32,DUT,SH2D3C,APBB1,…
GO:BP	enzyme linked receptor protein signaling pathway	GO:0007167	0.00135787	2.86714	890	3085	182	FAM83G,COL4A3,LTBP1,RBPMS,GRB10,XDH,SH2D3C,SCX,DGKQ,GFRA2,WFIKKN2,PTPRF,CDH5,ADGRA2,FBN1,TYRO3,FGR,ZFP950,SMAD1,C1QTNF12,NTF3,NRROS,DNM2,FGF22,WNT5A,PDGFRB,VIM,EREG,BMPR1B,SIPA1L1,TMEM204,FOXO1,TAB1,ACVRL1,TCF4,SFRP5,GREM1,KCP,AGR2,HIVEP1,GDF11,CBLC,CSPG4,NFATC4,FUT8,MYO1C,GDF5,VEPH1,HCK,CHN1,MIR103-2,LCK,PGF,ADRM1,T,STAT6,HES5,BLNK,NTRK1,PML,LDLRAD4,CADM4,DOK2,BCAR3,PRLR,FER,FGF15,SLC9A3R1,COL4A…
GO:BP	response to wounding	GO:0009611	0.00168596	2.77315	495	3085	112	VASH1,WNT5B,PTGER4,TSPO,MIR34A,GP1BB,PTPRF,TYRO3,ANO6,WNT7A,WNT5A,PDGFRB,P2RX1,ACVRL1,ANXA8,GNAS,ABCC8,ALOX15,MIR126A,WFDC1,GFAP,B4GALT1,PROC,KRT6A,LCP1,F10,PROZ,PRKCE,ENTPD1,C1QTNF1,PLEC,NTRK1,CADM4,MAP2K1,PTPN6,PSG23,REG3G,LGALS1,GAP43,AIF1,HRAS,FGF2,FGF7,SCARF1,NTRK3,FZD6,DYSF,PARD3,ARFGEF1,COL5A1,FZD7,CTNNA1,ALOX12,CEACAM1,SLC4A1,SMAD3,CARMIL2,RAB3A,PAX6,PEBP1,CX3CL1,TXN2,JAML,ZFP36L2,DMTN,SM…
GO:BP	protein metabolic process	GO:0019538	0.00179313	2.74639	5601	3085	923	CAPN3,SMPD1,TLR6,RB1,PTPRN2,CDKN1C,LSM14A,BRD4,METTL14,VARS,TXK,TRIM58,SRD5A3,COL4A3,CTIF,CASP14,RBPMS,TCF3,BSN,GRB10,SETMAR,XDH,FNIP1,MGAT4B,CORO1C,WDYHV1,VASH1,PLAA,TRIM7,PTGER4,SH2D3C,APBB1,KEAP1,CAVIN3,TSPO,ST8SIA3,UBA5,RPL3L,DGKQ,CAAP1,TMEM165,GFRA2,GALNT14,NARS,WFIKKN2,TRIM30D,HPN,DUSP27,PTPRF,4931440F15RIK,P2RX7,TGM2,MYO3B,ARID5A,MRPS24,CDH5,TLR1,FBN1,TYRO3,PSMB1,FGR,LAP3,TINAGL1,PPP1R35,T…
GO:BP	cell-cell adhesion	GO:0098609	0.00215146	2.66727	803	3085	166	MADCAM1,GM37013,MYO10,CD177,PCDHB1,PTPRF,PCDHA11,CDH5,TYRO3,CCDC141,PCDHGA9,VNN1,RHOH,TRAF6,MYADM,RAP1GAP,KIFC3,WNT5A,LAMA3,SASH3,ZFP35,DPP4,TCAM1,CDON,GNAS,ZAP70,NFKBID,ALOX15,MIR126A,RGCC,SART1,ARVCF,DLG1,PTPN22,SKAP1,CLDN18,PCDHA5,PLA2G2F,RPSA,LCK,SPECC1L,C1QTNF1,FAT1,NFKBIZ,HLX,PALLD,MAP2K1,PTPN6,DLG2,RDX,CLDN11,KIRREL,FER,LIMS2,LGALS1,TNFRSF13C,MBP,CLDN5,CXCL12,AIF1,ZBTB16,IL1F8,NLGN2,NFASC,…
GO:BP	positive regulation of multicellular organismal process	GO:0051240	0.00217759	2.66202	1918	3085	351	TOB2,TLR6,RB1,LSM14A,FFAR2,TXK,DCT,TRIM58,COBL,TCF3,GRB10,TLR5,PLAA,PTGER4,APBB1,SCX,TSPO,TRPM8,EXOSC6,MIR34A,MTNR1B,HPN,PTPRF,P2RX7,ARID5A,SCIN,CDH5,CHRNB4,TLR1,ADGRA2,FGR,OCSTAMP,VNN1,ANO6,SMAD1,RHOH,TNFRSF11A,SPTBN4,TRAF6,BTG1,GAL,NEDD4L,WNT7A,LMNA,PDE9A,NTF3,PLXNB1,CYSLTR2,WNT5A,PDGFRB,VIM,EREG,BMPR1B,SASH3,MCOLN2,ECM1,ACVRL1,TCF4,NME2,CDON,GNAS,ABCC8,ZAP70,NFKBID,GREM1,ESRRG,MIR126A,PEMT,RGC…
GO:BP	positive regulation of catalytic activity	GO:0043085	0.00307315	2.51242	1354	3085	258	TLR6,SEC23B,TXK,GUCA2A,COL4A3,CASP14,TCF3,XDH,CORO1C,PLAA,DGKQ,FTMT,BC048507,APC2,P2RX7,TLR1,FBN1,TYRO3,FGR,RINL,TNFRSF11A,TRAF6,BTG1,RAP1GAP,DYNC1I1,RPTOR,DOK7,NTF3,PLXNB1,ARHGAP27,PLEKHG4,WNT5A,PDGFRB,TBC1D1,EREG,P2RX1,SIPA1L1,TAB1,GNAS,EPM2AIP1,TNFAIP8L3,CLPSL2,TOR1AIP2,PRTN3,GREM1,RGCC,MAPRE2,DLG1,ARF1,CSPG4,PLSCR1,ARHGAP8,CASP8,PRKCE,GCG,CHIL1,CHN1,AVPR1B,LCK,ARHGAP39,ADRM1,LMF1,PCOLCE,MIR29…
GO:BP	regulation of primary metabolic process	GO:0080090	0.00332027	2.47883	5972	3085	976	TOB2,CAPN3,SMPD1,TLR6,RB1,NFE2,A630089N07RIK,ZFP982,PFDN5,IRX1,PLAGL1,SMARCAL1,CDKN1C,LSM14A,ZFP24,STN1,BRD4,IGFBP7,METTL14,TXK,GUCA2A,MAMSTR,ATF5,AHR,COL4A3,CTIF,CASP14,ZFP473,RBPMS,ATAD2,TCF3,BSN,GRB10,XDH,NR6A1,FNIP1,CORO1C,PLAA,PTGER4,SH2D3C,APBB1,L3MBTL1,KEAP1,CAVIN3,SCX,TSPO,KCNIP3,DGKQ,EXOSC6,WBP2NL,CAAP1,GFRA2,9030624G23RIK,WFIKKN2,HPN,4931440F15RIK,P2RX7,ARID5A,CDH5,TLR1,FBN1,LMCD1,SMARC…
GO:BP	regulation of anatomical structure morphogenesis	GO:0022603	0.00333962	2.4763	1091	3085	214	GAS2,COL4A3,XDH,CORO1C,VASH1,PLAA,PTGER4,SCX,MYO10,MIR34A,4930550C14RIK,HPN,PTPRF,NPHP3,CDH5,ADGRA2,MLLT3,FGR,OCSTAMP,RHOBTB3,SMAD1,MYADM,BTG1,NEDD4L,WNT7A,PLXNB1,DNM2,CYSLTR2,WNT5A,VIM,EPN1,SIPA1L1,ECM1,CXCL10,ACVRL1,TCF4,SEMA3F,SEMA4F,ABCC8,CDC42EP3,SFRP5,GREM1,MIR126A,RGCC,BRCA1,RXRA,WNT6,DLG1,4930544G11RIK,HEXB,NFATC4,MYF6,SYT3,HCK,CHIL1,CHN1,PGF,MIR29B-1,HES5,ANXA3,ADAMTS9,CASZ1,NTRK1,PML,MA…
GO:BP	cell death	GO:0008219	0.00393369	2.4052	2148	3085	386	1600014C10RIK,CAPN3,SMPD1,TLR6,RB1,PIK3CD,ADNP2,GAS2,ATF5,COL4A3,CASP14,XDH,FNIP1,APBB1,SCX,TSPO,KCNIP3,MIR34A,CAAP1,MTNR1B,HPN,PTPRF,P2RX7,TGM2,SCIN,TYRO3,BDKRB2,VNN1,ANO6,YPEL3,DNAJC5,TRAF6,BTG1,GAL,TARDBP,PIAS1,PEG3,PDE8A,WNT7A,LMNA,BCL2A1C,UBE2Z,NTF3,CYSLTR2,WNT5A,PDGFRB,LSP1,P2RX1,BMPR1B,CRYAA,FOXO1,CXCL10,MIR124A-2,PRAMEF12,NME2,TNFAIP8L3,BCL2L10,NFKBID,MAEA,GREM1,NUGGC,RNF144B,BIRC6,RGCC,B…
GO:BP	chemical homeostasis	GO:0048878	0.00411879	2.38523	1238	3085	238	1600014C10RIK,CAPN3,PTPRN2,FFAR2,RAB20,BAIAP3,KCNH2,OLFR683,LPAR6,PTGER4,TSPO,SMDT1,TRPM8,MIR34A,RHCG,MTNR1B,TMEM165,FTMT,HPN,P2RX7,TGM2,HVCN1,CDH5,FBN1,SLC4A11,ADGRF5,BDKRB2,SLC4A3,SLC29A1,C1QTNF12,NEDD4L,SLC24A3,HPX,WNT5A,MBL1,P2RX1,MCOLN2,FXYD1,FOXO1,CXCL10,LHCGR,NME2,GNAS,ABCC8,TM9SF4,PIWIL4,ACOX1,SLC26A4,TMBIM6,TFR2,ARF1,MIRLET7G,LDLRAP1,HEXB,NR1I3,PRKCE,GCG,MIR103-2,SCN10A,LCK,C1QTNF1,MIR26…
GO:BP	embryonic morphogenesis	GO:0048598	0.00452229	2.34464	634	3085	135	IRX1,CDKN1C,COBL,TCF3,SCX,HPN,NPHP3,MYO3B,FBN1,CEP290,SMAD1,CC2D2A,TRAF6,MYADM,WNT7A,ZBTB17,WNT5A,LAMA3,CRYAA,SALL4,TMEM231,SHROOM3,CDON,GNAS,TBX4,GREM1,TCF7,WNT6,TRIM28,DLG1,DUSP5,HAND1,KCNQ4,GDF5,CASP8,TBX3,HIPK1,SPECC1L,T,HES5,ESRRB,HLX,SLC9A3R1,GJB6,PRKACB,ZIC3,WHRN,FZD2,MBP,ZBTB16,PBX2,TEAD2,FZD6,COL5A1,INSIG1,SULF1,FZD7,POU5F1,LAMA5,RARA,STRA6,GATA6,SMAD3,PHLDB1,PAX6,SP3,HOXB5,ACVR2B,MAP3K2…
GO:BP	cellular protein modification process	GO:0006464	0.00484991	2.31427	3820	3085	647	CAPN3,SMPD1,TLR6,RB1,PTPRN2,CDKN1C,BRD4,TXK,TRIM58,SRD5A3,RBPMS,TCF3,BSN,GRB10,SETMAR,XDH,FNIP1,MGAT4B,CORO1C,WDYHV1,PLAA,TRIM7,PTGER4,SH2D3C,APBB1,KEAP1,CAVIN3,TSPO,ST8SIA3,UBA5,DGKQ,TMEM165,GFRA2,GALNT14,TRIM30D,DUSP27,PTPRF,4931440F15RIK,P2RX7,TGM2,MYO3B,ARID5A,CDH5,TLR1,FBN1,TYRO3,FGR,PPP1R35,TRIM21,BDKRB2,UBE2G2,SMOK2B,HSF4,SMAD1,RNF149,AMFR,UNKL,TNFRSF11A,SPTBN4,TRAF6,MYADM,BTG1,SPEG,TARDBP…
GO:BP	protein modification process	GO:0036211	0.00484991	2.31427	3820	3085	647	CAPN3,SMPD1,TLR6,RB1,PTPRN2,CDKN1C,BRD4,TXK,TRIM58,SRD5A3,RBPMS,TCF3,BSN,GRB10,SETMAR,XDH,FNIP1,MGAT4B,CORO1C,WDYHV1,PLAA,TRIM7,PTGER4,SH2D3C,APBB1,KEAP1,CAVIN3,TSPO,ST8SIA3,UBA5,DGKQ,TMEM165,GFRA2,GALNT14,TRIM30D,DUSP27,PTPRF,4931440F15RIK,P2RX7,TGM2,MYO3B,ARID5A,CDH5,TLR1,FBN1,TYRO3,FGR,PPP1R35,TRIM21,BDKRB2,UBE2G2,SMOK2B,HSF4,SMAD1,RNF149,AMFR,UNKL,TNFRSF11A,SPTBN4,TRAF6,MYADM,BTG1,SPEG,TARDBP…
GO:BP	regulation of supramolecular fiber organization	GO:1902903	0.00485803	2.31354	374	3085	88	C530008M17RIK,RB1,PTGER4,SPAST,SCIN,CDH5,SPTBN4,MYADM,CAPG,PLEKHH2,NAV3,MAP1A,CDC42EP3,ALOX15,RGCC,MAPRE1,DLG1,ARF1,MYO1C,PRKCE,SPECC1L,MIR29B-1,BAIAP2L2,RAPGEF3,RDX,DCTN1,SYNPO,ARHGAP40,TOGARAM1,KIRREL,FER,DLC1,RASA1,SPTB,PPM1F,CRYAB,AKAP13,SPIRE1,CLIP3,ARFGEF1,DBNL,LIMCH1,MID1,ACTR3,FMN1,SMAD3,CARMIL2,CX3CL1,KANK2,CAMSAP1,LMOD3,DMTN,GMFG,NIN,DAPK3,ARAP1,LPAR1,S100A10,APOE,SYNPO2,GAS2L2,ARHGEF2,…
GO:BP	regulation of macromolecule metabolic process	GO:0060255	0.00503802	2.29774	6399	3085	1038	TOB2,CAPN3,SMPD1,TLR6,RB1,PIK3CD,NFE2,A630089N07RIK,ZFP982,PFDN5,IRX1,PLAGL1,SMARCAL1,CDKN1C,LSM14A,FFAR2,ZFP24,STN1,BRD4,METTL14,TXK,MAMSTR,ATF5,AHR,COL4A3,CTIF,CASP14,ZFP473,ERMAP,LTBP1,RBPMS,ATAD2,TCF3,BSN,GRB10,TLR5,XDH,NR6A1,FNIP1,CORO1C,VASH1,PLAA,PTGER4,SH2D3C,APBB1,L3MBTL1,KEAP1,CAVIN3,SCX,TSPO,KCNIP3,DGKQ,EXOSC6,MIR34A,WBP2NL,CAAP1,GFRA2,9030624G23RIK,WFIKKN2,HPN,4931440F15RIK,P2RX7,ARID…
GO:BP	positive regulation of cell differentiation	GO:0045597	0.00532865	2.27338	1110	3085	216	RB1,DCT,TRIM58,MAMSTR,COBL,TCF3,PLAA,WNT5B,PTGER4,APBB1,TSPO,SULT2B1,MIR34A,PTPRF,SCIN,CDH5,OCSTAMP,VNN1,HSF4,SMAD1,RHOH,TRAF6,MYADM,BTG1,PIAS1,NEDD4L,LMNA,NTF3,PLXNB1,ADIG,DNM2,WNT5A,VIM,BMPR1B,SASH3,ACVRL1,TCF4,NME2,CDON,GNAS,ZAP70,NFKBID,GREM1,RGCC,GFAP,SART1,ARF1,NKX6-2,PROC,CAMK1D,MYF6,LTA,PACSIN1,GDF5,CRX,CASP8,SYT3,LCK,SOX6,P3H1,MIR29B-1,NFKBIZ,ADAMTS9,NTRK1,HLX,MAP2K1,RELN,HMG20B,GDPD5,CM…
GO:BP	organic substance transport	GO:0071702	0.00561875	2.25036	2648	3085	464	TLR6,EXOC7,PTPRN2,FFAR2,SEC23B,RAB20,PQLC1,BAIAP3,OSBPL3,SLC5A1,JAKMIP1,ATP9B,SAMM50,GRB10,TLR5,OLFR683,SLC2A10,PTGER4,APBB1,TSPO,SLC7A13,KCNIP3,AMN,MIR34A,MTNR1B,4930550C14RIK,RAB39B,ASIC3,ABCA9,P2RX7,ARID5A,NASP,TLR1,SLC14A1,FGR,TANGO6,SLC4A11,BDKRB2,ABCA4,RINL,ANO6,UBE2G2,CEP290,TNFRSF11A,SLC4A3,TRAF6,CHRNA6,NUP214,GAL,SLC29A1,TARDBP,C1QTNF12,SLC45A4,TOMM34,LMNA,DNM2,FRMD4A,HPX,WNT5A,COX18,TBC…
GO:BP	cell differentiation	GO:0030154	0.00573541	2.24144	4274	3085	716	TOB2,CAPN3,RB1,PIK3CD,PLAGL1,CDKN1C,FFAR2,LDB3,ADNP2,METTL14,TXK,DCT,TRIM58,RSPH6A,MAMSTR,ATF5,RBM47,ITFG2,KCNIP2,COBL,SYNA,SIGLEC15,CASP14,TCF3,XDH,NR6A1,FNIP1,CORO1C,MADCAM1,PLAA,ADAD1,WNT5B,PTGER4,APBB1,L3MBTL1,KEAP1,ADGRG1,SCX,TSPO,SULT2B1,SPRR2D,MIR34A,WFIKKN2,HPN,PTPRF,NPHP3,SPAST,MYO3B,ARID5A,DLK1,SCIN,CDH5,ADGRA2,FBN1,SMARCA2,TYRO3,MLLT3,FGR,OCSTAMP,CCDC141,ZFP950,ADGRF5,VNN1,RHOBTB3,LRRC…
GO:BP	apoptotic process	GO:0006915	0.0058271	2.23455	1950	3085	353	1600014C10RIK,CAPN3,SMPD1,RB1,PIK3CD,GAS2,ATF5,COL4A3,CASP14,XDH,FNIP1,APBB1,SCX,TSPO,KCNIP3,MIR34A,CAAP1,MTNR1B,HPN,PTPRF,P2RX7,TGM2,SCIN,TYRO3,BDKRB2,VNN1,ANO6,YPEL3,DNAJC5,TRAF6,BTG1,GAL,TARDBP,PIAS1,PEG3,WNT7A,LMNA,BCL2A1C,UBE2Z,NTF3,WNT5A,PDGFRB,LSP1,P2RX1,BMPR1B,CRYAA,FOXO1,CXCL10,MIR124A-2,PRAMEF12,NME2,TNFAIP8L3,BCL2L10,NFKBID,MAEA,GREM1,NUGGC,RNF144B,BIRC6,RGCC,BRCA1,RXRA,TCF7,RHOT2,SIRT…
GO:BP	programmed cell death	GO:0012501	0.00592623	2.22722	1994	3085	360	1600014C10RIK,CAPN3,SMPD1,RB1,PIK3CD,GAS2,ATF5,COL4A3,CASP14,XDH,FNIP1,APBB1,SCX,TSPO,KCNIP3,MIR34A,CAAP1,MTNR1B,HPN,PTPRF,P2RX7,TGM2,SCIN,TYRO3,BDKRB2,VNN1,ANO6,YPEL3,DNAJC5,TRAF6,BTG1,GAL,TARDBP,PIAS1,PEG3,WNT7A,LMNA,BCL2A1C,UBE2Z,NTF3,WNT5A,PDGFRB,LSP1,P2RX1,BMPR1B,CRYAA,FOXO1,CXCL10,MIR124A-2,PRAMEF12,NME2,TNFAIP8L3,BCL2L10,NFKBID,MAEA,GREM1,NUGGC,RNF144B,BIRC6,RGCC,BRCA1,RXRA,TCF7,RHOT2,SIRT…
GO:BP	cellular developmental process	GO:0048869	0.00626185	2.2033	4355	3085	728	TOB2,CAPN3,RB1,PIK3CD,PLAGL1,CDKN1C,FFAR2,LDB3,ADNP2,METTL14,TXK,DCT,TRIM58,RSPH6A,MAMSTR,ATF5,RBM47,ITFG2,KCNIP2,COBL,SYNA,SIGLEC15,CASP14,TCF3,XDH,NR6A1,FNIP1,CORO1C,MADCAM1,VASH1,PLAA,ADAD1,WNT5B,PTGER4,APBB1,L3MBTL1,KEAP1,ADGRG1,SCX,TSPO,SULT2B1,SPRR2D,MIR34A,WFIKKN2,HPN,PTPRF,NPHP3,SPAST,MYO3B,ARID5A,DLK1,SCIN,CDH5,ADGRA2,FBN1,SMARCA2,TYRO3,MLLT3,FGR,OCSTAMP,CCDC141,ZFP950,ADGRF5,VNN1,RHOBTB…
GO:BP	positive regulation of cellular component biogenesis	GO:0044089	0.00679495	2.16781	548	3085	119	C530008M17RIK,TLR6,CEP135,COBL,FNIP1,P2RX7,MYO3B,SCIN,CDH5,PSMC4,WNT7A,DNM2,CDT1,EPN1,NAV3,MORC2A,CDC42EP3,ALOX15,RGCC,MAPRE1,TRIM28,DLG1,ARF1,SKAP1,LCP1,MYO1C,PRKCE,TPPP3,NTRK1,PALLD,BAIAP2L2,RAPGEF3,DCTN1,SYNPO,TOGARAM1,KIRREL,FER,CENPJ,ESPN,CLDN5,HRAS,NLGN2,ASAP1,EPS8L2,NTRK3,PPM1F,SPIRE1,OXTR,LIMCH1,NR1H2,ACTR3,FMN1,SMAD3,CARMIL2,PHLDB1,PDCD6IP,CX3CL1,VCP,DYNC1H1,RALB,LMOD3,DAB2IP,GMFG,NIN,AQ…
GO:BP	Ras protein signal transduction	GO:0007265	0.0075277	2.12334	367	3085	86	RB1,RAB20,LPAR6,ADGRG1,RAB39B,RHOBTB3,RHOH,MRAS,DNM2,PDGFRB,RERG,CDC42EP3,RHOT2,MAPRE2,TRIM28,4930544G11RIK,ELMO1,NET1,ARHGEF3,NTRK1,CADM4,MAP2K1,RAPGEF3,DOK2,RASGRP3,CYTH2,TIMP2,AIF1,DLC1,HRAS,CYTH3,EPS8L2,RASA1,CSF1,AKAP13,ARFGEF1,DBNL,LAT,RAB3A,RAB4A,RAB6A,P2RY10B,RALB,KANK2,RAB19,FBP1,DAB2IP,RIT1,RAB44,RAB5B,LPAR1,RAB39,APOE,RASSF1,RAB15,GPR17,CCDC125,ARHGEF2,BRAP,GRB2,MADD,GPSM2,RAB25,RAB24,…
GO:BP	positive regulation of developmental process	GO:0051094	0.00778125	2.10895	1541	3085	286	CAPN3,RB1,DCT,TRIM58,MAMSTR,COBL,TCF3,CORO1C,PLAA,WNT5B,PTGER4,APBB1,SCX,TSPO,SULT2B1,EXOSC6,MIR34A,HPN,PTPRF,P2RX7,SCIN,CDH5,OCSTAMP,VNN1,ANO6,HSF4,SMAD1,YPEL3,RHOH,SPTBN4,TRAF6,MYADM,BTG1,GAL,PIAS1,NEDD4L,WNT7A,LMNA,NTF3,PLXNB1,ADIG,DNM2,CYSLTR2,WNT5A,PDGFRB,VIM,BMPR1B,SASH3,ECM1,ACVRL1,TCF4,NME2,CDON,GNAS,ZAP70,NFKBID,GREM1,MIR126A,RGCC,BRCA1,GFAP,SART1,WNT6,HMGA1,AGR2,DLG1,ARF1,NKX6-2,PROC,CA…
GO:BP	regulation of nitrogen compound metabolic process	GO:0051171	0.00793039	2.10071	5814	3085	948	TOB2,CAPN3,SMPD1,TLR6,RB1,NFE2,A630089N07RIK,ZFP982,PFDN5,IRX1,PLAGL1,SMARCAL1,CDKN1C,LSM14A,ZFP24,STN1,BRD4,METTL14,TXK,GUCA2A,MAMSTR,ATF5,AHR,COL4A3,CTIF,CASP14,ZFP473,RBPMS,ATAD2,TCF3,BSN,TLR5,XDH,NR6A1,FNIP1,CORO1C,PLAA,PTGER4,SH2D3C,APBB1,L3MBTL1,KEAP1,CAVIN3,SCX,TSPO,KCNIP3,DGKQ,EXOSC6,WBP2NL,CAAP1,GFRA2,9030624G23RIK,WFIKKN2,HPN,4931440F15RIK,P2RX7,ARID5A,CDH5,TLR1,FBN1,LMCD1,SMARCA2,MLLT3…
GO:BP	positive regulation of kinase activity	GO:0033674	0.00818267	2.08711	550	3085	119	TLR6,TCF3,DGKQ,P2RX7,TLR1,FBN1,TYRO3,FGR,TNFRSF11A,TRAF6,RPTOR,DOK7,NTF3,WNT5A,PDGFRB,EREG,TAB1,TNFAIP8L3,GREM1,RGCC,DLG1,CSPG4,GCG,CHIL1,NTRK1,TELO2,MAP2K1,RELN,PRLR,INSRR,RASSF2,CASS4,HRAS,RIPK1,FGF2,ADAM8,NTRK3,CSF1,AKAP13,GFRAL,CEACAM1,LAT,FLT1,CCND2,MAP3K6,AMBRA1,BMP2,RALB,ACVR2B,MAP3K20,PRKAG2,DAB2IP,MAP3K7,TAB2,MAP2K6,STK24,MAGED1,TLR9,TTBK1,CD40,TNIK,LPAR1,EGF,MAP3K21,ANGPT4,SPAG9,DAG1,LR…
GO:BP	export from cell	GO:0140352	0.00835227	2.0782	1093	3085	212	TLR6,EXOC7,PTPRN2,FFAR2,BAIAP3,KCNIP2,KCNH2,TLR5,OLFR683,PTGER4,APBB1,MIR34A,CD177,MTNR1B,P2RX7,ARID5A,TLR1,CHRNA5,TYRO3,FGR,TANGO6,SYCN,ANO6,TNFRSF11A,TRAF6,CHRNA6,GAL,C1QTNF12,WNT7A,FRMD4A,WNT5A,P2RX1,FXYD1,GNAS,ABCC8,PIWIL4,RGCC,SIRT4,TMBIM6,TFR2,DLG1,ARF1,AKAP12,PTPN22,SYT15,PANX2,CPT1A,PRKCE,SYT3,HCK,TBX3,GCG,CHIL1,CAMK2A,MIDN,TSLP,ENTPD1,LMF1,P3H1,C1QTNF1,MIR29B-1,ANXA3,RAB11FIP1,PML,GIT2,G…
GO:BP	regulation of multicellular organismal development	GO:2000026	0.00859299	2.06586	2171	3085	387	TOB2,CAPN3,RB1,CDKN1C,DCT,TRIM58,ATF5,COL4A3,COBL,SIGLEC15,TCF3,XDH,FNIP1,VASH1,PLAA,PTGER4,APBB1,L3MBTL1,KEAP1,ADGRG1,SCX,TSPO,SULT2B1,EXOSC6,MIR34A,TYMP,HPN,PTPRF,NPHP3,P2RX7,SCIN,CDH5,ADGRA2,FBN1,MLLT3,OCSTAMP,VNN1,ANO6,LRRC17,SMAD1,RHOH,TRAF6,MYADM,BTG1,GAL,RAP1GAP,S1PR5,PHOSPHO1,NEDD4L,WNT7A,LMNA,NTF3,PLXNB1,DNM2,USP19,CYSLTR2,WNT5A,PDGFRB,LAMA3,VIM,EPN1,BMPR1B,SIPA1L1,SASH3,ZFP35,ECM1,CXCL1…
GO:BP	secretion by cell	GO:0032940	0.00882141	2.05446	1046	3085	204	TLR6,EXOC7,PTPRN2,FFAR2,BAIAP3,TLR5,OLFR683,PTGER4,APBB1,MIR34A,CD177,MTNR1B,P2RX7,ARID5A,TLR1,CHRNA5,TYRO3,FGR,TANGO6,SYCN,TNFRSF11A,TRAF6,CHRNA6,GAL,C1QTNF12,WNT7A,FRMD4A,WNT5A,P2RX1,GNAS,ABCC8,PIWIL4,RGCC,SIRT4,TMBIM6,TFR2,ARF1,AKAP12,PTPN22,SYT15,PANX2,CPT1A,PRKCE,SYT3,HCK,TBX3,GCG,CHIL1,CAMK2A,MIDN,TSLP,ENTPD1,LMF1,P3H1,C1QTNF1,MIR29B-1,ANXA3,RAB11FIP1,PML,GIT2,GLUL,CACNB4,PFKL,FER,C1QTNF4,T…
GO:BP	cellular component organization	GO:0016043	0.00889882	2.05067	5891	3085	959	C530008M17RIK,CAPN3,TLR6,RB1,KCNG2,SMC1B,COIL,SMARCAL1,CDKN1C,LSM14A,SEC23B,STN1,BRD4,PHETA2,LDB3,IGFBP7,ADNP2,GAS2,RAB20,PQLC1,BAIAP3,TRIM58,RSPH6A,ATF5,NDUFA6,KCNIP2,COL4A3,CEP135,COBL,SIGLEC15,BANF2,FHDC1,ATAD2,HAUS5,SAMM50,TCF3,BSN,SETMAR,FNIP1,CORO1C,PLAA,ARHGEF17,PTGER4,DUT,CALCOCO2,APBB1,L3MBTL1,CAVIN3,SCX,MYO10,TSPO,RPL3L,DGKQ,AJM1,WBP2NL,CD177,4930550C14RIK,RAB39B,TYMP,TMEM165,SGO2B,HPN,…
GO:BP	metal ion transport	GO:0030001	0.00899049	2.04622	892	3085	178	CAPN3,KCNG2,KCNIP2,KCNH2,SLC17A4,OLFR683,LRRC38,TSPO,SMDT1,TRPM8,KCNIP3,MTNR1B,TMEM165,FTMT,ASIC3,HPN,KCNA6,P2RX7,KCNK12,SLC4A11,ANO6,SPTBN4,GAL,KCNJ14,NEDD4L,STAC2,SLC24A3,DNM2,HPX,PDGFRB,P2RX1,MCOLN2,FXYD1,FXYD3,CXCL10,LHCGR,GNAS,ABCC8,NKAIN4,SLC10A6,TMBIM6,TFR2,DLG1,ARF1,PTPN22,PRSS30,CNKSR3,KCNS3,KCNQ4,PRKCE,GCG,CAMK2A,SCN10A,LCK,MIR26A-2,SLC5A8,NKAIN1,FXYD5,MFSD4B1,PML,KCNJ12,PTPN6,RAPGEF3,C…
GO:BP	regulation of ion transport	GO:0043269	0.0094728	2.02352	729	3085	150	CAPN3,KCNG2,KCNIP2,KCNH2,OLFR683,LRRC38,TSPO,KCNIP3,MTNR1B,KCNA6,P2RX7,HVCN1,ANO6,TNFRSF11A,SPTBN4,CHRNA6,GAL,KCNJ14,NEDD4L,STAC2,DNM2,PDGFRB,P2RX1,FXYD1,FXYD3,PDZK1,CXCL10,LHCGR,GNAS,ABCC8,NKAIN4,TMBIM6,DLG1,ARF1,PTPN22,CNKSR3,KCNS3,SYT15,KCNQ4,PRKCE,GCG,CAMK2A,AVPR1B,SCN10A,ENTPD1,MIR26A-2,NKAIN1,FXYD5,PML,KCNJ12,RELN,PTPN6,RAPGEF3,PRKG2,CACNB4,SLC9A3R1,CASQ1,CXCL12,NLGN2,RIPK1,BDKRB1,NOS1,SCN7…
GO:BP	cell-cell signaling	GO:0007267	0.00986399	2.00595	1644	3085	302	TLR6,PFDN5,PTPRN2,FFAR2,BAIAP3,GRB10,TLR5,OLFR683,WNT5B,PTGER4,MIR34A,MTNR1B,APC2,NPHP3,P2RX7,ARID5A,CHRNB4,TLR1,ADGRA2,CHRNA5,MLLT3,FGR,AMFR,TNFRSF11A,CHRNA6,GAL,SLC29A1,C1QTNF12,WNT7A,CHRNE,NTF3,WNT5A,EREG,P2RX1,SIPA1L1,FOXO1,MAP1A,GNAS,ABCC8,PIWIL4,SFRP5,GREM1,PIRB,RGCC,GFAP,TCF7,WNT6,SIRT4,TFR2,DLG1,ARF1,AKAP12,PTPN22,KRT6A,NFATC4,SYT15,PANX2,LY6I,CPT1A,KCNQ4,AMOTL2,PRKCE,TBX3,GCG,CHIL1,CAMK2…
GO:BP	macromolecule modification	GO:0043412	0.0101987	1.99145	3997	3085	671	CAPN3,SMPD1,TLR6,RB1,PUSL1,PTPRN2,CDKN1C,BRD4,METTL14,TXK,TRIM58,SRD5A3,RBM47,RBPMS,TCF3,BSN,GRB10,SETMAR,XDH,FNIP1,MGAT4B,CORO1C,WDYHV1,PLAA,TRIM7,ADAD1,PTGER4,SH2D3C,APBB1,KEAP1,CAVIN3,TSPO,ST8SIA3,UBA5,DGKQ,EXOSC6,TMEM165,GFRA2,GALNT14,TRIM30D,DUSP27,PTPRF,4931440F15RIK,P2RX7,TGM2,MYO3B,ARID5A,CDH5,TLR1,FBN1,TYRO3,FGR,PPP1R35,TRIM21,BDKRB2,UBE2G2,SMOK2B,HSF4,SMAD1,RNF149,AMFR,UNKL,TNFRSF11A,SP…
GO:BP	wound healing	GO:0042060	0.0103793	1.98383	359	3085	84	WNT5B,PTGER4,MIR34A,GP1BB,TYRO3,ANO6,WNT7A,WNT5A,PDGFRB,P2RX1,ACVRL1,ANXA8,GNAS,ABCC8,ALOX15,MIR126A,WFDC1,B4GALT1,PROC,KRT6A,F10,PROZ,PRKCE,ENTPD1,C1QTNF1,PLEC,CADM4,PTPN6,PSG23,REG3G,HRAS,FGF2,FGF7,FZD6,DYSF,PARD3,ARFGEF1,COL5A1,FZD7,ALOX12,CEACAM1,SLC4A1,SMAD3,CARMIL2,RAB3A,CX3CL1,JAML,DMTN,SMOC2,MPIG6B,AQP1,ADTRP,MPL,PTK7,APOE,DAG1,MYH2,SERPINE1,TREML1,FGFR2,FNTB,BLOC1S4,CXCL2,SHH,NLRP6,EVL,T…
GO:BP	ion homeostasis	GO:0050801	0.0111251	1.9537	842	3085	169	1600014C10RIK,CAPN3,RAB20,KCNH2,OLFR683,LPAR6,PTGER4,TSPO,SMDT1,TRPM8,RHCG,MTNR1B,TMEM165,FTMT,P2RX7,TGM2,HVCN1,CDH5,SLC4A11,BDKRB2,SLC4A3,NEDD4L,SLC24A3,HPX,WNT5A,P2RX1,MCOLN2,FXYD1,CXCL10,LHCGR,GNAS,TM9SF4,SLC26A4,TMBIM6,TFR2,ARF1,HEXB,PRKCE,SCN10A,LCK,C1QTNF1,MIR26A-2,PML,PTH1R,PTPN6,CMKLR1,CNGB1,SYNPO,CACNB4,SLC4A2,SLC9A3R1,CASQ1,TRPC5,SLC4A10,FZD2,GRM2,FGF2,BDKRB1,NOS1,TSPOAP1,SCN7A,CKB,ASPH…
GO:BP	secretion	GO:0046903	0.0111489	1.95277	1212	3085	231	TLR6,EXOC7,PTPRN2,FFAR2,BAIAP3,TLR5,XDH,OLFR683,PTGER4,APBB1,MIR34A,CD177,MTNR1B,P2RX7,ARID5A,TLR1,CHRNA5,TYRO3,FGR,TANGO6,BDKRB2,SYCN,TNFRSF11A,TRAF6,CHRNA6,GAL,SLC29A1,C1QTNF12,WNT7A,FRMD4A,WNT5A,P2RX1,LHCGR,GNAS,ABCC8,PIWIL4,RGCC,SIRT4,AGR2,TMBIM6,TFR2,ARF1,AKAP12,PTPN22,SYT15,PANX2,CPT1A,PLA2G2F,PRKCE,SYT3,HCK,TBX3,GCG,CHIL1,CAMK2A,AVPR1B,MIDN,TSLP,ENTPD1,LMF1,P3H1,C1QTNF1,MIR29B-1,ANXA3,RAB1…
GO:BP	protein localization to extracellular region	GO:0071692	0.0113651	1.94443	599	3085	127	TLR6,PTPRN2,FFAR2,BAIAP3,LTBP1,TLR5,PTGER4,APBB1,MIR34A,MTNR1B,P2RX7,ARID5A,TLR1,FBN1,FGR,TANGO6,TRAF6,C1QTNF12,NRROS,FRMD4A,WNT5A,ABCC8,PIWIL4,RGCC,SIRT4,TMBIM6,ARF1,AKAP12,PTPN22,PANX2,CPT1A,PRKCE,GCG,CHIL1,MIDN,TSLP,LMF1,P3H1,MIR29B-1,RAB11FIP1,PML,GLUL,PFKL,C1QTNF4,MBP,AIF1,NLGN2,HDAC9,CD200R1,NOS1,G6PC2,DYSF,IL4RA,PSG18,SREBF1,MAP4K4,SRI,NR1H2,LGR4,RAB3A,GAPDH,CX3CL1,C1QTNF5,IL17RC,ACVR2B,CD…
GO:BP	regulation of cell population proliferation	GO:0042127	0.0114675	1.94053	1746	3085	318	TOB2,RB1,TBRG1,DCT,ATF5,COL4A3,TCF3,XDH,VASH1,PTGER4,ADGRG1,SCX,TSPO,SULT2B1,MIR34A,FTMT,HPN,PTPRF,TGM2,SCIN,CDH5,SMARCA2,FGR,OCSTAMP,BDKRB2,HSF4,SMAD1,PODN,TRAF6,BTG1,GAL,PIAS1,RAP1GAP,WNT7A,LMNA,RPTOR,ZBTB17,NTF3,PLXNB1,MIR9-3,TFAP2E,WNT5A,PDGFRB,VIM,EREG,BMPR1B,SASH3,DPP4,ECM1,FOXO1,CXCL10,MIR124A-2,ACVRL1,PRAMEF12,NME2,CDON,RERG,GNAS,ABCC8,ADAM33,ZAP70,SFRP5,GREM1,BIRC6,MIR126A,PEMT,WFDC1,RGC…
GO:BP	response to lipid	GO:0033993	0.0120192	1.92013	997	3085	195	FFAR2,IGFBP7,ADNP2,TCF3,TLR5,NR6A1,PLAA,PTGER4,TSPO,UBA5,SPRR2D,MEST,P2RX7,ARID5A,NASP,LDOC1,TNFRSF11A,TRAF6,TRIM6,GJB3,WNT7A,WNT5A,PDGFRB,VIM,CRYAA,FOXO1,CXCL10,NME2,GNAS,ABCC8,NUGGC,ESRRG,NR2F6,WFDC1,CD180,BRCA1,RXRA,AKAP12,PTPN22,ALPL,PLSCR1,NR1I3,NFATC4,LTA,CPT1A,PRKCE,LMO3,T,ANXA3,ESRRB,CAR9,SLIT3,MAP2K1,TIMP4,GGT5,LBP,SCD3,IRAK2,FER,TNIP2,MIR146,GJB6,MRC1,IRF8,NFKBIA,PON1,AIF1,IL1F8,TEAD2,S…
GO:BP	regulation of cell death	GO:0010941	0.0127713	1.89376	1773	3085	322	CAPN3,SMPD1,TLR6,RB1,PIK3CD,ADNP2,ATF5,COL4A3,CASP14,XDH,FNIP1,APBB1,SCX,TSPO,KCNIP3,MIR34A,CAAP1,MTNR1B,HPN,PTPRF,P2RX7,TGM2,SCIN,TYRO3,BDKRB2,VNN1,ANO6,DNAJC5,TRAF6,BTG1,GAL,TARDBP,PIAS1,PDE8A,WNT7A,LMNA,BCL2A1C,UBE2Z,NTF3,CYSLTR2,WNT5A,PDGFRB,P2RX1,BMPR1B,CRYAA,FOXO1,CXCL10,MIR124A-2,PRAMEF12,NME2,TNFAIP8L3,BCL2L10,NFKBID,MAEA,GREM1,NUGGC,RNF144B,BIRC6,RGCC,BRCA1,RXRA,TCF7,SIRT4,AGR2,TMBIM6,DU…
GO:BP	regulation of protein kinase activity	GO:0045859	0.0151185	1.82049	735	3085	150	SMPD1,TLR6,RB1,CDKN1C,TCF3,CORO1C,DGKQ,P2RX7,TLR1,FBN1,FGR,TNFRSF11A,TRAF6,RPTOR,DOK7,NTF3,WNT5A,PDGFRB,EREG,INKA2,TAB1,GREM1,RGCC,DLG1,DUS2,PTPN22,DUSP5,CBLC,CSPG4,GCG,CHIL1,PTPRO,TELO2,MAP2K1,RELN,PTPN6,PRLR,SLC9A3R1,INPPL1,RASSF2,CASS4,DUSP7,HRAS,RIPK1,FGF2,ADAM8,DUSP3,NTRK3,CSF1,PPM1F,AKAP13,GFRAL,CEACAM1,DNAJC3,LAT,FLT1,CCND2,MAP3K6,BMP2,GTPBP4,RALB,ACVR2B,WWTR1,MAP3K20,CDC37,MEN1,PRKAG2,DAB…
GO:BP	regulation of developmental process	GO:0050793	0.0156128	1.80652	2794	3085	483	TOB2,CAPN3,RB1,CDKN1C,GAS2,DCT,TRIM58,MAMSTR,ATF5,COL4A3,COBL,SIGLEC15,TCF3,XDH,FNIP1,CORO1C,VASH1,PLAA,WNT5B,PTGER4,APBB1,L3MBTL1,KEAP1,ADGRG1,SCX,MYO10,TSPO,SULT2B1,EXOSC6,MIR34A,4930550C14RIK,TYMP,HPN,PTPRF,NPHP3,P2RX7,SCIN,CDH5,ADGRA2,FBN1,MLLT3,FGR,OCSTAMP,VNN1,RHOBTB3,ANO6,LRRC17,HSF4,SMAD1,YPEL3,RHOH,SPTBN4,MED28,TRAF6,MYADM,BTG1,GAL,PIAS1,TRIM6,RAP1GAP,S1PR5,PHOSPHO1,NEDD4L,WNT7A,LMNA,NTF…
GO:BP	positive regulation of transport	GO:0051050	0.0157766	1.80199	1073	3085	207	CAPN3,FFAR2,BAIAP3,KCNIP2,KCNH2,PLAA,LRRC38,PTGER4,APBB1,TSPO,MIR34A,CD177,P2RX7,ARID5A,TLR1,FGR,ANO6,CEP290,TNFRSF11A,CHRNA6,GAL,TARDBP,C1QTNF12,RAP1GAP,NEDD4L,STAC2,NTF3,DNM2,FRMD4A,WNT5A,PDGFRB,MBL1,P2RX1,FXYD1,PDZK1,CXCL10,LHCGR,GNAS,ABCC8,TM9SF4,GREM1,TOMM7,RGCC,BRCA1,TRIM28,TFR2,DLG1,ARF1,AKAP12,PTPN22,LDLRAP1,CNKSR3,CAMK1D,PANX2,MYO1C,PRKCE,GCG,CAMK2A,AVPR1B,TSLP,C1QTNF1,CEP131,RELN,RAPGEF…
GO:BP	regulation of protein localization	GO:0032880	0.0157801	1.80189	1067	3085	206	TLR6,RB1,FFAR2,BAIAP3,CEP135,TLR5,PTGER4,APBB1,MIR34A,MTNR1B,4930550C14RIK,P2RX7,ARID5A,TLR1,FGR,UBE2G2,CEP290,CD247,TRAF6,TARDBP,C1QTNF12,NEDD4L,STAC2,LMNA,FRMD4A,WNT5A,CDT1,TBC1D1,PDZK1,MIR124A-2,TMEM231,MAP1A,ABCC8,TM9SF4,PIWIL4,TOMM7,RGCC,BRCA1,SLC26A4,SIRT4,AGR2,TMBIM6,TRIM28,DCLK2,DLG1,ARF1,AKAP12,PTPN22,LDLRAP1,SIAH3,CLDN18,PANX2,CPT1A,LCP1,PACSIN1,MYO1C,PRKCE,STX6,GCG,CAMK2A,MIDN,TSLP,P3H…
GO:BP	regulation of cytokine production	GO:0001817	0.0158958	1.79872	695	3085	143	TLR6,LSM14A,FFAR2,TXK,ERMAP,LTBP1,TLR5,PTGER4,TSPO,MIR34A,P2RX7,ARID5A,TLR1,FGR,TRAF6,TRIL,ADCY7,WNT5A,EREG,SASH3,NAV3,MCOLN2,ABCC8,ADAM33,BTNL6,RGCC,BRCA1,AKAP12,PTPN22,AGPAT1,NFATC4,PANX2,LTA,CASP8,TSLP,MIR29B-1,MIR26A-2,PML,DHX58,NOD1,PTPN6,RNF125,CMKLR1,LBP,IRF7,C1QTNF4,ZFP64,TNFRSF13C,IRF8,MBP,AIF1,IL1F8,HRAS,RIPK1,TRIM38,ADAM8,HDAC9,CD200R1,POMC,ANKRD17,IL4RA,PSG18,NFKB1,LAG3,SULF1,CEACAM1,…
GO:BP	macromolecule metabolic process	GO:0043170	0.016507	1.78233	9468	3085	1485	TOB2,CAPN3,SMPD1,TLR6,RB1,PIK3CD,NFE2,A630089N07RIK,ZFP982,COIL,PUSL1,PFDN5,IRX1,PLAGL1,SMARCAL1,PTPRN2,CDKN1C,LSM14A,FFAR2,ZFP24,STN1,TBRG1,BRD4,PHETA2,METTL14,VARS,TXK,TRIM58,SRD5A3,MAMSTR,ATF5,RBM47,AHR,COL4A3,CTIF,CASP14,ZFP473,ERMAP,LTBP1,RBPMS,ATAD2,TCF3,BSN,MFAP1B,GRB10,TLR5,SETMAR,XDH,NR6A1,FNIP1,GPATCH1,MGAT4B,CORO1C,WDYHV1,VASH1,PLAA,TRIM7,ADAD1,PTGER4,SH2D3C,APBB1,L3MBTL1,KEAP1,ADGRG1,…
GO:BP	regulation of kinase activity	GO:0043549	0.0168529	1.77333	836	3085	167	SMPD1,TLR6,RB1,CDKN1C,TCF3,CORO1C,DGKQ,P2RX7,TLR1,FBN1,TYRO3,FGR,RHOH,TNFRSF11A,TRAF6,RPTOR,DOK7,NTF3,WNT5A,PDGFRB,EREG,INKA2,TAB1,TNFAIP8L3,GREM1,RGCC,DLG1,DUS2,PTPN22,DUSP5,CBLC,CSPG4,SLA2,GCG,CHIL1,MIDN,PTPRO,NTRK1,TELO2,MAP2K1,RELN,PTPN6,PRLR,SLC9A3R1,INSRR,INPPL1,RASSF2,CASS4,DUSP7,HRAS,RIPK1,FGF2,ADAM8,DUSP3,NTRK3,CSF1,PPM1F,AKAP13,GFRAL,CEACAM1,DNAJC3,LAT,FLT1,CCND2,RARA,MAP3K6,AMBRA1,BMP2…
GO:BP	ion transport	GO:0006811	0.017337	1.76103	1686	3085	307	CAPN3,KCNG2,PQLC1,KCNIP2,ATP9B,KCNH2,SLC17A4,OLFR683,SLC2A10,LRRC38,TSPO,SMDT1,SLC7A13,TRPM8,KCNIP3,RHCG,MTNR1B,TMEM165,FTMT,ASIC3,HPN,KCNA6,P2RX7,HVCN1,KCNK12,CHRNB4,CHRNA5,SLC4A11,BDKRB2,ABCA4,ANO6,TNFRSF11A,SLC4A3,SPTBN4,CHRNA6,GAL,KCNJ14,NEDD4L,STAC2,CHRNE,SLC24A3,DNM2,HPX,PDGFRB,P2RX1,MCOLN2,FXYD1,FXYD3,PDZK1,CXCL10,LHCGR,SLC6A12,GNAS,ABCC8,TNFAIP8L3,NKAIN4,SLC22A3,ATP9A,SLC10A6,SLC26A4,TMBI…
GO:BP	positive regulation of protein kinase activity	GO:0045860	0.0173918	1.75965	485	3085	106	TLR6,TCF3,DGKQ,P2RX7,TLR1,FBN1,TNFRSF11A,TRAF6,RPTOR,DOK7,NTF3,WNT5A,PDGFRB,EREG,TAB1,GREM1,RGCC,DLG1,CSPG4,GCG,CHIL1,TELO2,MAP2K1,RELN,PRLR,RASSF2,CASS4,HRAS,RIPK1,FGF2,ADAM8,NTRK3,CSF1,AKAP13,GFRAL,CEACAM1,LAT,FLT1,CCND2,MAP3K6,BMP2,RALB,ACVR2B,MAP3K20,PRKAG2,DAB2IP,MAP3K7,TAB2,MAP2K6,STK24,MAGED1,TLR9,TTBK1,CD40,TNIK,LPAR1,EGF,MAP3K21,ANGPT4,SPAG9,DAG1,LRP8,NCF1,NPM1,FBXW7,TRF,LTF,PRRC1,PIH1D1…
GO:BP	negative regulation of cellular component movement	GO:0051271	0.0178587	1.74815	326	3085	77	CORO1C,VASH1,PTGER4,ADGRG1,MIR34A,LRCH1,PODN,WNT5A,DPP4,NAV3,ACVRL1,SEMA3F,SEMA4F,ABCC8,GREM1,RGCC,EGFL7,ADAMTS9,LDLRAD4,MIR146,SLC9A3R1,CLDN5,CXCL12,AIF1,DLC1,PTPRR,FGF2,CD200R1,NOS1,PBLD1,DUSP3,SULF1,CTNNA1,LIMCH1,ACAN,CX3CL1,GTPBP4,PATZ1,DAB2IP,STK24,ABR,JUP,ADTRP,ANGPT4,APOE,DAG1,CCDC125,SERPINE1,GNRH1,MIF,BMPR1A,TGFBR3,IFITM1,SHH,EVL,DPYSL3,TGFB1,WFDC6A,CD74,TRIB1,IL1RN,GM266,TBXA2R,SEMA3G,Z…
GO:BP	sodium ion transport	GO:0006814	0.0179793	1.74523	211	3085	55	SLC17A4,ASIC3,SLC4A11,ANO6,SPTBN4,NEDD4L,SLC24A3,DNM2,FXYD1,FXYD3,GNAS,NKAIN4,SLC10A6,ARF1,PRSS30,CNKSR3,SCN10A,SLC5A8,NKAIN1,FXYD5,MFSD4B1,SLC9A3R1,SLC4A10,NOS1,SCN7A,SLC8A1,CNTN1,SCN5A,SCN2B,SLC5A11,SLC38A10,SLC24A1,KLHL3,SLC13A5,SCN4B,TGFB1,HCN2,CNNM4,TRPM2,SLC9A1,FXYD4,SLC9A4,SLC10A1,P2RX4,PER1,SLC9B2,SLC38A7,SGK1,SLC20A1,CPOX,SCNN1A,AKT1,CAMK2D,SCN8A,FXYD2
GO:BP	inorganic ion homeostasis	GO:0098771	0.0201591	1.69553	768	3085	155	1600014C10RIK,CAPN3,RAB20,KCNH2,OLFR683,LPAR6,PTGER4,SMDT1,TRPM8,RHCG,MTNR1B,TMEM165,FTMT,P2RX7,TGM2,HVCN1,CDH5,SLC4A11,BDKRB2,SLC4A3,SLC24A3,HPX,WNT5A,P2RX1,MCOLN2,FXYD1,CXCL10,LHCGR,GNAS,TM9SF4,SLC26A4,TMBIM6,TFR2,ARF1,HEXB,PRKCE,LCK,C1QTNF1,PML,PTH1R,PTPN6,CMKLR1,CNGB1,SYNPO,CACNB4,SLC4A2,SLC9A3R1,CASQ1,TRPC5,SLC4A10,FZD2,FGF2,BDKRB1,NOS1,TSPOAP1,SCN7A,CKB,ASPH,ITPR1,FAM155A,PLCB2,OXTR,SLC8A1,…
GO:BP	monovalent inorganic cation transport	GO:0015672	0.0227588	1.64285	533	3085	114	KCNG2,KCNIP2,KCNH2,SLC17A4,OLFR683,SLC2A10,LRRC38,KCNIP3,RHCG,MTNR1B,ASIC3,HPN,KCNA6,HVCN1,KCNK12,SLC4A11,ANO6,SPTBN4,GAL,KCNJ14,NEDD4L,SLC24A3,DNM2,FXYD1,FXYD3,GNAS,ABCC8,NKAIN4,SLC10A6,DLG1,ARF1,PRSS30,CLCN5,CNKSR3,KCNS3,KCNQ4,SCN10A,MIR26A-2,SLC5A8,NKAIN1,FXYD5,MFSD4B1,KCNJ12,RAPGEF3,SLC9A3R1,SLC4A10,NOS1,SCN7A,KCNJ5,SLC8A1,KEL,CNTN1,KCNQ5,SCN5A,SCN2B,MIR26A-1,KCNN3,KCNK10,KCNA10,SLC5A11,COX5B…
GO:BP	animal organ morphogenesis	GO:0009887	0.0230699	1.63695	1031	3085	199	IRX1,WNT5B,SCX,TYMP,HPN,NPHP3,P2RX7,TGM2,MYO3B,FBN1,MLLT3,FGR,ZFP950,CEP290,TRAF6,PHOSPHO1,WNT7A,WNT5A,PDGFRB,THBS3,LAMA3,EREG,LCTL,BMPR1B,CRYAA,LHX8,FOXO1,TAB1,ACVRL1,CDON,GNAS,TBX4,GREM1,RXRA,TCF7,WNT6,SLC26A4,DLG1,GDF11,HAND1,ALPL,MYF6,CSF3R,KCNQ4,TBX3,HIPK1,SCN10A,PGF,T,FAT1,STAT6,HES5,CASZ1,PML,SYCP2,SLIT3,HLX,MAP2K1,MFRP,BCAR3,NKD1,LIMS2,SLC9A3R1,GJB6,INPPL1,ZIC3,NFIC,SLC4A10,WHRN,COL11A2,F…
GO:BP	regulation of programmed cell death	GO:0043067	0.0234315	1.6302	1630	3085	297	CAPN3,SMPD1,RB1,PIK3CD,ATF5,COL4A3,CASP14,XDH,FNIP1,APBB1,SCX,TSPO,KCNIP3,MIR34A,CAAP1,MTNR1B,HPN,PTPRF,P2RX7,TGM2,SCIN,TYRO3,BDKRB2,VNN1,ANO6,DNAJC5,TRAF6,BTG1,GAL,TARDBP,PIAS1,WNT7A,LMNA,BCL2A1C,UBE2Z,NTF3,WNT5A,PDGFRB,P2RX1,BMPR1B,CRYAA,FOXO1,CXCL10,MIR124A-2,PRAMEF12,NME2,TNFAIP8L3,BCL2L10,NFKBID,MAEA,GREM1,NUGGC,RNF144B,BIRC6,RGCC,BRCA1,RXRA,TCF7,SIRT4,TMBIM6,AKAP12,B4GALT1,PROC,CAMK1D,PLSCR…
GO:BP	cellular process	GO:0009987	0.0281011	1.55128	17682	3085	2645	C530008M17RIK,FGGY,TOB2,1600014C10RIK,ADGRF2,OLFR675,CAPN3,SMPD1,TLR6,TTI1,RB1,CYP4A12B,OLFR681,KCNG2,PIK3CD,NFE2,SMC1B,OLFR686,A630089N07RIK,ZFP982,COIL,PUSL1,OLFR692,PFDN5,IRX1,PDCD2L,PLAGL1,GM14496,EXOC7,SMARCAL1,PTPRN2,EPHX3,CDKN1C,LSM14A,FFAR2,SEC23B,FAM83G,ZFP24,STN1,TBRG1,BRD4,PHETA2,LDB3,IGFBP7,PRLHR,ADNP2,GAS2,RAB20,METTL14,VARS,PQLC1,TXK,DCT,BAIAP3,TRIM58,SRD5A3,RSPH6A,GUCA2A,MAMSTR,ATF…
GO:BP	cellular chemical homeostasis	GO:0055082	0.0281933	1.54985	867	3085	171	1600014C10RIK,CAPN3,PTPRN2,RAB20,BAIAP3,OLFR683,LPAR6,PTGER4,SMDT1,TRPM8,RHCG,MTNR1B,TMEM165,FTMT,P2RX7,TGM2,HVCN1,CDH5,SLC4A11,BDKRB2,SLC4A3,SLC29A1,C1QTNF12,SLC24A3,HPX,WNT5A,P2RX1,MCOLN2,FXYD1,CXCL10,LHCGR,NME2,ABCC8,TM9SF4,PIWIL4,TMBIM6,TFR2,ARF1,MIRLET7G,HEXB,PRKCE,GCG,MIR103-2,LCK,C1QTNF1,PML,PTH1R,PTPN6,CMKLR1,CNGB1,SYNPO,CACNB4,SLC4A2,SLC9A3R1,CASQ1,GJB6,LGALS1,TRPC5,SLC4A10,FZD2,FGF2,BDK…
GO:BP	nitrogen compound metabolic process	GO:0006807	0.0283387	1.54762	9681	3085	1513	TOB2,CAPN3,SMPD1,TLR6,RB1,NFE2,A630089N07RIK,ZFP982,COIL,PUSL1,PFDN5,IRX1,PLAGL1,SMARCAL1,PTPRN2,CDKN1C,LSM14A,ZFP24,STN1,BRD4,METTL14,VARS,TXK,DCT,TRIM58,SRD5A3,GUCA2A,MAMSTR,ATF5,RBM47,AHR,COL4A3,CTIF,AOX4,CASP14,ZFP473,RBPMS,ATAD2,TCF3,BSN,MFAP1B,GRB10,TLR5,SETMAR,BLVRA,XDH,NR6A1,FNIP1,GPATCH1,MGAT4B,CORO1C,WDYHV1,VASH1,PLAA,TRIM7,ADAD1,PTGER4,DUT,SH2D3C,APBB1,L3MBTL1,KEAP1,CAVIN3,LYVE1,SCX,TS…
GO:BP	regulation of organelle organization	GO:0033043	0.028881	1.53939	1277	3085	239	C530008M17RIK,RB1,CDKN1C,STN1,BRD4,ATF5,CEP135,SIGLEC15,ATAD2,FNIP1,PTGER4,CALCOCO2,L3MBTL1,TSPO,4930550C14RIK,SPAST,ARID5A,SCIN,CDH5,MLLT3,FGR,RHOBTB3,SPTBN4,MYADM,XRCC3,LMNA,CAPG,ARHGAP33OS,PLEKHH2,RPS6KA4,NTF3,PLXNB1,DNM2,WNT5A,PDGFRB,CDT1,CEP295NL,EREG,SIPA1L1,NAV3,MORC2A,MAP1A,SMG5,CDC42EP3,TOMM7,ALOX15,RGCC,BRCA1,PARP10,RHOT2,SIRT4,MAPRE1,MAPRE2,TRIM28,DLG1,4930544G11RIK,ARF1,SIAH3,LCP1,MYO…
GO:BP	blood vessel development	GO:0001568	0.0291314	1.53564	732	3085	148	COL4A3,LTBP1,XDH,VASH1,PTGER4,ADGRG1,MIR34A,CDH5,ADGRA2,ZFP950,ADGRF5,SMAD1,BTG1,WNT7A,DNM2,CYSLTR2,WNT5A,PDGFRB,EPN1,EREG,ECM1,FOXO1,TAB1,CXCL10,ACVRL1,TCF4,ABCC8,TBX4,GREM1,MIR126A,RGCC,BRCA1,RXRA,EGFL7,B4GALT1,HAND1,CSPG4,NFATC4,AMOTL2,PPIH,CASP8,TBX3,CHIL1,PGF,MIR29B-1,CLEC14A,T,ANXA3,ADAMTS9,NTRK1,PML,MAP2K1,RAPGEF3,GLUL,TNFAIP2,MIR146,COL4A1,GJA4,CLDN5,CXCL12,FGF2,TEAD2,ADAM8,HDAC9,RASA1,TG…
GO:BP	positive regulation of nucleic acid-templated transcription	GO:1903508	0.0313091	1.50433	1580	3085	288	CAPN3,RB1,PLAGL1,ZFP24,BRD4,TXK,MAMSTR,ATF5,RBPMS,ATAD2,TCF3,NR6A1,APBB1,SCX,WBP2NL,ARID5A,SMARCA2,MLLT3,CEP290,HSF4,SMAD1,ILF2,ZFP957,NRF1,TRAF6,GAL,PIAS1,PEG3,PSMC4,WNT7A,RPTOR,ZBTB17,RPS6KA4,NTF3,TFAP2E,WNT5A,ZFP750,BMPR1B,ELOF1,LHX8,ZBTB38,LPIN3,SALL4,FOXO1,ZFP523,ABHD14B,ACVRL1,TCF4,NME2,CDON,CREB5,TBX4,RERE,GREM1,ESRRG,RGCC,BRCA1,RXRA,WNT6,HMGA1,TRIM28,TFR2,HIVEP1,NKX6-2,HEXB,HAND1,RAX,SKAP…
GO:BP	cellular homeostasis	GO:0019725	0.0316284	1.49992	988	3085	191	FGGY,1600014C10RIK,CAPN3,PTPRN2,RAB20,BAIAP3,OLFR683,LPAR6,PLAA,PTGER4,SMDT1,TRPM8,RHCG,MTNR1B,TMEM165,FTMT,P2RX7,TGM2,HVCN1,CDH5,TYRO3,SLC4A11,BDKRB2,ANO6,SLC4A3,SLC29A1,C1QTNF12,TRIM6,SLC24A3,HPX,WNT5A,P2RX1,MCOLN2,FXYD1,CXCL10,LHCGR,NME2,MAP1A,ABCC8,TM9SF4,PIWIL4,RHOT2,TMBIM6,TFR2,ARF1,MIRLET7G,HEXB,PRKCE,GCG,MIR103-2,LCK,C1QTNF1,PML,PTH1R,PTPN6,DCTN1,CMKLR1,CNGB1,SYNPO,CACNB4,SLC4A2,SLC9A3R1,…
GO:BP	positive regulation of RNA biosynthetic process	GO:1902680	0.032917	1.48258	1581	3085	288	CAPN3,RB1,PLAGL1,ZFP24,BRD4,TXK,MAMSTR,ATF5,RBPMS,ATAD2,TCF3,NR6A1,APBB1,SCX,WBP2NL,ARID5A,SMARCA2,MLLT3,CEP290,HSF4,SMAD1,ILF2,ZFP957,NRF1,TRAF6,GAL,PIAS1,PEG3,PSMC4,WNT7A,RPTOR,ZBTB17,RPS6KA4,NTF3,TFAP2E,WNT5A,ZFP750,BMPR1B,ELOF1,LHX8,ZBTB38,LPIN3,SALL4,FOXO1,ZFP523,ABHD14B,ACVRL1,TCF4,NME2,CDON,CREB5,TBX4,RERE,GREM1,ESRRG,RGCC,BRCA1,RXRA,WNT6,HMGA1,TRIM28,TFR2,HIVEP1,NKX6-2,HEXB,HAND1,RAX,SKAP…
GO:BP	small molecule biosynthetic process	GO:0044283	0.0345344	1.46175	618	3085	128	SRD5A3,PTGER4,DUT,DGKQ,C1QTNF12,PDE8A,GOT1L1,PDE9A,COQ8B,FBP2,FOXO1,GPT,LHCGR,NME2,MAEA,ALOX15,BRCA1,FPGS,HPGDS,MECR,HOGA1,GCG,MIR103-2,AVPR1B,ENTPD1,BCAT1,BCAT2,SMPDL3A,FADS6,NUDT1,QDPR,PTH1R,ALOX12E,GGT5,GLUL,SCD3,FDXR,FGF15,CYP27A1,DKKL1,FGF2,SDS,G6PC2,EPHX1,NFKB1,SREBF1,INSIG1,PLCB2,ALOX12,CYP2C23,CEACAM1,ACLY,PLCH2,PKLR,MRI1,NR1H2,PDE2A,DHDDS,SPR,SHMT2,UPP1,FGFR4,GAPDH,VCP,BMP2,FBP1,PCX,PRKA…
GO:BP	regulation of MAP kinase activity	GO:0043405	0.035552	1.44914	305	3085	72	SMPD1,TLR6,P2RX7,TNFRSF11A,TRAF6,NTF3,WNT5A,PDGFRB,TAB1,PTPN22,DUSP5,CBLC,CSPG4,MAP2K1,PTPN6,INPPL1,DUSP7,HRAS,RIPK1,FGF2,ADAM8,DUSP3,NTRK3,AKAP13,GFRAL,CEACAM1,FLT1,MAP3K6,BMP2,MAP3K20,DAB2IP,MAP3K7,MAP2K6,MAGED1,TLR9,CD40,TNIK,LPAR1,EGF,TSG101,MAP3K21,CBS,APOE,SPAG9,RGS14,TRF,MIF,MADD,DVL2,KIT,FGFR1,PROK1,TGFB1,MAPK8IP1,CD74,DUSP21,TRIB1,PIK3R5,IL1RN,LAX1,GRM4,MAP4K3,ARRB1,MST1R,HMGCR,IQGAP1,EZ…
GO:BP	skeletal system development	GO:0001501	0.0366712	1.43567	510	3085	109	CDKN1C,SIGLEC15,WNT5B,PTGER4,SCX,WFIKKN2,P2RX7,ARID5A,SCIN,FBN1,FGR,ZFP950,ANO6,LRRC17,SMAD1,PHOSPHO1,WNT7A,PLXNB1,WNT5A,PDGFRB,THBS3,BMPR1B,ECM1,TRIM45,GNAS,TBX4,GREM1,DLG1,GDF11,HEXB,HAND1,ALPL,CLDN18,GDF5,TBX3,SOX6,P3H1,T,HES5,PTH1R,PTPN6,GNA11,INPPL1,RASSF2,COL11A2,ZBTB16,FGF2,MEF2D,TGFBI,PKDCC,CTC1,AKAP13,INSIG1,SULF1,CDX1,RARA,FMN1,SMAD3,ACAN,SP3,HOXB5,BMP2,SCHIP1,ACVR2B,MEN1,PEX7,SLC38A10,…
GO:BP	cellular metabolic process	GO:0044237	0.0376691	1.42401	10318	3085	1604	FGGY,TOB2,1600014C10RIK,CAPN3,SMPD1,TLR6,RB1,CYP4A12B,PIK3CD,NFE2,A630089N07RIK,ZFP982,COIL,PUSL1,PFDN5,IRX1,PLAGL1,SMARCAL1,PTPRN2,EPHX3,CDKN1C,LSM14A,ZFP24,STN1,TBRG1,BRD4,PHETA2,METTL14,VARS,TXK,DCT,TRIM58,SRD5A3,GUCA2A,MAMSTR,ATF5,RBM47,AHR,PLA2G4D,COL4A3,CTIF,AOX4,CASP14,ZFP473,RBPMS,ATAD2,TCF3,BSN,MFAP1B,GRB10,TLR5,SETMAR,BLVRA,XDH,NR6A1,FNIP1,GPATCH1,MGAT4B,CORO1C,WDYHV1,PLAA,TRIM7,ADAD1,P…
GO:BP	cytokine production	GO:0001816	0.0384295	1.41533	771	3085	154	TLR6,LSM14A,FFAR2,TXK,ERMAP,LTBP1,TLR5,PTGER4,ADGRG1,TSPO,MIR34A,P2RX7,ARID5A,TLR1,FGR,CD247,TRAF6,TRIL,ADCY7,NRROS,WNT5A,EREG,SASH3,NAV3,MCOLN2,ABCC8,ADAM33,BTNL6,RGCC,BRCA1,DLG1,AKAP12,PTPN22,AGPAT1,NFATC4,PANX2,LTA,CASP8,CHIL1,TSLP,MIR29B-1,MIR26A-2,PML,DHX58,NOD1,PTPN6,RNF125,CMKLR1,LBP,IRF7,C1QTNF4,ZFP64,TNFRSF13C,IRF8,MBP,AIF1,IL1F8,HRAS,RIPK1,TRIM38,NFATC2,ADAM8,HDAC9,CD200R1,POMC,ANKRD17,…
GO:BP	leukocyte migration	GO:0050900	0.0385815	1.41362	349	3085	80	FFAR2,MADCAM1,PTGER4,CD177,ANO6,LRCH1,WNT5A,DPP4,MCOLN2,ECM1,CXCL10,PRTN3,GREM1,PTPN22,B4GALT1,CAMK1D,CSF3R,PGF,PTPRO,CMKLR1,LBP,FER,CXCL12,AIF1,NKX2-3,TNFRSF18,ADAM8,CD200R1,BDKRB1,CSF1,DYSF,PODXL2,PLVAP,FLT1,CX3CL1,DAPK2,IL17RC,JAML,ABR,ADTRP,TNFSF14,AOC3,CH25H,IL17RA,RETNLG,EDNRB,SERPINE1,ZFP580,MIF,KIT,CAPN1,IL1R1,CCL22,CXCL2,GOLPH3,CNR2,TACR1,CCL1,TGFB1,RIPK3,CD74,TRPM2,PECAM1,AKIRIN1,CORO1A…
GO:BP	cellular component organization or biogenesis	GO:0071840	0.0392473	1.40619	6069	3085	978	C530008M17RIK,CAPN3,TLR6,RB1,KCNG2,SMC1B,COIL,SMARCAL1,CDKN1C,LSM14A,SEC23B,STN1,BRD4,PHETA2,LDB3,IGFBP7,ADNP2,GAS2,RAB20,PQLC1,BAIAP3,TRIM58,RSPH6A,ATF5,NDUFA6,KCNIP2,COL4A3,CEP135,COBL,SIGLEC15,BANF2,FHDC1,ATAD2,HAUS5,SAMM50,TCF3,BSN,SETMAR,FNIP1,CORO1C,PLAA,ARHGEF17,PTGER4,DUT,CALCOCO2,APBB1,L3MBTL1,CAVIN3,SCX,MYO10,TSPO,RPL3L,DGKQ,EXOSC6,AJM1,WBP2NL,CD177,4930550C14RIK,RAB39B,TYMP,TMEM165,SGO…
GO:BP	protein secretion	GO:0009306	0.0400072	1.39786	591	3085	123	TLR6,PTPRN2,FFAR2,BAIAP3,TLR5,PTGER4,APBB1,MIR34A,MTNR1B,P2RX7,ARID5A,TLR1,FGR,TANGO6,TRAF6,C1QTNF12,FRMD4A,WNT5A,ABCC8,PIWIL4,RGCC,SIRT4,TMBIM6,ARF1,AKAP12,PTPN22,PANX2,CPT1A,PRKCE,GCG,CHIL1,MIDN,TSLP,LMF1,P3H1,MIR29B-1,RAB11FIP1,PML,GLUL,PFKL,C1QTNF4,MBP,AIF1,NLGN2,HDAC9,CD200R1,NOS1,G6PC2,DYSF,IL4RA,PSG18,SREBF1,MAP4K4,SRI,NR1H2,LGR4,RAB3A,GAPDH,CX3CL1,C1QTNF5,IL17RC,ACVR2B,CD276,BANK1,DMTN,C2…
GO:BP	cation homeostasis	GO:0055080	0.0402521	1.39521	754	3085	151	1600014C10RIK,CAPN3,RAB20,KCNH2,OLFR683,LPAR6,PTGER4,SMDT1,TRPM8,RHCG,MTNR1B,TMEM165,FTMT,P2RX7,TGM2,HVCN1,CDH5,SLC4A11,BDKRB2,SLC4A3,SLC24A3,HPX,WNT5A,P2RX1,MCOLN2,FXYD1,CXCL10,LHCGR,GNAS,TM9SF4,SLC26A4,TMBIM6,TFR2,ARF1,HEXB,PRKCE,LCK,C1QTNF1,PML,PTH1R,PTPN6,CMKLR1,CNGB1,SYNPO,CACNB4,SLC4A2,CASQ1,TRPC5,SLC4A10,FZD2,FGF2,BDKRB1,NOS1,TSPOAP1,SCN7A,ASPH,ITPR1,FAM155A,PLCB2,OXTR,SLC8A1,TMC8,SRI,ACKR…
GO:BP	negative regulation of supramolecular fiber organization	GO:1902904	0.0404689	1.39288	161	3085	44	C530008M17RIK,SCIN,CDH5,SPTBN4,MYADM,CAPG,PLEKHH2,NAV3,MAP1A,MAPRE1,SPECC1L,MIR29B-1,RDX,DLC1,SPTB,CRYAB,CLIP3,ARFGEF1,MID1,CARMIL2,KANK2,CAMSAP1,LMOD3,DMTN,GMFG,ARAP1,APOE,GAS2L2,ARHGEF2,CAPN1,EVL,HIP1R,PECAM1,CORO1A,ARHGEF18,SHANK3,MYOC,EPS8,WASF2,CAPZA3,TACSTD2,SGK1,SPTAN1,LMOD1
GO:BP	regulation of apoptotic process	GO:0042981	0.0409071	1.3882	1604	3085	291	CAPN3,SMPD1,RB1,PIK3CD,ATF5,COL4A3,CASP14,XDH,FNIP1,APBB1,SCX,TSPO,KCNIP3,MIR34A,CAAP1,MTNR1B,HPN,PTPRF,P2RX7,TGM2,SCIN,TYRO3,BDKRB2,VNN1,ANO6,DNAJC5,TRAF6,BTG1,GAL,TARDBP,PIAS1,WNT7A,LMNA,BCL2A1C,UBE2Z,NTF3,WNT5A,PDGFRB,P2RX1,BMPR1B,CRYAA,FOXO1,CXCL10,MIR124A-2,PRAMEF12,NME2,TNFAIP8L3,BCL2L10,NFKBID,MAEA,GREM1,NUGGC,RNF144B,BIRC6,RGCC,BRCA1,RXRA,TCF7,SIRT4,TMBIM6,AKAP12,B4GALT1,PROC,CAMK1D,PLSCR…
GO:BP	negative regulation of cell-cell adhesion	GO:0022408	0.0409713	1.38752	181	3085	48	MYADM,ZFP35,NFKBID,RGCC,DLG1,PTPN22,PLA2G2F,SPECC1L,C1QTNF1,HLX,MAP2K1,PTPN6,RDX,MBP,CXCL12,ADAM8,DUSP3,PPM1F,IL4RA,LAG3,ALOX12,CEACAM1,ZFP703,BMP2,GTPBP4,CD276,GPNMB,CBFB,ADTRP,IL20RB,GNRH1,SHH,APOA1,HAVCR2,TGFB1,CD74,FGG,RC3H1,EPB41L5,IL1RN,PDCD1LG2,LAX1,PLA2G2E,HFE,SCGB1A1,AKT1,PDE5A,SCRIB
GO:BP	negative regulation of cell adhesion	GO:0007162	0.0420273	1.37647	285	3085	68	CORO1C,MYADM,PLXNB1,MIR9-3,ZFP35,ACVRL1,NFKBID,RGCC,DLG1,PTPN22,PLA2G2F,SPECC1L,C1QTNF1,HLX,MAP2K1,PTPN6,RDX,LGALS1,MBP,CXCL12,DLC1,DACT2,ADAM8,RASA1,DUSP3,PPM1F,IL4RA,LAG3,FZD7,ALOX12,CEACAM1,ZFP703,BMP2,GTPBP4,CD276,MEN1,GPNMB,DMTN,CBFB,ADTRP,IL20RB,SERPINE1,GNRH1,PLXNA1,SHH,APOA1,HAVCR2,TGFB1,PLET1,CD74,FGG,RC3H1,EPB41L5,IL1RN,PDCD1LG2,LAX1,PLA2G2E,GCNT2,MYOC,HFE,TACSTD2,SCGB1A1,AKT1,MMP14,PDE…
GO:BP	positive regulation of cellular biosynthetic process	GO:0031328	0.0421109	1.37561	1961	3085	348	CAPN3,TLR6,RB1,PLAGL1,ZFP24,STN1,BRD4,TXK,GUCA2A,MAMSTR,ATF5,RBPMS,ATAD2,TCF3,TLR5,NR6A1,PTGER4,APBB1,SCX,WBP2NL,ARID5A,TLR1,SMARCA2,MLLT3,ADGRF5,CEP290,HSF4,SMAD1,ILF2,ZFP957,NRF1,TRAF6,GAL,PIAS1,PEG3,PSMC4,WNT7A,RPTOR,ZBTB17,RPS6KA4,NTF3,DNM2,TFAP2E,WNT5A,PDGFRB,CDT1,ZFP750,VIM,EREG,BMPR1B,ELOF1,LHX8,ZBTB38,LPIN3,SALL4,FOXO1,ZFP523,ABHD14B,GPT,ACVRL1,LHCGR,TCF4,NME2,CDON,CREB5,EPM2AIP1,TBX4,RER…
GO:BP	establishment of protein localization to extracellular region	GO:0035592	0.0434171	1.36234	592	3085	123	TLR6,PTPRN2,FFAR2,BAIAP3,TLR5,PTGER4,APBB1,MIR34A,MTNR1B,P2RX7,ARID5A,TLR1,FGR,TANGO6,TRAF6,C1QTNF12,FRMD4A,WNT5A,ABCC8,PIWIL4,RGCC,SIRT4,TMBIM6,ARF1,AKAP12,PTPN22,PANX2,CPT1A,PRKCE,GCG,CHIL1,MIDN,TSLP,LMF1,P3H1,MIR29B-1,RAB11FIP1,PML,GLUL,PFKL,C1QTNF4,MBP,AIF1,NLGN2,HDAC9,CD200R1,NOS1,G6PC2,DYSF,IL4RA,PSG18,SREBF1,MAP4K4,SRI,NR1H2,LGR4,RAB3A,GAPDH,CX3CL1,C1QTNF5,IL17RC,ACVR2B,CD276,BANK1,DMTN,C2…
GO:BP	epithelial cell differentiation	GO:0030855	0.0439152	1.35738	621	3085	128	CDKN1C,CASP14,XDH,MADCAM1,KEAP1,SCX,SULT2B1,SPRR2D,MYO3B,CDH5,MYADM,BTG1,WNT7A,WNT5A,VIM,CRYAA,ACVRL1,TMEM231,SHROOM3,NME2,GREM1,RXRA,KRT10,AGR2,B4GALT1,PROC,KRT6A,CPT1A,TBX3,RPSA,ADRM1,TAGLN2,MIR29B-1,RILPL1,FAT1,HES5,PTPRO,NTRK1,PALLD,MAP2K1,RAPGEF3,RDX,PRLR,REG3G,CTSB,SCEL,SLC9A3R1,COL4A1,SYNE4,WHRN,FZD2,CLDN5,DACT2,FGF2,NTRK3,PARD3,SAFB2,FZD7,CEACAM1,PDE2A,RARA,GATA6,SMAD3,KAZN,PAX6,HOXB5,ZFP…
GO:BP	regulation of small GTPase mediated signal transduction	GO:0051056	0.0441793	1.35478	212	3085	54	LPAR6,ADGRG1,RAP1GAP,DNM2,PDGFRB,SIPA1L1,CDON,MAPRE2,CHN1,NET1,ARHGEF3,NTRK1,CADM4,MAP2K1,RELN,CYTH2,ARHGAP40,TIMP2,DLC1,HRAS,CYTH3,EPS8L2,SOS2,RASA1,CSF1,AKAP13,ARFGEF1,CDC42BPA,P2RY10B,KANK2,FBP1,DAB2IP,LPAR1,APOE,GPR17,CCDC125,ARHGAP26,ARHGEF2,MADD,ARHGAP25,APOA1,DGKZ,SIPA1,RALGPS1,MYOC,EPS8,ARRB1,RGL2,GPR35,ITPKB,CAMK2D,CAVIN4,CYTH4,ITGB1
GO:BP	negative regulation of locomotion	GO:0040013	0.0491901	1.30812	324	3085	75	CORO1C,VASH1,PTGER4,ADGRG1,MIR34A,LRCH1,PODN,WNT5A,DPP4,NAV3,ACVRL1,SEMA3F,SEMA4F,ABCC8,GREM1,RGCC,EGFL7,ADAMTS9,LDLRAD4,MIR146,SLC9A3R1,CLDN5,CXCL12,AIF1,DLC1,PTPRR,FGF2,CD200R1,PBLD1,DUSP3,SULF1,CTNNA1,LIMCH1,ACAN,CX3CL1,GTPBP4,PATZ1,DAB2IP,STK24,ABR,JUP,ADTRP,ANGPT4,APOE,DAG1,CCDC125,SERPINE1,GNRH1,MIF,BMPR1A,IFITM1,SHH,EVL,DPYSL3,TGFB1,WFDC6A,CD74,TRIB1,IL1RN,GM266,TBXA2R,SEMA3G,ZMYND8,CARD10…
GO:CC	anchoring junction	GO:0070161	5.85e-11	10.2327	651	3085	165	LDB3,SLC5A1,KEAP1,AJM1,CLMP,LIMS1,HPN,P2RX7,CDH5,PDLIM2,SPTBN4,SGCA,MYADM,GJB3,TJP3,KIFC3,FRMD4A,LAMA3,TMEM204,DPP4,FXYD1,PIANP,ZAP70,ARVCF,MAPRE1,MAPRE2,DLG1,B4GALT1,SKAP1,CLDN18,PANX2,LCP1,AMOTL2,PMP22,HCK,LCK,SPECC1L,FAT1,PLEC,CADM4,PALLD,BAIAP2L2,MAP2K1,PTPN6,YBX3,RDX,BCAR3,CYTH2,MXRA8,CLDN11,CLDN24,SYNPO,KIRREL,FRMD4B,TRIP6,LIMS2,GJB6,CASS4,DES,GJA4,CLDN5,DLC1,CYTH3,NFASC,PKP3,CCDC85A,PARD3,…
GO:CC	cytoplasm	GO:0005737	1.49e-10	9.82592	10872	3085	1767	TOB2,1600014C10RIK,CAPN3,SMPD1,TLR6,TTI1,CYP4A12B,PIK3CD,SMC1B,PFDN5,PDCD2L,AKR1E1,PLAGL1,BZW1,PABPN1L,EXOC7,PTPRN2,LSM14A,SEC23B,FAM83G,PHETA2,LDB3,MYL7,GAS2,RAB20,VARS,PQLC1,TXK,DCT,BAIAP3,SRD5A3,RSPH6A,OSBPL3,RSPH3B,ATF5,ITFG2,PLA2G4D,NDUFA6,KCNIP2,COL4A3,CEP135,SEPT3,COBL,CTIF,JAKMIP1,AOX4,CASP14,ERMAP,BANF2,LTBP1,RBPMS,FHDC1,ATP9B,HAUS5,SAMM50,TCF3,KCNH2,BSN,PLPBP,GRB10,CENPM,BLVRA,XDH,FNIP1…
GO:CC	cell junction	GO:0030054	1.73e-10	9.76236	2063	3085	414	PTPRN2,LDB3,MYL7,BAIAP3,SLC5A1,SEPT3,BSN,OLFR683,GM37013,PLAA,APBB1,KEAP1,KCNIP3,DGKQ,AJM1,CLMP,SLC17A6,LIMS1,HPN,APC2,KCNA6,PTPRF,P2RX7,SCIN,CDH5,CHRNB4,CHRNA5,PDLIM2,SPTBN4,DNAJC5,SGCA,CHRNA6,MYADM,SLC29A1,GJB3,TJP3,PLEKHA5,PSMC4,WNT7A,CHRNE,DOK7,KIFC3,NTF3,DNM2,FRMD4A,WNT5A,LAMA3,EPN1,P2RX1,SIPA1L1,TMEM204,DPP4,FXYD1,FBP2,MAP1A,SEMA3F,SEMA4F,PIANP,ABCC8,ZAP70,ARVCF,MAPRE1,MAPRE2,DLG1,4930544G1…
GO:CC	plasma membrane region	GO:0098590	7.22e-10	9.14138	1284	3085	277	SLC5A1,SEPT3,BSN,SLC17A4,CORO1C,CYP4A32,APBB1,CAVIN3,MYO10,AMN,AJM1,RHCG,CD177,HPN,APC2,PTPRF,HVCN1,CHRNB4,CHRNA5,SLC14A1,FGR,SLC4A11,CHRNA6,TMEM235,SLC29A1,CHRNE,PDE9A,DNM2,PDGFRB,EPN1,P2RX1,DPP4,FXYD1,PDZK1,TMEM231,SEMA4F,GNAS,PIANP,LIPE,PRTN3,PEMT,AP2S1,SLC26A4,MAPRE1,DLG1,4930544G11RIK,B4GALT1,LDLRAP1,CNKSR3,CSPG4,SKAP1,LCP1,KCNQ4,PACSIN1,MYO1C,AMOTL2,HCK,CAMK2A,SCN10A,ENTPD1,FAT1,SLC5A8,PLEC…
GO:CC	cell-cell junction	GO:0005911	3.43e-09	8.46496	515	3085	133	LDB3,SLC5A1,KEAP1,AJM1,CLMP,HPN,P2RX7,CDH5,PDLIM2,SPTBN4,SGCA,MYADM,GJB3,TJP3,KIFC3,FRMD4A,LAMA3,TMEM204,DPP4,FXYD1,PIANP,ZAP70,ARVCF,DLG1,B4GALT1,SKAP1,CLDN18,PANX2,AMOTL2,PMP22,LCK,SPECC1L,FAT1,CADM4,BAIAP2L2,PTPN6,YBX3,RDX,CYTH2,MXRA8,CLDN11,CLDN24,SYNPO,KIRREL,FRMD4B,LIMS2,GJB6,DES,GJA4,CLDN5,CYTH3,NFASC,PKP3,CCDC85A,PARD3,OXTR,SLC8A1,CTNNA1,CEACAM1,LAT,AHI1,SLC4A1,TMEM65,PARD6B,SCN5A,ACTR3,F…
GO:CC	plasma membrane bounded cell projection	GO:0120025	1.73e-08	7.76109	2346	3085	450	EXOC7,PTPRN2,LDB3,PRLHR,MYL7,RSPH6A,OSBPL3,RSPH3B,SLC5A1,SEPT3,COBL,LTBP1,FHDC1,BSN,CORO1C,PTGER4,APBB1,ADGRG1,MYO10,KCNIP3,AMN,AJM1,WBP2NL,RAB39B,APC2,KCNA6,PTPRF,NPHP3,SPAST,MYO3B,CHRNB4,ADGRA2,CHRNA5,FGR,CCDC141,ABCA4,RINL,CEP290,AMFR,CC2D2A,SPTBN4,CHRNA6,MYADM,KCNJ14,RAP1GAP,DYNC1I1,TTLL4,RPTOR,CHRNE,PLEKHH2,PDE9A,NTF3,DNM2,PDGFRB,KIF27,CEP295NL,VIM,P2RX1,BMPR1B,SIPA1L1,SUN5,DPP4,PDZK1,NRSN1,…
GO:CC	cell projection	GO:0042995	5.34e-08	7.27264	2425	3085	460	EXOC7,PTPRN2,FFAR2,LDB3,PRLHR,MYL7,RSPH6A,OSBPL3,RSPH3B,SLC5A1,SEPT3,COBL,LTBP1,FHDC1,BSN,CORO1C,PTGER4,APBB1,ADGRG1,MYO10,KCNIP3,AMN,AJM1,WBP2NL,RAB39B,APC2,KCNA6,PTPRF,NPHP3,SPAST,MYO3B,SCIN,CHRNB4,ADGRA2,CHRNA5,FGR,CCDC141,RHOBTB3,ABCA4,RINL,CEP290,AMFR,CC2D2A,SPTBN4,CHRNA6,MYADM,KCNJ14,RAP1GAP,DYNC1I1,TTLL4,RPTOR,CHRNE,PLEKHH2,PDE9A,NTF3,DNM2,PDGFRB,KIF27,CEP295NL,VIM,P2RX1,BMPR1B,SIPA1L1,SUN…
GO:CC	intracellular	GO:0005622	2.01e-07	6.69607	13902	3085	2172	TOB2,1600014C10RIK,CAPN3,SMPD1,TLR6,TTI1,RB1,CYP4A12B,PIK3CD,NFE2,SMC1B,COIL,PUSL1,PFDN5,IRX1,PDCD2L,AKR1E1,PLAGL1,BZW1,PABPN1L,EXOC7,SMARCAL1,PTPRN2,EPHX3,CDKN1C,LSM14A,SEC23B,FAM83G,ZFP24,SCML4,STN1,TBRG1,BRD4,PHETA2,LDB3,MYL7,ADNP2,GAS2,RAB20,METTL14,VARS,PQLC1,TXK,DCT,BAIAP3,SRD5A3,RSPH6A,OSBPL3,MAMSTR,RSPH3B,ATF5,RBM47,ITFG2,AHR,PLA2G4D,NDUFA6,KCNIP2,COL4A3,CEP135,SEPT3,COBL,CTIF,JAKMIP1,AOX…
GO:CC	organelle	GO:0043226	5.97e-07	6.224	12582	3085	1981	TOB2,1600014C10RIK,CAPN3,SMPD1,TLR6,TTI1,RB1,CYP4A12B,NFE2,SMC1B,COIL,PUSL1,PFDN5,IRX1,AKR1E1,PLAGL1,EXOC7,SMARCAL1,PTPRN2,EPHX3,CDKN1C,LSM14A,SEC23B,FAM83G,ZFP24,SCML4,STN1,TBRG1,BRD4,PHETA2,LDB3,PRLHR,MYL7,ADNP2,GAS2,RAB20,METTL14,VARS,PQLC1,TXK,DCT,BAIAP3,SRD5A3,RSPH6A,OSBPL3,MAMSTR,RSPH3B,ATF5,RBM47,ITFG2,AHR,NDUFA6,COL4A3,CEP135,SEPT3,COBL,JAKMIP1,CASP14,ZFP473,ERMAP,BANF2,LTBP1,RBPMS,FHDC1,…
GO:CC	cellular anatomical entity	GO:0110165	7.16e-07	6.14508	19442	3085	2911	EML4,TOB2,1600014C10RIK,ADGRF2,OLFR675,IZUMO4,CAPN3,SMPD1,TLR6,TTI1,RB1,CYP4A12B,OLFR681,BC051142,KCNG2,PIK3CD,NFE2,SMC1B,OLFR686,COIL,PUSL1,OLFR692,PFDN5,IRX1,PDCD2L,AKR1E1,PLAGL1,GM14496,BZW1,PABPN1L,EXOC7,SMARCAL1,PTPRN2,EPHX3,CDKN1C,LSM14A,FFAR2,SEC23B,FAM83G,ZFP24,SCML4,STN1,CYP4F16,TBRG1,BRD4,PHETA2,LDB3,IGFBP7,PRLHR,GLIPR1L3,MYL7,ADNP2,GAS2,RAB20,METTL14,VARS,PQLC1,TXK,DEFB30,DCT,BAIAP3,SC…
GO:CC	cytoskeleton	GO:0005856	1.03494e-05	4.98508	2191	3085	407	RB1,PFDN5,EXOC7,STN1,LDB3,MYL7,GAS2,RSPH6A,RSPH3B,ATF5,CEP135,SEPT3,COBL,JAKMIP1,CASP14,FHDC1,HAUS5,BSN,MFAP1B,CORO1C,CALCOCO2,KEAP1,MYO10,DGKQ,WBP2NL,CLMP,BC048507,APC2,SPAST,MYO3B,SCIN,HAUS1,SMARCA2,CENPU,GM19668,FGR,CCDC141,RHOBTB3,RINL,CEP290,MYO5B,PDLIM2,CC2D2A,CCDC81,SPTBN4,MED28,SGCA,MYADM,ACTL10,DYNC1I1,TTLL4,KRT7,LMNA,CAPG,PLEKHH2,KIFC3,TTC23L,DNM2,FRMD4A,KIF27,CEP295NL,VIM,KRT42,PTPN20,…
GO:CC	endomembrane system	GO:0012505	1.11675e-05	4.95204	3937	3085	684	1600014C10RIK,SMPD1,TLR6,CYP4A12B,AKR1E1,PLAGL1,PTPRN2,SEC23B,PHETA2,RAB20,PQLC1,BAIAP3,SRD5A3,OSBPL3,COL4A3,ERMAP,FHDC1,ATP9B,BSN,XDH,OLFR683,MGAT4B,CORO1C,GM37013,VASH1,SLC2A10,WNT5B,PTGER4,APBB1,KEAP1,TSPO,ST8SIA3,SULT2B1,UBA5,KCNIP3,AMN,DGKQ,MEST,CD177,RAB39B,TMEM165,GALNT14,HPN,APC2,PTPRF,SPAST,P2RX7,TGM2,CDH5,TLR1,LPCAT2,TYRO3,LAP3,BDKRB2,SYCN,RHOBTB3,ABCA4,UBE2G2,SMAD1,AMFR,DNAJC5,NUP214,T…
GO:CC	intracellular organelle	GO:0043229	2.53608e-05	4.59584	12220	3085	1913	TOB2,1600014C10RIK,CAPN3,SMPD1,TLR6,TTI1,RB1,CYP4A12B,NFE2,SMC1B,COIL,PUSL1,PFDN5,IRX1,AKR1E1,PLAGL1,EXOC7,SMARCAL1,PTPRN2,EPHX3,CDKN1C,LSM14A,SEC23B,FAM83G,ZFP24,SCML4,STN1,TBRG1,BRD4,PHETA2,LDB3,MYL7,ADNP2,GAS2,RAB20,METTL14,VARS,PQLC1,TXK,DCT,BAIAP3,SRD5A3,RSPH6A,OSBPL3,MAMSTR,RSPH3B,ATF5,RBM47,ITFG2,AHR,NDUFA6,COL4A3,CEP135,SEPT3,COBL,JAKMIP1,CASP14,ZFP473,ERMAP,BANF2,LTBP1,RBPMS,FHDC1,ATAD2,…
GO:CC	apical plasma membrane	GO:0016324	6.71487e-05	4.17296	364	3085	90	SLC5A1,SLC17A4,CYP4A32,AMN,AJM1,RHCG,HPN,HVCN1,SLC4A11,TMEM235,SLC29A1,PDGFRB,DPP4,FXYD1,PDZK1,GNAS,SLC26A4,DLG1,CNKSR3,CSPG4,AMOTL2,FAT1,SLC5A8,PLEC,PTPRO,MFSD4B1,PTH1R,NOD1,RDX,SLC6A19,MFRP,CLDN24,CTSB,SLC4A2,SLC9A3R1,CYP4A31,GJB6,SLC26A9,SLC4A10,FZD6,PARD3,PROM2,OXTR,CEACAM1,PARD6B,NAALADL1,IGFBP2,C1QTNF5,ATP6V0A4,OTOG,CLDND1,AQP1,C2CD2L,TLR9,TNIK,UPK1A,MYO7A,PARD6G,PRKCI,AQP6,SLC6A20B,TRF,CTS…
GO:CC	apical part of cell	GO:0045177	0.000129983	3.88611	449	3085	105	SLC5A1,SLC17A4,VASH1,CYP4A32,AMN,AJM1,RHCG,HPN,HVCN1,SLC4A11,ADGRF5,TMEM235,SLC29A1,PDGFRB,DPP4,FXYD1,PDZK1,GNAS,SLC26A4,DLG1,USH1C,CLCN5,CNKSR3,CSPG4,AMOTL2,FAT1,SLC5A8,PLEC,PTPRO,MFSD4B1,PTH1R,NOD1,RAPGEF3,RDX,SLC6A19,MFRP,CLDN24,CTSB,SLC4A2,SLC9A3R1,CYP4A31,GJB6,SLC26A9,SLC4A10,FZD6,PARD3,PROM2,OXTR,CEACAM1,PARD6B,NAALADL1,IGFBP2,PEBP1,C1QTNF5,ATP6V0A4,TCHP,OTOG,NIN,CLDND1,AQP1,C2CD2L,TLR9,TNI…
GO:CC	cell periphery	GO:0071944	0.000249243	3.60338	6351	3085	1040	OLFR675,CAPN3,SMPD1,TLR6,OLFR681,KCNG2,PIK3CD,OLFR686,OLFR692,GM14496,EXOC7,FFAR2,PRLHR,TXK,DCT,BAIAP3,OSBPL3,OLFR551,SLC5A1,KCNIP2,SEPT3,COBL,SYNA,SIGLEC15,MRGPRH,ERMAP,KCNH2,BSN,SLC17A4,OLFR683,CORO1C,GM37013,OLFR142,LPAR6,SLC2A10,OLFR638,OLFR544,OLFR212,OLFR657,LRRC38,PTGER4,CYP4A32,APBB1,L3MBTL1,ADGRG1,CAVIN3,OLFR651,LYVE1,SLC6A16,MYO10,SPRR2D,TRPM8,KCNIP3,AMN,DGKQ,AJM1,RHCG,CLMP,CD177,RAB39B…
GO:CC	cell cortex	GO:0005938	0.000316024	3.50028	334	3085	82	EXOC7,SEPT3,COBL,BSN,CORO1C,MYO10,RHOBTB3,PDLIM2,SPTBN4,MED28,TRAF6,MYADM,PLEKHH2,MAEA,MAPRE1,FRY,CYTIP,4930544G11RIK,MAP2K1,RAPGEF3,RDX,DCTN1,GPSM1,FER,TNFAIP2,CLDN5,DLC1,EPN3,KRT19,SPTB,ASPH,PARD3,MICAL3,AKAP13,SPIRE1,DBNL,LASP1,SLC4A1,PARD6B,GUCY1B1,PHLDB1,DYNC1H1,CTTNBP2,TCHP,DMTN,TRAK1,C2CD2L,CALB2,MYO7A,PARD6G,MYH2,TMEM201,GPSM2,DVL2,EXOC3L4,FGFR2,CLTB,OOEP,EPB42,MYO1D,ERC2,HIP1R,FGG,CORO1A…
GO:CC	actin cytoskeleton	GO:0015629	0.000467548	3.33017	488	3085	110	LDB3,MYL7,COBL,CORO1C,KEAP1,MYO10,APC2,MYO3B,SCIN,FGR,RINL,MYO5B,PDLIM2,SPTBN4,MED28,MYADM,ACTL10,PLEKHH2,MYH7B,CDC42EP3,MAEA,TPM2,MSRA,LCP1,MYO1C,HCK,SPECC1L,PALLD,RAPGEF3,RDX,SYNPO,FER,TRIP6,GJB6,ESPN,WHRN,CLDN5,AIF1,DLC1,ASAP1,ADAM8,KRT19,SPTB,CRYAB,MICAL3,AKAP13,DBNL,SVIL,CTNNA1,LASP1,TNNI3,LIMCH1,FLT1,ACTR3,TNNI2,RARA,FMN1,CARMIL2,CDC42BPA,PDCD6IP,LMOD3,CTTNBP2,D7ERTD443E,DMTN,NEBL,CROCC,JUP…
GO:CC	supramolecular polymer	GO:0099081	0.000692758	3.15942	985	3085	196	CAPN3,LDB3,MYL7,COL4A3,COBL,JAKMIP1,CASP14,LTBP1,FHDC1,HAUS5,MYBPH,MFAP1B,KEAP1,CLMP,DUSP27,BC048507,APC2,SPAST,HAUS1,FBN1,GM19668,PDLIM2,SPTBN4,DYNC1I1,TTLL4,KRT7,LMNA,KIFC3,DNM2,KIF27,VIM,KRT42,PTPN20,MYH7B,NAV3,FBP2,NME2,MAP1A,DNAH5,3425401B19RIK,TTLL6,SPACA9,REEP3,GFAP,KRT10,KRT26,MAPRE1,MAPRE2,DCLK2,DLG1,ARF1,PRC1,LDLRAP1,KRT6A,CCDC181,TPM2,SKAP1,LCP1,MYO1C,TTC30B,HCK,SPECC1L,GM10100,TPPP3,P…
GO:CC	supramolecular fiber	GO:0099512	0.000967261	3.01446	978	3085	194	CAPN3,LDB3,MYL7,COBL,JAKMIP1,CASP14,LTBP1,FHDC1,HAUS5,MYBPH,MFAP1B,KEAP1,CLMP,DUSP27,BC048507,APC2,SPAST,HAUS1,FBN1,GM19668,PDLIM2,SPTBN4,DYNC1I1,TTLL4,KRT7,LMNA,KIFC3,DNM2,KIF27,VIM,KRT42,PTPN20,MYH7B,NAV3,FBP2,NME2,MAP1A,DNAH5,3425401B19RIK,TTLL6,SPACA9,REEP3,GFAP,KRT10,KRT26,MAPRE1,MAPRE2,DCLK2,DLG1,ARF1,PRC1,LDLRAP1,KRT6A,CCDC181,TPM2,SKAP1,LCP1,MYO1C,TTC30B,HCK,SPECC1L,GM10100,TPPP3,PLEC,PAL…
GO:CC	ruffle	GO:0001726	0.00113109	2.9465	180	3085	50	COBL,CORO1C,MYO10,FGR,RINL,MYADM,PDE9A,DNM2,PDGFRB,NME2,GNAS,CSPG4,SKAP1,LCP1,PACSIN1,MYO1C,PALLD,RDX,CYTH2,FRMD4B,SLC9A3R1,AIF1,DLC1,CYTH3,EPS8L2,RASA1,PLEKHO1,DBNL,ACTR3,CARMIL2,ARAP3,CDC37,SYNJ2,PACSIN2,ARHGEF2,WIPF1,TRPM7,NCKAP1,MACF1,HIP1R,PDLIM7,EPB41L5,PECAM1,EPS8,SH2B1,WASF2,IQGAP1,FGD2,ITGB1,BCAR1
GO:CC	plasma membrane protein complex	GO:0098797	0.00177398	2.75105	535	3085	116	TLR6,KCNG2,KCNIP2,KCNH2,CORO1C,LRRC38,KCNIP3,APC2,KCNA6,CDH5,CHRNB4,TLR1,CHRNA5,CD247,SGCA,TRAF6,CHRNA6,GJB3,CHRNE,FXYD1,ACVRL1,GNAS,ABCC8,ZAP70,AP2S1,TFR2,DLG1,SKAP1,KCNS3,KCNQ4,CASP8,SCN10A,PTPN6,DLG2,GNG11,CACNB4,GNG13,SGCG,GNA11,SLC9A3R1,H2-DMB1,INSRR,GJB6,GJA4,GLRA3,RIPK1,ADAM8,KRT19,CPT1C,SCN7A,KCNJ5,CTNNA1,CEACAM1,H2-D1,KCNQ5,SCN5A,SCN2B,NOXA1,BMP2,KCNA10,CACNA2D4,ACVR2B,CD79A,GNAL,KCNG4,J…
GO:CC	neuron projection	GO:0043005	0.00180268	2.74408	1543	3085	286	EXOC7,PTPRN2,MYL7,SEPT3,COBL,LTBP1,BSN,PTGER4,APBB1,MYO10,KCNIP3,RAB39B,KCNA6,PTPRF,SPAST,MYO3B,CHRNB4,CHRNA5,CCDC141,ABCA4,CEP290,AMFR,SPTBN4,CHRNA6,KCNJ14,RAP1GAP,DYNC1I1,RPTOR,CHRNE,NTF3,DNM2,VIM,P2RX1,BMPR1B,SIPA1L1,NRSN1,ACVRL1,MAP1A,PCARE,SEMA4F,GNAS,CRTAC1,RXRA,CYP17A1,HDC,DLG1,WDFY3,4930544G11RIK,ARF1,LDLRAP1,KCNQ4,PACSIN1,MYO1C,CASP8,CAMK2A,AVPR1B,SCN10A,ENTPD1,ANXA3,NRSN2,PTPRO,NTRK1,QD…
GO:CC	membrane	GO:0016020	0.00213135	2.67134	10129	3085	1588	EML4,1600014C10RIK,ADGRF2,OLFR675,CAPN3,SMPD1,TLR6,CYP4A12B,OLFR681,BC051142,KCNG2,PIK3CD,OLFR686,OLFR692,GM14496,EXOC7,PTPRN2,EPHX3,FFAR2,SEC23B,CYP4F16,PRLHR,GAS2,RAB20,PQLC1,TXK,DCT,BAIAP3,SRD5A3,OSBPL3,OLFR551,ITFG2,SLC5A1,PLA2G4D,NDUFA6,KCNIP2,SFTPC,SEPT3,COBL,JAKMIP1,SYNA,SIGLEC15,MRGPRH,ERMAP,RBPMS,ATP9B,SAMM50,KCNH2,LST1,BSN,SLC17A4,TLR5,FNIP1,OLFR683,MGAT4B,CORO1C,MADCAM1,GM37013,OLFR142…
GO:CC	plasma membrane	GO:0005886	0.00296096	2.52857	6207	3085	1006	OLFR675,CAPN3,SMPD1,TLR6,OLFR681,KCNG2,PIK3CD,OLFR686,OLFR692,GM14496,EXOC7,FFAR2,PRLHR,TXK,DCT,BAIAP3,OSBPL3,OLFR551,SLC5A1,KCNIP2,SEPT3,COBL,SYNA,SIGLEC15,MRGPRH,ERMAP,KCNH2,BSN,SLC17A4,OLFR683,CORO1C,GM37013,OLFR142,LPAR6,SLC2A10,OLFR638,OLFR544,OLFR212,OLFR657,LRRC38,PTGER4,CYP4A32,APBB1,L3MBTL1,ADGRG1,CAVIN3,OLFR651,LYVE1,SLC6A16,MYO10,SPRR2D,TRPM8,KCNIP3,AMN,DGKQ,AJM1,RHCG,CLMP,CD177,RAB39B…
GO:CC	lateral plasma membrane	GO:0016328	0.00625536	2.20375	68	3085	24	CORO1C,VANGL1,DLG1,MYO1C,PTPRO,CLDN5,NSG1,CEACAM1,SCN5A,C1QTNF5,JUP,CLDN12,MPP4,CLDN15,GPSM2,DVL2,KCNB1,AXIN1,MTCL1,TACSTD2,SPTAN1,CLDN4,IQGAP1,CTNNB1
GO:CC	microfibril	GO:0001527	0.00822074	2.08509	11	3085	8	LTBP1,MFAP1B,FBN1,ADAMTSL5,THSD4,FBN2,MFAP2,MFAP4
GO:CC	synapse	GO:0045202	0.00878712	2.05615	1469	3085	269	PTPRN2,MYL7,BAIAP3,SEPT3,BSN,OLFR683,GM37013,PLAA,APBB1,KCNIP3,DGKQ,SLC17A6,APC2,KCNA6,PTPRF,P2RX7,CHRNB4,CHRNA5,DNAJC5,CHRNA6,SLC29A1,PLEKHA5,PSMC4,WNT7A,CHRNE,DOK7,NTF3,DNM2,WNT5A,EPN1,P2RX1,SIPA1L1,MAP1A,SEMA3F,SEMA4F,ABCC8,DLG1,4930544G11RIK,ARF1,AKAP12,CLCN5,LY6I,TPD52,PACSIN1,PRKCE,STX6,RPSA,CAMK2A,AVPR1B,SCN10A,LCK,ARHGAP39,ENTPD1,PTPRO,RGS12,PALLD,MAP2K1,DLG2,RAPGEF3,GIT2,GLUL,CYTH2,CNGB1…
GO:CC	axon	GO:0030424	0.0121208	1.91647	755	3085	150	EXOC7,PTPRN2,COBL,BSN,APBB1,KCNIP3,KCNA6,PTPRF,SPAST,CCDC141,AMFR,SPTBN4,RAP1GAP,DYNC1I1,NTF3,DNM2,VIM,NRSN1,MAP1A,CRTAC1,RXRA,CYP17A1,DLG1,WDFY3,LDLRAP1,PACSIN1,CAMK2A,AVPR1B,SCN10A,ANXA3,NTRK1,PALLD,MAP2K1,RELN,GDPD5,DLG2,RAPGEF3,GIT2,GLUL,CYTH2,CLDN11,CNGB1,INSRR,TRPC5,TIMP2,SLC4A10,WHRN,MBP,CLDN5,GAP43,GRM2,NFASC,DNM1,CNTN2,NOS1,TSPOAP1,CPT1C,SCN7A,NTRK3,NRGN,CRYAB,PARD3,SLC8A1,TPRGL,SRI,TANC…
GO:CC	cytosol	GO:0005829	0.0131484	1.88113	3727	3085	622	TOB2,1600014C10RIK,CAPN3,PIK3CD,SMC1B,PFDN5,AKR1E1,EXOC7,LSM14A,SEC23B,FAM83G,PHETA2,VARS,PQLC1,DCT,BAIAP3,OSBPL3,ATF5,ITFG2,PLA2G4D,SEPT3,CTIF,AOX4,CASP14,ERMAP,RBPMS,PLPBP,GRB10,CENPM,BLVRA,XDH,FNIP1,WDYHV1,DUT,KEAP1,CAVIN3,MYO10,SULT2B1,UBA5,RPL3L,KCNIP3,DGKQ,4930550C14RIK,TYMP,NARS,APC2,GMPR,SPAST,TGM2,HAUS1,PSMB1,MLLT3,FGR,LAP3,RHOBTB3,ANO6,UBE2G2,CEP290,OASL1,AMFR,UNKL,TNFRSF11A,NRF1,DNAJC5…
GO:CC	membrane microdomain	GO:0098857	0.0138219	1.85943	389	3085	86	TLR6,CORO1C,ADGRG1,CAVIN3,TRPM8,CD177,TLR1,SGCA,MYADM,P2RX1,DPP4,FXYD1,PDZK1,GNAS,LIPE,ZAP70,PRTN3,DLG1,CBLC,SKAP1,PLSCR1,MYO1C,CASP8,HCK,LCK,STAT6,CD8A,STOML3,CTSB,KIRREL,SLC2A3,CAVIN2,SLC9A3R1,FAM198A,TRPC5,DLC1,RIPK1,SCARB1,NOS1,DYSF,CLIP3,ITPR1,PROM2,SULF1,PLVAP,CTNNA1,CNTN1,SCN5A,PDE2A,CD79A,AQP1,ERLIN2,DAPK3,ADTRP,S100A10,SYNJ2,GRIP1,DAG1,LRP8,EDNRB,PACSIN2,NFAM1,BMPR1A,PLD2,SHH,LAMTOR4,MYO…
GO:CC	sarcolemma	GO:0042383	0.0177326	1.75123	167	3085	44	CAPN3,SGCA,STAC2,PDE9A,FXYD1,GNAS,ABCC8,PEMT,DLG1,PRKCE,PLEC,KCNJ12,RDX,CTSB,SGCG,CASQ1,DES,NOS1,KRT19,DYSF,POPDC2,KCNJ5,SLC8A1,ALOX12,SRI,SCN5A,OBSCN,AQP1,DAG1,KCNJ11,KCNB1,PLD2,CACNB3,DTNA,CACNG4,SLC9A1,CACNA1C,LAMP1,RTN2,CAMK2D,CAVIN4,SLC30A1,ADCY5,ITGB1
GO:CC	cytoplasmic vesicle	GO:0031410	0.0200557	1.69776	1873	3085	331	SMPD1,TLR6,PTPRN2,SEC23B,PHETA2,RAB20,PQLC1,DCT,BAIAP3,ERMAP,BSN,OLFR683,CORO1C,CALCOCO2,AMN,DGKQ,RHCG,CD177,RAB39B,TMEM165,PTPRF,SPAST,TLR1,ADGRF5,BDKRB2,SYCN,RHOBTB3,RINL,CEP290,DNAJC5,GAL,RAP1GAP,DYNC1I1,NEDD4L,KIFC3,NTF3,DNM2,ARHGAP27,PDGFRB,MBL1,VIM,DPP4,MCOLN2,NRSN1,ANXA8,LHCGR,DGKH,TAP1,GNAS,ABCC8,TM9SF4,SPACA9,PRTN3,BIRC6,ATP9A,AP2S1,FABP9,TFR2,CYTIP,4930544G11RIK,ARF1,INPP5B,LDLRAP1,HEXB…
GO:CC	postsynaptic density, intracellular component	GO:0099092	0.0210704	1.67633	28	3085	13	DNM2,DLG1,NOS1,TANC1,GAPDH,ABR,TNIK,ARHGEF2,DLGAP1,SHANK3,DLG3,ACTN2,CTNNB1
GO:CC	membrane raft	GO:0045121	0.0215157	1.66725	388	3085	85	TLR6,CORO1C,ADGRG1,CAVIN3,TRPM8,CD177,TLR1,SGCA,MYADM,P2RX1,DPP4,FXYD1,PDZK1,GNAS,LIPE,ZAP70,PRTN3,DLG1,CBLC,SKAP1,PLSCR1,MYO1C,CASP8,HCK,LCK,STAT6,CD8A,STOML3,CTSB,KIRREL,SLC2A3,CAVIN2,SLC9A3R1,FAM198A,TRPC5,DLC1,RIPK1,SCARB1,NOS1,CLIP3,ITPR1,PROM2,SULF1,PLVAP,CTNNA1,CNTN1,SCN5A,PDE2A,CD79A,AQP1,ERLIN2,DAPK3,ADTRP,S100A10,SYNJ2,GRIP1,DAG1,LRP8,EDNRB,PACSIN2,NFAM1,BMPR1A,PLD2,SHH,LAMTOR4,MYO1D,EE…
GO:CC	intracellular vesicle	GO:0097708	0.0237733	1.62391	1877	3085	331	SMPD1,TLR6,PTPRN2,SEC23B,PHETA2,RAB20,PQLC1,DCT,BAIAP3,ERMAP,BSN,OLFR683,CORO1C,CALCOCO2,AMN,DGKQ,RHCG,CD177,RAB39B,TMEM165,PTPRF,SPAST,TLR1,ADGRF5,BDKRB2,SYCN,RHOBTB3,RINL,CEP290,DNAJC5,GAL,RAP1GAP,DYNC1I1,NEDD4L,KIFC3,NTF3,DNM2,ARHGAP27,PDGFRB,MBL1,VIM,DPP4,MCOLN2,NRSN1,ANXA8,LHCGR,DGKH,TAP1,GNAS,ABCC8,TM9SF4,SPACA9,PRTN3,BIRC6,ATP9A,AP2S1,FABP9,TFR2,CYTIP,4930544G11RIK,ARF1,INPP5B,LDLRAP1,HEXB…
GO:CC	extracellular matrix	GO:0031012	0.0308966	1.51009	454	3085	96	COL4A3,LTBP1,MFAP1B,WNT5B,TGM2,FBN1,TINAGL1,LRRC17,TRIL,PHOSPHO1,WNT7A,WNT5A,THBS3,LAMA3,RBP3,ECM1,SSPO,CD180,WNT6,EGFL7,DLG1,ALPL,CSPG4,LGALS4,PLSCR1,RPSA,ENTPD1,P3H1,CLEC14A,ANXA3,ADAMTS9,COL22A1,TFIP11,RELN,TIMP4,REG3G,CTSB,PAPLN,COL4A1,LGALS1,COL11A2,LMAN1,TGFBI,ADAMTSL5,COL5A1,CELA3B,LAMA5,EMID1,ACAN,LTBP4,THSD4,SFTPB,COL20A1,SMOC2,SERPINB9,OTOG,S100A10,LINGO1,NID1,FBLN2,APOE,MMP7,FBN2,ADAMT…
GO:CC	vesicle	GO:0031982	0.0310739	1.5076	2016	3085	352	SMPD1,TLR6,PTPRN2,SEC23B,PHETA2,RAB20,PQLC1,DCT,BAIAP3,ERMAP,BSN,OLFR683,CORO1C,PLAA,CALCOCO2,AMN,DGKQ,RHCG,CD177,RAB39B,TMEM165,PTPRF,SPAST,TLR1,SLC4A11,ADGRF5,BDKRB2,SYCN,RHOBTB3,RINL,CEP290,DNAJC5,GAL,RAP1GAP,DYNC1I1,NEDD4L,KIFC3,NTF3,MIR9-3,DNM2,ARHGAP27,PDGFRB,MBL1,VIM,DPP4,MCOLN2,NRSN1,MIR124A-2,ANXA8,LHCGR,DGKH,TAP1,GNAS,ABCC8,HSPA4,TM9SF4,SPACA9,PRTN3,BIRC6,ATP9A,AP2S1,FABP9,SLC26A4,TFR2,…
GO:CC	receptor complex	GO:0043235	0.0351309	1.45431	382	3085	83	TLR6,PTPRN2,AHR,GFRA2,CHRNB4,TLR1,CHRNA5,TYRO3,CD247,TRAF6,CHRNA6,TRIL,CHRNE,PLXNB1,PDGFRB,BMPR1B,ACVRL1,LHCGR,ZAP70,RXRA,TFR2,DLG1,SKAP1,CSF3R,LRP1B,NTRK1,PTH1R,PTPN6,DLG2,PRLR,INSRR,RIPK1,CD200R1,PKD1L3,CPT1C,NTRK3,IL4RA,GFRAL,CEACAM1,FLT1,SMAD3,BMP2,ACVR2B,CD79A,CD40,EGF,NID1,LRP8,TRF,GRIN2B,IL11RA1,BMPR1A,PLXNA1,KIT,TGFBR3,FGFR1,NTRK2,RAMP3,ABCG5,SORBS1,TICAM2,AIP,NOTCH3,CD74,CACNG4,GRIA1,GRI…
GO:CC	membrane region	GO:0098589	0.0368091	1.43404	405	3085	87	TLR6,CORO1C,ADGRG1,CAVIN3,TRPM8,CD177,TLR1,SGCA,MYADM,P2RX1,DPP4,FXYD1,PDZK1,GNAS,LIPE,ZAP70,PRTN3,DLG1,CBLC,SKAP1,PLSCR1,MYO1C,CASP8,HCK,LCK,STAT6,CD8A,STOML3,CTSB,KIRREL,SLC2A3,CAVIN2,SLC9A3R1,FAM198A,TRPC5,DLC1,RIPK1,SCARB1,NOS1,DYSF,CLIP3,ITPR1,PROM2,SULF1,PLVAP,CTNNA1,CNTN1,SCN5A,PDE2A,CD79A,AQP1,ERLIN2,DAPK3,ADTRP,S100A10,SYNJ2,GRIP1,DAG1,LRP8,EDNRB,PACSIN2,CREB3L4,NFAM1,BMPR1A,PLD2,SHH,LAM…
GO:CC	intrinsic component of plasma membrane	GO:0031226	0.0408973	1.38831	1526	3085	273	TLR6,KCNG2,GM14496,KCNIP2,KCNH2,OLFR683,GM37013,LPAR6,SLC2A10,LRRC38,ADGRG1,KCNIP3,RHCG,GP1BB,ASIC3,HPN,TMC4,PCDHB1,KCNA6,PTPRF,P2RX7,TGM2,HVCN1,KCNK12,PCDHA11,CHRNB4,TLR1,CHRNA5,TYRO3,SLC14A1,GPA33,PCDHGA9,ABCA4,ANO6,VMN1R217,AMFR,SGCA,TRAF6,CHRNA6,SLC29A1,CHRNE,ADCY7,SLC24A3,PLXNB1,CYSLTR2,PDGFRB,P2RX1,TCAM1,FXYD1,ACVRL1,LHCGR,CDON,TSPAN9,SEMA3F,SLC6A12,BCAM,SEMA4F,ABCC8,MAEA,ADGRG7,SLC22A3,SLC…
GO:CC	integral component of plasma membrane	GO:0005887	0.0443209	1.35339	1453	3085	261	TLR6,KCNG2,GM14496,KCNIP2,KCNH2,OLFR683,GM37013,LPAR6,SLC2A10,LRRC38,ADGRG1,KCNIP3,RHCG,GP1BB,ASIC3,HPN,TMC4,PCDHB1,KCNA6,PTPRF,P2RX7,HVCN1,KCNK12,PCDHA11,CHRNB4,TLR1,CHRNA5,TYRO3,SLC14A1,GPA33,PCDHGA9,ABCA4,ANO6,VMN1R217,AMFR,SGCA,TRAF6,CHRNA6,SLC29A1,CHRNE,ADCY7,SLC24A3,PLXNB1,CYSLTR2,PDGFRB,P2RX1,TCAM1,FXYD1,ACVRL1,LHCGR,CDON,TSPAN9,SEMA3F,SLC6A12,BCAM,SEMA4F,ABCC8,MAEA,ADGRG7,SLC22A3,SLC26A4,…
GO:CC	somatodendritic compartment	GO:0036477	0.046052	1.33675	1053	3085	196	MYL7,COBL,LTBP1,BSN,PTGER4,APBB1,MYO10,CYP11A1,KCNIP3,HPN,PTPRF,P2RX7,CHRNA5,AMFR,SPTBN4,GAL,KCNJ14,RAP1GAP,RPTOR,PDE9A,NTF3,DNM2,BMPR1B,SIPA1L1,NRSN1,ACVRL1,MAP1A,SEMA4F,GNAS,CYP17A1,HDC,DLG1,WDFY3,4930544G11RIK,AKAP12,RPSA,CAMK2A,AVPR1B,ENTPD1,ANXA3,NRSN2,PTPRO,NTRK1,RGS12,KCNJ12,PALLD,MAP2K1,RELN,GDPD5,DLG2,RAPGEF3,DCTN1,GLUL,BRD1,SYNPO,GNG13,KIRREL,SLC2A3,TRPC5,ESPN,GLRA3,TIMP2,SLC4A10,WHRN,M…
KEGG	Signaling pathways regulating pluripotency of stem cells	KEGG:04550	0.000758022	3.12032	138	1293	42	PIK3CD,TCF3,WNT5B,APC2,SMAD1,WNT7A,WNT5A,BMPR1B,TCF7,WNT6,HAND1,TBX3,ESRRB,MAP2K1,ZIC3,FZD2,HRAS,FGF2,FZD7,POU5F1,FGFR4,SMAD3,PAX6,ACVR2B,ONECUT1,ID2,LEFTY2,NANOG,GRB2,DVL2,BMPR1A,WNT2B,FGFR2,BMI1,FGFR1,AXIN1,PCGF2,NEUROG1,FGFR3,AKT1,HESX1,CTNNB1
KEGG	Pathways in cancer	KEGG:05200	0.000968385	3.01395	525	1293	118	EML4,RB1,PIK3CD,COL4A3,LPAR6,WNT5B,PTGER4,KEAP1,APC2,BDKRB2,TRAF6,WNT7A,ZBTB17,ADCY7,FGF22,WNT5A,PDGFRB,LAMA3,FOXO1,GNAS,RXRA,TCF7,WNT6,4930544G11RIK,RALGDS,CSF3R,CASP8,CAMK2A,PGF,STAT6,HES5,NTRK1,PML,MAP2K1,RASGRP3,GNG11,PMAIP1,GNG13,GNA11,FGF15,COL4A1,PRKACB,NFKBIA,FZD2,CXCL12,ZBTB16,HRAS,FGF2,BDKRB1,SOS2,FGF7,IL4RA,NFKB1,RXRG,PLCB2,FZD7,HSP90B1,CTNNA1,FRAT2,LAMA5,CCND2,RARA,FGFR4,SMAD3,DAPK2,B…
KEGG	Phospholipase D signaling pathway	KEGG:04072	0.0017893	2.74732	147	1293	43	PIK3CD,PLA2G4D,LPAR6,DGKQ,MRAS,ADCY7,DNM2,PDGFRB,DGKH,GNAS,4930544G11RIK,ARF1,RALGDS,AGPAT1,AVPR1B,PLA2G4B,MAP2K1,RAPGEF3,CYTH2,HRAS,CYTH3,GRM2,DNM1,SOS2,PLCB2,RALB,LPAR1,EGF,GRB2,KIT,PLD2,PLCB4,DGKZ,PLD1,PIK3R5,AVP,GRM4,ADCY6,LPAR2,PLPP2,AKT1,ADCY5,CYTH4
KEGG	Tight junction	KEGG:04530	0.0118528	1.92618	158	1293	43	TJP3,NEDD4L,HSPA4,DLG1,4930544G11RIK,CLDN18,AMOTL2,PRKCE,DLG2,YBX3,RDX,CLDN11,CLDN24,SYNPO,SLC9A3R1,PRKACB,CLDN5,PARD3,PARD6B,ACTR3,PRKAG2,CD1D1,PPP2R2D,SYMPK,CLDN10,PARD6G,MPP4,PRKCI,ARHGEF2,CLDN15,CLDN23,CLDN22,IGSF5,CDK4,MYH14,ARHGEF18,DLG3,CLDN4,MARVELD3,PPP2R1B,ITGB1,AMOTL1,SCRIB
KEGG	Ras signaling pathway	KEGG:04014	0.0146223	1.83499	229	1293	57	PIK3CD,PLA2G4D,MRAS,NTF3,FGF22,PDGFRB,ZAP70,4930544G11RIK,RALGDS,PLA2G2F,PGF,NTRK1,PLA2G4B,MAP2K1,RASGRP3,GNG11,GNG13,FGF15,PRKACB,HRAS,FGF2,SOS2,RASA1,FGF7,CSF1,NFKB1,LAT,FLT1,FGFR4,RALB,GNB5,RAB5B,EGF,ANGPT4,RASSF1,PLA2G12A,BRAP,GRIN2B,GRB2,GNG7,KIT,FGFR2,PLD2,FGFR1,NTRK2,PLA2G2A,RIN1,IGF2,PLD1,PLA2G2E,CALML4,RGL2,FGFR3,AKT1,PLA1A,FGF17,TBK1
KEGG	Rap1 signaling pathway	KEGG:04015	0.0195818	1.70815	211	1293	53	PIK3CD,RAP1GAP,MRAS,ADCY7,FGF22,PDGFRB,SIPA1L1,GNAS,4930544G11RIK,RALGDS,SKAP1,PGF,MAP2K1,RAPGEF3,RASGRP3,FGF15,HRAS,FGF2,FGF7,CSF1,PARD3,PLCB2,LAT,FLT1,PARD6B,FGFR4,RALB,ARAP3,MAP2K6,LPAR1,EGF,ANGPT4,PARD6G,PRKCI,RGS14,GRIN2B,KIT,FGFR2,FGFR1,PLCB4,EVL,CALML4,SIPA1,ADCY6,LPAR2,FGFR3,AKT1,VAV2,FGF17,ADCY5,ITGB1,CTNNB1,BCAR1
REAC	Neuronal System	REAC:R-MMU-112316	0.0033599	2.47367	312	1377	79	KCNG2,KCNA6,PTPRF,CHRNB4,CHRNA5,DNAJC5,CHRNA6,KCNJ14,CHRNE,ADCY7,ALDH5A1,ABCC8,AP2S1,DLG1,KCNS3,PANX2,KCNQ4,CAMK2A,KCNJ12,DLG2,GNG11,GLUL,CACNB4,GNG13,GLRA3,NLGN2,TSPOAP1,NTRK3,NRGN,DBNL,KCNJ5,PLCB2,KCNQ5,RAB3A,KCNN3,KCNK10,KCNA10,GNB5,GNAL,KCNG4,STX1A,SLC22A2,GRIP1,NSF,CPLX1,GJC1,KCNJ11,GNG7,KCNB1,KCNA1,NRXN1,SLC1A7,CACNB3,HCN2,KCNJ16,SLC6A13,CACNG4,GRIA1,DLGAP1,AP2A1,LRRTM2,PTPRS,GRIN2C,EPB41L5…
TF	Factor: CPBP; motif: SNCCCNN; match class: 1	TF:M01822_1	9.55e-29	28.0198	19933	3208	3086	EML4,C530008M17RIK,FGGY,TOB2,1600014C10RIK,ADGRF2,OLFR675,IZUMO4,CAPN3,SMPD1,TLR6,TTI1,RB1,CYP4A12B,OLFR681,BC051142,KCNG2,PIK3CD,NFE2,SMC1B,OLFR686,A630089N07RIK,COIL,PUSL1,OLFR692,PFDN5,IRX1,PDCD2L,AKR1E1,PLAGL1,BZW1,PABPN1L,EXOC7,SMARCAL1,PTPRN2,EPHX3,CDKN1C,LSM14A,FFAR2,SEC23B,FAM83G,ZFP24,STN1,SECISBP2L,CYP4F16,BRD4,PHETA2,LDB3,IGFBP7,PRLHR,GLIPR1L3,MYL7,ADNP2,GAS2,RAB20,METTL14,VARS,PQLC1,4…
TF	Factor: BEN; motif: CAGCGRNV; match class: 0	TF:M01240_0	2.45e-24	23.6116	16233	3208	2625	EML4,C530008M17RIK,FGGY,TOB2,1600014C10RIK,ADGRF2,IZUMO4,CAPN3,SMPD1,TLR6,TTI1,RB1,CYP4A12B,BC051142,KCNG2,NFE2,SMC1B,OLFR686,A630089N07RIK,COIL,PUSL1,OLFR692,IRX1,PDCD2L,PLAGL1,BZW1,EXOC7,SMARCAL1,PTPRN2,EPHX3,CDKN1C,LSM14A,SEC23B,FAM83G,ZFP24,SCML4,STN1,SECISBP2L,CYP4F16,TBRG1,BRD4,PHETA2,LDB3,IGFBP7,PRLHR,GLIPR1L3,MYL7,ADNP2,GAS2,RAB20,METTL14,VARS,PQLC1,4933421I07RIK,DEFB30,BAIAP3,TRIM58,SRD5…
TF	Factor: BEN; motif: CAGCGRNV	TF:M01240	2.45e-24	23.6116	16233	3208	2625	EML4,C530008M17RIK,FGGY,TOB2,1600014C10RIK,ADGRF2,IZUMO4,CAPN3,SMPD1,TLR6,TTI1,RB1,CYP4A12B,BC051142,KCNG2,NFE2,SMC1B,OLFR686,A630089N07RIK,COIL,PUSL1,OLFR692,IRX1,PDCD2L,PLAGL1,BZW1,EXOC7,SMARCAL1,PTPRN2,EPHX3,CDKN1C,LSM14A,SEC23B,FAM83G,ZFP24,SCML4,STN1,SECISBP2L,CYP4F16,TBRG1,BRD4,PHETA2,LDB3,IGFBP7,PRLHR,GLIPR1L3,MYL7,ADNP2,GAS2,RAB20,METTL14,VARS,PQLC1,4933421I07RIK,DEFB30,BAIAP3,TRIM58,SRD5…
TF	Factor: Pax-4; motif: NNNNNYCACCCB; match class: 1	TF:M00378_1	1.93e-21	20.7153	14470	3208	2374	EML4,C530008M17RIK,TOB2,1600014C10RIK,ADGRF2,IZUMO4,SMPD1,TLR6,TTI1,RB1,CYP4A12B,KCNG2,PIK3CD,NFE2,SMC1B,OLFR686,COIL,PUSL1,PFDN5,IRX1,PDCD2L,PLAGL1,BZW1,PABPN1L,EXOC7,SMARCAL1,PTPRN2,EPHX3,CDKN1C,FFAR2,SEC23B,FAM83G,STN1,SECISBP2L,TBRG1,BRD4,PHETA2,LDB3,PRLHR,GLIPR1L3,MYL7,ADNP2,GAS2,RAB20,METTL14,VARS,PQLC1,4933421I07RIK,DEFB30,BAIAP3,TRIM58,SRD5A3,RSPH6A,GUCA2A,MAMSTR,ATF5,RBM47,OLFR551,ITFG2,…
TF	Factor: ZIC3; motif: NNNCACAGCAKGNNN; match class: 1	TF:M02941_1	2.28e-20	19.6429	14352	3208	2352	EML4,FGGY,TOB2,ADGRF2,OLFR675,IZUMO4,CAPN3,SMPD1,RB1,CYP4A12B,OLFR681,KCNG2,PIK3CD,NFE2,SMC1B,A630089N07RIK,COIL,PUSL1,OLFR692,PFDN5,IRX1,PDCD2L,PLAGL1,GM14496,PABPN1L,EXOC7,PTPRN2,EPHX3,CDKN1C,FFAR2,SEC23B,FAM83G,ZFP24,SCML4,STN1,SECISBP2L,CYP4F16,TBRG1,BRD4,PHETA2,LDB3,IGFBP7,PRLHR,MYL7,ADNP2,METTL14,VARS,PQLC1,TXK,4933421I07RIK,DEFB30,BAIAP3,SCGB1B30,SRD5A3,RSPH6A,GUCA2A,MAMSTR,RSPH3B,ATF5,RBM…
TF	Factor: ZF5; motif: GSGCGCGR	TF:M00716	6.25e-20	19.2041	14821	3208	2414	EML4,C530008M17RIK,FGGY,TOB2,1600014C10RIK,IZUMO4,CAPN3,SMPD1,TLR6,TTI1,RB1,CYP4A12B,KCNG2,PIK3CD,NFE2,SMC1B,COIL,PUSL1,PFDN5,IRX1,PDCD2L,AKR1E1,PLAGL1,BZW1,EXOC7,PTPRN2,EPHX3,CDKN1C,LSM14A,FFAR2,SEC23B,FAM83G,ZFP24,SECISBP2L,TBRG1,BRD4,PHETA2,LDB3,IGFBP7,PRLHR,GLIPR1L3,ADNP2,GAS2,RAB20,METTL14,VARS,PQLC1,DEFB30,DCT,BAIAP3,TRIM58,SCGB1B30,SRD5A3,RSPH6A,MAMSTR,RSPH3B,ATF5,RBM47,OLFR551,AHR,SLC5A1,…
TF	Factor: ZF5; motif: GSGCGCGR; match class: 0	TF:M00716_0	6.25e-20	19.2041	14821	3208	2414	EML4,C530008M17RIK,FGGY,TOB2,1600014C10RIK,IZUMO4,CAPN3,SMPD1,TLR6,TTI1,RB1,CYP4A12B,KCNG2,PIK3CD,NFE2,SMC1B,COIL,PUSL1,PFDN5,IRX1,PDCD2L,AKR1E1,PLAGL1,BZW1,EXOC7,PTPRN2,EPHX3,CDKN1C,LSM14A,FFAR2,SEC23B,FAM83G,ZFP24,SECISBP2L,TBRG1,BRD4,PHETA2,LDB3,IGFBP7,PRLHR,GLIPR1L3,ADNP2,GAS2,RAB20,METTL14,VARS,PQLC1,DEFB30,DCT,BAIAP3,TRIM58,SCGB1B30,SRD5A3,RSPH6A,MAMSTR,RSPH3B,ATF5,RBM47,OLFR551,AHR,SLC5A1,…
TF	Factor: GKLF; motif: NNNRGGNGNGGSN; match class: 1	TF:M07289_1	3.71e-18	17.4302	10999	3208	1863	C530008M17RIK,TOB2,SMPD1,TLR6,TTI1,RB1,CYP4A12B,PIK3CD,SMC1B,OLFR686,COIL,IRX1,AKR1E1,PLAGL1,BZW1,PABPN1L,PTPRN2,EPHX3,CDKN1C,FFAR2,SEC23B,FAM83G,ZFP24,STN1,SECISBP2L,BRD4,LDB3,MYL7,ADNP2,GAS2,RAB20,VARS,PQLC1,DEFB30,DCT,BAIAP3,TRIM58,SRD5A3,RSPH6A,GUCA2A,ATF5,RBM47,ITFG2,CCDC9,KCNIP2,COL4A3,CEP135,CCDC169,SEPT3,CTIF,JAKMIP1,SYNA,CASP14,ZFP473,BANF2,RBPMS,ATP9B,HAUS5,MYBPH,HMGXB3,TCF3,KCNH2,LST1,…
TF	Factor: CACD; motif: CCACRCCC	TF:M01113	2.31e-17	16.6368	10862	3208	1838	C530008M17RIK,1600014C10RIK,IZUMO4,SMPD1,TLR6,TTI1,RB1,CYP4A12B,OLFR681,BC051142,PIK3CD,SMC1B,OLFR686,COIL,PDCD2L,BZW1,PABPN1L,PTPRN2,EPHX3,CDKN1C,FFAR2,SEC23B,FAM83G,STN1,SECISBP2L,TBRG1,BRD4,PHETA2,PRLHR,MYL7,ADNP2,RAB20,VARS,4933421I07RIK,DEFB30,BAIAP3,TRIM58,SCGB1B30,GUCA2A,ATF5,RBM47,ITFG2,AHR,PLA2G4D,CCDC9,KCNIP2,CEP135,SEPT3,JAKMIP1,AOX4,SYNA,ZCCHC10,CASP14,ZFP473,RBPMS,FHDC1,SAMM50,MYBPH,…
TF	Factor: CACD; motif: CCACRCCC; match class: 0	TF:M01113_0	2.31e-17	16.6368	10862	3208	1838	C530008M17RIK,1600014C10RIK,IZUMO4,SMPD1,TLR6,TTI1,RB1,CYP4A12B,OLFR681,BC051142,PIK3CD,SMC1B,OLFR686,COIL,PDCD2L,BZW1,PABPN1L,PTPRN2,EPHX3,CDKN1C,FFAR2,SEC23B,FAM83G,STN1,SECISBP2L,TBRG1,BRD4,PHETA2,PRLHR,MYL7,ADNP2,RAB20,VARS,4933421I07RIK,DEFB30,BAIAP3,TRIM58,SCGB1B30,GUCA2A,ATF5,RBM47,ITFG2,AHR,PLA2G4D,CCDC9,KCNIP2,CEP135,SEPT3,JAKMIP1,AOX4,SYNA,ZCCHC10,CASP14,ZFP473,RBPMS,FHDC1,SAMM50,MYBPH,…
TF	Factor: BCL6B; motif: NNNNCCGCCCCWNNNN	TF:M02844	1.33e-16	15.8746	13668	3208	2235	EML4,C530008M17RIK,FGGY,TOB2,1600014C10RIK,ADGRF2,IZUMO4,SMPD1,RB1,KCNG2,PIK3CD,NFE2,SMC1B,OLFR686,PUSL1,PFDN5,IRX1,PDCD2L,AKR1E1,PLAGL1,BZW1,PABPN1L,SMARCAL1,PTPRN2,EPHX3,CDKN1C,LSM14A,FFAR2,FAM83G,STN1,SECISBP2L,BRD4,PHETA2,LDB3,IGFBP7,PRLHR,GLIPR1L3,ADNP2,GAS2,RAB20,METTL14,VARS,PQLC1,DEFB30,DCT,BAIAP3,SRD5A3,RSPH6A,MAMSTR,RSPH3B,ATF5,RBM47,ITFG2,AHR,SLC5A1,PLA2G4D,NDUFA6,CCDC9,KCNIP2,COL4A3,C…
TF	Factor: BCL6B; motif: NNNNCCGCCCCWNNNN; match class: 0	TF:M02844_0	1.33e-16	15.8746	13668	3208	2235	EML4,C530008M17RIK,FGGY,TOB2,1600014C10RIK,ADGRF2,IZUMO4,SMPD1,RB1,KCNG2,PIK3CD,NFE2,SMC1B,OLFR686,PUSL1,PFDN5,IRX1,PDCD2L,AKR1E1,PLAGL1,BZW1,PABPN1L,SMARCAL1,PTPRN2,EPHX3,CDKN1C,LSM14A,FFAR2,FAM83G,STN1,SECISBP2L,BRD4,PHETA2,LDB3,IGFBP7,PRLHR,GLIPR1L3,ADNP2,GAS2,RAB20,METTL14,VARS,PQLC1,DEFB30,DCT,BAIAP3,SRD5A3,RSPH6A,MAMSTR,RSPH3B,ATF5,RBM47,ITFG2,AHR,SLC5A1,PLA2G4D,NDUFA6,CCDC9,KCNIP2,COL4A3,C…
TF	Factor: Pax-4; motif: NNNNNYCACCCB; match class: 0	TF:M00378_0	4.28e-16	15.3681	18725	3208	2907	EML4,C530008M17RIK,TOB2,1600014C10RIK,ADGRF2,IZUMO4,CAPN3,SMPD1,TLR6,TTI1,RB1,CYP4A12B,OLFR681,BC051142,KCNG2,PIK3CD,NFE2,SMC1B,OLFR686,ZFP982,COIL,PUSL1,OLFR692,PFDN5,IRX1,PDCD2L,AKR1E1,PLAGL1,GM14496,BZW1,PABPN1L,EXOC7,SMARCAL1,PTPRN2,EPHX3,CDKN1C,FFAR2,SEC23B,FAM83G,ZFP24,SCML4,STN1,SECISBP2L,CYP4F16,TBRG1,BRD4,PHETA2,LDB3,IGFBP7,PRLHR,GLIPR1L3,MYL7,ADNP2,GAS2,RAB20,METTL14,VARS,PQLC1,4933421I…
TF	Factor: Pax-4; motif: NNNNNYCACCCB	TF:M00378	4.28e-16	15.3681	18725	3208	2907	EML4,C530008M17RIK,TOB2,1600014C10RIK,ADGRF2,IZUMO4,CAPN3,SMPD1,TLR6,TTI1,RB1,CYP4A12B,OLFR681,BC051142,KCNG2,PIK3CD,NFE2,SMC1B,OLFR686,ZFP982,COIL,PUSL1,OLFR692,PFDN5,IRX1,PDCD2L,AKR1E1,PLAGL1,GM14496,BZW1,PABPN1L,EXOC7,SMARCAL1,PTPRN2,EPHX3,CDKN1C,FFAR2,SEC23B,FAM83G,ZFP24,SCML4,STN1,SECISBP2L,CYP4F16,TBRG1,BRD4,PHETA2,LDB3,IGFBP7,PRLHR,GLIPR1L3,MYL7,ADNP2,GAS2,RAB20,METTL14,VARS,PQLC1,4933421I…
TF	Factor: E2F-1; motif: GNGGGCGGGRMN	TF:M10209	1.11e-15	14.955	14231	3208	2308	EML4,C530008M17RIK,FGGY,TOB2,1600014C10RIK,IZUMO4,SMPD1,TTI1,RB1,KCNG2,PIK3CD,NFE2,OLFR686,ZFP982,COIL,PUSL1,PFDN5,IRX1,PDCD2L,PLAGL1,BZW1,PABPN1L,EXOC7,SMARCAL1,PTPRN2,CDKN1C,LSM14A,FFAR2,SEC23B,FAM83G,ZFP24,STN1,SECISBP2L,CYP4F16,BRD4,PHETA2,LDB3,IGFBP7,PRLHR,MYL7,ADNP2,RAB20,METTL14,VARS,PQLC1,DEFB30,DCT,BAIAP3,TRIM58,SCGB1B30,SRD5A3,RSPH6A,GUCA2A,MAMSTR,RSPH3B,ATF5,RBM47,ITFG2,AHR,NDUFA6,CCDC…
TF	Factor: E2F-1; motif: GNGGGCGGGRMN; match class: 0	TF:M10209_0	1.11e-15	14.955	14231	3208	2308	EML4,C530008M17RIK,FGGY,TOB2,1600014C10RIK,IZUMO4,SMPD1,TTI1,RB1,KCNG2,PIK3CD,NFE2,OLFR686,ZFP982,COIL,PUSL1,PFDN5,IRX1,PDCD2L,PLAGL1,BZW1,PABPN1L,EXOC7,SMARCAL1,PTPRN2,CDKN1C,LSM14A,FFAR2,SEC23B,FAM83G,ZFP24,STN1,SECISBP2L,CYP4F16,BRD4,PHETA2,LDB3,IGFBP7,PRLHR,MYL7,ADNP2,RAB20,METTL14,VARS,PQLC1,DEFB30,DCT,BAIAP3,TRIM58,SCGB1B30,SRD5A3,RSPH6A,GUCA2A,MAMSTR,RSPH3B,ATF5,RBM47,ITFG2,AHR,NDUFA6,CCDC…
TF	Factor: CPBP; motif: SNCCCNN; match class: 0	TF:M01822_0	1.26e-15	14.8994	21122	3208	3175	EML4,C530008M17RIK,FGGY,TOB2,1600014C10RIK,ADGRF2,OLFR675,IZUMO4,CAPN3,SMPD1,TLR6,TTI1,RB1,CYP4A12B,OLFR681,BC051142,KCNG2,PIK3CD,NFE2,SMC1B,OLFR686,A630089N07RIK,COIL,PUSL1,OLFR692,PFDN5,IRX1,PDCD2L,AKR1E1,PLAGL1,GM14496,BZW1,PABPN1L,EXOC7,SMARCAL1,PTPRN2,EPHX3,CDKN1C,LSM14A,FFAR2,SEC23B,FAM83G,ZFP24,SCML4,STN1,SECISBP2L,CYP4F16,TBRG1,BRD4,PHETA2,LDB3,IGFBP7,PRLHR,GLIPR1L3,MYL7,ADNP2,GAS2,RAB20,…
TF	Factor: CPBP; motif: SNCCCNN	TF:M01822	1.26e-15	14.8994	21122	3208	3175	EML4,C530008M17RIK,FGGY,TOB2,1600014C10RIK,ADGRF2,OLFR675,IZUMO4,CAPN3,SMPD1,TLR6,TTI1,RB1,CYP4A12B,OLFR681,BC051142,KCNG2,PIK3CD,NFE2,SMC1B,OLFR686,A630089N07RIK,COIL,PUSL1,OLFR692,PFDN5,IRX1,PDCD2L,AKR1E1,PLAGL1,GM14496,BZW1,PABPN1L,EXOC7,SMARCAL1,PTPRN2,EPHX3,CDKN1C,LSM14A,FFAR2,SEC23B,FAM83G,ZFP24,SCML4,STN1,SECISBP2L,CYP4F16,TBRG1,BRD4,PHETA2,LDB3,IGFBP7,PRLHR,GLIPR1L3,MYL7,ADNP2,GAS2,RAB20,…
TF	Factor: RREB-1; motif: CCCCAAACMMCCCC	TF:M00257	8.44e-15	14.0738	10725	3208	1801	C530008M17RIK,ADGRF2,SMPD1,TLR6,TTI1,RB1,CYP4A12B,BC051142,NFE2,SMC1B,OLFR686,A630089N07RIK,COIL,PUSL1,IRX1,PDCD2L,AKR1E1,PLAGL1,PABPN1L,SMARCAL1,EPHX3,CDKN1C,LSM14A,FFAR2,SEC23B,TBRG1,PHETA2,LDB3,MYL7,ADNP2,RAB20,VARS,PQLC1,DEFB30,DCT,BAIAP3,SCGB1B30,SRD5A3,RSPH6A,GUCA2A,MAMSTR,ATF5,RBM47,CCDC9,CEP135,CCDC169,COBL,CTIF,JAKMIP1,SYNA,ZCCHC10,ZFP473,ERMAP,BANF2,RBPMS,FHDC1,MYBPH,HMGXB3,TCF3,KCNH2,G…
TF	Factor: RREB-1; motif: CCCCAAACMMCCCC; match class: 0	TF:M00257_0	8.44e-15	14.0738	10725	3208	1801	C530008M17RIK,ADGRF2,SMPD1,TLR6,TTI1,RB1,CYP4A12B,BC051142,NFE2,SMC1B,OLFR686,A630089N07RIK,COIL,PUSL1,IRX1,PDCD2L,AKR1E1,PLAGL1,PABPN1L,SMARCAL1,EPHX3,CDKN1C,LSM14A,FFAR2,SEC23B,TBRG1,PHETA2,LDB3,MYL7,ADNP2,RAB20,VARS,PQLC1,DEFB30,DCT,BAIAP3,SCGB1B30,SRD5A3,RSPH6A,GUCA2A,MAMSTR,ATF5,RBM47,CCDC9,CEP135,CCDC169,COBL,CTIF,JAKMIP1,SYNA,ZCCHC10,ZFP473,ERMAP,BANF2,RBPMS,FHDC1,MYBPH,HMGXB3,TCF3,KCNH2,G…
TF	Factor: GKLF; motif: NNNRGGNGNGGSN	TF:M07289	1.4e-14	13.8524	15308	3208	2450	EML4,C530008M17RIK,FGGY,TOB2,1600014C10RIK,CAPN3,SMPD1,TLR6,TTI1,RB1,CYP4A12B,KCNG2,PIK3CD,SMC1B,OLFR686,COIL,PFDN5,IRX1,AKR1E1,PLAGL1,BZW1,PABPN1L,EXOC7,PTPRN2,EPHX3,CDKN1C,LSM14A,FFAR2,SEC23B,FAM83G,ZFP24,STN1,SECISBP2L,BRD4,PHETA2,LDB3,IGFBP7,PRLHR,MYL7,ADNP2,GAS2,RAB20,VARS,PQLC1,TXK,DEFB30,DCT,BAIAP3,TRIM58,SRD5A3,RSPH6A,GUCA2A,ATF5,RBM47,OLFR551,ITFG2,AHR,CCDC9,KCNIP2,COL4A3,CEP135,CCDC169,…
TF	Factor: GKLF; motif: NNNRGGNGNGGSN; match class: 0	TF:M07289_0	1.4e-14	13.8524	15308	3208	2450	EML4,C530008M17RIK,FGGY,TOB2,1600014C10RIK,CAPN3,SMPD1,TLR6,TTI1,RB1,CYP4A12B,KCNG2,PIK3CD,SMC1B,OLFR686,COIL,PFDN5,IRX1,AKR1E1,PLAGL1,BZW1,PABPN1L,EXOC7,PTPRN2,EPHX3,CDKN1C,LSM14A,FFAR2,SEC23B,FAM83G,ZFP24,STN1,SECISBP2L,BRD4,PHETA2,LDB3,IGFBP7,PRLHR,MYL7,ADNP2,GAS2,RAB20,VARS,PQLC1,TXK,DEFB30,DCT,BAIAP3,TRIM58,SRD5A3,RSPH6A,GUCA2A,ATF5,RBM47,OLFR551,ITFG2,AHR,CCDC9,KCNIP2,COL4A3,CEP135,CCDC169,…
TF	Factor: GKLF; motif: NNRRGRRNGNSNNN	TF:M07040	3.25e-14	13.4882	12956	3208	2119	EML4,TOB2,1600014C10RIK,IZUMO4,SMPD1,TLR6,TTI1,RB1,KCNG2,PIK3CD,NFE2,SMC1B,OLFR686,IRX1,AKR1E1,PLAGL1,BZW1,PABPN1L,PTPRN2,EPHX3,CDKN1C,FFAR2,FAM83G,ZFP24,SECISBP2L,BRD4,PHETA2,LDB3,GLIPR1L3,MYL7,ADNP2,GAS2,RAB20,PQLC1,DEFB30,DCT,BAIAP3,SRD5A3,RSPH6A,GUCA2A,MAMSTR,ATF5,RBM47,OLFR551,ITFG2,SLC5A1,PLA2G4D,CCDC9,KCNIP2,COL4A3,CEP135,CCDC169,SEPT3,COBL,CTIF,JAKMIP1,AOX4,SYNA,CASP14,ZFP473,ERMAP,BANF2,…
TF	Factor: GKLF; motif: NNRRGRRNGNSNNN; match class: 0	TF:M07040_0	3.25e-14	13.4882	12956	3208	2119	EML4,TOB2,1600014C10RIK,IZUMO4,SMPD1,TLR6,TTI1,RB1,KCNG2,PIK3CD,NFE2,SMC1B,OLFR686,IRX1,AKR1E1,PLAGL1,BZW1,PABPN1L,PTPRN2,EPHX3,CDKN1C,FFAR2,FAM83G,ZFP24,SECISBP2L,BRD4,PHETA2,LDB3,GLIPR1L3,MYL7,ADNP2,GAS2,RAB20,PQLC1,DEFB30,DCT,BAIAP3,SRD5A3,RSPH6A,GUCA2A,MAMSTR,ATF5,RBM47,OLFR551,ITFG2,SLC5A1,PLA2G4D,CCDC9,KCNIP2,COL4A3,CEP135,CCDC169,SEPT3,COBL,CTIF,JAKMIP1,AOX4,SYNA,CASP14,ZFP473,ERMAP,BANF2,…
TF	Factor: FOXN4; motif: NNWANNCGWMCGCGTCNNNNMT	TF:M04662	3.39e-14	13.4698	16015	3208	2544	EML4,C530008M17RIK,FGGY,TOB2,1600014C10RIK,IZUMO4,TLR6,TTI1,RB1,BC051142,KCNG2,PIK3CD,SMC1B,OLFR686,COIL,PUSL1,PFDN5,IRX1,PDCD2L,AKR1E1,PLAGL1,BZW1,EXOC7,SMARCAL1,PTPRN2,EPHX3,CDKN1C,LSM14A,SEC23B,FAM83G,ZFP24,STN1,SECISBP2L,CYP4F16,TBRG1,BRD4,PHETA2,IGFBP7,PRLHR,GLIPR1L3,MYL7,ADNP2,RAB20,METTL14,VARS,PQLC1,TXK,4933421I07RIK,DEFB30,DCT,BAIAP3,GM2237,TRIM58,SCGB1B30,SRD5A3,RSPH6A,GUCA2A,MAMSTR,RSP…
TF	Factor: FOXN4; motif: NNWANNCGWMCGCGTCNNNNMT; match class: 0	TF:M04662_0	3.39e-14	13.4698	16015	3208	2544	EML4,C530008M17RIK,FGGY,TOB2,1600014C10RIK,IZUMO4,TLR6,TTI1,RB1,BC051142,KCNG2,PIK3CD,SMC1B,OLFR686,COIL,PUSL1,PFDN5,IRX1,PDCD2L,AKR1E1,PLAGL1,BZW1,EXOC7,SMARCAL1,PTPRN2,EPHX3,CDKN1C,LSM14A,SEC23B,FAM83G,ZFP24,STN1,SECISBP2L,CYP4F16,TBRG1,BRD4,PHETA2,IGFBP7,PRLHR,GLIPR1L3,MYL7,ADNP2,RAB20,METTL14,VARS,PQLC1,TXK,4933421I07RIK,DEFB30,DCT,BAIAP3,GM2237,TRIM58,SCGB1B30,SRD5A3,RSPH6A,GUCA2A,MAMSTR,RSP…
TF	Factor: CTCF; motif: NAGGGGGCGCNNKNNNN	TF:M08995	7.28e-14	13.1379	14314	3208	2308	EML4,C530008M17RIK,FGGY,1600014C10RIK,IZUMO4,SMPD1,TTI1,RB1,CYP4A12B,OLFR681,KCNG2,PIK3CD,NFE2,SMC1B,OLFR686,COIL,PUSL1,PFDN5,IRX1,PDCD2L,AKR1E1,PLAGL1,BZW1,PABPN1L,EXOC7,PTPRN2,EPHX3,CDKN1C,LSM14A,FFAR2,FAM83G,ZFP24,STN1,SECISBP2L,BRD4,PHETA2,LDB3,IGFBP7,PRLHR,ADNP2,RAB20,VARS,PQLC1,DEFB30,DCT,BAIAP3,TRIM58,SCGB1B30,SRD5A3,RSPH6A,RSPH3B,ATF5,RBM47,OLFR551,AHR,NDUFA6,CCDC9,KCNIP2,CEP135,CCDC169,C…
TF	Factor: CTCF; motif: NAGGGGGCGCNNKNNNN; match class: 0	TF:M08995_0	7.28e-14	13.1379	14314	3208	2308	EML4,C530008M17RIK,FGGY,1600014C10RIK,IZUMO4,SMPD1,TTI1,RB1,CYP4A12B,OLFR681,KCNG2,PIK3CD,NFE2,SMC1B,OLFR686,COIL,PUSL1,PFDN5,IRX1,PDCD2L,AKR1E1,PLAGL1,BZW1,PABPN1L,EXOC7,PTPRN2,EPHX3,CDKN1C,LSM14A,FFAR2,FAM83G,ZFP24,STN1,SECISBP2L,BRD4,PHETA2,LDB3,IGFBP7,PRLHR,ADNP2,RAB20,VARS,PQLC1,DEFB30,DCT,BAIAP3,TRIM58,SCGB1B30,SRD5A3,RSPH6A,RSPH3B,ATF5,RBM47,OLFR551,AHR,NDUFA6,CCDC9,KCNIP2,CEP135,CCDC169,C…
TF	Factor: Zic1; motif: NNCCCCCGGGGGGG; match class: 0	TF:M02835_0	7.88e-14	13.1035	9524	3208	1617	FGGY,TOB2,OLFR675,TTI1,RB1,CYP4A12B,A630089N07RIK,COIL,PUSL1,IRX1,PDCD2L,PLAGL1,PABPN1L,PTPRN2,CDKN1C,LSM14A,FFAR2,FAM83G,ZFP24,SCML4,SECISBP2L,BRD4,PHETA2,LDB3,IGFBP7,ADNP2,RAB20,VARS,PQLC1,BAIAP3,TRIM58,SRD5A3,OSBPL3,MAMSTR,ATF5,RBM47,SLC5A1,NDUFA6,KCNIP2,CEP135,SFTPC,CCDC169,CTIF,SYNA,RBPMS,ATP9B,HAUS5,SAMM50,MYBPH,TCF3,KCNH2,BSN,GRB10,TLR5,SETMAR,CENPM,FNIP1,FAM25C,MGAT4B,CORO1C,MADCAM1,LPAR6…
TF	Factor: Zic1; motif: NNCCCCCGGGGGGG	TF:M02835	7.88e-14	13.1035	9524	3208	1617	FGGY,TOB2,OLFR675,TTI1,RB1,CYP4A12B,A630089N07RIK,COIL,PUSL1,IRX1,PDCD2L,PLAGL1,PABPN1L,PTPRN2,CDKN1C,LSM14A,FFAR2,FAM83G,ZFP24,SCML4,SECISBP2L,BRD4,PHETA2,LDB3,IGFBP7,ADNP2,RAB20,VARS,PQLC1,BAIAP3,TRIM58,SRD5A3,OSBPL3,MAMSTR,ATF5,RBM47,SLC5A1,NDUFA6,KCNIP2,CEP135,SFTPC,CCDC169,CTIF,SYNA,RBPMS,ATP9B,HAUS5,SAMM50,MYBPH,TCF3,KCNH2,BSN,GRB10,TLR5,SETMAR,CENPM,FNIP1,FAM25C,MGAT4B,CORO1C,MADCAM1,LPAR6…
TF	Factor: LKLF; motif: GGGGTGGKSN; match class: 0	TF:M07261_0	2.14e-13	12.6702	9189	3208	1564	EML4,C530008M17RIK,TOB2,1600014C10RIK,ADGRF2,IZUMO4,TLR6,RB1,CYP4A12B,PIK3CD,SMC1B,OLFR686,COIL,BZW1,PABPN1L,PTPRN2,EPHX3,CDKN1C,FFAR2,SEC23B,STN1,BRD4,LDB3,IGFBP7,PRLHR,ADNP2,GAS2,RAB20,METTL14,VARS,PQLC1,4933421I07RIK,BAIAP3,TRIM58,RSPH6A,GUCA2A,MAMSTR,ATF5,RBM47,ITFG2,AHR,SLC5A1,PLA2G4D,CCDC9,COL4A3,CEP135,SEPT3,CTIF,SYNA,CASP14,ZFP473,ERMAP,RBPMS,SAMM50,MYBPH,HMGXB3,TCF3,KCNH2,LST1,GRB10,SETM…
TF	Factor: LKLF; motif: GGGGTGGKSN	TF:M07261	2.14e-13	12.6702	9189	3208	1564	EML4,C530008M17RIK,TOB2,1600014C10RIK,ADGRF2,IZUMO4,TLR6,RB1,CYP4A12B,PIK3CD,SMC1B,OLFR686,COIL,BZW1,PABPN1L,PTPRN2,EPHX3,CDKN1C,FFAR2,SEC23B,STN1,BRD4,LDB3,IGFBP7,PRLHR,ADNP2,GAS2,RAB20,METTL14,VARS,PQLC1,4933421I07RIK,BAIAP3,TRIM58,RSPH6A,GUCA2A,MAMSTR,ATF5,RBM47,ITFG2,AHR,SLC5A1,PLA2G4D,CCDC9,COL4A3,CEP135,SEPT3,CTIF,SYNA,CASP14,ZFP473,ERMAP,RBPMS,SAMM50,MYBPH,HMGXB3,TCF3,KCNH2,LST1,GRB10,SETM…
TF	Factor: Kaiso; motif: GCMGGGRGCRGS; match class: 0	TF:M03876_0	3.42e-13	12.4654	11131	3208	1849	EML4,TOB2,1600014C10RIK,IZUMO4,SMPD1,TLR6,TTI1,RB1,PIK3CD,NFE2,COIL,PUSL1,OLFR692,IRX1,AKR1E1,BZW1,PABPN1L,PTPRN2,EPHX3,CDKN1C,LSM14A,FFAR2,ZFP24,SCML4,STN1,SECISBP2L,CYP4F16,BRD4,PHETA2,IGFBP7,PRLHR,GLIPR1L3,GAS2,VARS,4933421I07RIK,DEFB30,DCT,SRD5A3,MAMSTR,RSPH3B,ATF5,RBM47,AHR,NDUFA6,CCDC9,KCNIP2,SEPT3,CTIF,SYNA,BANF2,RBPMS,FHDC1,ATP9B,SAMM50,MYBPH,HMGXB3,TCF3,KCNH2,LST1,BSN,PLPBP,MFAP1B,GRB10,…
TF	Factor: Kaiso; motif: GCMGGGRGCRGS	TF:M03876	3.42e-13	12.4654	11131	3208	1849	EML4,TOB2,1600014C10RIK,IZUMO4,SMPD1,TLR6,TTI1,RB1,PIK3CD,NFE2,COIL,PUSL1,OLFR692,IRX1,AKR1E1,BZW1,PABPN1L,PTPRN2,EPHX3,CDKN1C,LSM14A,FFAR2,ZFP24,SCML4,STN1,SECISBP2L,CYP4F16,BRD4,PHETA2,IGFBP7,PRLHR,GLIPR1L3,GAS2,VARS,4933421I07RIK,DEFB30,DCT,SRD5A3,MAMSTR,RSPH3B,ATF5,RBM47,AHR,NDUFA6,CCDC9,KCNIP2,SEPT3,CTIF,SYNA,BANF2,RBPMS,FHDC1,ATP9B,SAMM50,MYBPH,HMGXB3,TCF3,KCNH2,LST1,BSN,PLPBP,MFAP1B,GRB10,…
TF	Factor: ZF5; motif: NRNGNGCGCGCWN	TF:M00333	6.24e-13	12.2049	14473	3208	2324	EML4,C530008M17RIK,TOB2,1600014C10RIK,IZUMO4,CAPN3,SMPD1,TLR6,TTI1,RB1,BC051142,KCNG2,PIK3CD,NFE2,A630089N07RIK,COIL,PUSL1,PFDN5,IRX1,PDCD2L,AKR1E1,BZW1,PABPN1L,EXOC7,SMARCAL1,PTPRN2,CDKN1C,LSM14A,SEC23B,FAM83G,ZFP24,SCML4,STN1,CYP4F16,TBRG1,BRD4,PHETA2,LDB3,IGFBP7,PRLHR,MYL7,ADNP2,GAS2,RAB20,METTL14,VARS,PQLC1,TXK,4933421I07RIK,DEFB30,BAIAP3,TRIM58,SCGB1B30,SRD5A3,RSPH6A,GUCA2A,RSPH3B,ATF5,RBM47…
TF	Factor: ZF5; motif: NRNGNGCGCGCWN; match class: 0	TF:M00333_0	6.24e-13	12.2049	14473	3208	2324	EML4,C530008M17RIK,TOB2,1600014C10RIK,IZUMO4,CAPN3,SMPD1,TLR6,TTI1,RB1,BC051142,KCNG2,PIK3CD,NFE2,A630089N07RIK,COIL,PUSL1,PFDN5,IRX1,PDCD2L,AKR1E1,BZW1,PABPN1L,EXOC7,SMARCAL1,PTPRN2,CDKN1C,LSM14A,SEC23B,FAM83G,ZFP24,SCML4,STN1,CYP4F16,TBRG1,BRD4,PHETA2,LDB3,IGFBP7,PRLHR,MYL7,ADNP2,GAS2,RAB20,METTL14,VARS,PQLC1,TXK,4933421I07RIK,DEFB30,BAIAP3,TRIM58,SCGB1B30,SRD5A3,RSPH6A,GUCA2A,RSPH3B,ATF5,RBM47…
TF	Factor: HSF4; motif: CTGCMRN; match class: 0	TF:M07322_0	9.05e-13	12.0432	17393	3208	2720	EML4,C530008M17RIK,FGGY,TOB2,1600014C10RIK,ADGRF2,OLFR675,IZUMO4,CAPN3,SMPD1,TTI1,RB1,CYP4A12B,OLFR681,BC051142,PIK3CD,NFE2,SMC1B,A630089N07RIK,ZFP982,COIL,PUSL1,OLFR692,IRX1,PDCD2L,AKR1E1,PLAGL1,GM14496,PABPN1L,EXOC7,SMARCAL1,PTPRN2,CDKN1C,FFAR2,SEC23B,FAM83G,ZFP24,SCML4,STN1,SECISBP2L,CYP4F16,BRD4,PHETA2,LDB3,IGFBP7,PRLHR,GLIPR1L3,MYL7,RAB20,METTL14,VARS,TXK,4933421I07RIK,BAIAP3,GM2237,TRIM58,S…
TF	Factor: HSF4; motif: CTGCMRN	TF:M07322	9.05e-13	12.0432	17393	3208	2720	EML4,C530008M17RIK,FGGY,TOB2,1600014C10RIK,ADGRF2,OLFR675,IZUMO4,CAPN3,SMPD1,TTI1,RB1,CYP4A12B,OLFR681,BC051142,PIK3CD,NFE2,SMC1B,A630089N07RIK,ZFP982,COIL,PUSL1,OLFR692,IRX1,PDCD2L,AKR1E1,PLAGL1,GM14496,PABPN1L,EXOC7,SMARCAL1,PTPRN2,CDKN1C,FFAR2,SEC23B,FAM83G,ZFP24,SCML4,STN1,SECISBP2L,CYP4F16,BRD4,PHETA2,LDB3,IGFBP7,PRLHR,GLIPR1L3,MYL7,RAB20,METTL14,VARS,TXK,4933421I07RIK,BAIAP3,GM2237,TRIM58,S…
TF	Factor: Kid3; motif: CCACN; match class: 1	TF:M01160_1	1.86e-12	11.7315	21175	3208	3174	EML4,C530008M17RIK,FGGY,TOB2,1600014C10RIK,ADGRF2,OLFR675,IZUMO4,CAPN3,SMPD1,TLR6,TTI1,RB1,CYP4A12B,OLFR681,BC051142,KCNG2,PIK3CD,NFE2,SMC1B,OLFR686,A630089N07RIK,ZFP982,COIL,PUSL1,OLFR692,PFDN5,IRX1,PDCD2L,PLAGL1,GM14496,BZW1,PABPN1L,EXOC7,SMARCAL1,PTPRN2,EPHX3,CDKN1C,LSM14A,FFAR2,SEC23B,FAM83G,ZFP24,SCML4,STN1,SECISBP2L,CYP4F16,TBRG1,BRD4,PHETA2,LDB3,IGFBP7,PRLHR,GLIPR1L3,MYL7,ADNP2,GAS2,RAB20,…
TF	Factor: BTEB3; motif: BNRNGGGAGGNGT	TF:M01865	4.94e-12	11.3063	8928	3208	1515	EML4,TOB2,IZUMO4,SMPD1,TTI1,RB1,A630089N07RIK,IRX1,AKR1E1,PABPN1L,SMARCAL1,PTPRN2,CDKN1C,ZFP24,SECISBP2L,BRD4,IGFBP7,PRLHR,MYL7,ADNP2,RAB20,PQLC1,DEFB30,BAIAP3,SCGB1B30,SRD5A3,RSPH6A,MAMSTR,ATF5,OLFR551,SLC5A1,PLA2G4D,KCNIP2,COL4A3,SEPT3,CTIF,JAKMIP1,SYNA,RBPMS,HAUS5,MYBPH,HMGXB3,TCF3,KCNH2,GRB10,SETMAR,CENPM,XDH,CCDC30,FAM25C,MGAT4B,CORO1C,VASH1,PLAA,SLC2A10,2610507B11RIK,ARHGEF17,PTGER4,KRTCAP3…
TF	Factor: BTEB3; motif: BNRNGGGAGGNGT; match class: 0	TF:M01865_0	4.94e-12	11.3063	8928	3208	1515	EML4,TOB2,IZUMO4,SMPD1,TTI1,RB1,A630089N07RIK,IRX1,AKR1E1,PABPN1L,SMARCAL1,PTPRN2,CDKN1C,ZFP24,SECISBP2L,BRD4,IGFBP7,PRLHR,MYL7,ADNP2,RAB20,PQLC1,DEFB30,BAIAP3,SCGB1B30,SRD5A3,RSPH6A,MAMSTR,ATF5,OLFR551,SLC5A1,PLA2G4D,KCNIP2,COL4A3,SEPT3,CTIF,JAKMIP1,SYNA,RBPMS,HAUS5,MYBPH,HMGXB3,TCF3,KCNH2,GRB10,SETMAR,CENPM,XDH,CCDC30,FAM25C,MGAT4B,CORO1C,VASH1,PLAA,SLC2A10,2610507B11RIK,ARHGEF17,PTGER4,KRTCAP3…
TF	Factor: Zic3; motif: NGGGKGGTC	TF:M00450	5.6e-12	11.2515	13956	3208	2245	EML4,FGGY,TOB2,1600014C10RIK,ADGRF2,CAPN3,SMPD1,TTI1,RB1,CYP4A12B,BC051142,KCNG2,PIK3CD,NFE2,OLFR686,OLFR692,PFDN5,IRX1,AKR1E1,PLAGL1,BZW1,PABPN1L,EPHX3,CDKN1C,FFAR2,SEC23B,FAM83G,ZFP24,STN1,CYP4F16,BRD4,PHETA2,LDB3,IGFBP7,PRLHR,ADNP2,METTL14,VARS,PQLC1,4933421I07RIK,BAIAP3,TRIM58,SRD5A3,RSPH6A,MAMSTR,OLFR551,ITFG2,AHR,SLC5A1,KCNIP2,COL4A3,CEP135,SFTPC,CCDC169,COBL,CTIF,JAKMIP1,SYNA,ZCCHC10,CASP1…
TF	Factor: Zic3; motif: NGGGKGGTC; match class: 0	TF:M00450_0	5.6e-12	11.2515	13956	3208	2245	EML4,FGGY,TOB2,1600014C10RIK,ADGRF2,CAPN3,SMPD1,TTI1,RB1,CYP4A12B,BC051142,KCNG2,PIK3CD,NFE2,OLFR686,OLFR692,PFDN5,IRX1,AKR1E1,PLAGL1,BZW1,PABPN1L,EPHX3,CDKN1C,FFAR2,SEC23B,FAM83G,ZFP24,STN1,CYP4F16,BRD4,PHETA2,LDB3,IGFBP7,PRLHR,ADNP2,METTL14,VARS,PQLC1,4933421I07RIK,BAIAP3,TRIM58,SRD5A3,RSPH6A,MAMSTR,OLFR551,ITFG2,AHR,SLC5A1,KCNIP2,COL4A3,CEP135,SFTPC,CCDC169,COBL,CTIF,JAKMIP1,SYNA,ZCCHC10,CASP1…
TF	Factor: VDR; motif: GGGKNARNRRGGWSA; match class: 0	TF:M00444_0	5.74e-12	11.2412	10068	3208	1684	EML4,C530008M17RIK,1600014C10RIK,IZUMO4,SMPD1,RB1,PIK3CD,NFE2,SMC1B,OLFR692,PFDN5,IRX1,PDCD2L,PABPN1L,EXOC7,PTPRN2,CDKN1C,LSM14A,FFAR2,SEC23B,FAM83G,SECISBP2L,CYP4F16,BRD4,PHETA2,LDB3,IGFBP7,ADNP2,VARS,DEFB30,DCT,BAIAP3,TRIM58,GUCA2A,ATF5,AHR,NDUFA6,COL4A3,CEP135,CCDC169,SEPT3,CTIF,SYNA,CASP14,MRGPRH,ZFP473,ERMAP,BANF2,RBPMS,FHDC1,ATP9B,MYBPH,TCF3,KCNH2,LST1,SLC17A4,SETMAR,CENPM,ERICH3,NR6A1,OLFR…
TF	Factor: VDR; motif: GGGKNARNRRGGWSA	TF:M00444	5.74e-12	11.2412	10068	3208	1684	EML4,C530008M17RIK,1600014C10RIK,IZUMO4,SMPD1,RB1,PIK3CD,NFE2,SMC1B,OLFR692,PFDN5,IRX1,PDCD2L,PABPN1L,EXOC7,PTPRN2,CDKN1C,LSM14A,FFAR2,SEC23B,FAM83G,SECISBP2L,CYP4F16,BRD4,PHETA2,LDB3,IGFBP7,ADNP2,VARS,DEFB30,DCT,BAIAP3,TRIM58,GUCA2A,ATF5,AHR,NDUFA6,COL4A3,CEP135,CCDC169,SEPT3,CTIF,SYNA,CASP14,MRGPRH,ZFP473,ERMAP,BANF2,RBPMS,FHDC1,ATP9B,MYBPH,TCF3,KCNH2,LST1,SLC17A4,SETMAR,CENPM,ERICH3,NR6A1,OLFR…
TF	Factor: PUR1; motif: GGGNCAGNN	TF:M01721	1.21e-11	10.9158	7320	3208	1269	1600014C10RIK,ADGRF2,IZUMO4,CAPN3,SMPD1,RB1,CYP4A12B,BC051142,PIK3CD,IRX1,EXOC7,CDKN1C,FFAR2,FAM83G,SCML4,IGFBP7,ADNP2,GAS2,RAB20,VARS,DCT,BAIAP3,GM2237,TRIM58,SRD5A3,RSPH6A,GUCA2A,RSPH3B,ATF5,ITFG2,PLA2G4D,CCDC9,KCNIP2,SFTPC,CTIF,JAKMIP1,SIGLEC15,ZFP473,RBPMS,FHDC1,ATP9B,MYBPH,HMGXB3,KCNH2,LST1,BSN,TLR5,SETMAR,CENPM,OLFR683,FAM25C,GPATCH1,MGAT4B,MADCAM1,VASH1,TRIM7,ADAD1,SLC2A10,2610507B11RIK,AR…
TF	Factor: PUR1; motif: GGGNCAGNN; match class: 0	TF:M01721_0	1.21e-11	10.9158	7320	3208	1269	1600014C10RIK,ADGRF2,IZUMO4,CAPN3,SMPD1,RB1,CYP4A12B,BC051142,PIK3CD,IRX1,EXOC7,CDKN1C,FFAR2,FAM83G,SCML4,IGFBP7,ADNP2,GAS2,RAB20,VARS,DCT,BAIAP3,GM2237,TRIM58,SRD5A3,RSPH6A,GUCA2A,RSPH3B,ATF5,ITFG2,PLA2G4D,CCDC9,KCNIP2,SFTPC,CTIF,JAKMIP1,SIGLEC15,ZFP473,RBPMS,FHDC1,ATP9B,MYBPH,HMGXB3,KCNH2,LST1,BSN,TLR5,SETMAR,CENPM,OLFR683,FAM25C,GPATCH1,MGAT4B,MADCAM1,VASH1,TRIM7,ADAD1,SLC2A10,2610507B11RIK,AR…
TF	Factor: LF-A1; motif: GGGSTCWR	TF:M00646	1.48e-11	10.8288	12591	3208	2048	EML4,TOB2,1600014C10RIK,IZUMO4,CAPN3,SMPD1,TLR6,TTI1,RB1,OLFR681,BC051142,KCNG2,PIK3CD,NFE2,OLFR686,ZFP982,PUSL1,PFDN5,PDCD2L,AKR1E1,BZW1,PABPN1L,EXOC7,PTPRN2,CDKN1C,FAM83G,ZFP24,SCML4,STN1,CYP4F16,PHETA2,LDB3,PRLHR,GLIPR1L3,MYL7,GAS2,RAB20,PQLC1,4933421I07RIK,DCT,BAIAP3,GM2237,SCGB1B30,SRD5A3,RSPH6A,GUCA2A,OSBPL3,MAMSTR,RSPH3B,ATF5,RBM47,OLFR551,SLC5A1,PLA2G4D,NDUFA6,CCDC9,KCNIP2,COL4A3,SFTPC,CC…
TF	Factor: LF-A1; motif: GGGSTCWR; match class: 0	TF:M00646_0	1.48e-11	10.8288	12591	3208	2048	EML4,TOB2,1600014C10RIK,IZUMO4,CAPN3,SMPD1,TLR6,TTI1,RB1,OLFR681,BC051142,KCNG2,PIK3CD,NFE2,OLFR686,ZFP982,PUSL1,PFDN5,PDCD2L,AKR1E1,BZW1,PABPN1L,EXOC7,PTPRN2,CDKN1C,FAM83G,ZFP24,SCML4,STN1,CYP4F16,PHETA2,LDB3,PRLHR,GLIPR1L3,MYL7,GAS2,RAB20,PQLC1,4933421I07RIK,DCT,BAIAP3,GM2237,SCGB1B30,SRD5A3,RSPH6A,GUCA2A,OSBPL3,MAMSTR,RSPH3B,ATF5,RBM47,OLFR551,SLC5A1,PLA2G4D,NDUFA6,CCDC9,KCNIP2,COL4A3,SFTPC,CC…
TF	Factor: SREBP-1; motif: CACSCCA; match class: 0	TF:M00749_0	2.22e-11	10.654	8734	3208	1481	FGGY,1600014C10RIK,ADGRF2,IZUMO4,SMPD1,CYP4A12B,BC051142,PIK3CD,NFE2,SMC1B,PUSL1,OLFR692,IRX1,EXOC7,SMARCAL1,PTPRN2,CDKN1C,FFAR2,SEC23B,STN1,CYP4F16,TBRG1,PRLHR,MYL7,ADNP2,GAS2,RAB20,VARS,TRIM58,RSPH6A,MAMSTR,RBM47,ITFG2,AHR,CCDC169,JAKMIP1,AOX4,ZCCHC10,SIGLEC15,CASP14,ERMAP,BANF2,RBPMS,ATP9B,HAUS5,SAMM50,MYBPH,HMGXB3,TCF3,LST1,GRB10,TLR5,SETMAR,NR6A1,FAM25C,GPATCH1,SLC2A10,2610507B11RIK,ARHGEF17…
TF	Factor: SREBP-1; motif: CACSCCA	TF:M00749	2.22e-11	10.654	8734	3208	1481	FGGY,1600014C10RIK,ADGRF2,IZUMO4,SMPD1,CYP4A12B,BC051142,PIK3CD,NFE2,SMC1B,PUSL1,OLFR692,IRX1,EXOC7,SMARCAL1,PTPRN2,CDKN1C,FFAR2,SEC23B,STN1,CYP4F16,TBRG1,PRLHR,MYL7,ADNP2,GAS2,RAB20,VARS,TRIM58,RSPH6A,MAMSTR,RBM47,ITFG2,AHR,CCDC169,JAKMIP1,AOX4,ZCCHC10,SIGLEC15,CASP14,ERMAP,BANF2,RBPMS,ATP9B,HAUS5,SAMM50,MYBPH,HMGXB3,TCF3,LST1,GRB10,TLR5,SETMAR,NR6A1,FAM25C,GPATCH1,SLC2A10,2610507B11RIK,ARHGEF17…
TF	Factor: Hes1; motif: NNCACGYGNN; match class: 0	TF:M07991_0	3.03e-11	10.518	15254	3208	2421	EML4,C530008M17RIK,TOB2,1600014C10RIK,ADGRF2,IZUMO4,SMPD1,TLR6,TTI1,RB1,OLFR681,BC051142,KCNG2,NFE2,SMC1B,OLFR686,A630089N07RIK,ZFP982,COIL,PUSL1,PFDN5,IRX1,PDCD2L,AKR1E1,PLAGL1,BZW1,PABPN1L,EXOC7,PTPRN2,CDKN1C,FFAR2,FAM83G,ZFP24,SCML4,STN1,TBRG1,BRD4,PHETA2,IGFBP7,PRLHR,MYL7,ADNP2,RAB20,METTL14,VARS,PQLC1,4933421I07RIK,DEFB30,DCT,BAIAP3,TRIM58,SRD5A3,GUCA2A,MAMSTR,RSPH3B,ATF5,RBM47,ITFG2,AHR,SLC…
TF	Factor: Hes1; motif: NNCACGYGNN	TF:M07991	3.03e-11	10.518	15254	3208	2421	EML4,C530008M17RIK,TOB2,1600014C10RIK,ADGRF2,IZUMO4,SMPD1,TLR6,TTI1,RB1,OLFR681,BC051142,KCNG2,NFE2,SMC1B,OLFR686,A630089N07RIK,ZFP982,COIL,PUSL1,PFDN5,IRX1,PDCD2L,AKR1E1,PLAGL1,BZW1,PABPN1L,EXOC7,PTPRN2,CDKN1C,FFAR2,FAM83G,ZFP24,SCML4,STN1,TBRG1,BRD4,PHETA2,IGFBP7,PRLHR,MYL7,ADNP2,RAB20,METTL14,VARS,PQLC1,4933421I07RIK,DEFB30,DCT,BAIAP3,TRIM58,SRD5A3,GUCA2A,MAMSTR,RSPH3B,ATF5,RBM47,ITFG2,AHR,SLC…
TF	Factor: Spz1; motif: DNNGGRGGGWWNNNN	TF:M00446	3.31e-11	10.4797	9077	3208	1531	EML4,TOB2,1600014C10RIK,IZUMO4,SMPD1,TLR6,TTI1,CYP4A12B,BC051142,NFE2,SMC1B,A630089N07RIK,COIL,PABPN1L,EPHX3,LSM14A,FFAR2,SEC23B,SCML4,BRD4,PHETA2,LDB3,MYL7,ADNP2,GAS2,VARS,4933421I07RIK,DCT,BAIAP3,SCGB1B30,RSPH6A,ATF5,RBM47,AHR,NDUFA6,KCNIP2,CEP135,SFTPC,CCDC169,SEPT3,ZCCHC10,SIGLEC15,MRGPRH,ZFP473,ERMAP,BANF2,RBPMS,FHDC1,ATP9B,MYBPH,TCF3,KCNH2,MFAP1B,GRB10,SLC17A4,TLR5,SETMAR,FNIP1,FAM25C,CORO1…
TF	Factor: Spz1; motif: DNNGGRGGGWWNNNN; match class: 0	TF:M00446_0	3.31e-11	10.4797	9077	3208	1531	EML4,TOB2,1600014C10RIK,IZUMO4,SMPD1,TLR6,TTI1,CYP4A12B,BC051142,NFE2,SMC1B,A630089N07RIK,COIL,PABPN1L,EPHX3,LSM14A,FFAR2,SEC23B,SCML4,BRD4,PHETA2,LDB3,MYL7,ADNP2,GAS2,VARS,4933421I07RIK,DCT,BAIAP3,SCGB1B30,RSPH6A,ATF5,RBM47,AHR,NDUFA6,KCNIP2,CEP135,SFTPC,CCDC169,SEPT3,ZCCHC10,SIGLEC15,MRGPRH,ZFP473,ERMAP,BANF2,RBPMS,FHDC1,ATP9B,MYBPH,TCF3,KCNH2,MFAP1B,GRB10,SLC17A4,TLR5,SETMAR,FNIP1,FAM25C,CORO1…
TF	Factor: ZBP89; motif: CCCCKCCCCCNN	TF:M07397	3.6e-11	10.4434	8107	3208	1385	EML4,TOB2,1600014C10RIK,SMPD1,TTI1,CYP4A12B,KCNG2,PIK3CD,NFE2,SMC1B,OLFR686,COIL,IRX1,AKR1E1,PABPN1L,EXOC7,PTPRN2,EPHX3,CDKN1C,FFAR2,SEC23B,ZFP24,SECISBP2L,BRD4,MYL7,ADNP2,GAS2,RAB20,PQLC1,DEFB30,DCT,BAIAP3,RSPH6A,GUCA2A,ATF5,OLFR551,ITFG2,CCDC9,KCNIP2,CEP135,CCDC169,SEPT3,JAKMIP1,AOX4,CASP14,BANF2,RBPMS,ATP9B,MYBPH,KCNH2,LST1,BSN,GRB10,TLR5,SETMAR,CENPM,BLVRA,FNIP1,CCDC30,MGAT4B,CORO1C,SLC2A10,A…
TF	Factor: ZBP89; motif: CCCCKCCCCCNN; match class: 0	TF:M07397_0	3.6e-11	10.4434	8107	3208	1385	EML4,TOB2,1600014C10RIK,SMPD1,TTI1,CYP4A12B,KCNG2,PIK3CD,NFE2,SMC1B,OLFR686,COIL,IRX1,AKR1E1,PABPN1L,EXOC7,PTPRN2,EPHX3,CDKN1C,FFAR2,SEC23B,ZFP24,SECISBP2L,BRD4,MYL7,ADNP2,GAS2,RAB20,PQLC1,DEFB30,DCT,BAIAP3,RSPH6A,GUCA2A,ATF5,OLFR551,ITFG2,CCDC9,KCNIP2,CEP135,CCDC169,SEPT3,JAKMIP1,AOX4,CASP14,BANF2,RBPMS,ATP9B,MYBPH,KCNH2,LST1,BSN,GRB10,TLR5,SETMAR,CENPM,BLVRA,FNIP1,CCDC30,MGAT4B,CORO1C,SLC2A10,A…
TF	Factor: Zic1; motif: KGGGTGGTC	TF:M00448	3.73e-11	10.428	10845	3208	1792	EML4,C530008M17RIK,TOB2,1600014C10RIK,CAPN3,SMPD1,TLR6,RB1,CYP4A12B,OLFR681,KCNG2,COIL,PABPN1L,PTPRN2,CDKN1C,FFAR2,SEC23B,FAM83G,STN1,BRD4,PHETA2,LDB3,IGFBP7,PRLHR,MYL7,ADNP2,RAB20,METTL14,VARS,PQLC1,TXK,4933421I07RIK,DCT,BAIAP3,SRD5A3,RSPH6A,GUCA2A,MAMSTR,ATF5,ITFG2,AHR,SLC5A1,NDUFA6,KCNIP2,COL4A3,CCDC169,SEPT3,COBL,SYNA,ZCCHC10,SIGLEC15,CASP14,ERMAP,BANF2,LTBP1,RBPMS,FHDC1,HAUS5,SAMM50,TCF3,KCN…
TF	Factor: Zic1; motif: KGGGTGGTC; match class: 0	TF:M00448_0	3.73e-11	10.428	10845	3208	1792	EML4,C530008M17RIK,TOB2,1600014C10RIK,CAPN3,SMPD1,TLR6,RB1,CYP4A12B,OLFR681,KCNG2,COIL,PABPN1L,PTPRN2,CDKN1C,FFAR2,SEC23B,FAM83G,STN1,BRD4,PHETA2,LDB3,IGFBP7,PRLHR,MYL7,ADNP2,RAB20,METTL14,VARS,PQLC1,TXK,4933421I07RIK,DCT,BAIAP3,SRD5A3,RSPH6A,GUCA2A,MAMSTR,ATF5,ITFG2,AHR,SLC5A1,NDUFA6,KCNIP2,COL4A3,CCDC169,SEPT3,COBL,SYNA,ZCCHC10,SIGLEC15,CASP14,ERMAP,BANF2,LTBP1,RBPMS,FHDC1,HAUS5,SAMM50,TCF3,KCN…
TF	Factor: KLF; motif: GGGNGGGG; match class: 1	TF:M07461_1	5.99e-11	10.2225	3301	3208	631	C530008M17RIK,RB1,CYP4A12B,COIL,PABPN1L,PTPRN2,CDKN1C,FFAR2,SEC23B,BRD4,MYL7,ADNP2,BAIAP3,ATF5,AHR,CEP135,SEPT3,RBPMS,MYBPH,TCF3,GRB10,SETMAR,BLVRA,FNIP1,FAM25C,CORO1C,SLC2A10,ARHGEF17,PTGER4,DUT,SH2D3C,APBB1,L3MBTL1,ADGRG1,MYO10,EXOSC6,CLMP,CD177,TYMP,WFIKKN2,TMC4,KCNA6,ABCA9,NPHP3,4931440F15RIK,DEPP1,P2RX7,TGM2,HVCN1,FBN1,GPA33,MLLT3,OCSTAMP,MEMO1,ABCA4,RINL,ECHDC3,HSF4,SNURF,SLC4A3,GAL,KCNJ14,…
TF	Factor: LKLF; motif: GGGGTGGKSN; match class: 1	TF:M07261_1	6.04e-11	10.2191	3780	3208	709	TOB2,1600014C10RIK,IZUMO4,CYP4A12B,COIL,BZW1,PABPN1L,PTPRN2,CDKN1C,FFAR2,SEC23B,ADNP2,RAB20,BAIAP3,ATF5,ITFG2,AHR,CCDC9,CEP135,SEPT3,CASP14,RBPMS,MYBPH,GRB10,SETMAR,BLVRA,FNIP1,FAM25C,SLC2A10,ARHGEF17,DUT,L3MBTL1,MYO10,CLMP,CD177,TYMP,GFRA2,GP1BB,WFIKKN2,TMC4,KCNA6,ABCA9,NPHP3,4931440F15RIK,P2RX7,RAPGEFL1,HVCN1,DLK1,FBN1,MLLT3,OCSTAMP,PPP1R35,MEMO1,SYCN,ABCA4,RINL,ECHDC3,RNF149,SNURF,SLC4A3,URAH,…
TF	Factor: RREB-1; motif: CCCCAAACMMCCCC; match class: 1	TF:M00257_1	8.25e-11	10.0837	4395	3208	807	ADGRF2,SMPD1,BC051142,SMC1B,PDCD2L,PLAGL1,PABPN1L,CDKN1C,ADNP2,RAB20,VARS,ATF5,RBM47,CEP135,CCDC169,BANF2,RBPMS,MYBPH,HMGXB3,KCNH2,GRB10,SETMAR,ERICH3,BLVRA,FNIP1,FAM25C,VASH1,TRIM7,SLC2A10,ARHGEF17,CYP4A32,DUT,SH2D3C,MYO10,SULT2B1,KCNIP3,AJM1,MEST,MAGEA2,WBP2NL,RAB39B,VANGL1,GFRA2,GALNT14,9030624G23RIK,WFIKKN2,ASIC3,TMC4,KCNA6,ABCA9,GMPR,GM4969,P2RX7,RAPGEFL1,HVCN1,DLK1,CHRNB4,ADGRA2,SMARCA2,LPC…
TF	Factor: Sp1; motif: NGGGGCGGGGN	TF:M07395	1.22e-10	9.91339	9120	3208	1533	EML4,C530008M17RIK,FGGY,TOB2,1600014C10RIK,IZUMO4,PIK3CD,NFE2,COIL,PUSL1,PFDN5,IRX1,PDCD2L,PLAGL1,BZW1,EXOC7,SMARCAL1,PTPRN2,CDKN1C,LSM14A,FFAR2,FAM83G,ZFP24,SECISBP2L,CYP4F16,BRD4,LDB3,IGFBP7,MYL7,ADNP2,RAB20,METTL14,VARS,PQLC1,DEFB30,BAIAP3,SRD5A3,RSPH6A,MAMSTR,RSPH3B,ATF5,RBM47,AHR,NDUFA6,CCDC9,KCNIP2,AOX4,ZCCHC10,MRGPRH,ZFP473,RBPMS,FHDC1,ATP9B,HAUS5,HMGXB3,TCF3,KCNH2,PLPBP,GRB10,TLR5,SETMAR,…
TF	Factor: Sp1; motif: NGGGGCGGGGN; match class: 0	TF:M07395_0	1.22e-10	9.91339	9120	3208	1533	EML4,C530008M17RIK,FGGY,TOB2,1600014C10RIK,IZUMO4,PIK3CD,NFE2,COIL,PUSL1,PFDN5,IRX1,PDCD2L,PLAGL1,BZW1,EXOC7,SMARCAL1,PTPRN2,CDKN1C,LSM14A,FFAR2,FAM83G,ZFP24,SECISBP2L,CYP4F16,BRD4,LDB3,IGFBP7,MYL7,ADNP2,RAB20,METTL14,VARS,PQLC1,DEFB30,BAIAP3,SRD5A3,RSPH6A,MAMSTR,RSPH3B,ATF5,RBM47,AHR,NDUFA6,CCDC9,KCNIP2,AOX4,ZCCHC10,MRGPRH,ZFP473,RBPMS,FHDC1,ATP9B,HAUS5,HMGXB3,TCF3,KCNH2,PLPBP,GRB10,TLR5,SETMAR,…
TF	Factor: HDAC1; motif: KGCARGGTC	TF:M07041	1.34e-10	9.87365	12148	3208	1977	EML4,1600014C10RIK,ADGRF2,IZUMO4,CAPN3,TTI1,RB1,PIK3CD,SMC1B,COIL,PUSL1,OLFR692,PABPN1L,PTPRN2,EPHX3,CDKN1C,SECISBP2L,TBRG1,LDB3,IGFBP7,GLIPR1L3,MYL7,ADNP2,VARS,PQLC1,TXK,4933421I07RIK,BAIAP3,GM2237,SCGB1B30,SRD5A3,RSPH6A,OSBPL3,MAMSTR,RSPH3B,ATF5,RBM47,OLFR551,NDUFA6,COL4A3,CEP135,SFTPC,CCDC169,SEPT3,CTIF,JAKMIP1,SIGLEC15,MRGPRH,FHDC1,ATP9B,HAUS5,SAMM50,MYBPH,HMGXB3,KCNH2,LST1,BSN,MFAP1B,TLR5,CE…
TF	Factor: HDAC1; motif: KGCARGGTC; match class: 0	TF:M07041_0	1.34e-10	9.87365	12148	3208	1977	EML4,1600014C10RIK,ADGRF2,IZUMO4,CAPN3,TTI1,RB1,PIK3CD,SMC1B,COIL,PUSL1,OLFR692,PABPN1L,PTPRN2,EPHX3,CDKN1C,SECISBP2L,TBRG1,LDB3,IGFBP7,GLIPR1L3,MYL7,ADNP2,VARS,PQLC1,TXK,4933421I07RIK,BAIAP3,GM2237,SCGB1B30,SRD5A3,RSPH6A,OSBPL3,MAMSTR,RSPH3B,ATF5,RBM47,OLFR551,NDUFA6,COL4A3,CEP135,SFTPC,CCDC169,SEPT3,CTIF,JAKMIP1,SIGLEC15,MRGPRH,FHDC1,ATP9B,HAUS5,SAMM50,MYBPH,HMGXB3,KCNH2,LST1,BSN,MFAP1B,TLR5,CE…
TF	Factor: BEN; motif: CAGCGRNV; match class: 1	TF:M01240_1	1.35e-10	9.86944	11982	3208	1953	EML4,C530008M17RIK,TOB2,ADGRF2,IZUMO4,CAPN3,SMPD1,TLR6,TTI1,RB1,KCNG2,NFE2,SMC1B,A630089N07RIK,PUSL1,IRX1,PDCD2L,PLAGL1,BZW1,EXOC7,SMARCAL1,PTPRN2,EPHX3,CDKN1C,LSM14A,SEC23B,FAM83G,ZFP24,SCML4,STN1,SECISBP2L,TBRG1,BRD4,IGFBP7,RAB20,METTL14,VARS,PQLC1,BAIAP3,TRIM58,SRD5A3,RSPH6A,GUCA2A,MAMSTR,ATF5,RBM47,ITFG2,AHR,SLC5A1,NDUFA6,KCNIP2,CEP135,SEPT3,CTIF,SYNA,SIGLEC15,ZFP473,RBPMS,FHDC1,SAMM50,MYBPH,…
TF	Factor: MAZ; motif: NKGGGAGGGGRGGR; match class: 0	TF:M02023_0	1.53e-10	9.81624	7967	3208	1359	EML4,TOB2,IZUMO4,SMPD1,TLR6,KCNG2,SMC1B,OLFR686,IRX1,AKR1E1,PTPRN2,EPHX3,CDKN1C,FFAR2,SECISBP2L,BRD4,PRLHR,ADNP2,GAS2,RAB20,PQLC1,DEFB30,DCT,RSPH6A,GUCA2A,ATF5,RBM47,ITFG2,PLA2G4D,KCNIP2,CCDC169,JAKMIP1,CASP14,ERMAP,BANF2,RBPMS,FHDC1,ATP9B,MYBPH,TCF3,LST1,BSN,PLPBP,MFAP1B,GRB10,SETMAR,CENPM,BLVRA,XDH,FNIP1,CCDC30,FAM25C,CORO1C,VASH1,TRIM7,ADAD1,SLC2A10,ARHGEF17,WNT5B,PTGER4,DUT,KRTCAP3,SH2D3C,APB…
TF	Factor: MAZ; motif: NKGGGAGGGGRGGR	TF:M02023	1.53e-10	9.81624	7967	3208	1359	EML4,TOB2,IZUMO4,SMPD1,TLR6,KCNG2,SMC1B,OLFR686,IRX1,AKR1E1,PTPRN2,EPHX3,CDKN1C,FFAR2,SECISBP2L,BRD4,PRLHR,ADNP2,GAS2,RAB20,PQLC1,DEFB30,DCT,RSPH6A,GUCA2A,ATF5,RBM47,ITFG2,PLA2G4D,KCNIP2,CCDC169,JAKMIP1,CASP14,ERMAP,BANF2,RBPMS,FHDC1,ATP9B,MYBPH,TCF3,LST1,BSN,PLPBP,MFAP1B,GRB10,SETMAR,CENPM,BLVRA,XDH,FNIP1,CCDC30,FAM25C,CORO1C,VASH1,TRIM7,ADAD1,SLC2A10,ARHGEF17,WNT5B,PTGER4,DUT,KRTCAP3,SH2D3C,APB…
TF	Factor: E2F-3; motif: GGCGGGN	TF:M02089	3.31e-10	9.48012	11266	3208	1846	EML4,C530008M17RIK,FGGY,TOB2,1600014C10RIK,IZUMO4,SMPD1,TTI1,RB1,PIK3CD,NFE2,PUSL1,IRX1,PDCD2L,PLAGL1,BZW1,EXOC7,SMARCAL1,PTPRN2,CDKN1C,LSM14A,FFAR2,FAM83G,ZFP24,SECISBP2L,CYP4F16,BRD4,PHETA2,LDB3,IGFBP7,MYL7,ADNP2,RAB20,VARS,PQLC1,DEFB30,BAIAP3,SCGB1B30,SRD5A3,GUCA2A,RSPH3B,ATF5,RBM47,AHR,NDUFA6,CCDC9,KCNIP2,CEP135,CTIF,AOX4,ZCCHC10,MRGPRH,RBPMS,FHDC1,ATP9B,HAUS5,HMGXB3,TCF3,KCNH2,BSN,PLPBP,GRB1…
TF	Factor: E2F-3; motif: GGCGGGN; match class: 0	TF:M02089_0	3.31e-10	9.48012	11266	3208	1846	EML4,C530008M17RIK,FGGY,TOB2,1600014C10RIK,IZUMO4,SMPD1,TTI1,RB1,PIK3CD,NFE2,PUSL1,IRX1,PDCD2L,PLAGL1,BZW1,EXOC7,SMARCAL1,PTPRN2,CDKN1C,LSM14A,FFAR2,FAM83G,ZFP24,SECISBP2L,CYP4F16,BRD4,PHETA2,LDB3,IGFBP7,MYL7,ADNP2,RAB20,VARS,PQLC1,DEFB30,BAIAP3,SCGB1B30,SRD5A3,GUCA2A,RSPH3B,ATF5,RBM47,AHR,NDUFA6,CCDC9,KCNIP2,CEP135,CTIF,AOX4,ZCCHC10,MRGPRH,RBPMS,FHDC1,ATP9B,HAUS5,HMGXB3,TCF3,KCNH2,BSN,PLPBP,GRB1…
TF	Factor: MZF-1; motif: TGGGGAR; match class: 1	TF:M01733_1	4.72e-10	9.32649	3537	3208	664	TTI1,PIK3CD,PUSL1,FFAR2,SECISBP2L,CYP4F16,GAS2,RAB20,MAMSTR,KCNIP2,COL4A3,AOX4,ERMAP,HAUS5,TCF3,GRB10,TLR5,SETMAR,XDH,VASH1,TRIM7,ARHGEF17,OLFR544,OLFR212,DUT,KEAP1,ADGRG1,PNMA1,RPL3L,CLMP,CD177,R3HCC1,TYMP,GFRA2,GALNT14,LIMS1,GP1BB,9030624G23RIK,DUSP27,APC2,KCNA6,GMPR,GTF2A1L,P2RX7,CDH5,CHRNB4,ADGRA2,FBN1,TYRO3,MLLT3,FGR,OCSTAMP,TINAGL1,TANGO6,ABCA4,PDLIM2,YPEL3,FAM184B,SLC4A3,TRAF6,OLFR556,TMEM…
TF	Factor: LF-A1; motif: GGGSTCWR; match class: 1	TF:M00646_1	7.56e-10	9.12167	5259	3208	937	EML4,TOB2,1600014C10RIK,CAPN3,TTI1,KCNG2,NFE2,PFDN5,BZW1,PABPN1L,EXOC7,FAM83G,SCML4,STN1,CYP4F16,PRLHR,RAB20,PQLC1,4933421I07RIK,BAIAP3,GM2237,SCGB1B30,RSPH6A,GUCA2A,MAMSTR,OLFR551,PLA2G4D,NDUFA6,COL4A3,SFTPC,ZCCHC10,SIGLEC15,CASP14,ZFP473,HMGXB3,KCNH2,LST1,BLVRA,CORO1C,MADCAM1,TRIM7,SLC2A10,PTGER4,CALCOCO2,SLC6A16,PNMA1,SULT2B1,PRR23A2,DGKQ,TYMP,TMEM165,GFRA2,GALNT14,HPN,PRR23A3,TMC4,KCNA6,GM496…
TF	Factor: Sp1; motif: GGNGGGGGNGGGGGMGGGGCNGGG	TF:M10375	1.19e-09	8.92539	10770	3208	1769	EML4,C530008M17RIK,1600014C10RIK,IZUMO4,TTI1,RB1,CYP4A12B,KCNG2,PIK3CD,NFE2,SMC1B,OLFR686,COIL,PUSL1,IRX1,PDCD2L,BZW1,PABPN1L,PTPRN2,EPHX3,CDKN1C,LSM14A,FFAR2,SEC23B,FAM83G,SECISBP2L,BRD4,IGFBP7,ADNP2,RAB20,VARS,PQLC1,DEFB30,DCT,BAIAP3,TRIM58,SRD5A3,RSPH6A,GUCA2A,RSPH3B,ATF5,RBM47,ITFG2,AHR,CCDC9,KCNIP2,CEP135,SEPT3,CTIF,JAKMIP1,CASP14,RBPMS,FHDC1,ATP9B,HAUS5,MYBPH,HMGXB3,TCF3,KCNH2,LST1,BSN,GRB1…
TF	Factor: Sp1; motif: GGNGGGGGNGGGGGMGGGGCNGGG; match class: 0	TF:M10375_0	1.19e-09	8.92539	10770	3208	1769	EML4,C530008M17RIK,1600014C10RIK,IZUMO4,TTI1,RB1,CYP4A12B,KCNG2,PIK3CD,NFE2,SMC1B,OLFR686,COIL,PUSL1,IRX1,PDCD2L,BZW1,PABPN1L,PTPRN2,EPHX3,CDKN1C,LSM14A,FFAR2,SEC23B,FAM83G,SECISBP2L,BRD4,IGFBP7,ADNP2,RAB20,VARS,PQLC1,DEFB30,DCT,BAIAP3,TRIM58,SRD5A3,RSPH6A,GUCA2A,RSPH3B,ATF5,RBM47,ITFG2,AHR,CCDC9,KCNIP2,CEP135,SEPT3,CTIF,JAKMIP1,CASP14,RBPMS,FHDC1,ATP9B,HAUS5,MYBPH,HMGXB3,TCF3,KCNH2,LST1,BSN,GRB1…
TF	Factor: GKLF; motif: CCTCCYN; match class: 1	TF:M01835_1	1.67e-09	8.77788	9531	3208	1585	EML4,TOB2,1600014C10RIK,ADGRF2,IZUMO4,TTI1,RB1,PIK3CD,A630089N07RIK,OLFR692,AKR1E1,PABPN1L,SMARCAL1,PTPRN2,EPHX3,FFAR2,CYP4F16,PHETA2,LDB3,IGFBP7,MYL7,ADNP2,RAB20,DCT,BAIAP3,SCGB1B30,SRD5A3,GUCA2A,OSBPL3,MAMSTR,RBM47,OLFR551,SLC5A1,PLA2G4D,COL4A3,CEP135,CCDC169,SEPT3,CTIF,JAKMIP1,SYNA,CASP14,MRGPRH,ZFP473,ERMAP,RBPMS,FHDC1,HAUS5,MYBPH,KCNH2,SLC17A4,SETMAR,ERICH3,XDH,CCDC30,FAM25C,MADCAM1,VASH1,PL…
TF	Factor: Osx; motif: CCNCCCCCNNN; match class: 0	TF:M07329_0	2.68e-09	8.57121	6166	3208	1074	EML4,TOB2,1600014C10RIK,CAPN3,SMPD1,CYP4A12B,KCNG2,NFE2,SMC1B,COIL,PUSL1,IRX1,PABPN1L,PTPRN2,CDKN1C,FAM83G,ZFP24,BRD4,ADNP2,VARS,DEFB30,DCT,BAIAP3,GUCA2A,MAMSTR,RBM47,AHR,PLA2G4D,CCDC9,KCNIP2,CEP135,SYNA,RBPMS,ATP9B,LST1,GRB10,TLR5,SETMAR,BLVRA,GPATCH1,MGAT4B,CORO1C,LPAR6,TRIM7,ADAD1,SLC2A10,ARHGEF17,PTGER4,DUT,KRTCAP3,APBB1,L3MBTL1,KEAP1,ADGRG1,CAVIN3,OLFR651,SCX,PNMA1,SMDT1,ST8SIA3,SULT2B1,UBA5…
TF	Factor: Osx; motif: CCNCCCCCNNN	TF:M07329	2.68e-09	8.57121	6166	3208	1074	EML4,TOB2,1600014C10RIK,CAPN3,SMPD1,CYP4A12B,KCNG2,NFE2,SMC1B,COIL,PUSL1,IRX1,PABPN1L,PTPRN2,CDKN1C,FAM83G,ZFP24,BRD4,ADNP2,VARS,DEFB30,DCT,BAIAP3,GUCA2A,MAMSTR,RBM47,AHR,PLA2G4D,CCDC9,KCNIP2,CEP135,SYNA,RBPMS,ATP9B,LST1,GRB10,TLR5,SETMAR,BLVRA,GPATCH1,MGAT4B,CORO1C,LPAR6,TRIM7,ADAD1,SLC2A10,ARHGEF17,PTGER4,DUT,KRTCAP3,APBB1,L3MBTL1,KEAP1,ADGRG1,CAVIN3,OLFR651,SCX,PNMA1,SMDT1,ST8SIA3,SULT2B1,UBA5…
TF	Factor: Zfp740; motif: NCCCCCCCAC	TF:M03944	2.95e-09	8.52993	7316	3208	1250	EML4,TOB2,SMPD1,TLR6,TTI1,BC051142,KCNG2,NFE2,SMC1B,A630089N07RIK,IRX1,AKR1E1,PLAGL1,PABPN1L,EPHX3,CDKN1C,FFAR2,SEC23B,BRD4,ADNP2,VARS,4933421I07RIK,DEFB30,DCT,GUCA2A,ATF5,RBM47,OLFR551,ITFG2,CCDC9,KCNIP2,COL4A3,CCDC169,SEPT3,CTIF,ZFP473,BANF2,RBPMS,ATP9B,MYBPH,TCF3,KCNH2,LST1,BSN,MFAP1B,GRB10,SETMAR,CENPM,BLVRA,XDH,CCDC30,FAM25C,GPATCH1,VASH1,LPAR6,SLC2A10,ARHGEF17,DUT,KRTCAP3,APBB1,L3MBTL1,KEAP…
TF	Factor: Zfp740; motif: NCCCCCCCAC; match class: 0	TF:M03944_0	2.95e-09	8.52993	7316	3208	1250	EML4,TOB2,SMPD1,TLR6,TTI1,BC051142,KCNG2,NFE2,SMC1B,A630089N07RIK,IRX1,AKR1E1,PLAGL1,PABPN1L,EPHX3,CDKN1C,FFAR2,SEC23B,BRD4,ADNP2,VARS,4933421I07RIK,DEFB30,DCT,GUCA2A,ATF5,RBM47,OLFR551,ITFG2,CCDC9,KCNIP2,COL4A3,CCDC169,SEPT3,CTIF,ZFP473,BANF2,RBPMS,ATP9B,MYBPH,TCF3,KCNH2,LST1,BSN,MFAP1B,GRB10,SETMAR,CENPM,BLVRA,XDH,CCDC30,FAM25C,GPATCH1,VASH1,LPAR6,SLC2A10,ARHGEF17,DUT,KRTCAP3,APBB1,L3MBTL1,KEAP…
TF	Factor: GKLF; motif: NNRRGRRNGNSNNN; match class: 1	TF:M07040_1	3.02e-09	8.51994	8474	3208	1425	EML4,TOB2,IZUMO4,SMPD1,TLR6,TTI1,RB1,NFE2,SMC1B,IRX1,AKR1E1,PLAGL1,PTPRN2,EPHX3,CDKN1C,FFAR2,SECISBP2L,BRD4,PHETA2,LDB3,ADNP2,RAB20,PQLC1,DEFB30,DCT,BAIAP3,SRD5A3,RSPH6A,GUCA2A,ATF5,RBM47,OLFR551,ITFG2,SLC5A1,PLA2G4D,CCDC9,KCNIP2,CCDC169,SEPT3,CTIF,JAKMIP1,SYNA,CASP14,ZFP473,BANF2,RBPMS,FHDC1,ATP9B,MYBPH,TCF3,KCNH2,LST1,BSN,MFAP1B,GRB10,TLR5,SETMAR,CENPM,BLVRA,XDH,CCDC30,FAM25C,GPATCH1,MGAT4B,COR…
TF	Factor: SREBP-1; motif: CACSCCA; match class: 1	TF:M00749_1	3.67e-09	8.43531	2457	3208	481	IZUMO4,NFE2,SMC1B,PUSL1,IRX1,EXOC7,PTPRN2,FFAR2,MYL7,GAS2,RSPH6A,AOX4,SIGLEC15,MYBPH,SETMAR,SLC2A10,L3MBTL1,MYO10,R3HCC1,GALNT14,KCNA6,TTC22,RAPGEFL1,HVCN1,DLK1,CHRNB4,FBN1,GPA33,GM19668,ABCA4,RINL,ECHDC3,CD247,SLC4A3,GAL,SLC29A1,KCNJ14,TRIL,RNASE2B,D630003M21RIK,LYPD6B,ODF3B,PHOSPHO1,TJP3,NEDD4L,THEGL,PDZK1IP1,9430015G10RIK,DOK7,SLC24A3,MFSD6,NRROS,FGF22,PDGFRB,TBC1D1,NAPRT,LCTL,SUN5,NNT,MCOLN2,…
TF	Factor: TIEG1; motif: GGSGGKGNNN	TF:M08905	3.99e-09	8.39949	4619	3208	831	FGGY,1600014C10RIK,SMPD1,TTI1,RB1,OLFR681,PIK3CD,IRX1,BZW1,PABPN1L,EPHX3,CDKN1C,ADNP2,4933421I07RIK,DCT,TRIM58,SCGB1B30,ATF5,ITFG2,PLA2G4D,CCDC9,SYNA,MYBPH,HMGXB3,TLR5,SETMAR,FNIP1,MGAT4B,MADCAM1,L3MBTL1,KEAP1,CAVIN3,PNMA1,ST8SIA3,1500009C09RIK,AJM1,CD177,TYMP,LIMS1,HPN,APC2,OLFR677,SPAST,4931440F15RIK,DEPP1,TGM2,RAPGEFL1,HVCN1,ARID5A,KCNK12,TLR1,GM525,FBN1,LPCAT2,MLLT3,TINAGL1,PPP1R35,CCDC141,ME…
TF	Factor: TIEG1; motif: GGSGGKGNNN; match class: 0	TF:M08905_0	3.99e-09	8.39949	4619	3208	831	FGGY,1600014C10RIK,SMPD1,TTI1,RB1,OLFR681,PIK3CD,IRX1,BZW1,PABPN1L,EPHX3,CDKN1C,ADNP2,4933421I07RIK,DCT,TRIM58,SCGB1B30,ATF5,ITFG2,PLA2G4D,CCDC9,SYNA,MYBPH,HMGXB3,TLR5,SETMAR,FNIP1,MGAT4B,MADCAM1,L3MBTL1,KEAP1,CAVIN3,PNMA1,ST8SIA3,1500009C09RIK,AJM1,CD177,TYMP,LIMS1,HPN,APC2,OLFR677,SPAST,4931440F15RIK,DEPP1,TGM2,RAPGEFL1,HVCN1,ARID5A,KCNK12,TLR1,GM525,FBN1,LPCAT2,MLLT3,TINAGL1,PPP1R35,CCDC141,ME…
TF	Factor: WT1; motif: SMCNCCNSC; match class: 0	TF:M01118_0	6.36e-09	8.19666	8133	3208	1371	EML4,C530008M17RIK,TOB2,CAPN3,SMPD1,TLR6,TTI1,CYP4A12B,KCNG2,PIK3CD,SMC1B,A630089N07RIK,IRX1,AKR1E1,PLAGL1,BZW1,EPHX3,CDKN1C,LSM14A,FFAR2,ZFP24,SECISBP2L,BRD4,PHETA2,IGFBP7,MYL7,ADNP2,GAS2,PQLC1,DEFB30,DCT,SRD5A3,RSPH6A,GUCA2A,RBM47,OLFR551,ITFG2,CCDC9,CEP135,CCDC169,SEPT3,JAKMIP1,SYNA,CASP14,BANF2,RBPMS,ATP9B,TCF3,KCNH2,LST1,BSN,SETMAR,CENPM,BLVRA,CCDC30,FAM25C,GPATCH1,CORO1C,VASH1,LPAR6,SLC2A10…
TF	Factor: WT1; motif: SMCNCCNSC	TF:M01118	6.36e-09	8.19666	8133	3208	1371	EML4,C530008M17RIK,TOB2,CAPN3,SMPD1,TLR6,TTI1,CYP4A12B,KCNG2,PIK3CD,SMC1B,A630089N07RIK,IRX1,AKR1E1,PLAGL1,BZW1,EPHX3,CDKN1C,LSM14A,FFAR2,ZFP24,SECISBP2L,BRD4,PHETA2,IGFBP7,MYL7,ADNP2,GAS2,PQLC1,DEFB30,DCT,SRD5A3,RSPH6A,GUCA2A,RBM47,OLFR551,ITFG2,CCDC9,CEP135,CCDC169,SEPT3,JAKMIP1,SYNA,CASP14,BANF2,RBPMS,ATP9B,TCF3,KCNH2,LST1,BSN,SETMAR,CENPM,BLVRA,CCDC30,FAM25C,GPATCH1,CORO1C,VASH1,LPAR6,SLC2A10…
TF	Factor: Zic3; motif: NGGGKGGTC; match class: 1	TF:M00450_1	8e-09	8.09692	6841	3208	1174	EML4,FGGY,TOB2,SMPD1,TTI1,RB1,PFDN5,PLAGL1,CDKN1C,ZFP24,STN1,BRD4,PRLHR,ADNP2,PQLC1,4933421I07RIK,BAIAP3,TRIM58,SRD5A3,AHR,KCNIP2,SFTPC,CCDC169,SYNA,ZCCHC10,CASP14,BANF2,RBPMS,FHDC1,MYBPH,TCF3,PLPBP,GRB10,TLR5,CENPM,BLVRA,FNIP1,CCDC30,FAM25C,GPATCH1,MGAT4B,MADCAM1,TRIM7,SLC2A10,2610507B11RIK,OLFR544,PTGER4,KRTCAP3,SH2D3C,L3MBTL1,KEAP1,SCX,CYP11A1,2200002J24RIK,ST8SIA3,TRPM8,9230112D13RIK,KCNIP3,A…
TF	Factor: Hes1; motif: NNCACGYGNN; match class: 1	TF:M07991_1	8.29e-09	8.0812	11174	3208	1821	EML4,TOB2,ADGRF2,IZUMO4,SMPD1,TLR6,BC051142,KCNG2,SMC1B,OLFR686,A630089N07RIK,COIL,PUSL1,PFDN5,IRX1,PDCD2L,PLAGL1,BZW1,PABPN1L,PTPRN2,FAM83G,ZFP24,TBRG1,PHETA2,IGFBP7,PRLHR,MYL7,ADNP2,RAB20,METTL14,VARS,PQLC1,4933421I07RIK,DCT,BAIAP3,TRIM58,SRD5A3,GUCA2A,MAMSTR,RSPH3B,ATF5,RBM47,ITFG2,AHR,SLC5A1,NDUFA6,CCDC9,COL4A3,CEP135,SFTPC,SEPT3,CTIF,AOX4,CASP14,ZFP473,ERMAP,BANF2,LTBP1,RBPMS,FHDC1,ATP9B,SAM…
TF	Factor: Prdm16; motif: YCCCAGGGRN	TF:M10348	1.15e-08	7.94103	5559	3208	975	C530008M17RIK,FGGY,CAPN3,KCNG2,PIK3CD,SMC1B,OLFR686,A630089N07RIK,PFDN5,IRX1,PABPN1L,EPHX3,SCML4,BRD4,PHETA2,LDB3,PRLHR,MYL7,VARS,TXK,4933421I07RIK,GM2237,TRIM58,SRD5A3,OSBPL3,MAMSTR,ATF5,NDUFA6,SIGLEC15,MRGPRH,FHDC1,ATP9B,TCF3,TLR5,FAM25C,MGAT4B,MADCAM1,VASH1,TRIM7,SLC2A10,OLFR657,CCDC170,APBB1,ADGRG1,LYVE1,TSPO,TRPM8,PRR23A2,1500009C09RIK,EXOSC6,MEST,CLMP,4930550C14RIK,RAB39B,TYMP,GALNT14,LIMS1…
TF	Factor: Prdm16; motif: YCCCAGGGRN; match class: 0	TF:M10348_0	1.15e-08	7.94103	5559	3208	975	C530008M17RIK,FGGY,CAPN3,KCNG2,PIK3CD,SMC1B,OLFR686,A630089N07RIK,PFDN5,IRX1,PABPN1L,EPHX3,SCML4,BRD4,PHETA2,LDB3,PRLHR,MYL7,VARS,TXK,4933421I07RIK,GM2237,TRIM58,SRD5A3,OSBPL3,MAMSTR,ATF5,NDUFA6,SIGLEC15,MRGPRH,FHDC1,ATP9B,TCF3,TLR5,FAM25C,MGAT4B,MADCAM1,VASH1,TRIM7,SLC2A10,OLFR657,CCDC170,APBB1,ADGRG1,LYVE1,TSPO,TRPM8,PRR23A2,1500009C09RIK,EXOSC6,MEST,CLMP,4930550C14RIK,RAB39B,TYMP,GALNT14,LIMS1…
TF	Factor: ER-beta; motif: GTCANASTGRCCYNR; match class: 0	TF:M01875_0	1.59e-08	7.79805	7540	3208	1278	FGGY,1600014C10RIK,CAPN3,KCNG2,NFE2,A630089N07RIK,COIL,OLFR692,IRX1,GM14496,PABPN1L,SMARCAL1,PTPRN2,SEC23B,FAM83G,STN1,CYP4F16,BRD4,LDB3,PRLHR,GLIPR1L3,MYL7,METTL14,TXK,DCT,SRD5A3,GUCA2A,OSBPL3,MAMSTR,ATF5,RBM47,OLFR551,ITFG2,SLC5A1,PLA2G4D,COL4A3,SFTPC,CCDC169,JAKMIP1,ZCCHC10,ZFP473,BANF2,RBPMS,ATP9B,HAUS5,SAMM50,HMGXB3,PLPBP,BLVRA,FAM25C,MADCAM1,ADAD1,SLC2A10,OLFR638,OLFR212,OLFR657,SH2D3C,APBB…
TF	Factor: ER-beta; motif: GTCANASTGRCCYNR	TF:M01875	1.59e-08	7.79805	7540	3208	1278	FGGY,1600014C10RIK,CAPN3,KCNG2,NFE2,A630089N07RIK,COIL,OLFR692,IRX1,GM14496,PABPN1L,SMARCAL1,PTPRN2,SEC23B,FAM83G,STN1,CYP4F16,BRD4,LDB3,PRLHR,GLIPR1L3,MYL7,METTL14,TXK,DCT,SRD5A3,GUCA2A,OSBPL3,MAMSTR,ATF5,RBM47,OLFR551,ITFG2,SLC5A1,PLA2G4D,COL4A3,SFTPC,CCDC169,JAKMIP1,ZCCHC10,ZFP473,BANF2,RBPMS,ATP9B,HAUS5,SAMM50,HMGXB3,PLPBP,BLVRA,FAM25C,MADCAM1,ADAD1,SLC2A10,OLFR638,OLFR212,OLFR657,SH2D3C,APBB…
TF	Factor: ZIC3; motif: NNNCACAGCAKGNNN	TF:M02941	1.95e-08	7.70898	19153	3208	2925	EML4,C530008M17RIK,FGGY,TOB2,1600014C10RIK,ADGRF2,OLFR675,IZUMO4,CAPN3,SMPD1,TLR6,TTI1,RB1,CYP4A12B,OLFR681,BC051142,KCNG2,PIK3CD,NFE2,SMC1B,OLFR686,A630089N07RIK,COIL,PUSL1,OLFR692,PFDN5,IRX1,PDCD2L,AKR1E1,PLAGL1,GM14496,PABPN1L,EXOC7,PTPRN2,EPHX3,CDKN1C,LSM14A,FFAR2,SEC23B,FAM83G,ZFP24,SCML4,STN1,SECISBP2L,CYP4F16,TBRG1,BRD4,PHETA2,LDB3,IGFBP7,PRLHR,MYL7,ADNP2,GAS2,RAB20,METTL14,VARS,PQLC1,TXK,…
TF	Factor: ZIC3; motif: NNNCACAGCAKGNNN; match class: 0	TF:M02941_0	1.95e-08	7.70898	19153	3208	2925	EML4,C530008M17RIK,FGGY,TOB2,1600014C10RIK,ADGRF2,OLFR675,IZUMO4,CAPN3,SMPD1,TLR6,TTI1,RB1,CYP4A12B,OLFR681,BC051142,KCNG2,PIK3CD,NFE2,SMC1B,OLFR686,A630089N07RIK,COIL,PUSL1,OLFR692,PFDN5,IRX1,PDCD2L,AKR1E1,PLAGL1,GM14496,PABPN1L,EXOC7,PTPRN2,EPHX3,CDKN1C,LSM14A,FFAR2,SEC23B,FAM83G,ZFP24,SCML4,STN1,SECISBP2L,CYP4F16,TBRG1,BRD4,PHETA2,LDB3,IGFBP7,PRLHR,MYL7,ADNP2,GAS2,RAB20,METTL14,VARS,PQLC1,TXK,…
TF	Factor: CACD; motif: CCACRCCC; match class: 1	TF:M01113_1	2.76e-08	7.55917	4468	3208	801	1600014C10RIK,IZUMO4,SMPD1,CYP4A12B,SMC1B,COIL,BZW1,PABPN1L,PTPRN2,EPHX3,CDKN1C,FFAR2,SEC23B,FAM83G,STN1,ADNP2,RAB20,BAIAP3,ATF5,AHR,CCDC9,CEP135,CASP14,MYBPH,HMGXB3,TCF3,LST1,GRB10,SETMAR,FNIP1,FAM25C,CORO1C,SLC2A10,ARHGEF17,DUT,CALCOCO2,L3MBTL1,KEAP1,ADGRG1,CAVIN3,SCX,MYO10,TSPO,MEST,CD177,WFIKKN2,TESCL,HPN,TMC4,BC048507,APC2,ABCA9,NPHP3,GTF2A1L,GM4969,4931440F15RIK,DEPP1,RBFA,P2RX7,RAPGEFL1,HV…
TF	Factor: LKLF; motif: CNCCACCCS; match class: 0	TF:M08819_0	3.1e-08	7.50795	5800	3208	1009	EML4,C530008M17RIK,TOB2,ADGRF2,TLR6,CYP4A12B,SMC1B,OLFR686,COIL,PABPN1L,PTPRN2,CDKN1C,FFAR2,SEC23B,BRD4,LDB3,PRLHR,ADNP2,GAS2,BAIAP3,TRIM58,GUCA2A,ATF5,RBM47,ITFG2,AHR,CEP135,SEPT3,CTIF,CASP14,ZFP473,RBPMS,MYBPH,TCF3,GRB10,SETMAR,BLVRA,NR6A1,FNIP1,FAM25C,VASH1,SLC2A10,ARHGEF17,PTGER4,DUT,SH2D3C,APBB1,L3MBTL1,ADGRG1,CAVIN3,OLFR651,SCX,MYO10,RPL3L,EXOSC6,MEST,CLMP,CD177,MTNR1B,TYMP,GFRA2,GP1BB,WFIK…
TF	Factor: LKLF; motif: CNCCACCCS	TF:M08819	3.1e-08	7.50795	5800	3208	1009	EML4,C530008M17RIK,TOB2,ADGRF2,TLR6,CYP4A12B,SMC1B,OLFR686,COIL,PABPN1L,PTPRN2,CDKN1C,FFAR2,SEC23B,BRD4,LDB3,PRLHR,ADNP2,GAS2,BAIAP3,TRIM58,GUCA2A,ATF5,RBM47,ITFG2,AHR,CEP135,SEPT3,CTIF,CASP14,ZFP473,RBPMS,MYBPH,TCF3,GRB10,SETMAR,BLVRA,NR6A1,FNIP1,FAM25C,VASH1,SLC2A10,ARHGEF17,PTGER4,DUT,SH2D3C,APBB1,L3MBTL1,ADGRG1,CAVIN3,OLFR651,SCX,MYO10,RPL3L,EXOSC6,MEST,CLMP,CD177,MTNR1B,TYMP,GFRA2,GP1BB,WFIK…
TF	Factor: Sp1; motif: NNGGGGCGGGGNN	TF:M00932	3.12e-08	7.5053	8939	3208	1486	EML4,C530008M17RIK,FGGY,TOB2,1600014C10RIK,IZUMO4,PIK3CD,NFE2,PUSL1,PFDN5,IRX1,PLAGL1,BZW1,EXOC7,SMARCAL1,PTPRN2,CDKN1C,LSM14A,FFAR2,FAM83G,SECISBP2L,CYP4F16,BRD4,PHETA2,LDB3,IGFBP7,PRLHR,MYL7,ADNP2,RAB20,PQLC1,DEFB30,BAIAP3,SRD5A3,RSPH3B,ATF5,RBM47,AHR,NDUFA6,CCDC9,KCNIP2,SEPT3,AOX4,ZCCHC10,MRGPRH,RBPMS,FHDC1,ATP9B,HAUS5,HMGXB3,TCF3,KCNH2,BSN,PLPBP,GRB10,TLR5,SETMAR,CENPM,FNIP1,FAM25C,MGAT4B,COR…
TF	Factor: Sp1; motif: NNGGGGCGGGGNN; match class: 0	TF:M00932_0	3.12e-08	7.5053	8939	3208	1486	EML4,C530008M17RIK,FGGY,TOB2,1600014C10RIK,IZUMO4,PIK3CD,NFE2,PUSL1,PFDN5,IRX1,PLAGL1,BZW1,EXOC7,SMARCAL1,PTPRN2,CDKN1C,LSM14A,FFAR2,FAM83G,SECISBP2L,CYP4F16,BRD4,PHETA2,LDB3,IGFBP7,PRLHR,MYL7,ADNP2,RAB20,PQLC1,DEFB30,BAIAP3,SRD5A3,RSPH3B,ATF5,RBM47,AHR,NDUFA6,CCDC9,KCNIP2,SEPT3,AOX4,ZCCHC10,MRGPRH,RBPMS,FHDC1,ATP9B,HAUS5,HMGXB3,TCF3,KCNH2,BSN,PLPBP,GRB10,TLR5,SETMAR,CENPM,FNIP1,FAM25C,MGAT4B,COR…
TF	Factor: SREBP-1; motif: KATCACCCCAC	TF:M00221	3.28e-08	7.48445	7294	3208	1238	1600014C10RIK,IZUMO4,TTI1,RB1,CYP4A12B,PIK3CD,NFE2,OLFR686,PUSL1,OLFR692,PFDN5,BZW1,PTPRN2,CDKN1C,FFAR2,SEC23B,STN1,PHETA2,MYL7,GAS2,RAB20,PQLC1,TXK,BAIAP3,SCGB1B30,ATF5,OLFR551,AHR,KCNIP2,CEP135,SEPT3,COBL,AOX4,ZCCHC10,CASP14,ZFP473,BANF2,LTBP1,HAUS5,MYBPH,HMGXB3,TCF3,KCNH2,LST1,GRB10,TLR5,SETMAR,NR6A1,CCDC30,MGAT4B,VASH1,PLAA,TRIM7,SLC2A10,2610507B11RIK,ARHGEF17,OLFR638,SH2D3C,CCDC170,CALCOCO2,…
TF	Factor: SREBP-1; motif: KATCACCCCAC; match class: 0	TF:M00221_0	3.28e-08	7.48445	7294	3208	1238	1600014C10RIK,IZUMO4,TTI1,RB1,CYP4A12B,PIK3CD,NFE2,OLFR686,PUSL1,OLFR692,PFDN5,BZW1,PTPRN2,CDKN1C,FFAR2,SEC23B,STN1,PHETA2,MYL7,GAS2,RAB20,PQLC1,TXK,BAIAP3,SCGB1B30,ATF5,OLFR551,AHR,KCNIP2,CEP135,SEPT3,COBL,AOX4,ZCCHC10,CASP14,ZFP473,BANF2,LTBP1,HAUS5,MYBPH,HMGXB3,TCF3,KCNH2,LST1,GRB10,TLR5,SETMAR,NR6A1,CCDC30,MGAT4B,VASH1,PLAA,TRIM7,SLC2A10,2610507B11RIK,ARHGEF17,OLFR638,SH2D3C,CCDC170,CALCOCO2,…
TF	Factor: Sp1; motif: GGGGCGGGGT	TF:M00008	4.61e-08	7.3365	8348	3208	1396	EML4,TOB2,1600014C10RIK,TTI1,PIK3CD,NFE2,PUSL1,IRX1,PDCD2L,BZW1,EXOC7,SMARCAL1,PTPRN2,EPHX3,CDKN1C,LSM14A,STN1,SECISBP2L,PHETA2,IGFBP7,PRLHR,ADNP2,RAB20,PQLC1,DEFB30,BAIAP3,SRD5A3,RSPH3B,ATF5,AHR,NDUFA6,CCDC9,KCNIP2,CTIF,AOX4,ZFP473,RBPMS,FHDC1,ATP9B,HAUS5,MYBPH,HMGXB3,TCF3,LST1,BSN,GRB10,TLR5,SETMAR,NR6A1,FNIP1,FAM25C,MGAT4B,CORO1C,MADCAM1,VASH1,TRIM7,ADAD1,2610507B11RIK,ARHGEF17,OLFR544,WNT5B,P…
TF	Factor: Sp1; motif: GGGGCGGGGT; match class: 0	TF:M00008_0	4.61e-08	7.3365	8348	3208	1396	EML4,TOB2,1600014C10RIK,TTI1,PIK3CD,NFE2,PUSL1,IRX1,PDCD2L,BZW1,EXOC7,SMARCAL1,PTPRN2,EPHX3,CDKN1C,LSM14A,STN1,SECISBP2L,PHETA2,IGFBP7,PRLHR,ADNP2,RAB20,PQLC1,DEFB30,BAIAP3,SRD5A3,RSPH3B,ATF5,AHR,NDUFA6,CCDC9,KCNIP2,CTIF,AOX4,ZFP473,RBPMS,FHDC1,ATP9B,HAUS5,MYBPH,HMGXB3,TCF3,LST1,BSN,GRB10,TLR5,SETMAR,NR6A1,FNIP1,FAM25C,MGAT4B,CORO1C,MADCAM1,VASH1,TRIM7,ADAD1,2610507B11RIK,ARHGEF17,OLFR544,WNT5B,P…
TF	Factor: KLF; motif: GGGNGGGG	TF:M07461	4.69e-08	7.32871	8495	3208	1418	EML4,C530008M17RIK,TOB2,ADGRF2,TLR6,RB1,CYP4A12B,PIK3CD,SMC1B,OLFR686,COIL,IRX1,AKR1E1,GM14496,BZW1,PABPN1L,PTPRN2,CDKN1C,FFAR2,SEC23B,TBRG1,BRD4,LDB3,PRLHR,MYL7,ADNP2,GAS2,RAB20,VARS,PQLC1,BAIAP3,TRIM58,RSPH6A,GUCA2A,ATF5,RBM47,ITFG2,AHR,KCNIP2,COL4A3,CEP135,SEPT3,CTIF,CASP14,ZFP473,ERMAP,RBPMS,MYBPH,TCF3,KCNH2,GRB10,SLC17A4,TLR5,SETMAR,BLVRA,NR6A1,FNIP1,FAM25C,MGAT4B,CORO1C,VASH1,SLC2A10,261050…
TF	Factor: KLF; motif: GGGNGGGG; match class: 0	TF:M07461_0	4.69e-08	7.32871	8495	3208	1418	EML4,C530008M17RIK,TOB2,ADGRF2,TLR6,RB1,CYP4A12B,PIK3CD,SMC1B,OLFR686,COIL,IRX1,AKR1E1,GM14496,BZW1,PABPN1L,PTPRN2,CDKN1C,FFAR2,SEC23B,TBRG1,BRD4,LDB3,PRLHR,MYL7,ADNP2,GAS2,RAB20,VARS,PQLC1,BAIAP3,TRIM58,RSPH6A,GUCA2A,ATF5,RBM47,ITFG2,AHR,KCNIP2,COL4A3,CEP135,SEPT3,CTIF,CASP14,ZFP473,ERMAP,RBPMS,MYBPH,TCF3,KCNH2,GRB10,SLC17A4,TLR5,SETMAR,BLVRA,NR6A1,FNIP1,FAM25C,MGAT4B,CORO1C,VASH1,SLC2A10,261050…
TF	Factor: MAZ; motif: GGGGAGGG; match class: 0	TF:M00649_0	5.34e-08	7.27218	8425	3208	1407	EML4,C530008M17RIK,TOB2,CAPN3,SMPD1,TLR6,TTI1,RB1,CYP4A12B,KCNG2,PIK3CD,SMC1B,AKR1E1,PABPN1L,PTPRN2,CDKN1C,LSM14A,ZFP24,SECISBP2L,PHETA2,LDB3,IGFBP7,GLIPR1L3,MYL7,ADNP2,GAS2,RAB20,PQLC1,DEFB30,SRD5A3,RSPH6A,MAMSTR,RBM47,OLFR551,ITFG2,PLA2G4D,CCDC9,KCNIP2,CCDC169,SEPT3,CTIF,JAKMIP1,SYNA,CASP14,ZFP473,ERMAP,RBPMS,FHDC1,SAMM50,KCNH2,LST1,BSN,PLPBP,MFAP1B,GRB10,CENPM,XDH,CORO1C,MADCAM1,VASH1,ADAD1,SL…
TF	Factor: MAZ; motif: GGGGAGGG	TF:M00649	5.34e-08	7.27218	8425	3208	1407	EML4,C530008M17RIK,TOB2,CAPN3,SMPD1,TLR6,TTI1,RB1,CYP4A12B,KCNG2,PIK3CD,SMC1B,AKR1E1,PABPN1L,PTPRN2,CDKN1C,LSM14A,ZFP24,SECISBP2L,PHETA2,LDB3,IGFBP7,GLIPR1L3,MYL7,ADNP2,GAS2,RAB20,PQLC1,DEFB30,SRD5A3,RSPH6A,MAMSTR,RBM47,OLFR551,ITFG2,PLA2G4D,CCDC9,KCNIP2,CCDC169,SEPT3,CTIF,JAKMIP1,SYNA,CASP14,ZFP473,ERMAP,RBPMS,FHDC1,SAMM50,KCNH2,LST1,BSN,PLPBP,MFAP1B,GRB10,CENPM,XDH,CORO1C,MADCAM1,VASH1,ADAD1,SL…
TF	Factor: FKLF; motif: BGGGNGGVMD; match class: 0	TF:M01837_0	6.16e-08	7.2106	4974	3208	878	EML4,C530008M17RIK,RB1,PIK3CD,NFE2,SMC1B,PLAGL1,PABPN1L,PTPRN2,CDKN1C,FFAR2,STN1,BRD4,RAB20,VARS,PQLC1,DEFB30,DCT,BAIAP3,RSPH6A,RBM47,ITFG2,CCDC169,ZFP473,ERMAP,RBPMS,ATP9B,HMGXB3,LST1,BSN,GRB10,CENPM,CCDC30,GPATCH1,MGAT4B,CORO1C,VASH1,ADAD1,DUT,CALCOCO2,APBB1,ADGRG1,MYO10,UBA5,CLMP,GFRA2,LIMS1,9030624G23RIK,WFIKKN2,DUSP27,BC048507,KCNA6,GMPR,SPAST,RAPGEFL1,HVCN1,ARID5A,ADGRA2,SMARCA2,CNTNAP5B,OC…
TF	Factor: FKLF; motif: BGGGNGGVMD	TF:M01837	6.16e-08	7.2106	4974	3208	878	EML4,C530008M17RIK,RB1,PIK3CD,NFE2,SMC1B,PLAGL1,PABPN1L,PTPRN2,CDKN1C,FFAR2,STN1,BRD4,RAB20,VARS,PQLC1,DEFB30,DCT,BAIAP3,RSPH6A,RBM47,ITFG2,CCDC169,ZFP473,ERMAP,RBPMS,ATP9B,HMGXB3,LST1,BSN,GRB10,CENPM,CCDC30,GPATCH1,MGAT4B,CORO1C,VASH1,ADAD1,DUT,CALCOCO2,APBB1,ADGRG1,MYO10,UBA5,CLMP,GFRA2,LIMS1,9030624G23RIK,WFIKKN2,DUSP27,BC048507,KCNA6,GMPR,SPAST,RAPGEFL1,HVCN1,ARID5A,ADGRA2,SMARCA2,CNTNAP5B,OC…
TF	Factor: NR1B2; motif: NTGACCY; match class: 0	TF:M02111_0	6.26e-08	7.2036	10231	3208	1675	EML4,FGGY,ADGRF2,IZUMO4,CAPN3,KCNG2,NFE2,SMC1B,OLFR686,A630089N07RIK,PFDN5,GM14496,PABPN1L,SMARCAL1,PTPRN2,CDKN1C,FFAR2,SEC23B,FAM83G,SCML4,STN1,SECISBP2L,CYP4F16,LDB3,PRLHR,MYL7,ADNP2,METTL14,VARS,PQLC1,TXK,BAIAP3,RSPH6A,GUCA2A,OSBPL3,MAMSTR,ATF5,RBM47,AHR,SLC5A1,NDUFA6,CCDC9,COL4A3,CEP135,SFTPC,CCDC169,SEPT3,JAKMIP1,SIGLEC15,BANF2,RBPMS,SAMM50,MYBPH,MFAP1B,GRB10,TLR5,BLVRA,NR6A1,FNIP1,FAM25C,MG…
TF	Factor: NR1B2; motif: NTGACCY	TF:M02111	6.26e-08	7.2036	10231	3208	1675	EML4,FGGY,ADGRF2,IZUMO4,CAPN3,KCNG2,NFE2,SMC1B,OLFR686,A630089N07RIK,PFDN5,GM14496,PABPN1L,SMARCAL1,PTPRN2,CDKN1C,FFAR2,SEC23B,FAM83G,SCML4,STN1,SECISBP2L,CYP4F16,LDB3,PRLHR,MYL7,ADNP2,METTL14,VARS,PQLC1,TXK,BAIAP3,RSPH6A,GUCA2A,OSBPL3,MAMSTR,ATF5,RBM47,AHR,SLC5A1,NDUFA6,CCDC9,COL4A3,CEP135,SFTPC,CCDC169,SEPT3,JAKMIP1,SIGLEC15,BANF2,RBPMS,SAMM50,MYBPH,MFAP1B,GRB10,TLR5,BLVRA,NR6A1,FNIP1,FAM25C,MG…
TF	Factor: MZF-1; motif: TGGGGAR; match class: 0	TF:M01733_0	6.66e-08	7.1765	10416	3208	1702	C530008M17RIK,FGGY,TOB2,1600014C10RIK,IZUMO4,CAPN3,TLR6,TTI1,RB1,CYP4A12B,PIK3CD,NFE2,OLFR686,A630089N07RIK,COIL,PUSL1,OLFR692,BZW1,PABPN1L,EXOC7,SMARCAL1,PTPRN2,FFAR2,SECISBP2L,CYP4F16,BRD4,PHETA2,LDB3,PRLHR,ADNP2,GAS2,RAB20,VARS,DCT,SCGB1B30,SRD5A3,GUCA2A,MAMSTR,NDUFA6,KCNIP2,COL4A3,SFTPC,SEPT3,CTIF,AOX4,SYNA,CASP14,MRGPRH,ZFP473,ERMAP,BANF2,HAUS5,SAMM50,TCF3,PLPBP,GRB10,TLR5,SETMAR,CENPM,ERICH…
TF	Factor: MZF-1; motif: TGGGGAR	TF:M01733	6.66e-08	7.1765	10416	3208	1702	C530008M17RIK,FGGY,TOB2,1600014C10RIK,IZUMO4,CAPN3,TLR6,TTI1,RB1,CYP4A12B,PIK3CD,NFE2,OLFR686,A630089N07RIK,COIL,PUSL1,OLFR692,BZW1,PABPN1L,EXOC7,SMARCAL1,PTPRN2,FFAR2,SECISBP2L,CYP4F16,BRD4,PHETA2,LDB3,PRLHR,ADNP2,GAS2,RAB20,VARS,DCT,SCGB1B30,SRD5A3,GUCA2A,MAMSTR,NDUFA6,KCNIP2,COL4A3,SFTPC,SEPT3,CTIF,AOX4,SYNA,CASP14,MRGPRH,ZFP473,ERMAP,BANF2,HAUS5,SAMM50,TCF3,PLPBP,GRB10,TLR5,SETMAR,CENPM,ERICH…
TF	Factor: ZF5; motif: GSGCGCGR; match class: 1	TF:M00716_1	8.33e-08	7.07929	12032	3208	1937	EML4,C530008M17RIK,FGGY,TOB2,1600014C10RIK,IZUMO4,SMPD1,TLR6,TTI1,RB1,KCNG2,PIK3CD,NFE2,SMC1B,COIL,PUSL1,PFDN5,IRX1,PDCD2L,PLAGL1,BZW1,EXOC7,PTPRN2,EPHX3,CDKN1C,LSM14A,FFAR2,SEC23B,FAM83G,ZFP24,SECISBP2L,TBRG1,BRD4,PHETA2,LDB3,IGFBP7,PRLHR,ADNP2,RAB20,METTL14,VARS,PQLC1,DEFB30,DCT,BAIAP3,TRIM58,SRD5A3,RSPH6A,MAMSTR,RSPH3B,ATF5,RBM47,AHR,PLA2G4D,NDUFA6,CCDC9,KCNIP2,COL4A3,CEP135,SEPT3,CTIF,SYNA,CA…
TF	Factor: Sp1; motif: NGGGGGCGGGGYN	TF:M00196	1.06e-07	6.97535	8783	3208	1458	EML4,C530008M17RIK,FGGY,TOB2,1600014C10RIK,IZUMO4,PIK3CD,NFE2,COIL,PUSL1,PFDN5,IRX1,PLAGL1,BZW1,EXOC7,SMARCAL1,PTPRN2,CDKN1C,LSM14A,FFAR2,FAM83G,SECISBP2L,CYP4F16,BRD4,PHETA2,LDB3,IGFBP7,PRLHR,MYL7,ADNP2,RAB20,METTL14,PQLC1,DEFB30,BAIAP3,SRD5A3,RSPH6A,MAMSTR,RSPH3B,ATF5,RBM47,AHR,NDUFA6,CCDC9,KCNIP2,AOX4,ZCCHC10,MRGPRH,RBPMS,FHDC1,ATP9B,HAUS5,HMGXB3,TCF3,KCNH2,BSN,PLPBP,GRB10,TLR5,SETMAR,CENPM,FN…
TF	Factor: Sp1; motif: NGGGGGCGGGGYN; match class: 0	TF:M00196_0	1.06e-07	6.97535	8783	3208	1458	EML4,C530008M17RIK,FGGY,TOB2,1600014C10RIK,IZUMO4,PIK3CD,NFE2,COIL,PUSL1,PFDN5,IRX1,PLAGL1,BZW1,EXOC7,SMARCAL1,PTPRN2,CDKN1C,LSM14A,FFAR2,FAM83G,SECISBP2L,CYP4F16,BRD4,PHETA2,LDB3,IGFBP7,PRLHR,MYL7,ADNP2,RAB20,METTL14,PQLC1,DEFB30,BAIAP3,SRD5A3,RSPH6A,MAMSTR,RSPH3B,ATF5,RBM47,AHR,NDUFA6,CCDC9,KCNIP2,AOX4,ZCCHC10,MRGPRH,RBPMS,FHDC1,ATP9B,HAUS5,HMGXB3,TCF3,KCNH2,BSN,PLPBP,GRB10,TLR5,SETMAR,CENPM,FN…
TF	Factor: GKLF; motif: NNNRNWGGGTGKGGC; match class: 0	TF:M10279_0	1.07e-07	6.97165	9313	3208	1537	EML4,C530008M17RIK,ADGRF2,IZUMO4,TTI1,RB1,PIK3CD,OLFR686,AKR1E1,BZW1,PABPN1L,PTPRN2,EPHX3,CDKN1C,FAM83G,STN1,CYP4F16,TBRG1,BRD4,PHETA2,LDB3,PRLHR,MYL7,ADNP2,RAB20,VARS,PQLC1,TXK,BAIAP3,SCGB1B30,OSBPL3,RSPH3B,ATF5,RBM47,ITFG2,AHR,SLC5A1,CCDC9,KCNIP2,COL4A3,SEPT3,COBL,CTIF,AOX4,ZCCHC10,CASP14,ERMAP,RBPMS,SAMM50,MYBPH,HMGXB3,TCF3,KCNH2,BSN,GRB10,SLC17A4,TLR5,CENPM,FNIP1,FAM25C,MGAT4B,CORO1C,MADCAM1,…
TF	Factor: GKLF; motif: NNNRNWGGGTGKGGC	TF:M10279	1.07e-07	6.97165	9313	3208	1537	EML4,C530008M17RIK,ADGRF2,IZUMO4,TTI1,RB1,PIK3CD,OLFR686,AKR1E1,BZW1,PABPN1L,PTPRN2,EPHX3,CDKN1C,FAM83G,STN1,CYP4F16,TBRG1,BRD4,PHETA2,LDB3,PRLHR,MYL7,ADNP2,RAB20,VARS,PQLC1,TXK,BAIAP3,SCGB1B30,OSBPL3,RSPH3B,ATF5,RBM47,ITFG2,AHR,SLC5A1,CCDC9,KCNIP2,COL4A3,SEPT3,COBL,CTIF,AOX4,ZCCHC10,CASP14,ERMAP,RBPMS,SAMM50,MYBPH,HMGXB3,TCF3,KCNH2,BSN,GRB10,SLC17A4,TLR5,CENPM,FNIP1,FAM25C,MGAT4B,CORO1C,MADCAM1,…
TF	Factor: MRF4; motif: CASCTGC; match class: 1	TF:M03831_1	1.21e-07	6.9163	2487	3208	477	OLFR675,SMC1B,ZFP982,PDCD2L,EPHX3,CDKN1C,FFAR2,FAM83G,MYL7,METTL14,DEFB30,MAMSTR,AHR,SLC5A1,KCNIP2,COL4A3,SFTPC,JAKMIP1,CASP14,MADCAM1,2610507B11RIK,WNT5B,PTGER4,SCX,2200002J24RIK,SULT2B1,RHCG,MTNR1B,TYMP,WFIKKN2,PCDHB1,OLFR677,TTC22,RBFA,HVCN1,MRPS24,KCNK12,SCIN,CDH5,TYRO3,GM19668,FGR,PPP1R35,TRIM21,UBE2G2,PDLIM2,RHOH,ZFP957,TNFRSF11A,CCDC81,TJP3,NEDD4L,WNT7A,PDZK1IP1,ETNK1,PDE9A,DOK7,PLXNB1,ADI…
TF	Factor: HTF4; motif: CASCTGB; match class: 1	TF:M02018_1	1.21e-07	6.9163	2487	3208	477	OLFR675,SMC1B,ZFP982,PDCD2L,EPHX3,CDKN1C,FFAR2,FAM83G,MYL7,METTL14,DEFB30,MAMSTR,AHR,SLC5A1,KCNIP2,COL4A3,SFTPC,JAKMIP1,CASP14,MADCAM1,2610507B11RIK,WNT5B,PTGER4,SCX,2200002J24RIK,SULT2B1,RHCG,MTNR1B,TYMP,WFIKKN2,PCDHB1,OLFR677,TTC22,RBFA,HVCN1,MRPS24,KCNK12,SCIN,CDH5,TYRO3,GM19668,FGR,PPP1R35,TRIM21,UBE2G2,PDLIM2,RHOH,ZFP957,TNFRSF11A,CCDC81,TJP3,NEDD4L,WNT7A,PDZK1IP1,ETNK1,PDE9A,DOK7,PLXNB1,ADI…
TF	Factor: myogenin; motif: CAGCTG	TF:M02101	1.38e-07	6.85978	13661	3208	2169	ADGRF2,IZUMO4,CAPN3,SMPD1,TLR6,RB1,OLFR681,BC051142,KCNG2,PIK3CD,NFE2,SMC1B,OLFR686,ZFP982,COIL,PUSL1,PFDN5,IRX1,AKR1E1,GM14496,PABPN1L,EXOC7,SMARCAL1,PTPRN2,EPHX3,CDKN1C,FFAR2,FAM83G,ZFP24,STN1,SECISBP2L,BRD4,PHETA2,LDB3,IGFBP7,PRLHR,GLIPR1L3,MYL7,ADNP2,GAS2,VARS,PQLC1,4933421I07RIK,GM2237,TRIM58,SRD5A3,RSPH6A,GUCA2A,OSBPL3,MAMSTR,RSPH3B,ATF5,RBM47,AHR,SLC5A1,PLA2G4D,KCNIP2,COL4A3,CEP135,SFTPC,S…
TF	Factor: myogenin; motif: CAGCTG; match class: 0	TF:M02101_0	1.38e-07	6.85978	13661	3208	2169	ADGRF2,IZUMO4,CAPN3,SMPD1,TLR6,RB1,OLFR681,BC051142,KCNG2,PIK3CD,NFE2,SMC1B,OLFR686,ZFP982,COIL,PUSL1,PFDN5,IRX1,AKR1E1,GM14496,PABPN1L,EXOC7,SMARCAL1,PTPRN2,EPHX3,CDKN1C,FFAR2,FAM83G,ZFP24,STN1,SECISBP2L,BRD4,PHETA2,LDB3,IGFBP7,PRLHR,GLIPR1L3,MYL7,ADNP2,GAS2,VARS,PQLC1,4933421I07RIK,GM2237,TRIM58,SRD5A3,RSPH6A,GUCA2A,OSBPL3,MAMSTR,RSPH3B,ATF5,RBM47,AHR,SLC5A1,PLA2G4D,KCNIP2,COL4A3,CEP135,SFTPC,S…
TF	Factor: myogenin; motif: CAGCTG; match class: 1	TF:M02101_1	1.38e-07	6.85978	13661	3208	2169	ADGRF2,IZUMO4,CAPN3,SMPD1,TLR6,RB1,OLFR681,BC051142,KCNG2,PIK3CD,NFE2,SMC1B,OLFR686,ZFP982,COIL,PUSL1,PFDN5,IRX1,AKR1E1,GM14496,PABPN1L,EXOC7,SMARCAL1,PTPRN2,EPHX3,CDKN1C,FFAR2,FAM83G,ZFP24,STN1,SECISBP2L,BRD4,PHETA2,LDB3,IGFBP7,PRLHR,GLIPR1L3,MYL7,ADNP2,GAS2,VARS,PQLC1,4933421I07RIK,GM2237,TRIM58,SRD5A3,RSPH6A,GUCA2A,OSBPL3,MAMSTR,RSPH3B,ATF5,RBM47,AHR,SLC5A1,PLA2G4D,KCNIP2,COL4A3,CEP135,SFTPC,S…
TF	Factor: SREBP-2; motif: NNGYCACNNSMN	TF:M01177	1.45e-07	6.83945	7687	3208	1292	EML4,C530008M17RIK,1600014C10RIK,ADGRF2,TTI1,RB1,KCNG2,PIK3CD,NFE2,SMC1B,COIL,PUSL1,OLFR692,IRX1,BZW1,PABPN1L,EXOC7,PTPRN2,CDKN1C,FFAR2,FAM83G,STN1,SECISBP2L,CYP4F16,PRLHR,GLIPR1L3,VARS,TXK,DEFB30,DCT,BAIAP3,TRIM58,SCGB1B30,GUCA2A,MAMSTR,ATF5,RBM47,AHR,NDUFA6,COL4A3,SFTPC,SEPT3,JAKMIP1,ZCCHC10,MRGPRH,LTBP1,RBPMS,FHDC1,HMGXB3,TCF3,KCNH2,BSN,GRB10,BLVRA,FNIP1,CORO1C,MADCAM1,GM37013,TRIM7,SLC2A10,OL…
TF	Factor: SREBP-2; motif: NNGYCACNNSMN; match class: 0	TF:M01177_0	1.45e-07	6.83945	7687	3208	1292	EML4,C530008M17RIK,1600014C10RIK,ADGRF2,TTI1,RB1,KCNG2,PIK3CD,NFE2,SMC1B,COIL,PUSL1,OLFR692,IRX1,BZW1,PABPN1L,EXOC7,PTPRN2,CDKN1C,FFAR2,FAM83G,STN1,SECISBP2L,CYP4F16,PRLHR,GLIPR1L3,VARS,TXK,DEFB30,DCT,BAIAP3,TRIM58,SCGB1B30,GUCA2A,MAMSTR,ATF5,RBM47,AHR,NDUFA6,COL4A3,SFTPC,SEPT3,JAKMIP1,ZCCHC10,MRGPRH,LTBP1,RBPMS,FHDC1,HMGXB3,TCF3,KCNH2,BSN,GRB10,BLVRA,FNIP1,CORO1C,MADCAM1,GM37013,TRIM7,SLC2A10,OL…
TF	Factor: WT1; motif: NNGGGNGGGSGN; match class: 0	TF:M07436_0	1.62e-07	6.79155	7485	3208	1261	EML4,TOB2,SMPD1,TLR6,CYP4A12B,PIK3CD,SMC1B,COIL,IRX1,AKR1E1,PLAGL1,BZW1,PABPN1L,EPHX3,CDKN1C,FFAR2,SEC23B,FAM83G,SECISBP2L,BRD4,MYL7,ADNP2,RAB20,DEFB30,DCT,BAIAP3,TRIM58,SRD5A3,RSPH6A,GUCA2A,ATF5,ITFG2,CCDC9,KCNIP2,COL4A3,CEP135,CCDC169,MRGPRH,BANF2,RBPMS,ATP9B,TCF3,KCNH2,LST1,BSN,SETMAR,CENPM,BLVRA,CCDC30,FAM25C,GPATCH1,MGAT4B,CORO1C,SLC2A10,2610507B11RIK,ARHGEF17,DUT,APBB1,L3MBTL1,ADGRG1,CAVIN3…
TF	Factor: WT1; motif: NNGGGNGGGSGN	TF:M07436	1.62e-07	6.79155	7485	3208	1261	EML4,TOB2,SMPD1,TLR6,CYP4A12B,PIK3CD,SMC1B,COIL,IRX1,AKR1E1,PLAGL1,BZW1,PABPN1L,EPHX3,CDKN1C,FFAR2,SEC23B,FAM83G,SECISBP2L,BRD4,MYL7,ADNP2,RAB20,DEFB30,DCT,BAIAP3,TRIM58,SRD5A3,RSPH6A,GUCA2A,ATF5,ITFG2,CCDC9,KCNIP2,COL4A3,CEP135,CCDC169,MRGPRH,BANF2,RBPMS,ATP9B,TCF3,KCNH2,LST1,BSN,SETMAR,CENPM,BLVRA,CCDC30,FAM25C,GPATCH1,MGAT4B,CORO1C,SLC2A10,2610507B11RIK,ARHGEF17,DUT,APBB1,L3MBTL1,ADGRG1,CAVIN3…
TF	Factor: XBP-1; motif: WNNGMCACGTC; match class: 0	TF:M01770_0	1.81e-07	6.74181	10572	3208	1721	EML4,TOB2,CAPN3,TTI1,RB1,KCNG2,PIK3CD,OLFR686,A630089N07RIK,COIL,PUSL1,PFDN5,PLAGL1,PABPN1L,EXOC7,PTPRN2,EPHX3,CDKN1C,LSM14A,SEC23B,FAM83G,ZFP24,STN1,TBRG1,PHETA2,LDB3,IGFBP7,PRLHR,GLIPR1L3,MYL7,ADNP2,METTL14,TXK,TRIM58,SCGB1B30,RSPH3B,ATF5,RBM47,ITFG2,SLC5A1,NDUFA6,CCDC9,CCDC169,COBL,CTIF,JAKMIP1,SYNA,ZFP473,ERMAP,BANF2,LTBP1,RBPMS,FHDC1,ATP9B,HAUS5,MYBPH,TCF3,KCNH2,MFAP1B,GRB10,TLR5,CENPM,FNIP1…
TF	Factor: XBP-1; motif: WNNGMCACGTC	TF:M01770	1.81e-07	6.74181	10572	3208	1721	EML4,TOB2,CAPN3,TTI1,RB1,KCNG2,PIK3CD,OLFR686,A630089N07RIK,COIL,PUSL1,PFDN5,PLAGL1,PABPN1L,EXOC7,PTPRN2,EPHX3,CDKN1C,LSM14A,SEC23B,FAM83G,ZFP24,STN1,TBRG1,PHETA2,LDB3,IGFBP7,PRLHR,GLIPR1L3,MYL7,ADNP2,METTL14,TXK,TRIM58,SCGB1B30,RSPH3B,ATF5,RBM47,ITFG2,SLC5A1,NDUFA6,CCDC9,CCDC169,COBL,CTIF,JAKMIP1,SYNA,ZFP473,ERMAP,BANF2,LTBP1,RBPMS,FHDC1,ATP9B,HAUS5,MYBPH,TCF3,KCNH2,MFAP1B,GRB10,TLR5,CENPM,FNIP1…
TF	Factor: Lyl-1; motif: NCAKCTGYTNYCNN; match class: 1	TF:M10285_1	2.18e-07	6.66148	8348	3208	1390	IZUMO4,CAPN3,RB1,OLFR681,BC051142,KCNG2,PIK3CD,NFE2,OLFR686,PFDN5,GM14496,PABPN1L,SMARCAL1,EPHX3,CDKN1C,FFAR2,FAM83G,TBRG1,PHETA2,LDB3,GAS2,VARS,PQLC1,4933421I07RIK,DEFB30,SRD5A3,RSPH6A,GUCA2A,OSBPL3,RBM47,AHR,SLC5A1,PLA2G4D,KCNIP2,COL4A3,CEP135,SEPT3,COBL,CTIF,JAKMIP1,AOX4,SIGLEC15,MRGPRH,LTBP1,ATP9B,HAUS5,MYBPH,LST1,MFAP1B,SLC17A4,BLVRA,XDH,FNIP1,OLFR683,OLFR142,VASH1,LPAR6,TRIM7,WNT5B,KRTCAP3,…
TF	Factor: E47; motif: RCAGGTGY; match class: 0	TF:M07477_0	2.34e-07	6.63135	4278	3208	764	OLFR675,TLR6,BC051142,PDCD2L,PABPN1L,EPHX3,CDKN1C,SEC23B,ZFP24,TBRG1,IGFBP7,PRLHR,METTL14,SCGB1B30,OSBPL3,MAMSTR,ATF5,RBM47,AHR,SLC5A1,NDUFA6,KCNIP2,COL4A3,SFTPC,JAKMIP1,AOX4,SYNA,CASP14,BANF2,MYBPH,XDH,TRIM7,2610507B11RIK,OLFR544,OLFR212,WNT5B,APBB1,KEAP1,ADGRG1,SCX,2200002J24RIK,SULT2B1,PRR23A2,AJM1,CAAP1,MTNR1B,TYMP,9030624G23RIK,WFIKKN2,PRR23A3,SPAST,GM4969,TTC22,RBFA,HVCN1,MRPS24,KCNK12,SCIN…
TF	Factor: E47; motif: RCAGGTGY	TF:M07477	2.34e-07	6.63135	4278	3208	764	OLFR675,TLR6,BC051142,PDCD2L,PABPN1L,EPHX3,CDKN1C,SEC23B,ZFP24,TBRG1,IGFBP7,PRLHR,METTL14,SCGB1B30,OSBPL3,MAMSTR,ATF5,RBM47,AHR,SLC5A1,NDUFA6,KCNIP2,COL4A3,SFTPC,JAKMIP1,AOX4,SYNA,CASP14,BANF2,MYBPH,XDH,TRIM7,2610507B11RIK,OLFR544,OLFR212,WNT5B,APBB1,KEAP1,ADGRG1,SCX,2200002J24RIK,SULT2B1,PRR23A2,AJM1,CAAP1,MTNR1B,TYMP,9030624G23RIK,WFIKKN2,PRR23A3,SPAST,GM4969,TTC22,RBFA,HVCN1,MRPS24,KCNK12,SCIN…
TF	Factor: Pax-5; motif: BCNNNRNGCANBGNTGNRTAGCSGCHNB; match class: 0	TF:M00143_0	2.46e-07	6.60829	10853	3208	1761	EML4,FGGY,OLFR675,IZUMO4,SMPD1,TLR6,CYP4A12B,NFE2,COIL,PUSL1,OLFR692,IRX1,PDCD2L,PLAGL1,BZW1,PABPN1L,PTPRN2,EPHX3,CDKN1C,FFAR2,SEC23B,FAM83G,ZFP24,CYP4F16,PHETA2,LDB3,IGFBP7,ADNP2,GAS2,RAB20,VARS,PQLC1,DEFB30,DCT,BAIAP3,GM2237,TRIM58,SRD5A3,RSPH6A,GUCA2A,MAMSTR,RSPH3B,ATF5,OLFR551,SLC5A1,NDUFA6,KCNIP2,COL4A3,CEP135,COBL,CTIF,JAKMIP1,AOX4,SYNA,CASP14,MRGPRH,ZFP473,ERMAP,RBPMS,FHDC1,ATP9B,SAMM50,MY…
TF	Factor: Pax-5; motif: BCNNNRNGCANBGNTGNRTAGCSGCHNB	TF:M00143	2.46e-07	6.60829	10853	3208	1761	EML4,FGGY,OLFR675,IZUMO4,SMPD1,TLR6,CYP4A12B,NFE2,COIL,PUSL1,OLFR692,IRX1,PDCD2L,PLAGL1,BZW1,PABPN1L,PTPRN2,EPHX3,CDKN1C,FFAR2,SEC23B,FAM83G,ZFP24,CYP4F16,PHETA2,LDB3,IGFBP7,ADNP2,GAS2,RAB20,VARS,PQLC1,DEFB30,DCT,BAIAP3,GM2237,TRIM58,SRD5A3,RSPH6A,GUCA2A,MAMSTR,RSPH3B,ATF5,OLFR551,SLC5A1,NDUFA6,KCNIP2,COL4A3,CEP135,COBL,CTIF,JAKMIP1,AOX4,SYNA,CASP14,MRGPRH,ZFP473,ERMAP,RBPMS,FHDC1,ATP9B,SAMM50,MY…
TF	Factor: Sp1; motif: GGGGCGGGGC	TF:M00931	2.62e-07	6.58229	8653	3208	1435	EML4,C530008M17RIK,FGGY,TOB2,1600014C10RIK,IZUMO4,PIK3CD,NFE2,PUSL1,IRX1,PLAGL1,BZW1,EXOC7,SMARCAL1,PTPRN2,CDKN1C,LSM14A,FFAR2,FAM83G,SECISBP2L,CYP4F16,BRD4,PHETA2,LDB3,IGFBP7,MYL7,ADNP2,RAB20,PQLC1,DEFB30,BAIAP3,SRD5A3,RSPH3B,ATF5,RBM47,AHR,NDUFA6,CCDC9,KCNIP2,AOX4,ZCCHC10,MRGPRH,RBPMS,FHDC1,ATP9B,HAUS5,HMGXB3,TCF3,KCNH2,BSN,PLPBP,GRB10,TLR5,SETMAR,CENPM,FNIP1,FAM25C,MGAT4B,CORO1C,MADCAM1,VASH1,…
TF	Factor: Sp1; motif: GGGGCGGGGC; match class: 0	TF:M00931_0	2.62e-07	6.58229	8653	3208	1435	EML4,C530008M17RIK,FGGY,TOB2,1600014C10RIK,IZUMO4,PIK3CD,NFE2,PUSL1,IRX1,PLAGL1,BZW1,EXOC7,SMARCAL1,PTPRN2,CDKN1C,LSM14A,FFAR2,FAM83G,SECISBP2L,CYP4F16,BRD4,PHETA2,LDB3,IGFBP7,MYL7,ADNP2,RAB20,PQLC1,DEFB30,BAIAP3,SRD5A3,RSPH3B,ATF5,RBM47,AHR,NDUFA6,CCDC9,KCNIP2,AOX4,ZCCHC10,MRGPRH,RBPMS,FHDC1,ATP9B,HAUS5,HMGXB3,TCF3,KCNH2,BSN,PLPBP,GRB10,TLR5,SETMAR,CENPM,FNIP1,FAM25C,MGAT4B,CORO1C,MADCAM1,VASH1,…
TF	Factor: CP2/LBP-1c/LSF; motif: GCTGGNTNGNNCYNG	TF:M00947	3.59e-07	6.44487	8628	3208	1430	IZUMO4,CAPN3,SMPD1,OLFR681,KCNG2,PIK3CD,SMC1B,A630089N07RIK,PUSL1,OLFR692,PFDN5,IRX1,AKR1E1,PLAGL1,PABPN1L,FFAR2,SEC23B,ZFP24,SCML4,STN1,CYP4F16,TBRG1,BRD4,PHETA2,IGFBP7,MYL7,ADNP2,TXK,SCGB1B30,SRD5A3,GUCA2A,OSBPL3,ITFG2,SLC5A1,KCNIP2,CEP135,SEPT3,CTIF,JAKMIP1,AOX4,SYNA,ZFP473,BANF2,RBPMS,FHDC1,ATP9B,MYBPH,TCF3,KCNH2,MFAP1B,TLR5,ERICH3,FAM25C,GPATCH1,CORO1C,MADCAM1,GM37013,TRIM7,SLC2A10,2610507B1…
TF	Factor: CP2/LBP-1c/LSF; motif: GCTGGNTNGNNCYNG; match class: 0	TF:M00947_0	3.59e-07	6.44487	8628	3208	1430	IZUMO4,CAPN3,SMPD1,OLFR681,KCNG2,PIK3CD,SMC1B,A630089N07RIK,PUSL1,OLFR692,PFDN5,IRX1,AKR1E1,PLAGL1,PABPN1L,FFAR2,SEC23B,ZFP24,SCML4,STN1,CYP4F16,TBRG1,BRD4,PHETA2,IGFBP7,MYL7,ADNP2,TXK,SCGB1B30,SRD5A3,GUCA2A,OSBPL3,ITFG2,SLC5A1,KCNIP2,CEP135,SEPT3,CTIF,JAKMIP1,AOX4,SYNA,ZFP473,BANF2,RBPMS,FHDC1,ATP9B,MYBPH,TCF3,KCNH2,MFAP1B,TLR5,ERICH3,FAM25C,GPATCH1,CORO1C,MADCAM1,GM37013,TRIM7,SLC2A10,2610507B1…
TF	Factor: AP-2gamma; motif: GCCYNNGGS	TF:M00470	4e-07	6.39749	7001	3208	1184	C530008M17RIK,IZUMO4,CAPN3,SMPD1,RB1,KCNG2,PIK3CD,NFE2,SMC1B,OLFR686,A630089N07RIK,COIL,IRX1,BZW1,PTPRN2,CDKN1C,LSM14A,FAM83G,SECISBP2L,BRD4,PHETA2,LDB3,IGFBP7,PRLHR,ADNP2,VARS,PQLC1,BAIAP3,SRD5A3,GUCA2A,RSPH3B,ATF5,AHR,NDUFA6,CEP135,SFTPC,CTIF,RBPMS,FHDC1,ATP9B,HAUS5,HMGXB3,TCF3,GRB10,TLR5,FNIP1,FAM25C,MGAT4B,CORO1C,MADCAM1,VASH1,PLAA,TRIM7,SLC2A10,ARHGEF17,OLFR212,WNT5B,CYP4A32,KRTCAP3,CCDC170,…
TF	Factor: AP-2gamma; motif: GCCYNNGGS; match class: 0	TF:M00470_0	4e-07	6.39749	7001	3208	1184	C530008M17RIK,IZUMO4,CAPN3,SMPD1,RB1,KCNG2,PIK3CD,NFE2,SMC1B,OLFR686,A630089N07RIK,COIL,IRX1,BZW1,PTPRN2,CDKN1C,LSM14A,FAM83G,SECISBP2L,BRD4,PHETA2,LDB3,IGFBP7,PRLHR,ADNP2,VARS,PQLC1,BAIAP3,SRD5A3,GUCA2A,RSPH3B,ATF5,AHR,NDUFA6,CEP135,SFTPC,CTIF,RBPMS,FHDC1,ATP9B,HAUS5,HMGXB3,TCF3,GRB10,TLR5,FNIP1,FAM25C,MGAT4B,CORO1C,MADCAM1,VASH1,PLAA,TRIM7,SLC2A10,ARHGEF17,OLFR212,WNT5B,CYP4A32,KRTCAP3,CCDC170,…
TF	Factor: myogenin; motif: RGCAGSTG; match class: 0	TF:M00712_0	4.21e-07	6.37547	6681	3208	1135	OLFR675,TLR6,BC051142,NFE2,ZFP982,COIL,PUSL1,OLFR692,PDCD2L,PABPN1L,PTPRN2,EPHX3,FFAR2,ZFP24,TBRG1,LDB3,IGFBP7,GLIPR1L3,MYL7,ADNP2,GAS2,METTL14,VARS,DEFB30,TRIM58,SCGB1B30,RSPH6A,OSBPL3,MAMSTR,RBM47,SLC5A1,NDUFA6,KCNIP2,COL4A3,CEP135,SFTPC,CCDC169,SEPT3,SIGLEC15,CASP14,BANF2,LTBP1,FHDC1,HAUS5,MYBPH,LST1,BSN,MFAP1B,TLR5,XDH,CORO1C,MADCAM1,TRIM7,ADAD1,SLC2A10,WNT5B,CYP4A32,KRTCAP3,CCDC170,APBB1,ADG…
TF	Factor: myogenin; motif: RGCAGSTG	TF:M00712	4.21e-07	6.37547	6681	3208	1135	OLFR675,TLR6,BC051142,NFE2,ZFP982,COIL,PUSL1,OLFR692,PDCD2L,PABPN1L,PTPRN2,EPHX3,FFAR2,ZFP24,TBRG1,LDB3,IGFBP7,GLIPR1L3,MYL7,ADNP2,GAS2,METTL14,VARS,DEFB30,TRIM58,SCGB1B30,RSPH6A,OSBPL3,MAMSTR,RBM47,SLC5A1,NDUFA6,KCNIP2,COL4A3,CEP135,SFTPC,CCDC169,SEPT3,SIGLEC15,CASP14,BANF2,LTBP1,FHDC1,HAUS5,MYBPH,LST1,BSN,MFAP1B,TLR5,XDH,CORO1C,MADCAM1,TRIM7,ADAD1,SLC2A10,WNT5B,CYP4A32,KRTCAP3,CCDC170,APBB1,ADG…
TF	Factor: Zic1; motif: NNCCCCCGGGGGGG; match class: 1	TF:M02835_1	4.31e-07	6.36537	6590	3208	1121	TOB2,TTI1,RB1,COIL,IRX1,PDCD2L,PLAGL1,PABPN1L,CDKN1C,FAM83G,SECISBP2L,BRD4,PHETA2,LDB3,IGFBP7,ADNP2,VARS,PQLC1,BAIAP3,TRIM58,SRD5A3,ATF5,KCNIP2,CEP135,SYNA,RBPMS,ATP9B,HAUS5,SAMM50,TCF3,KCNH2,GRB10,SETMAR,CENPM,FNIP1,FAM25C,MGAT4B,CORO1C,MADCAM1,LPAR6,TRIM7,ADAD1,ARHGEF17,WNT5B,PTGER4,DUT,KRTCAP3,SH2D3C,KEAP1,CAVIN3,OLFR651,LYVE1,SCX,MYO10,CYP11A1,SLC7A13,KCNIP3,AMN,EXOSC6,CLMP,MTNR1B,RAB39B,GALN…
TF	Factor: Tfap2a; motif: TGCCCYNRGGGCA	TF:M04157	5.68e-07	6.24531	8647	3208	1431	C530008M17RIK,ADGRF2,IZUMO4,SMPD1,RB1,OLFR681,PIK3CD,SMC1B,OLFR692,PFDN5,IRX1,PDCD2L,PLAGL1,BZW1,PABPN1L,EXOC7,CDKN1C,LSM14A,SEC23B,FAM83G,ZFP24,TBRG1,BRD4,PHETA2,LDB3,IGFBP7,PRLHR,ADNP2,VARS,PQLC1,DEFB30,BAIAP3,SRD5A3,MAMSTR,RSPH3B,CCDC9,CEP135,SFTPC,CCDC169,JAKMIP1,ZCCHC10,FHDC1,SAMM50,MYBPH,HMGXB3,TCF3,KCNH2,BSN,PLPBP,TLR5,SETMAR,NR6A1,FNIP1,MGAT4B,MADCAM1,VASH1,PLAA,TRIM7,SLC2A10,2610507B11RI…
TF	Factor: Tfap2a; motif: TGCCCYNRGGGCA; match class: 0	TF:M04157_0	5.68e-07	6.24531	8647	3208	1431	C530008M17RIK,ADGRF2,IZUMO4,SMPD1,RB1,OLFR681,PIK3CD,SMC1B,OLFR692,PFDN5,IRX1,PDCD2L,PLAGL1,BZW1,PABPN1L,EXOC7,CDKN1C,LSM14A,SEC23B,FAM83G,ZFP24,TBRG1,BRD4,PHETA2,LDB3,IGFBP7,PRLHR,ADNP2,VARS,PQLC1,DEFB30,BAIAP3,SRD5A3,MAMSTR,RSPH3B,CCDC9,CEP135,SFTPC,CCDC169,JAKMIP1,ZCCHC10,FHDC1,SAMM50,MYBPH,HMGXB3,TCF3,KCNH2,BSN,PLPBP,TLR5,SETMAR,NR6A1,FNIP1,MGAT4B,MADCAM1,VASH1,PLAA,TRIM7,SLC2A10,2610507B11RI…
TF	Factor: HDAC1; motif: KGCARGGTC; match class: 1	TF:M07041_1	6.17e-07	6.2097	4993	3208	873	EML4,1600014C10RIK,IZUMO4,RB1,SMC1B,PTPRN2,EPHX3,CDKN1C,SECISBP2L,LDB3,ADNP2,VARS,BAIAP3,SCGB1B30,RSPH6A,MAMSTR,ATF5,RBM47,OLFR551,CEP135,SFTPC,CCDC169,SEPT3,CTIF,SIGLEC15,HAUS5,MYBPH,HMGXB3,OLFR683,FAM25C,GPATCH1,CORO1C,MADCAM1,TRIM7,ADAD1,SLC2A10,2610507B11RIK,OLFR212,DUT,SH2D3C,APBB1,L3MBTL1,ADGRG1,CAVIN3,SCX,POTEG,SULT2B1,UBA5,TRPM8,PRR23A2,KCNIP3,EXOSC6,AJM1,MAGEA2,R3HCC1,TMEM165,WFIKKN2,ASI…
TF	Factor: PUR1; motif: GGGNCAGNN; match class: 1	TF:M01721_1	7.9e-07	6.10244	1833	3208	363	PIK3CD,IRX1,CDKN1C,FFAR2,FAM83G,IGFBP7,GAS2,RAB20,SRD5A3,CCDC9,KCNIP2,SIGLEC15,RBPMS,MYBPH,KCNH2,BSN,TLR5,SETMAR,MGAT4B,MADCAM1,ARHGEF17,DUT,KRTCAP3,KEAP1,SCX,RPL3L,R3HCC1,GP1BB,FTMT,PTPRF,CDH5,NASP,LMCD1,FGR,TINAGL1,ADGRF5,BDKRB2,SYCN,ANO6,ECHDC3,PDLIM2,URAH,VWA7,SGCA,TMEM235,TRIL,PHOSPHO1,GOT1L1,ARHGAP33OS,9430015G10RIK,CHRNE,SCAF4,LSP1,EPN1,OXCT2A,P2RX1,BMPR1B,SIPA1L1,FXYD1,EEF2KMT,TRIM45,ABHD…
TF	Factor: MRF4; motif: CASCTGC	TF:M03831	9.12e-07	6.03986	9102	3208	1497	C530008M17RIK,OLFR675,TLR6,OLFR681,BC051142,NFE2,SMC1B,ZFP982,COIL,OLFR692,PDCD2L,PABPN1L,EXOC7,EPHX3,CDKN1C,FFAR2,SEC23B,FAM83G,ZFP24,TBRG1,IGFBP7,PRLHR,MYL7,RAB20,METTL14,DEFB30,SCGB1B30,OSBPL3,MAMSTR,RSPH3B,ATF5,RBM47,AHR,SLC5A1,NDUFA6,KCNIP2,COL4A3,SFTPC,CCDC169,JAKMIP1,AOX4,SYNA,SIGLEC15,CASP14,BANF2,HAUS5,MYBPH,TCF3,LST1,MFAP1B,TLR5,SETMAR,XDH,CORO1C,MADCAM1,TRIM7,ADAD1,2610507B11RIK,OLFR54…
TF	Factor: HTF4; motif: CASCTGB; match class: 0	TF:M02018_0	9.12e-07	6.03986	9102	3208	1497	C530008M17RIK,OLFR675,TLR6,OLFR681,BC051142,NFE2,SMC1B,ZFP982,COIL,OLFR692,PDCD2L,PABPN1L,EXOC7,EPHX3,CDKN1C,FFAR2,SEC23B,FAM83G,ZFP24,TBRG1,IGFBP7,PRLHR,MYL7,RAB20,METTL14,DEFB30,SCGB1B30,OSBPL3,MAMSTR,RSPH3B,ATF5,RBM47,AHR,SLC5A1,NDUFA6,KCNIP2,COL4A3,SFTPC,CCDC169,JAKMIP1,AOX4,SYNA,SIGLEC15,CASP14,BANF2,HAUS5,MYBPH,TCF3,LST1,MFAP1B,TLR5,SETMAR,XDH,CORO1C,MADCAM1,TRIM7,ADAD1,2610507B11RIK,OLFR54…
TF	Factor: MRF4; motif: CASCTGC; match class: 0	TF:M03831_0	9.12e-07	6.03986	9102	3208	1497	C530008M17RIK,OLFR675,TLR6,OLFR681,BC051142,NFE2,SMC1B,ZFP982,COIL,OLFR692,PDCD2L,PABPN1L,EXOC7,EPHX3,CDKN1C,FFAR2,SEC23B,FAM83G,ZFP24,TBRG1,IGFBP7,PRLHR,MYL7,RAB20,METTL14,DEFB30,SCGB1B30,OSBPL3,MAMSTR,RSPH3B,ATF5,RBM47,AHR,SLC5A1,NDUFA6,KCNIP2,COL4A3,SFTPC,CCDC169,JAKMIP1,AOX4,SYNA,SIGLEC15,CASP14,BANF2,HAUS5,MYBPH,TCF3,LST1,MFAP1B,TLR5,SETMAR,XDH,CORO1C,MADCAM1,TRIM7,ADAD1,2610507B11RIK,OLFR54…
TF	Factor: HTF4; motif: CASCTGB	TF:M02018	9.12e-07	6.03986	9102	3208	1497	C530008M17RIK,OLFR675,TLR6,OLFR681,BC051142,NFE2,SMC1B,ZFP982,COIL,OLFR692,PDCD2L,PABPN1L,EXOC7,EPHX3,CDKN1C,FFAR2,SEC23B,FAM83G,ZFP24,TBRG1,IGFBP7,PRLHR,MYL7,RAB20,METTL14,DEFB30,SCGB1B30,OSBPL3,MAMSTR,RSPH3B,ATF5,RBM47,AHR,SLC5A1,NDUFA6,KCNIP2,COL4A3,SFTPC,CCDC169,JAKMIP1,AOX4,SYNA,SIGLEC15,CASP14,BANF2,HAUS5,MYBPH,TCF3,LST1,MFAP1B,TLR5,SETMAR,XDH,CORO1C,MADCAM1,TRIM7,ADAD1,2610507B11RIK,OLFR54…
TF	Factor: E2F-1; motif: GNGGGCGGGRMN; match class: 1	TF:M10209_1	1.04652e-06	5.98025	10600	3208	1718	EML4,C530008M17RIK,TOB2,1600014C10RIK,IZUMO4,SMPD1,TTI1,RB1,KCNG2,PIK3CD,NFE2,COIL,PUSL1,PFDN5,IRX1,PDCD2L,PLAGL1,BZW1,EXOC7,SMARCAL1,PTPRN2,CDKN1C,LSM14A,FFAR2,FAM83G,ZFP24,STN1,SECISBP2L,CYP4F16,BRD4,PHETA2,LDB3,IGFBP7,PRLHR,MYL7,ADNP2,RAB20,METTL14,VARS,PQLC1,DEFB30,BAIAP3,SCGB1B30,SRD5A3,RSPH6A,RSPH3B,ATF5,RBM47,AHR,CCDC9,KCNIP2,CEP135,SEPT3,CTIF,ZCCHC10,ZFP473,RBPMS,FHDC1,ATP9B,HAUS5,HMGXB3,…
TF	Factor: Pax-5; motif: BCNNNRNGCANBGNTGNRTAGCSGCHNB; match class: 1	TF:M00143_1	1.36414e-06	5.86514	3993	3208	713	FGGY,SMPD1,PUSL1,BZW1,PABPN1L,PTPRN2,EPHX3,FFAR2,FAM83G,GAS2,RAB20,VARS,DCT,RSPH6A,GUCA2A,NDUFA6,CEP135,COBL,AOX4,SYNA,CASP14,RBPMS,FHDC1,ATP9B,BSN,MGAT4B,ADAD1,SLC2A10,ARHGEF17,KRTCAP3,CCDC170,CAVIN3,MYO10,AMN,CLMP,MTNR1B,VANGL1,TMEM165,GFRA2,GALNT14,9030624G23RIK,ASIC3,4931440F15RIK,RBFA,RAPGEFL1,NASP,LDOC1,GM19668,4933428G20RIK,PSMB1,RHOBTB3,RINL,ANO6,CEP290,ECHDC3,MYO5B,PDLIM2,HSF4,CD247,AMFR…
TF	Factor: Zfp740; motif: NNNCCCCCCCCMNNNN; match class: 0	TF:M02834_0	1.61922e-06	5.79069	5208	3208	903	EML4,TOB2,TLR6,TTI1,BC051142,NFE2,SMC1B,IRX1,AKR1E1,PLAGL1,EPHX3,CDKN1C,BRD4,ADNP2,4933421I07RIK,DEFB30,DCT,GUCA2A,ATF5,RBM47,OLFR551,ITFG2,CCDC169,CTIF,BANF2,RBPMS,ATP9B,MYBPH,TCF3,KCNH2,LST1,BSN,GRB10,SETMAR,CENPM,BLVRA,CCDC30,FAM25C,GPATCH1,LPAR6,SLC2A10,ARHGEF17,DUT,APBB1,KEAP1,OLFR651,PNMA1,CYP11A1,TSPO,ST8SIA3,SULT2B1,UBA5,AMN,RHCG,CD177,MTNR1B,SGO2B,LIMS1,WFIKKN2,ASIC3,HPN,PRR23A3,TMC4,BC0…
TF	Factor: Zfp740; motif: NNNCCCCCCCCMNNNN	TF:M02834	1.61922e-06	5.79069	5208	3208	903	EML4,TOB2,TLR6,TTI1,BC051142,NFE2,SMC1B,IRX1,AKR1E1,PLAGL1,EPHX3,CDKN1C,BRD4,ADNP2,4933421I07RIK,DEFB30,DCT,GUCA2A,ATF5,RBM47,OLFR551,ITFG2,CCDC169,CTIF,BANF2,RBPMS,ATP9B,MYBPH,TCF3,KCNH2,LST1,BSN,GRB10,SETMAR,CENPM,BLVRA,CCDC30,FAM25C,GPATCH1,LPAR6,SLC2A10,ARHGEF17,DUT,APBB1,KEAP1,OLFR651,PNMA1,CYP11A1,TSPO,ST8SIA3,SULT2B1,UBA5,AMN,RHCG,CD177,MTNR1B,SGO2B,LIMS1,WFIKKN2,ASIC3,HPN,PRR23A3,TMC4,BC0…
TF	Factor: SP1; motif: GGGGYGGGGNS; match class: 0	TF:M01303_0	1.66145e-06	5.77951	7143	3208	1200	EML4,TOB2,1600014C10RIK,TLR6,CYP4A12B,NFE2,OLFR686,COIL,PUSL1,IRX1,EXOC7,SMARCAL1,CDKN1C,LSM14A,FFAR2,SEC23B,SECISBP2L,BRD4,ADNP2,GAS2,RAB20,PQLC1,DEFB30,BAIAP3,SRD5A3,GUCA2A,ATF5,RBM47,AHR,CCDC9,CASP14,RBPMS,FHDC1,ATP9B,HAUS5,MYBPH,HMGXB3,TCF3,PLPBP,GRB10,TLR5,SETMAR,BLVRA,FNIP1,FAM25C,MGAT4B,CORO1C,VASH1,TRIM7,SLC2A10,2610507B11RIK,ARHGEF17,WNT5B,PTGER4,DUT,KRTCAP3,APBB1,L3MBTL1,ADGRG1,MYO10,TS…
TF	Factor: SP1; motif: GGGGYGGGGNS	TF:M01303	1.66145e-06	5.77951	7143	3208	1200	EML4,TOB2,1600014C10RIK,TLR6,CYP4A12B,NFE2,OLFR686,COIL,PUSL1,IRX1,EXOC7,SMARCAL1,CDKN1C,LSM14A,FFAR2,SEC23B,SECISBP2L,BRD4,ADNP2,GAS2,RAB20,PQLC1,DEFB30,BAIAP3,SRD5A3,GUCA2A,ATF5,RBM47,AHR,CCDC9,CASP14,RBPMS,FHDC1,ATP9B,HAUS5,MYBPH,HMGXB3,TCF3,PLPBP,GRB10,TLR5,SETMAR,BLVRA,FNIP1,FAM25C,MGAT4B,CORO1C,VASH1,TRIM7,SLC2A10,2610507B11RIK,ARHGEF17,WNT5B,PTGER4,DUT,KRTCAP3,APBB1,L3MBTL1,ADGRG1,MYO10,TS…
TF	Factor: BCL6B; motif: NNNNCCGCCCCWNNNN; match class: 1	TF:M02844_1	1.90327e-06	5.7205	8513	3208	1406	EML4,C530008M17RIK,TOB2,IZUMO4,SMPD1,KCNG2,PIK3CD,NFE2,SMC1B,PUSL1,IRX1,PDCD2L,BZW1,PABPN1L,PTPRN2,CDKN1C,LSM14A,SECISBP2L,BRD4,PHETA2,LDB3,IGFBP7,ADNP2,GAS2,RAB20,PQLC1,DEFB30,DCT,BAIAP3,SRD5A3,RSPH6A,MAMSTR,ATF5,RBM47,ITFG2,AHR,CCDC9,KCNIP2,COL4A3,CCDC169,SEPT3,CTIF,ZFP473,ERMAP,RBPMS,ATP9B,HAUS5,HMGXB3,TCF3,LST1,GRB10,TLR5,SETMAR,XDH,FNIP1,GPATCH1,MGAT4B,CORO1C,VASH1,TRIM7,SLC2A10,2610507B11RI…
TF	Factor: GKLF; motif: CCTCCYN; match class: 0	TF:M01835_0	2.35594e-06	5.62784	16054	3208	2495	EML4,FGGY,TOB2,1600014C10RIK,ADGRF2,IZUMO4,TTI1,RB1,CYP4A12B,PIK3CD,NFE2,SMC1B,A630089N07RIK,ZFP982,OLFR692,PFDN5,IRX1,AKR1E1,BZW1,PABPN1L,EXOC7,SMARCAL1,PTPRN2,EPHX3,FFAR2,SEC23B,SCML4,STN1,CYP4F16,BRD4,PHETA2,LDB3,IGFBP7,PRLHR,MYL7,ADNP2,RAB20,PQLC1,4933421I07RIK,DEFB30,DCT,BAIAP3,SCGB1B30,SRD5A3,RSPH6A,GUCA2A,OSBPL3,MAMSTR,ATF5,RBM47,OLFR551,AHR,SLC5A1,PLA2G4D,KCNIP2,COL4A3,CEP135,SFTPC,CCDC16…
TF	Factor: GKLF; motif: CCTCCYN	TF:M01835	2.35594e-06	5.62784	16054	3208	2495	EML4,FGGY,TOB2,1600014C10RIK,ADGRF2,IZUMO4,TTI1,RB1,CYP4A12B,PIK3CD,NFE2,SMC1B,A630089N07RIK,ZFP982,OLFR692,PFDN5,IRX1,AKR1E1,BZW1,PABPN1L,EXOC7,SMARCAL1,PTPRN2,EPHX3,FFAR2,SEC23B,SCML4,STN1,CYP4F16,BRD4,PHETA2,LDB3,IGFBP7,PRLHR,MYL7,ADNP2,RAB20,PQLC1,4933421I07RIK,DEFB30,DCT,BAIAP3,SCGB1B30,SRD5A3,RSPH6A,GUCA2A,OSBPL3,MAMSTR,ATF5,RBM47,OLFR551,AHR,SLC5A1,PLA2G4D,KCNIP2,COL4A3,CEP135,SFTPC,CCDC16…
TF	Factor: SMAD4; motif: GKSRKKCAGMCANCY	TF:M00733	2.42049e-06	5.6161	9776	3208	1593	1600014C10RIK,IZUMO4,CAPN3,SMPD1,TLR6,TTI1,KCNG2,PIK3CD,NFE2,SMC1B,COIL,PUSL1,IRX1,PLAGL1,PABPN1L,SMARCAL1,EPHX3,FFAR2,FAM83G,SCML4,STN1,SECISBP2L,TBRG1,BRD4,PHETA2,IGFBP7,GAS2,RAB20,VARS,TXK,DEFB30,BAIAP3,TRIM58,SCGB1B30,SRD5A3,GUCA2A,RSPH3B,AHR,SLC5A1,PLA2G4D,KCNIP2,COL4A3,SFTPC,SEPT3,CTIF,JAKMIP1,ZFP473,LTBP1,ATP9B,HAUS5,SAMM50,BSN,PLPBP,MFAP1B,SLC17A4,CENPM,ERICH3,FAM25C,GPATCH1,MGAT4B,MADCAM…
TF	Factor: SMAD4; motif: GKSRKKCAGMCANCY; match class: 0	TF:M00733_0	2.42049e-06	5.6161	9776	3208	1593	1600014C10RIK,IZUMO4,CAPN3,SMPD1,TLR6,TTI1,KCNG2,PIK3CD,NFE2,SMC1B,COIL,PUSL1,IRX1,PLAGL1,PABPN1L,SMARCAL1,EPHX3,FFAR2,FAM83G,SCML4,STN1,SECISBP2L,TBRG1,BRD4,PHETA2,IGFBP7,GAS2,RAB20,VARS,TXK,DEFB30,BAIAP3,TRIM58,SCGB1B30,SRD5A3,GUCA2A,RSPH3B,AHR,SLC5A1,PLA2G4D,KCNIP2,COL4A3,SFTPC,SEPT3,CTIF,JAKMIP1,ZFP473,LTBP1,ATP9B,HAUS5,SAMM50,BSN,PLPBP,MFAP1B,SLC17A4,CENPM,ERICH3,FAM25C,GPATCH1,MGAT4B,MADCAM…
TF	Factor: Sp1; motif: CCCCGCCCCN; match class: 0	TF:M00933_0	2.4389e-06	5.61281	8774	3208	1444	EML4,FGGY,TOB2,1600014C10RIK,SMPD1,TTI1,PIK3CD,NFE2,PUSL1,IRX1,AKR1E1,BZW1,EXOC7,SMARCAL1,CDKN1C,LSM14A,FFAR2,ZFP24,SECISBP2L,IGFBP7,MYL7,ADNP2,GAS2,RAB20,PQLC1,DEFB30,BAIAP3,SRD5A3,RSPH6A,RSPH3B,ATF5,RBM47,OLFR551,AHR,NDUFA6,CCDC9,KCNIP2,CCDC169,SEPT3,JAKMIP1,AOX4,MRGPRH,RBPMS,FHDC1,ATP9B,HAUS5,HMGXB3,TCF3,KCNH2,PLPBP,TLR5,SETMAR,CENPM,FNIP1,FAM25C,MGAT4B,CORO1C,MADCAM1,VASH1,TRIM7,2610507B11RIK…
TF	Factor: Sp1; motif: CCCCGCCCCN	TF:M00933	2.4389e-06	5.61281	8774	3208	1444	EML4,FGGY,TOB2,1600014C10RIK,SMPD1,TTI1,PIK3CD,NFE2,PUSL1,IRX1,AKR1E1,BZW1,EXOC7,SMARCAL1,CDKN1C,LSM14A,FFAR2,ZFP24,SECISBP2L,IGFBP7,MYL7,ADNP2,GAS2,RAB20,PQLC1,DEFB30,BAIAP3,SRD5A3,RSPH6A,RSPH3B,ATF5,RBM47,OLFR551,AHR,NDUFA6,CCDC9,KCNIP2,CCDC169,SEPT3,JAKMIP1,AOX4,MRGPRH,RBPMS,FHDC1,ATP9B,HAUS5,HMGXB3,TCF3,KCNH2,PLPBP,TLR5,SETMAR,CENPM,FNIP1,FAM25C,MGAT4B,CORO1C,MADCAM1,VASH1,TRIM7,2610507B11RIK…
TF	Factor: slug; motif: KCACCTGN; match class: 0	TF:M03565_0	3.0006e-06	5.52279	2535	3208	476	OLFR675,TBRG1,IGFBP7,SCGB1B30,OSBPL3,MAMSTR,RBM47,AHR,SLC5A1,NDUFA6,COL4A3,SFTPC,AOX4,SYNA,CASP14,BANF2,MYBPH,XDH,TRIM7,2610507B11RIK,OLFR212,WNT5B,APBB1,KEAP1,SULT2B1,PRR23A2,AJM1,CAAP1,TYMP,WFIKKN2,PRR23A3,SPAST,TTC22,RBFA,MRPS24,KCNK12,TYRO3,GM19668,FGR,TINAGL1,PPP1R35,UBE2G2,MYO5B,PDLIM2,CD247,SNURF,RHOH,ZFP957,OLFR569,TNFRSF11A,PRPS1L1,MED28,OLFR667,SLC29A1,KRT7,PSMC4,NEDD4L,WNT7A,PDZK1IP1,B…
TF	Factor: slug; motif: KCACCTGN	TF:M03565	3.0006e-06	5.52279	2535	3208	476	OLFR675,TBRG1,IGFBP7,SCGB1B30,OSBPL3,MAMSTR,RBM47,AHR,SLC5A1,NDUFA6,COL4A3,SFTPC,AOX4,SYNA,CASP14,BANF2,MYBPH,XDH,TRIM7,2610507B11RIK,OLFR212,WNT5B,APBB1,KEAP1,SULT2B1,PRR23A2,AJM1,CAAP1,TYMP,WFIKKN2,PRR23A3,SPAST,TTC22,RBFA,MRPS24,KCNK12,TYRO3,GM19668,FGR,TINAGL1,PPP1R35,UBE2G2,MYO5B,PDLIM2,CD247,SNURF,RHOH,ZFP957,OLFR569,TNFRSF11A,PRPS1L1,MED28,OLFR667,SLC29A1,KRT7,PSMC4,NEDD4L,WNT7A,PDZK1IP1,B…
TF	Factor: LXR-alpha:RXR-alpha; motif: TGACCTNNAGTRACCYNNN; match class: 1	TF:M07107_1	3.26398e-06	5.48625	6832	3208	1150	EML4,C530008M17RIK,TOB2,OLFR675,CAPN3,SMPD1,BC051142,NFE2,SMC1B,A630089N07RIK,PUSL1,OLFR692,PABPN1L,PTPRN2,FAM83G,CYP4F16,BRD4,PHETA2,IGFBP7,MYL7,VARS,4933421I07RIK,DCT,BAIAP3,TRIM58,GUCA2A,RBM47,OLFR551,ITFG2,SLC5A1,CEP135,SFTPC,CCDC169,JAKMIP1,MRGPRH,ZFP473,BANF2,LTBP1,SAMM50,MYBPH,TCF3,PLPBP,SETMAR,ERICH3,XDH,CCDC30,FAM25C,MADCAM1,PLAA,TRIM7,SLC2A10,OLFR638,WNT5B,PTGER4,APBB1,KEAP1,ADGRG1,LYVE…
TF	Factor: CP2; motif: NNNNCCAGNCNN; match class: 0	TF:M07602_0	3.37432e-06	5.47181	10511	3208	1700	C530008M17RIK,ADGRF2,IZUMO4,TTI1,RB1,NFE2,A630089N07RIK,IRX1,GM14496,BZW1,SMARCAL1,SEC23B,SCML4,STN1,SECISBP2L,CYP4F16,TBRG1,PHETA2,LDB3,MYL7,GAS2,RAB20,PQLC1,DEFB30,DCT,SRD5A3,RSPH6A,GUCA2A,MAMSTR,ITFG2,PLA2G4D,CCDC9,KCNIP2,COL4A3,CEP135,SFTPC,CTIF,SYNA,CASP14,MRGPRH,RBPMS,FHDC1,ATP9B,HAUS5,SAMM50,KCNH2,PLPBP,BLVRA,XDH,CCDC30,GPATCH1,MGAT4B,CORO1C,MADCAM1,OLFR142,TRIM7,ADAD1,SLC2A10,OLFR212,OLFR…
TF	Factor: CP2; motif: NNNNCCAGNCNN	TF:M07602	3.37432e-06	5.47181	10511	3208	1700	C530008M17RIK,ADGRF2,IZUMO4,TTI1,RB1,NFE2,A630089N07RIK,IRX1,GM14496,BZW1,SMARCAL1,SEC23B,SCML4,STN1,SECISBP2L,CYP4F16,TBRG1,PHETA2,LDB3,MYL7,GAS2,RAB20,PQLC1,DEFB30,DCT,SRD5A3,RSPH6A,GUCA2A,MAMSTR,ITFG2,PLA2G4D,CCDC9,KCNIP2,COL4A3,CEP135,SFTPC,CTIF,SYNA,CASP14,MRGPRH,RBPMS,FHDC1,ATP9B,HAUS5,SAMM50,KCNH2,PLPBP,BLVRA,XDH,CCDC30,GPATCH1,MGAT4B,CORO1C,MADCAM1,OLFR142,TRIM7,ADAD1,SLC2A10,OLFR212,OLFR…
TF	Factor: ZBP89; motif: CCCCKCCCCCNN; match class: 1	TF:M07397_1	3.51264e-06	5.45437	3887	3208	693	EML4,NFE2,SMC1B,COIL,IRX1,AKR1E1,CDKN1C,FFAR2,SEC23B,SECISBP2L,BRD4,ADNP2,GAS2,PQLC1,DEFB30,DCT,GUCA2A,ATF5,ITFG2,CCDC9,CCDC169,RBPMS,ATP9B,KCNH2,LST1,SETMAR,CENPM,BLVRA,FNIP1,MGAT4B,CORO1C,SLC2A10,ARHGEF17,PTGER4,DUT,APBB1,ADGRG1,MYO10,TSPO,SULT2B1,UBA5,AMN,4930550C14RIK,SGO2B,LIMS1,TRIM30D,HPN,DUSP27,BC048507,KCNA6,GM4969,RAPGEFL1,DLK1,ADGRA2,GPA33,PSMB1,MLLT3,LAP3,CCDC141,MEMO1,CIC,ABCA4,CEP29…
TF	Factor: Ikaros; motif: TGGGAGN; match class: 0	TF:M07260_0	4.3385e-06	5.36266	11461	3208	1838	C530008M17RIK,FGGY,1600014C10RIK,ADGRF2,OLFR675,IZUMO4,CAPN3,TTI1,RB1,BC051142,KCNG2,PIK3CD,NFE2,OLFR686,PUSL1,OLFR692,IRX1,PDCD2L,AKR1E1,PABPN1L,EXOC7,SMARCAL1,PTPRN2,LSM14A,FFAR2,FAM83G,SCML4,SECISBP2L,CYP4F16,TBRG1,BRD4,LDB3,GLIPR1L3,MYL7,GAS2,METTL14,VARS,TXK,4933421I07RIK,DEFB30,DCT,SCGB1B30,GUCA2A,OSBPL3,MAMSTR,RBM47,AHR,PLA2G4D,NDUFA6,CCDC9,KCNIP2,COL4A3,SFTPC,CCDC169,CTIF,JAKMIP1,SYNA,ZCC…
TF	Factor: Ikaros; motif: TGGGAGN	TF:M07260	4.3385e-06	5.36266	11461	3208	1838	C530008M17RIK,FGGY,1600014C10RIK,ADGRF2,OLFR675,IZUMO4,CAPN3,TTI1,RB1,BC051142,KCNG2,PIK3CD,NFE2,OLFR686,PUSL1,OLFR692,IRX1,PDCD2L,AKR1E1,PABPN1L,EXOC7,SMARCAL1,PTPRN2,LSM14A,FFAR2,FAM83G,SCML4,SECISBP2L,CYP4F16,TBRG1,BRD4,LDB3,GLIPR1L3,MYL7,GAS2,METTL14,VARS,TXK,4933421I07RIK,DEFB30,DCT,SCGB1B30,GUCA2A,OSBPL3,MAMSTR,RBM47,AHR,PLA2G4D,NDUFA6,CCDC9,KCNIP2,COL4A3,SFTPC,CCDC169,CTIF,JAKMIP1,SYNA,ZCC…
TF	Factor: LKLF; motif: CNCCACCCS; match class: 1	TF:M08819_1	4.60531e-06	5.33674	1985	3208	384	CYP4A12B,COIL,PABPN1L,PTPRN2,FFAR2,SEC23B,ADNP2,BAIAP3,ATF5,CEP135,SEPT3,RBPMS,MYBPH,GRB10,SETMAR,BLVRA,FNIP1,FAM25C,SLC2A10,ARHGEF17,DUT,L3MBTL1,CD177,TYMP,WFIKKN2,TMC4,KCNA6,ABCA9,NPHP3,4931440F15RIK,P2RX7,HVCN1,FBN1,MLLT3,OCSTAMP,ABCA4,RINL,SNURF,SLC4A3,GAL,KCNJ14,PIAS1,D630003M21RIK,LYPD6B,BEND3,THEGL,CHRNE,ISG20,NTF3,PLXNB1,NRROS,WNT5A,COX18,ZFP750,TBC1D1,VIM,EPN1,SIPA1L1,MASP2,NNT,MCOLN2,CC…
TF	Factor: MyoD; motif: SCAGCTGYYNCNNNC; match class: 0	TF:M09698_0	4.92032e-06	5.30801	6136	3208	1042	ADGRF2,CAPN3,TLR6,RB1,PIK3CD,SMC1B,ZFP982,PUSL1,IRX1,AKR1E1,PABPN1L,SMARCAL1,PTPRN2,FFAR2,ZFP24,LDB3,IGFBP7,GLIPR1L3,GAS2,VARS,TRIM58,SRD5A3,RSPH6A,RSPH3B,SLC5A1,PLA2G4D,KCNIP2,CEP135,SEPT3,COBL,CTIF,SYNA,SIGLEC15,BANF2,LTBP1,ATP9B,HAUS5,SAMM50,MYBPH,BSN,MFAP1B,SLC17A4,CENPM,XDH,MGAT4B,OLFR142,ADAD1,CYP4A32,SH2D3C,CCDC170,CALCOCO2,APBB1,ADGRG1,CAVIN3,SCX,PNMA1,MYO10,2200002J24RIK,TSPO,UBA5,SLC7A1…
TF	Factor: MyoD; motif: SCAGCTGYYNCNNNC	TF:M09698	4.92032e-06	5.30801	6136	3208	1042	ADGRF2,CAPN3,TLR6,RB1,PIK3CD,SMC1B,ZFP982,PUSL1,IRX1,AKR1E1,PABPN1L,SMARCAL1,PTPRN2,FFAR2,ZFP24,LDB3,IGFBP7,GLIPR1L3,GAS2,VARS,TRIM58,SRD5A3,RSPH6A,RSPH3B,SLC5A1,PLA2G4D,KCNIP2,CEP135,SEPT3,COBL,CTIF,SYNA,SIGLEC15,BANF2,LTBP1,ATP9B,HAUS5,SAMM50,MYBPH,BSN,MFAP1B,SLC17A4,CENPM,XDH,MGAT4B,OLFR142,ADAD1,CYP4A32,SH2D3C,CCDC170,CALCOCO2,APBB1,ADGRG1,CAVIN3,SCX,PNMA1,MYO10,2200002J24RIK,TSPO,UBA5,SLC7A1…
TF	Factor: BTEB2; motif: RGGGNGKGGN; match class: 0	TF:M07277_0	5.48928e-06	5.26048	7598	3208	1264	EML4,FGGY,TOB2,1600014C10RIK,PIK3CD,NFE2,SMC1B,PUSL1,IRX1,PLAGL1,BZW1,EXOC7,SMARCAL1,CDKN1C,LSM14A,FFAR2,SECISBP2L,MYL7,ADNP2,RAB20,PQLC1,DEFB30,DCT,SRD5A3,RSPH6A,ATF5,RBM47,AHR,NDUFA6,CCDC9,KCNIP2,SEPT3,AOX4,RBPMS,FHDC1,ATP9B,HAUS5,KCNH2,LST1,BSN,PLPBP,TLR5,SETMAR,CENPM,BLVRA,FNIP1,CCDC30,FAM25C,MGAT4B,CORO1C,VASH1,LPAR6,TRIM7,2610507B11RIK,ARHGEF17,WNT5B,PTGER4,DUT,KRTCAP3,APBB1,ADGRG1,MYO10,CY…
TF	Factor: BTEB2; motif: RGGGNGKGGN	TF:M07277	5.48928e-06	5.26048	7598	3208	1264	EML4,FGGY,TOB2,1600014C10RIK,PIK3CD,NFE2,SMC1B,PUSL1,IRX1,PLAGL1,BZW1,EXOC7,SMARCAL1,CDKN1C,LSM14A,FFAR2,SECISBP2L,MYL7,ADNP2,RAB20,PQLC1,DEFB30,DCT,SRD5A3,RSPH6A,ATF5,RBM47,AHR,NDUFA6,CCDC9,KCNIP2,SEPT3,AOX4,RBPMS,FHDC1,ATP9B,HAUS5,KCNH2,LST1,BSN,PLPBP,TLR5,SETMAR,CENPM,BLVRA,FNIP1,CCDC30,FAM25C,MGAT4B,CORO1C,VASH1,LPAR6,TRIM7,2610507B11RIK,ARHGEF17,WNT5B,PTGER4,DUT,KRTCAP3,APBB1,ADGRG1,MYO10,CY…
TF	Factor: Egr-2; motif: CCCMCNCN; match class: 0	TF:M02092_0	6.40143e-06	5.19372	5694	3208	973	C530008M17RIK,SMPD1,TTI1,OLFR681,BC051142,KCNG2,NFE2,OLFR686,OLFR692,IRX1,AKR1E1,PLAGL1,EPHX3,FAM83G,ZFP24,CYP4F16,PRLHR,RAB20,METTL14,VARS,DCT,BAIAP3,TRIM58,SCGB1B30,SRD5A3,RSPH6A,NDUFA6,CCDC169,SEPT3,JAKMIP1,AOX4,SIGLEC15,ZFP473,BANF2,ATP9B,SAMM50,MYBPH,PLPBP,GRB10,SLC17A4,TLR5,SETMAR,MADCAM1,ADAD1,OLFR544,WNT5B,CALCOCO2,ADGRG1,OLFR651,SCX,SLC6A16,TSPO,RPL3L,9230112D13RIK,KCNIP3,AMN,RHCG,R3HCC1…
TF	Factor: Egr-2; motif: CCCMCNCN	TF:M02092	6.40143e-06	5.19372	5694	3208	973	C530008M17RIK,SMPD1,TTI1,OLFR681,BC051142,KCNG2,NFE2,OLFR686,OLFR692,IRX1,AKR1E1,PLAGL1,EPHX3,FAM83G,ZFP24,CYP4F16,PRLHR,RAB20,METTL14,VARS,DCT,BAIAP3,TRIM58,SCGB1B30,SRD5A3,RSPH6A,NDUFA6,CCDC169,SEPT3,JAKMIP1,AOX4,SIGLEC15,ZFP473,BANF2,ATP9B,SAMM50,MYBPH,PLPBP,GRB10,SLC17A4,TLR5,SETMAR,MADCAM1,ADAD1,OLFR544,WNT5B,CALCOCO2,ADGRG1,OLFR651,SCX,SLC6A16,TSPO,RPL3L,9230112D13RIK,KCNIP3,AMN,RHCG,R3HCC1…
TF	Factor: GKLF; motif: WGGGYGKGGCCN; match class: 0	TF:M09692_0	7.67759e-06	5.11478	8981	3208	1470	EML4,C530008M17RIK,TOB2,ADGRF2,IZUMO4,SMPD1,RB1,PIK3CD,NFE2,COIL,PUSL1,IRX1,AKR1E1,PLAGL1,BZW1,EXOC7,SMARCAL1,PTPRN2,EPHX3,CDKN1C,LSM14A,FAM83G,STN1,CYP4F16,TBRG1,PHETA2,LDB3,IGFBP7,PRLHR,MYL7,ADNP2,RAB20,PQLC1,BAIAP3,SCGB1B30,SRD5A3,RSPH3B,ATF5,RBM47,ITFG2,AHR,NDUFA6,CCDC9,JAKMIP1,AOX4,ZCCHC10,CASP14,FHDC1,ATP9B,MYBPH,HMGXB3,TCF3,KCNH2,GRB10,TLR5,SETMAR,CENPM,FNIP1,FAM25C,MGAT4B,CORO1C,MADCAM1,T…
TF	Factor: GKLF; motif: WGGGYGKGGCCN	TF:M09692	7.67759e-06	5.11478	8981	3208	1470	EML4,C530008M17RIK,TOB2,ADGRF2,IZUMO4,SMPD1,RB1,PIK3CD,NFE2,COIL,PUSL1,IRX1,AKR1E1,PLAGL1,BZW1,EXOC7,SMARCAL1,PTPRN2,EPHX3,CDKN1C,LSM14A,FAM83G,STN1,CYP4F16,TBRG1,PHETA2,LDB3,IGFBP7,PRLHR,MYL7,ADNP2,RAB20,PQLC1,BAIAP3,SCGB1B30,SRD5A3,RSPH3B,ATF5,RBM47,ITFG2,AHR,NDUFA6,CCDC9,JAKMIP1,AOX4,ZCCHC10,CASP14,FHDC1,ATP9B,MYBPH,HMGXB3,TCF3,KCNH2,GRB10,TLR5,SETMAR,CENPM,FNIP1,FAM25C,MGAT4B,CORO1C,MADCAM1,T…
TF	Factor: GLI; motif: NSTGGGTGGTCY; match class: 0	TF:M10254_0	8.69295e-06	5.06083	9874	3208	1602	EML4,IZUMO4,CAPN3,RB1,OLFR681,KCNG2,PIK3CD,NFE2,ZFP982,COIL,PUSL1,PDCD2L,PABPN1L,EPHX3,CDKN1C,FAM83G,SCML4,CYP4F16,PHETA2,MYL7,ADNP2,PQLC1,DEFB30,DCT,SCGB1B30,SRD5A3,GUCA2A,SLC5A1,KCNIP2,CCDC169,SEPT3,ZCCHC10,SIGLEC15,MRGPRH,ZFP473,ERMAP,BANF2,FHDC1,ATP9B,HAUS5,SAMM50,KCNH2,LST1,BSN,PLPBP,GRB10,SLC17A4,TLR5,CENPM,ERICH3,XDH,CCDC30,FAM25C,GPATCH1,CORO1C,MADCAM1,VASH1,PLAA,SLC2A10,2610507B11RIK,WNT…
TF	Factor: GLI; motif: NSTGGGTGGTCY	TF:M10254	8.69295e-06	5.06083	9874	3208	1602	EML4,IZUMO4,CAPN3,RB1,OLFR681,KCNG2,PIK3CD,NFE2,ZFP982,COIL,PUSL1,PDCD2L,PABPN1L,EPHX3,CDKN1C,FAM83G,SCML4,CYP4F16,PHETA2,MYL7,ADNP2,PQLC1,DEFB30,DCT,SCGB1B30,SRD5A3,GUCA2A,SLC5A1,KCNIP2,CCDC169,SEPT3,ZCCHC10,SIGLEC15,MRGPRH,ZFP473,ERMAP,BANF2,FHDC1,ATP9B,HAUS5,SAMM50,KCNH2,LST1,BSN,PLPBP,GRB10,SLC17A4,TLR5,CENPM,ERICH3,XDH,CCDC30,FAM25C,GPATCH1,CORO1C,MADCAM1,VASH1,PLAA,SLC2A10,2610507B11RIK,WNT…
TF	Factor: Kaiso; motif: SARNYCTCGCGAGAN; match class: 0	TF:M10276_0	9.99965e-06	5.00002	13493	3208	2128	EML4,C530008M17RIK,TOB2,1600014C10RIK,ADGRF2,IZUMO4,SMPD1,TTI1,RB1,PIK3CD,SMC1B,A630089N07RIK,COIL,PUSL1,PFDN5,IRX1,PDCD2L,PLAGL1,BZW1,PABPN1L,EXOC7,PTPRN2,EPHX3,CDKN1C,LSM14A,FFAR2,SEC23B,FAM83G,ZFP24,STN1,BRD4,PHETA2,IGFBP7,PRLHR,MYL7,ADNP2,METTL14,VARS,PQLC1,DCT,BAIAP3,TRIM58,SRD5A3,RSPH6A,GUCA2A,RSPH3B,ATF5,RBM47,ITFG2,AHR,SLC5A1,PLA2G4D,NDUFA6,CCDC9,COL4A3,CCDC169,SEPT3,CTIF,JAKMIP1,AOX4,CAS…
TF	Factor: Kaiso; motif: SARNYCTCGCGAGAN	TF:M10276	9.99965e-06	5.00002	13493	3208	2128	EML4,C530008M17RIK,TOB2,1600014C10RIK,ADGRF2,IZUMO4,SMPD1,TTI1,RB1,PIK3CD,SMC1B,A630089N07RIK,COIL,PUSL1,PFDN5,IRX1,PDCD2L,PLAGL1,BZW1,PABPN1L,EXOC7,PTPRN2,EPHX3,CDKN1C,LSM14A,FFAR2,SEC23B,FAM83G,ZFP24,STN1,BRD4,PHETA2,IGFBP7,PRLHR,MYL7,ADNP2,METTL14,VARS,PQLC1,DCT,BAIAP3,TRIM58,SRD5A3,RSPH6A,GUCA2A,RSPH3B,ATF5,RBM47,ITFG2,AHR,SLC5A1,PLA2G4D,NDUFA6,CCDC9,COL4A3,CCDC169,SEPT3,CTIF,JAKMIP1,AOX4,CAS…
TF	Factor: c-Myc; motif: CACGTGGC; match class: 0	TF:M03867_0	1.03232e-05	4.98618	7735	3208	1282	EML4,ADGRF2,IZUMO4,SMPD1,TLR6,BC051142,KCNG2,NFE2,OLFR686,A630089N07RIK,COIL,PUSL1,OLFR692,IRX1,PDCD2L,PLAGL1,EPHX3,FFAR2,FAM83G,ZFP24,TBRG1,MYL7,ADNP2,RAB20,VARS,PQLC1,4933421I07RIK,DEFB30,BAIAP3,TRIM58,SRD5A3,GUCA2A,MAMSTR,RSPH3B,SLC5A1,PLA2G4D,NDUFA6,CCDC9,KCNIP2,SFTPC,SEPT3,CTIF,JAKMIP1,AOX4,MRGPRH,ZFP473,ERMAP,BANF2,LTBP1,MYBPH,LST1,MFAP1B,GRB10,SETMAR,FNIP1,GPATCH1,CORO1C,MADCAM1,GM37013,PL…
TF	Factor: c-Myc; motif: CACGTGGC	TF:M03867	1.03232e-05	4.98618	7735	3208	1282	EML4,ADGRF2,IZUMO4,SMPD1,TLR6,BC051142,KCNG2,NFE2,OLFR686,A630089N07RIK,COIL,PUSL1,OLFR692,IRX1,PDCD2L,PLAGL1,EPHX3,FFAR2,FAM83G,ZFP24,TBRG1,MYL7,ADNP2,RAB20,VARS,PQLC1,4933421I07RIK,DEFB30,BAIAP3,TRIM58,SRD5A3,GUCA2A,MAMSTR,RSPH3B,SLC5A1,PLA2G4D,NDUFA6,CCDC9,KCNIP2,SFTPC,SEPT3,CTIF,JAKMIP1,AOX4,MRGPRH,ZFP473,ERMAP,BANF2,LTBP1,MYBPH,LST1,MFAP1B,GRB10,SETMAR,FNIP1,GPATCH1,CORO1C,MADCAM1,GM37013,PL…
TF	Factor: AP-2rep; motif: CAGTGGG; match class: 0	TF:M00468_0	1.10739e-05	4.9557	7611	3208	1263	C530008M17RIK,FGGY,ADGRF2,IZUMO4,CAPN3,SMPD1,RB1,OLFR681,BC051142,KCNG2,PIK3CD,NFE2,SMC1B,OLFR686,PUSL1,OLFR692,PFDN5,AKR1E1,PABPN1L,EXOC7,SMARCAL1,SEC23B,SCML4,PHETA2,LDB3,PRLHR,ADNP2,VARS,TXK,DEFB30,BAIAP3,SCGB1B30,SRD5A3,RSPH6A,GUCA2A,MAMSTR,ATF5,SLC5A1,KCNIP2,COL4A3,CCDC169,SEPT3,COBL,SYNA,CASP14,MRGPRH,ZFP473,BANF2,MYBPH,TCF3,TLR5,SETMAR,XDH,FAM25C,TRIM7,ADAD1,SLC2A10,ARHGEF17,OLFR638,OLFR54…
TF	Factor: AP-2rep; motif: CAGTGGG	TF:M00468	1.10739e-05	4.9557	7611	3208	1263	C530008M17RIK,FGGY,ADGRF2,IZUMO4,CAPN3,SMPD1,RB1,OLFR681,BC051142,KCNG2,PIK3CD,NFE2,SMC1B,OLFR686,PUSL1,OLFR692,PFDN5,AKR1E1,PABPN1L,EXOC7,SMARCAL1,SEC23B,SCML4,PHETA2,LDB3,PRLHR,ADNP2,VARS,TXK,DEFB30,BAIAP3,SCGB1B30,SRD5A3,RSPH6A,GUCA2A,MAMSTR,ATF5,SLC5A1,KCNIP2,COL4A3,CCDC169,SEPT3,COBL,SYNA,CASP14,MRGPRH,ZFP473,BANF2,MYBPH,TCF3,TLR5,SETMAR,XDH,FAM25C,TRIM7,ADAD1,SLC2A10,ARHGEF17,OLFR638,OLFR54…
TF	Factor: SREBP-2; motif: NTCACCYNNNN	TF:M03852	1.15831e-05	4.93617	7798	3208	1291	TOB2,1600014C10RIK,IZUMO4,SMPD1,TTI1,RB1,CYP4A12B,NFE2,SMC1B,PUSL1,OLFR692,PFDN5,AKR1E1,BZW1,EXOC7,CDKN1C,FFAR2,SEC23B,STN1,BRD4,PHETA2,LDB3,IGFBP7,PRLHR,GLIPR1L3,MYL7,GAS2,RAB20,VARS,PQLC1,4933421I07RIK,DEFB30,RBM47,PLA2G4D,NDUFA6,CCDC9,KCNIP2,COL4A3,CEP135,SFTPC,COBL,AOX4,SYNA,SIGLEC15,BANF2,HAUS5,MYBPH,HMGXB3,TCF3,KCNH2,PLPBP,SETMAR,CCDC30,MGAT4B,CORO1C,2610507B11RIK,CALCOCO2,APBB1,L3MBTL1,KEA…
TF	Factor: SREBP-2; motif: NTCACCYNNNN; match class: 0	TF:M03852_0	1.15831e-05	4.93617	7798	3208	1291	TOB2,1600014C10RIK,IZUMO4,SMPD1,TTI1,RB1,CYP4A12B,NFE2,SMC1B,PUSL1,OLFR692,PFDN5,AKR1E1,BZW1,EXOC7,CDKN1C,FFAR2,SEC23B,STN1,BRD4,PHETA2,LDB3,IGFBP7,PRLHR,GLIPR1L3,MYL7,GAS2,RAB20,VARS,PQLC1,4933421I07RIK,DEFB30,RBM47,PLA2G4D,NDUFA6,CCDC9,KCNIP2,COL4A3,CEP135,SFTPC,COBL,AOX4,SYNA,SIGLEC15,BANF2,HAUS5,MYBPH,HMGXB3,TCF3,KCNH2,PLPBP,SETMAR,CCDC30,MGAT4B,CORO1C,2610507B11RIK,CALCOCO2,APBB1,L3MBTL1,KEA…
TF	Factor: CKROX; motif: SCCCTCCCC; match class: 0	TF:M01175_0	1.23032e-05	4.90998	6343	3208	1070	EML4,SMPD1,TTI1,RB1,PIK3CD,AKR1E1,PTPRN2,CDKN1C,ZFP24,SECISBP2L,PHETA2,LDB3,IGFBP7,MYL7,ADNP2,GAS2,RAB20,PQLC1,DEFB30,SRD5A3,RSPH6A,MAMSTR,RBM47,OLFR551,CCDC9,KCNIP2,CCDC169,SEPT3,CTIF,JAKMIP1,ZFP473,RBPMS,KCNH2,BSN,PLPBP,MFAP1B,GRB10,CENPM,XDH,CORO1C,VASH1,ADAD1,SLC2A10,ARHGEF17,DUT,KRTCAP3,APBB1,KEAP1,ADGRG1,MYO10,TSPO,SMDT1,SULT2B1,RPL3L,9230112D13RIK,KCNIP3,AMN,AJM1,RHCG,CLMP,CD177,MTNR1B,493…
TF	Factor: CKROX; motif: SCCCTCCCC	TF:M01175	1.23032e-05	4.90998	6343	3208	1070	EML4,SMPD1,TTI1,RB1,PIK3CD,AKR1E1,PTPRN2,CDKN1C,ZFP24,SECISBP2L,PHETA2,LDB3,IGFBP7,MYL7,ADNP2,GAS2,RAB20,PQLC1,DEFB30,SRD5A3,RSPH6A,MAMSTR,RBM47,OLFR551,CCDC9,KCNIP2,CCDC169,SEPT3,CTIF,JAKMIP1,ZFP473,RBPMS,KCNH2,BSN,PLPBP,MFAP1B,GRB10,CENPM,XDH,CORO1C,VASH1,ADAD1,SLC2A10,ARHGEF17,DUT,KRTCAP3,APBB1,KEAP1,ADGRG1,MYO10,TSPO,SMDT1,SULT2B1,RPL3L,9230112D13RIK,KCNIP3,AMN,AJM1,RHCG,CLMP,CD177,MTNR1B,493…
TF	Factor: ELK-1; motif: ACCGGAWRTN	TF:M01981	1.24208e-05	4.90585	14694	3208	2298	EML4,C530008M17RIK,FGGY,TOB2,1600014C10RIK,IZUMO4,CAPN3,SMPD1,TLR6,TTI1,RB1,OLFR681,KCNG2,PIK3CD,SMC1B,OLFR686,A630089N07RIK,COIL,PUSL1,OLFR692,PFDN5,IRX1,PDCD2L,PLAGL1,BZW1,PABPN1L,EXOC7,PTPRN2,EPHX3,CDKN1C,LSM14A,FFAR2,SEC23B,FAM83G,ZFP24,SCML4,STN1,TBRG1,BRD4,PHETA2,PRLHR,MYL7,ADNP2,GAS2,RAB20,METTL14,VARS,PQLC1,DEFB30,DCT,TRIM58,SCGB1B30,SRD5A3,MAMSTR,RSPH3B,ATF5,RBM47,ITFG2,SLC5A1,NDUFA6,CCD…
TF	Factor: ELK-1; motif: ACCGGAWRTN; match class: 0	TF:M01981_0	1.24208e-05	4.90585	14694	3208	2298	EML4,C530008M17RIK,FGGY,TOB2,1600014C10RIK,IZUMO4,CAPN3,SMPD1,TLR6,TTI1,RB1,OLFR681,KCNG2,PIK3CD,SMC1B,OLFR686,A630089N07RIK,COIL,PUSL1,OLFR692,PFDN5,IRX1,PDCD2L,PLAGL1,BZW1,PABPN1L,EXOC7,PTPRN2,EPHX3,CDKN1C,LSM14A,FFAR2,SEC23B,FAM83G,ZFP24,SCML4,STN1,TBRG1,BRD4,PHETA2,PRLHR,MYL7,ADNP2,GAS2,RAB20,METTL14,VARS,PQLC1,DEFB30,DCT,TRIM58,SCGB1B30,SRD5A3,MAMSTR,RSPH3B,ATF5,RBM47,ITFG2,SLC5A1,NDUFA6,CCD…
TF	Factor: NR1B2; motif: NTGACCY; match class: 1	TF:M02111_1	1.25988e-05	4.89967	3361	3208	605	EML4,FGGY,A630089N07RIK,PABPN1L,CDKN1C,FFAR2,FAM83G,PRLHR,MYL7,VARS,RSPH6A,GUCA2A,ATF5,COL4A3,CCDC169,RBPMS,MYBPH,GRB10,FAM25C,CORO1C,MADCAM1,ADAD1,ARHGEF17,WNT5B,SLC6A16,UBA5,TRPM8,KCNIP3,DGKQ,MAGEA2,CD177,MTNR1B,GFRA2,GALNT14,TMC4,BC048507,PTPRF,GM4969,ARID5A,DLK1,MRPS24,TLR1,LDOC1,GM19668,OCSTAMP,TINAGL1,PPP1R35,ZFP950,MEMO1,RINL,HSF4,UNKL,PODN,SLC4A3,SPTBN4,VWA7,CHRNA6,MYADM,NUP214,GAL,SPEG,A…
TF	Factor: Ikaros; motif: TGGGAGN; match class: 1	TF:M07260_1	1.29958e-05	4.8862	4163	3208	732	C530008M17RIK,1600014C10RIK,ADGRF2,CAPN3,OLFR692,PABPN1L,EXOC7,FFAR2,SECISBP2L,CYP4F16,LDB3,DEFB30,DCT,OSBPL3,AHR,CCDC9,KCNIP2,COL4A3,CCDC169,CTIF,JAKMIP1,SYNA,BANF2,LST1,BSN,MFAP1B,XDH,MGAT4B,GM37013,VASH1,PLAA,ARHGEF17,CYP4A32,SH2D3C,KEAP1,ADGRG1,TRPM8,1500009C09RIK,CD177,RAB39B,VANGL1,TMEM165,GFRA2,SGO2B,GP1BB,ASIC3,HPN,PCDHB1,DUSP27,ISOC2B,PCDHA11,CDH5,CHRNB4,SMARCA2,CENPU,CNTNAP5B,OLFR1337,F…
TF	Factor: WT1; motif: SMCNCCNSC; match class: 1	TF:M01118_1	1.40991e-05	4.85081	4605	3208	801	TOB2,TTI1,PIK3CD,SMC1B,IRX1,AKR1E1,PLAGL1,EPHX3,CDKN1C,ZFP24,BRD4,PHETA2,ADNP2,GAS2,DEFB30,DCT,RSPH6A,GUCA2A,RBM47,ITFG2,CCDC169,BANF2,ATP9B,TCF3,KCNH2,LST1,BSN,SETMAR,CENPM,BLVRA,CCDC30,FAM25C,GPATCH1,VASH1,LPAR6,SLC2A10,ARHGEF17,KRTCAP3,APBB1,PNMA1,CYP11A1,TSPO,SMDT1,SULT2B1,UBA5,9230112D13RIK,AMN,CD177,GFRA2,SGO2B,LIMS1,TRIM30D,HPN,PRR23A3,DUSP27,BC048507,APC2,KCNA6,DEPP1,RBFA,RAPGEFL1,DLK1,KC…
TF	Factor: NeuroD; motif: NNSCWGCTGNSY; match class: 0	TF:M01288_0	1.41563e-05	4.84905	4913	3208	849	1600014C10RIK,OLFR675,CAPN3,SMPD1,COIL,PDCD2L,PABPN1L,SMARCAL1,CDKN1C,FFAR2,SCML4,IGFBP7,GAS2,METTL14,4933421I07RIK,BAIAP3,RSPH6A,GUCA2A,SLC5A1,COL4A3,COBL,AOX4,SYNA,BANF2,HAUS5,SAMM50,TCF3,BSN,BLVRA,FNIP1,FAM25C,CORO1C,MADCAM1,VASH1,OLFR544,OLFR212,WNT5B,DUT,SH2D3C,CCDC170,CALCOCO2,APBB1,CAVIN3,OLFR651,SCX,TSPO,SULT2B1,UBA5,PRR23A2,KCNIP3,1500009C09RIK,DGKQ,EXOSC6,AJM1,MEST,TMEM165,GALNT14,FTMT,…
TF	Factor: NeuroD; motif: NNSCWGCTGNSY	TF:M01288	1.41563e-05	4.84905	4913	3208	849	1600014C10RIK,OLFR675,CAPN3,SMPD1,COIL,PDCD2L,PABPN1L,SMARCAL1,CDKN1C,FFAR2,SCML4,IGFBP7,GAS2,METTL14,4933421I07RIK,BAIAP3,RSPH6A,GUCA2A,SLC5A1,COL4A3,COBL,AOX4,SYNA,BANF2,HAUS5,SAMM50,TCF3,BSN,BLVRA,FNIP1,FAM25C,CORO1C,MADCAM1,VASH1,OLFR544,OLFR212,WNT5B,DUT,SH2D3C,CCDC170,CALCOCO2,APBB1,CAVIN3,OLFR651,SCX,TSPO,SULT2B1,UBA5,PRR23A2,KCNIP3,1500009C09RIK,DGKQ,EXOSC6,AJM1,MEST,TMEM165,GALNT14,FTMT,…
TF	Factor: HSF4; motif: CTGCMRN; match class: 1	TF:M07322_1	1.72089e-05	4.76425	11461	3208	1832	C530008M17RIK,FGGY,TOB2,1600014C10RIK,IZUMO4,CAPN3,BC051142,SMC1B,A630089N07RIK,ZFP982,COIL,OLFR692,PDCD2L,GM14496,PABPN1L,EXOC7,PTPRN2,CDKN1C,FFAR2,SECISBP2L,BRD4,PHETA2,LDB3,IGFBP7,PRLHR,MYL7,RAB20,METTL14,VARS,4933421I07RIK,GM2237,TRIM58,SRD5A3,RSPH6A,GUCA2A,OSBPL3,MAMSTR,RSPH3B,RBM47,OLFR551,AHR,SLC5A1,NDUFA6,CCDC9,KCNIP2,COL4A3,CEP135,SFTPC,SEPT3,COBL,CTIF,JAKMIP1,AOX4,SYNA,SIGLEC15,CASP14,R…
TF	Factor: ZBP89; motif: YCCYCCCCCM	TF:M01816	2.02304e-05	4.694	1997	3208	382	CAPN3,CYP4A12B,KCNG2,SMC1B,AKR1E1,PLAGL1,LSM14A,ZFP24,MYL7,GAS2,PQLC1,RBM47,JAKMIP1,RBPMS,MYBPH,KCNH2,SH2D3C,APBB1,POTEG,MYO10,TSPO,AMN,4930550C14RIK,VANGL1,TYMP,TMEM165,DUSP27,CNTNAP5B,GM19668,MLLT3,LAP3,TINAGL1,TANGO6,VNN1,CIC,RINL,ANO6,MYO5B,INAFM1,SLC4A3,BTG1,SPEG,TRIL,TRIM6,ISG20,ZBTB17,NTF3,USP19,COQ8B,ZBTB11,TBC1D1,VIM,LSP1,EPN1,SALL4,FOXO1,ZFP523,FXYD3,GPT,PRAMEF12,DGKH,BCAM,CLPSL2,OACYL,…
TF	Factor: ZBP89; motif: YCCYCCCCCM; match class: 0	TF:M01816_0	2.02304e-05	4.694	1997	3208	382	CAPN3,CYP4A12B,KCNG2,SMC1B,AKR1E1,PLAGL1,LSM14A,ZFP24,MYL7,GAS2,PQLC1,RBM47,JAKMIP1,RBPMS,MYBPH,KCNH2,SH2D3C,APBB1,POTEG,MYO10,TSPO,AMN,4930550C14RIK,VANGL1,TYMP,TMEM165,DUSP27,CNTNAP5B,GM19668,MLLT3,LAP3,TINAGL1,TANGO6,VNN1,CIC,RINL,ANO6,MYO5B,INAFM1,SLC4A3,BTG1,SPEG,TRIL,TRIM6,ISG20,ZBTB17,NTF3,USP19,COQ8B,ZBTB11,TBC1D1,VIM,LSP1,EPN1,SALL4,FOXO1,ZFP523,FXYD3,GPT,PRAMEF12,DGKH,BCAM,CLPSL2,OACYL,…
TF	Factor: OLIG2; motif: NCCAGCTGNTNNCNNNCNGN	TF:M09703	2.09149e-05	4.67954	3642	3208	648	TLR6,KCNG2,NFE2,COIL,IRX1,GM14496,PABPN1L,CDKN1C,STN1,IGFBP7,GAS2,PQLC1,SRD5A3,PLA2G4D,KCNIP2,SEPT3,KCNH2,VASH1,TRIM7,OLFR212,CCDC170,CALCOCO2,APBB1,L3MBTL1,ADGRG1,SCX,PNMA1,MYO10,9230112D13RIK,1500009C09RIK,AMN,AJM1,RHCG,MEST,CD177,TMEM165,HPN,DEPP1,RBFA,P2RX7,CHRNB4,LMCD1,CHRNA5,GM19668,CCDC141,SLC4A11,CIC,RINL,LRRC17,OASL1,PDLIM2,CD247,YPEL3,FAM184B,PODN,CC2D2A,OLFR569,TMEM235,BTG1,GAL,SPEG,AD…
TF	Factor: OLIG2; motif: NCCAGCTGNTNNCNNNCNGN; match class: 0	TF:M09703_0	2.09149e-05	4.67954	3642	3208	648	TLR6,KCNG2,NFE2,COIL,IRX1,GM14496,PABPN1L,CDKN1C,STN1,IGFBP7,GAS2,PQLC1,SRD5A3,PLA2G4D,KCNIP2,SEPT3,KCNH2,VASH1,TRIM7,OLFR212,CCDC170,CALCOCO2,APBB1,L3MBTL1,ADGRG1,SCX,PNMA1,MYO10,9230112D13RIK,1500009C09RIK,AMN,AJM1,RHCG,MEST,CD177,TMEM165,HPN,DEPP1,RBFA,P2RX7,CHRNB4,LMCD1,CHRNA5,GM19668,CCDC141,SLC4A11,CIC,RINL,LRRC17,OASL1,PDLIM2,CD247,YPEL3,FAM184B,PODN,CC2D2A,OLFR569,TMEM235,BTG1,GAL,SPEG,AD…
TF	Factor: IRF6; motif: NNNACTCYCGGKNNN; match class: 0	TF:M02874_0	2.21704e-05	4.65423	13405	3208	2112	EML4,C530008M17RIK,FGGY,TOB2,ADGRF2,OLFR675,IZUMO4,TTI1,RB1,KCNG2,PIK3CD,SMC1B,A630089N07RIK,ZFP982,COIL,PUSL1,PFDN5,IRX1,PDCD2L,PLAGL1,BZW1,PABPN1L,SMARCAL1,PTPRN2,EPHX3,CDKN1C,LSM14A,FFAR2,SEC23B,FAM83G,ZFP24,STN1,SECISBP2L,PHETA2,LDB3,IGFBP7,PRLHR,GLIPR1L3,MYL7,ADNP2,RAB20,METTL14,VARS,PQLC1,TXK,DCT,BAIAP3,SRD5A3,RSPH6A,OSBPL3,MAMSTR,RSPH3B,ATF5,RBM47,ITFG2,AHR,SLC5A1,PLA2G4D,NDUFA6,CCDC9,KCNI…
TF	Factor: IRF6; motif: NNNACTCYCGGKNNN	TF:M02874	2.21704e-05	4.65423	13405	3208	2112	EML4,C530008M17RIK,FGGY,TOB2,ADGRF2,OLFR675,IZUMO4,TTI1,RB1,KCNG2,PIK3CD,SMC1B,A630089N07RIK,ZFP982,COIL,PUSL1,PFDN5,IRX1,PDCD2L,PLAGL1,BZW1,PABPN1L,SMARCAL1,PTPRN2,EPHX3,CDKN1C,LSM14A,FFAR2,SEC23B,FAM83G,ZFP24,STN1,SECISBP2L,PHETA2,LDB3,IGFBP7,PRLHR,GLIPR1L3,MYL7,ADNP2,RAB20,METTL14,VARS,PQLC1,TXK,DCT,BAIAP3,SRD5A3,RSPH6A,OSBPL3,MAMSTR,RSPH3B,ATF5,RBM47,ITFG2,AHR,SLC5A1,PLA2G4D,NDUFA6,CCDC9,KCNI…
TF	Factor: MYF6; motif: NNNRACAGNCNCNCC; match class: 1	TF:M02885_1	2.38826e-05	4.62192	7018	3208	1170	EML4,FGGY,TOB2,1600014C10RIK,ADGRF2,TLR6,BC051142,NFE2,SMC1B,OLFR686,COIL,OLFR692,PFDN5,IRX1,PDCD2L,PLAGL1,BZW1,PTPRN2,EPHX3,CDKN1C,STN1,BRD4,PRLHR,MYL7,GAS2,METTL14,PQLC1,BAIAP3,SCGB1B30,AHR,SLC5A1,PLA2G4D,KCNIP2,SEPT3,CTIF,AOX4,SIGLEC15,ZFP473,RBPMS,ATP9B,HMGXB3,TCF3,KCNH2,BSN,MFAP1B,GRB10,FNIP1,FAM25C,CORO1C,MADCAM1,SLC2A10,ARHGEF17,OLFR544,PTGER4,CYP4A32,DUT,L3MBTL1,KEAP1,SLC6A16,TSPO,SULT2B1…
TF	Factor: SMAD4; motif: GKSRKKCAGMCANCY; match class: 1	TF:M00733_1	2.41793e-05	4.61656	3162	3208	571	IZUMO4,TTI1,NFE2,COIL,IRX1,PABPN1L,FFAR2,TBRG1,BRD4,IGFBP7,TXK,TRIM58,KCNIP2,HAUS5,MFAP1B,FAM25C,GPATCH1,PLAA,TRIM7,ARHGEF17,OLFR544,OLFR212,LYVE1,SCX,TSPO,SLC7A13,KCNIP3,AMN,WBP2NL,MTNR1B,4930550C14RIK,R3HCC1,ASIC3,APC2,KCNA6,4931440F15RIK,DEPP1,TGM2,DLK1,NASP,TLR1,LPCAT2,LRRC17,INAFM1,FAM184B,LRCH1,CC2D2A,CCDC81,SPTBN4,URAH,VWA7,CLRN2,KCNJ14,ACTL10,PEG3,GOT1L1,ZCCHC9,ARHGAP33OS,QRFP,CHRNE,ETNK1…
TF	Factor: MOVO-B; motif: GNGGGGG	TF:M01104	2.4763e-05	4.6062	7634	3208	1263	EML4,FGGY,TOB2,RB1,NFE2,SMC1B,A630089N07RIK,COIL,PUSL1,PFDN5,IRX1,BZW1,EXOC7,PTPRN2,CDKN1C,LSM14A,FFAR2,SEC23B,FAM83G,ZFP24,SECISBP2L,BRD4,LDB3,IGFBP7,MYL7,ADNP2,GAS2,VARS,PQLC1,DEFB30,BAIAP3,SCGB1B30,GUCA2A,RSPH3B,ATF5,RBM47,CCDC9,KCNIP2,CEP135,MRGPRH,ZFP473,RBPMS,FHDC1,ATP9B,HAUS5,SAMM50,HMGXB3,TCF3,KCNH2,LST1,PLPBP,GRB10,TLR5,CENPM,FNIP1,CCDC30,FAM25C,MGAT4B,CORO1C,VASH1,PLAA,ADAD1,2610507B11R…
TF	Factor: MOVO-B; motif: GNGGGGG; match class: 0	TF:M01104_0	2.4763e-05	4.6062	7634	3208	1263	EML4,FGGY,TOB2,RB1,NFE2,SMC1B,A630089N07RIK,COIL,PUSL1,PFDN5,IRX1,BZW1,EXOC7,PTPRN2,CDKN1C,LSM14A,FFAR2,SEC23B,FAM83G,ZFP24,SECISBP2L,BRD4,LDB3,IGFBP7,MYL7,ADNP2,GAS2,VARS,PQLC1,DEFB30,BAIAP3,SCGB1B30,GUCA2A,RSPH3B,ATF5,RBM47,CCDC9,KCNIP2,CEP135,MRGPRH,ZFP473,RBPMS,FHDC1,ATP9B,HAUS5,SAMM50,HMGXB3,TCF3,KCNH2,LST1,PLPBP,GRB10,TLR5,CENPM,FNIP1,CCDC30,FAM25C,MGAT4B,CORO1C,VASH1,PLAA,ADAD1,2610507B11R…
TF	Factor: Pax-6; motif: CTGACCTGGAACTM; match class: 1	TF:M00979_1	2.59266e-05	4.58625	5503	3208	938	IZUMO4,NFE2,ZFP982,OLFR692,PDCD2L,EXOC7,EPHX3,RAB20,METTL14,VARS,TXK,DEFB30,BAIAP3,TRIM58,SCGB1B30,RSPH6A,RBM47,OLFR551,PLA2G4D,NDUFA6,CCDC9,COL4A3,COBL,ZCCHC10,SIGLEC15,BANF2,HAUS5,SAMM50,TCF3,LST1,BSN,PLPBP,MFAP1B,TLR5,BLVRA,OLFR683,GPATCH1,MADCAM1,OLFR142,VASH1,2610507B11RIK,OLFR544,SH2D3C,CCDC170,CALCOCO2,APBB1,KEAP1,OLFR651,SLC6A16,POTEG,CYP11A1,SMDT1,ST8SIA3,SULT2B1,UBA5,SPRR2D,RPL3L,923011…
TF	Factor: E2A; motif: NRMCASCTGCNNN; match class: 0	TF:M02088_0	4.57535e-05	4.33958	2684	3208	492	ADGRF2,OLFR675,TLR6,ZFP982,COIL,PABPN1L,CDKN1C,FFAR2,FAM83G,ZFP24,METTL14,TRIM58,SRD5A3,RSPH6A,MAMSTR,RSPH3B,ATF5,SLC5A1,SFTPC,AOX4,SLC17A4,CENPM,2610507B11RIK,OLFR212,APBB1,KEAP1,AJM1,MEST,CAAP1,VANGL1,GFRA2,WFIKKN2,HPN,KCNA6,GM4969,HVCN1,MYO3B,KCNK12,TLR1,TYRO3,GM19668,4933428G20RIK,PPP1R35,BDKRB2,ABCA4,YPEL3,OLFR569,OLFR570,MYADM,BTG1,PLEKHA5,TOMM34,WNT7A,BCL2A1C,ETNK1,PDE9A,ABHD16B,FGF22,TFAP…
TF	Factor: E2A; motif: NRMCASCTGCNNN	TF:M02088	4.57535e-05	4.33958	2684	3208	492	ADGRF2,OLFR675,TLR6,ZFP982,COIL,PABPN1L,CDKN1C,FFAR2,FAM83G,ZFP24,METTL14,TRIM58,SRD5A3,RSPH6A,MAMSTR,RSPH3B,ATF5,SLC5A1,SFTPC,AOX4,SLC17A4,CENPM,2610507B11RIK,OLFR212,APBB1,KEAP1,AJM1,MEST,CAAP1,VANGL1,GFRA2,WFIKKN2,HPN,KCNA6,GM4969,HVCN1,MYO3B,KCNK12,TLR1,TYRO3,GM19668,4933428G20RIK,PPP1R35,BDKRB2,ABCA4,YPEL3,OLFR569,OLFR570,MYADM,BTG1,PLEKHA5,TOMM34,WNT7A,BCL2A1C,ETNK1,PDE9A,ABHD16B,FGF22,TFAP…
TF	Factor: c-Myc:Max; motif: NNACCACGTGGTNN	TF:M00118	4.58474e-05	4.33869	7971	3208	1311	EML4,TOB2,ADGRF2,IZUMO4,SMPD1,TLR6,BC051142,NFE2,OLFR686,A630089N07RIK,ZFP982,COIL,PUSL1,IRX1,PDCD2L,PLAGL1,BZW1,PABPN1L,FAM83G,TBRG1,PHETA2,PRLHR,MYL7,ADNP2,RAB20,METTL14,VARS,PQLC1,TXK,4933421I07RIK,DCT,TRIM58,SRD5A3,GUCA2A,RSPH3B,AHR,SLC5A1,NDUFA6,CCDC9,SFTPC,SEPT3,CTIF,AOX4,MRGPRH,ZFP473,ERMAP,BANF2,LTBP1,FHDC1,SAMM50,HMGXB3,LST1,PLPBP,MFAP1B,GRB10,SLC17A4,SETMAR,CENPM,FNIP1,GPATCH1,CORO1C,MA…
TF	Factor: c-Myc:Max; motif: NNACCACGTGGTNN; match class: 1	TF:M00118_1	4.58474e-05	4.33869	7971	3208	1311	EML4,TOB2,ADGRF2,IZUMO4,SMPD1,TLR6,BC051142,NFE2,OLFR686,A630089N07RIK,ZFP982,COIL,PUSL1,IRX1,PDCD2L,PLAGL1,BZW1,PABPN1L,FAM83G,TBRG1,PHETA2,PRLHR,MYL7,ADNP2,RAB20,METTL14,VARS,PQLC1,TXK,4933421I07RIK,DCT,TRIM58,SRD5A3,GUCA2A,RSPH3B,AHR,SLC5A1,NDUFA6,CCDC9,SFTPC,SEPT3,CTIF,AOX4,MRGPRH,ZFP473,ERMAP,BANF2,LTBP1,FHDC1,SAMM50,HMGXB3,LST1,PLPBP,MFAP1B,GRB10,SLC17A4,SETMAR,CENPM,FNIP1,GPATCH1,CORO1C,MA…
TF	Factor: c-Myc:Max; motif: NNACCACGTGGTNN; match class: 0	TF:M00118_0	4.58474e-05	4.33869	7971	3208	1311	EML4,TOB2,ADGRF2,IZUMO4,SMPD1,TLR6,BC051142,NFE2,OLFR686,A630089N07RIK,ZFP982,COIL,PUSL1,IRX1,PDCD2L,PLAGL1,BZW1,PABPN1L,FAM83G,TBRG1,PHETA2,PRLHR,MYL7,ADNP2,RAB20,METTL14,VARS,PQLC1,TXK,4933421I07RIK,DCT,TRIM58,SRD5A3,GUCA2A,RSPH3B,AHR,SLC5A1,NDUFA6,CCDC9,SFTPC,SEPT3,CTIF,AOX4,MRGPRH,ZFP473,ERMAP,BANF2,LTBP1,FHDC1,SAMM50,HMGXB3,LST1,PLPBP,MFAP1B,GRB10,SLC17A4,SETMAR,CENPM,FNIP1,GPATCH1,CORO1C,MA…
TF	Factor: SP2; motif: GGGCGGGAC; match class: 0	TF:M01783_0	4.60628e-05	4.33665	8111	3208	1332	EML4,C530008M17RIK,FGGY,TOB2,IZUMO4,PIK3CD,NFE2,A630089N07RIK,COIL,PUSL1,PFDN5,IRX1,PLAGL1,BZW1,PABPN1L,EXOC7,SMARCAL1,PTPRN2,CDKN1C,LSM14A,FFAR2,FAM83G,SECISBP2L,CYP4F16,IGFBP7,GLIPR1L3,MYL7,ADNP2,RAB20,METTL14,VARS,PQLC1,SCGB1B30,SRD5A3,RSPH6A,GUCA2A,MAMSTR,RSPH3B,ATF5,AHR,NDUFA6,CCDC9,COL4A3,CTIF,AOX4,ZCCHC10,FHDC1,ATP9B,SAMM50,HMGXB3,KCNH2,BSN,PLPBP,MFAP1B,GRB10,TLR5,SETMAR,CENPM,FNIP1,MGAT4B…
TF	Factor: SP2; motif: GGGCGGGAC	TF:M01783	4.60628e-05	4.33665	8111	3208	1332	EML4,C530008M17RIK,FGGY,TOB2,IZUMO4,PIK3CD,NFE2,A630089N07RIK,COIL,PUSL1,PFDN5,IRX1,PLAGL1,BZW1,PABPN1L,EXOC7,SMARCAL1,PTPRN2,CDKN1C,LSM14A,FFAR2,FAM83G,SECISBP2L,CYP4F16,IGFBP7,GLIPR1L3,MYL7,ADNP2,RAB20,METTL14,VARS,PQLC1,SCGB1B30,SRD5A3,RSPH6A,GUCA2A,MAMSTR,RSPH3B,ATF5,AHR,NDUFA6,CCDC9,COL4A3,CTIF,AOX4,ZCCHC10,FHDC1,ATP9B,SAMM50,HMGXB3,KCNH2,BSN,PLPBP,MFAP1B,GRB10,TLR5,SETMAR,CENPM,FNIP1,MGAT4B…
TF	Factor: Sp3; motif: ASMCTTGGGSRGGG; match class: 0	TF:M00665_0	5.75228e-05	4.24016	7281	3208	1206	TOB2,IZUMO4,RB1,OLFR681,PIK3CD,NFE2,IRX1,PLAGL1,BZW1,LSM14A,STN1,IGFBP7,RAB20,VARS,4933421I07RIK,BAIAP3,GM2237,SRD5A3,RSPH6A,GUCA2A,ATF5,RBM47,CCDC9,KCNIP2,CCDC169,CTIF,JAKMIP1,TCF3,KCNH2,LST1,BSN,MFAP1B,TLR5,SETMAR,BLVRA,FAM25C,CORO1C,LPAR6,SLC2A10,ARHGEF17,PTGER4,APBB1,L3MBTL1,KEAP1,ADGRG1,SCX,PNMA1,POTEG,MYO10,CYP11A1,2200002J24RIK,ST8SIA3,UBA5,SPRR2D,RPL3L,KCNIP3,RHCG,CLMP,CD177,VANGL1,TYMP,T…
TF	Factor: Sp3; motif: ASMCTTGGGSRGGG	TF:M00665	5.75228e-05	4.24016	7281	3208	1206	TOB2,IZUMO4,RB1,OLFR681,PIK3CD,NFE2,IRX1,PLAGL1,BZW1,LSM14A,STN1,IGFBP7,RAB20,VARS,4933421I07RIK,BAIAP3,GM2237,SRD5A3,RSPH6A,GUCA2A,ATF5,RBM47,CCDC9,KCNIP2,CCDC169,CTIF,JAKMIP1,TCF3,KCNH2,LST1,BSN,MFAP1B,TLR5,SETMAR,BLVRA,FAM25C,CORO1C,LPAR6,SLC2A10,ARHGEF17,PTGER4,APBB1,L3MBTL1,KEAP1,ADGRG1,SCX,PNMA1,POTEG,MYO10,CYP11A1,2200002J24RIK,ST8SIA3,UBA5,SPRR2D,RPL3L,KCNIP3,RHCG,CLMP,CD177,VANGL1,TYMP,T…
TF	Factor: VDR; motif: GGGKNARNRRGGWSA; match class: 1	TF:M00444_1	6.05363e-05	4.21798	3805	3208	670	EML4,SMPD1,RB1,PIK3CD,NFE2,IRX1,PABPN1L,EXOC7,PTPRN2,CDKN1C,BRD4,PHETA2,ADNP2,DCT,BAIAP3,GUCA2A,CEP135,CTIF,SYNA,ZFP473,ERMAP,RBPMS,FHDC1,MYBPH,KCNH2,LST1,SETMAR,MGAT4B,CORO1C,SLC2A10,2610507B11RIK,APBB1,L3MBTL1,AMN,RHCG,CLMP,4930550C14RIK,LIMS1,GP1BB,WFIKKN2,TESCL,NPHP3,GMPR,GM4969,4931440F15RIK,DEPP1,P2RX7,RAPGEFL1,CHRNB4,ADGRA2,SMARCA2,LCT,MLLT3,FGR,CCDC141,SLC4A11,MEMO1,BDKRB2,SYCN,CIC,PDLIM2…
TF	Factor: MafB; motif: GNTGAC; match class: 0	TF:M01227_0	8.07306e-05	4.09296	13368	3208	2101	EML4,C530008M17RIK,1600014C10RIK,IZUMO4,SMPD1,TTI1,RB1,CYP4A12B,BC051142,NFE2,SMC1B,OLFR686,A630089N07RIK,COIL,PUSL1,PFDN5,IRX1,PABPN1L,EXOC7,SMARCAL1,PTPRN2,EPHX3,LSM14A,FFAR2,SEC23B,FAM83G,ZFP24,SCML4,STN1,SECISBP2L,BRD4,PHETA2,LDB3,IGFBP7,PRLHR,RAB20,METTL14,VARS,PQLC1,4933421I07RIK,DEFB30,DCT,BAIAP3,GM2237,RSPH6A,GUCA2A,OSBPL3,MAMSTR,RSPH3B,ATF5,OLFR551,ITFG2,SLC5A1,PLA2G4D,KCNIP2,COL4A3,CEP1…
TF	Factor: MafB; motif: GNTGAC	TF:M01227	8.07306e-05	4.09296	13368	3208	2101	EML4,C530008M17RIK,1600014C10RIK,IZUMO4,SMPD1,TTI1,RB1,CYP4A12B,BC051142,NFE2,SMC1B,OLFR686,A630089N07RIK,COIL,PUSL1,PFDN5,IRX1,PABPN1L,EXOC7,SMARCAL1,PTPRN2,EPHX3,LSM14A,FFAR2,SEC23B,FAM83G,ZFP24,SCML4,STN1,SECISBP2L,BRD4,PHETA2,LDB3,IGFBP7,PRLHR,RAB20,METTL14,VARS,PQLC1,4933421I07RIK,DEFB30,DCT,BAIAP3,GM2237,RSPH6A,GUCA2A,OSBPL3,MAMSTR,RSPH3B,ATF5,OLFR551,ITFG2,SLC5A1,PLA2G4D,KCNIP2,COL4A3,CEP1…
TF	Factor: AP-2gamma; motif: GCCYNCRGSN	TF:M03811	8.11055e-05	4.09095	7106	3208	1178	EML4,C530008M17RIK,FGGY,IZUMO4,SMPD1,RB1,KCNG2,PIK3CD,NFE2,COIL,IRX1,PLAGL1,PABPN1L,PTPRN2,CDKN1C,SEC23B,TBRG1,BRD4,PHETA2,LDB3,IGFBP7,PRLHR,MYL7,ADNP2,METTL14,VARS,PQLC1,DEFB30,GM2237,SRD5A3,RSPH6A,GUCA2A,RSPH3B,RBM47,COL4A3,CTIF,SIGLEC15,MRGPRH,LTBP1,MYBPH,TCF3,PLPBP,CENPM,BLVRA,XDH,MGAT4B,CORO1C,LPAR6,PLAA,TRIM7,2610507B11RIK,OLFR212,WNT5B,PTGER4,DUT,KRTCAP3,CCDC170,L3MBTL1,KEAP1,CAVIN3,MYO10,…
TF	Factor: AP-2gamma; motif: GCCYNCRGSN; match class: 0	TF:M03811_0	8.11055e-05	4.09095	7106	3208	1178	EML4,C530008M17RIK,FGGY,IZUMO4,SMPD1,RB1,KCNG2,PIK3CD,NFE2,COIL,IRX1,PLAGL1,PABPN1L,PTPRN2,CDKN1C,SEC23B,TBRG1,BRD4,PHETA2,LDB3,IGFBP7,PRLHR,MYL7,ADNP2,METTL14,VARS,PQLC1,DEFB30,GM2237,SRD5A3,RSPH6A,GUCA2A,RSPH3B,RBM47,COL4A3,CTIF,SIGLEC15,MRGPRH,LTBP1,MYBPH,TCF3,PLPBP,CENPM,BLVRA,XDH,MGAT4B,CORO1C,LPAR6,PLAA,TRIM7,2610507B11RIK,OLFR212,WNT5B,PTGER4,DUT,KRTCAP3,CCDC170,L3MBTL1,KEAP1,CAVIN3,MYO10,…
TF	Factor: Rxrb; motif: GGGGTCAAAGGTCA; match class: 1	TF:M04493_1	0.000108486	3.96463	2454	3208	452	1600014C10RIK,CAPN3,TLR6,TTI1,OLFR686,ZFP24,CYP4F16,PRLHR,BAIAP3,SCGB1B30,MAMSTR,RBM47,NDUFA6,CCDC169,COBL,SIGLEC15,ERMAP,MYBPH,SLC17A4,XDH,PLAA,KRTCAP3,CCDC170,CALCOCO2,ADGRG1,KCNIP3,1500009C09RIK,DGKQ,TYMP,LIMS1,HPN,GM4969,DEPP1,DLK1,CDH5,CHRNB4,ADGRA2,OLFR1337,TINAGL1,CCDC141,TANGO6,ADGRF5,TRIM21,CIC,RINL,ECHDC3,YPEL3,SNURF,LRCH1,TNFRSF11A,SGCA,OLFR570,CHRNA6,TMEM235,SPEG,KCNJ14,PIAS1,XRCC3,PL…
TF	Factor: Zfp740; motif: NCCCCCCCAC; match class: 1	TF:M03944_1	0.000108791	3.96341	4463	3208	771	TOB2,TTI1,NFE2,SMC1B,IRX1,AKR1E1,PLAGL1,EPHX3,CDKN1C,FFAR2,BRD4,ADNP2,DEFB30,DCT,GUCA2A,RBM47,ITFG2,CCDC169,BANF2,RBPMS,ATP9B,TCF3,KCNH2,LST1,BSN,SETMAR,CENPM,BLVRA,CCDC30,FAM25C,GPATCH1,VASH1,LPAR6,SLC2A10,ARHGEF17,APBB1,L3MBTL1,OLFR651,PNMA1,CYP11A1,TSPO,SULT2B1,UBA5,AMN,CD177,SGO2B,LIMS1,WFIKKN2,HPN,PRR23A3,TMC4,BC048507,KCNA6,NPHP3,SPAST,GM4969,4931440F15RIK,DEPP1,RBFA,RAPGEFL1,ARID5A,DLK1,KC…
TF	Factor: ZF5; motif: NRNGNGCGCGCWN; match class: 1	TF:M00333_1	0.00011889	3.92485	11186	3208	1783	EML4,C530008M17RIK,TOB2,1600014C10RIK,IZUMO4,TLR6,RB1,KCNG2,PIK3CD,A630089N07RIK,COIL,PUSL1,PFDN5,IRX1,PDCD2L,BZW1,EXOC7,PTPRN2,CDKN1C,LSM14A,SEC23B,FAM83G,ZFP24,STN1,BRD4,PHETA2,IGFBP7,PRLHR,MYL7,ADNP2,GAS2,RAB20,METTL14,VARS,PQLC1,TXK,DEFB30,BAIAP3,SCGB1B30,SRD5A3,RSPH6A,RSPH3B,ATF5,RBM47,ITFG2,AHR,NDUFA6,CCDC9,COL4A3,CEP135,SFTPC,SEPT3,CTIF,SIGLEC15,ZFP473,LTBP1,RBPMS,FHDC1,ATP9B,HAUS5,SAMM50,…
TF	Factor: myogenin; motif: RGCAGSTG; match class: 1	TF:M00712_1	0.000126692	3.89725	1458	3208	287	PDCD2L,FFAR2,LDB3,GLIPR1L3,DEFB30,TRIM58,RSPH6A,MAMSTR,KCNIP2,COL4A3,SFTPC,SEPT3,SIGLEC15,SLC2A10,WNT5B,APBB1,ADGRG1,SCX,TSPO,SULT2B1,RPL3L,KCNIP3,MEST,TYMP,9030624G23RIK,WFIKKN2,PCDHB1,PTPRF,TTC22,DEPP1,CDH5,CENPU,4933428G20RIK,TNFRSF11A,NRF1,SLC4A3,SPEG,PHOSPHO1,NEDD4L,PDZK1IP1,CHRNE,DOK7,USP19,FGF22,LAMA3,BMPR1B,SIPA1L1,ELOF1,FBP2,OSTM1,CDON,SLC6A12,TTLL6,SMG5,NR2F6,SSPO,BRCA1,TCF7,ATP9A,HMGA1…
TF	Factor: CTCF; motif: NAGGGGGCGCNNKNNNN; match class: 1	TF:M08995_1	0.00014015	3.85341	9345	3208	1511	EML4,1600014C10RIK,SMPD1,TTI1,RB1,CYP4A12B,KCNG2,PIK3CD,NFE2,SMC1B,COIL,PUSL1,IRX1,PLAGL1,BZW1,PABPN1L,EXOC7,PTPRN2,CDKN1C,LSM14A,FFAR2,FAM83G,STN1,SECISBP2L,BRD4,PHETA2,PRLHR,ADNP2,RAB20,VARS,PQLC1,DEFB30,DCT,BAIAP3,TRIM58,SRD5A3,RSPH3B,ATF5,RBM47,OLFR551,CCDC9,KCNIP2,CCDC169,CTIF,JAKMIP1,SYNA,ZFP473,RBPMS,ATP9B,HAUS5,MYBPH,TCF3,KCNH2,LST1,BSN,MFAP1B,GRB10,SETMAR,CENPM,GPATCH1,MGAT4B,CORO1C,VASH…
TF	Factor: HAIRYLIKE; motif: NNNNCANGTG	TF:M08885	0.00016061	3.79423	5780	3208	973	EML4,ADGRF2,SMPD1,BC051142,NFE2,OLFR686,A630089N07RIK,COIL,PUSL1,IRX1,PDCD2L,PLAGL1,BZW1,EPHX3,FFAR2,FAM83G,TBRG1,MYL7,ADNP2,VARS,DEFB30,TRIM58,SCGB1B30,SRD5A3,MAMSTR,RSPH3B,RBM47,AHR,SLC5A1,NDUFA6,CCDC9,KCNIP2,SFTPC,SEPT3,CTIF,CASP14,ERMAP,BANF2,MYBPH,HMGXB3,LST1,MFAP1B,SETMAR,FNIP1,GPATCH1,CORO1C,MADCAM1,TRIM7,ADAD1,OLFR212,WNT5B,KRTCAP3,APBB1,SLC6A16,ST8SIA3,SULT2B1,TRPM8,RPL3L,PRR23A2,1500009…
TF	Factor: HAIRYLIKE; motif: NNNNCANGTG; match class: 0	TF:M08885_0	0.00016061	3.79423	5780	3208	973	EML4,ADGRF2,SMPD1,BC051142,NFE2,OLFR686,A630089N07RIK,COIL,PUSL1,IRX1,PDCD2L,PLAGL1,BZW1,EPHX3,FFAR2,FAM83G,TBRG1,MYL7,ADNP2,VARS,DEFB30,TRIM58,SCGB1B30,SRD5A3,MAMSTR,RSPH3B,RBM47,AHR,SLC5A1,NDUFA6,CCDC9,KCNIP2,SFTPC,SEPT3,CTIF,CASP14,ERMAP,BANF2,MYBPH,HMGXB3,LST1,MFAP1B,SETMAR,FNIP1,GPATCH1,CORO1C,MADCAM1,TRIM7,ADAD1,OLFR212,WNT5B,KRTCAP3,APBB1,SLC6A16,ST8SIA3,SULT2B1,TRPM8,RPL3L,PRR23A2,1500009…
TF	Factor: SREBP-2; motif: NTCACCYNNNN; match class: 1	TF:M03852_1	0.000163876	3.78548	1821	3208	347	SMPD1,SMC1B,OLFR692,CDKN1C,IGFBP7,MYL7,GAS2,KCNIP2,TCF3,SETMAR,CALCOCO2,SCX,PNMA1,UBA5,EXOSC6,RHCG,VANGL1,R3HCC1,TMEM165,GMPR,DEPP1,TMEM267,DLK1,CHRNB4,CHRNA5,GM19668,SLC4A11,MEMO1,ECHDC3,HSF4,RNF149,AMFR,UNKL,SLC4A3,SPTBN4,MED28,LYPD6B,LMNA,CHRNE,PDE9A,TM4SF4,PLXNB1,HPX,FGF22,CDT1,KRT42,SIPA1L1,MASP2,PPP4C,CRYAA,MYH7B,ZBTB38,FXYD1,ECM1,ZFP523,RXYLT1,TMEM231,FAM178B,TSPAN9,LARGE2,TAP1,ADAM33,MS4A…
TF	Factor: WT1; motif: CGCCCCCNCN	TF:M02036	0.000172638	3.76286	7506	3208	1235	EML4,1600014C10RIK,KCNG2,NFE2,SMC1B,COIL,PUSL1,PFDN5,IRX1,PLAGL1,BZW1,EXOC7,PTPRN2,EPHX3,CDKN1C,FAM83G,STN1,SECISBP2L,BRD4,PHETA2,IGFBP7,ADNP2,RAB20,VARS,PQLC1,DEFB30,DCT,BAIAP3,RSPH3B,ATF5,RBM47,CCDC9,KCNIP2,CEP135,ZCCHC10,RBPMS,FHDC1,ATP9B,HAUS5,SAMM50,TCF3,KCNH2,LST1,BSN,GRB10,TLR5,SETMAR,CENPM,FNIP1,GPATCH1,MGAT4B,CORO1C,VASH1,TRIM7,ADAD1,2610507B11RIK,ARHGEF17,WNT5B,PTGER4,APBB1,ADGRG1,SCX,P…
TF	Factor: WT1; motif: CGCCCCCNCN; match class: 0	TF:M02036_0	0.000172638	3.76286	7506	3208	1235	EML4,1600014C10RIK,KCNG2,NFE2,SMC1B,COIL,PUSL1,PFDN5,IRX1,PLAGL1,BZW1,EXOC7,PTPRN2,EPHX3,CDKN1C,FAM83G,STN1,SECISBP2L,BRD4,PHETA2,IGFBP7,ADNP2,RAB20,VARS,PQLC1,DEFB30,DCT,BAIAP3,RSPH3B,ATF5,RBM47,CCDC9,KCNIP2,CEP135,ZCCHC10,RBPMS,FHDC1,ATP9B,HAUS5,SAMM50,TCF3,KCNH2,LST1,BSN,GRB10,TLR5,SETMAR,CENPM,FNIP1,GPATCH1,MGAT4B,CORO1C,VASH1,TRIM7,ADAD1,2610507B11RIK,ARHGEF17,WNT5B,PTGER4,APBB1,ADGRG1,SCX,P…
TF	Factor: Tbx5; motif: SNAGGTGTGRNGGSS	TF:M07475	0.000203622	3.69117	5728	3208	964	IZUMO4,TTI1,KCNG2,SMC1B,A630089N07RIK,COIL,PDCD2L,AKR1E1,CDKN1C,LSM14A,FAM83G,SECISBP2L,PRLHR,MYL7,VARS,TXK,DCT,SRD5A3,RSPH6A,ATF5,AHR,SLC5A1,CCDC169,SEPT3,JAKMIP1,SYNA,ZCCHC10,SIGLEC15,FHDC1,MYBPH,HMGXB3,KCNH2,CENPM,FNIP1,GPATCH1,CORO1C,ADAD1,SLC2A10,APBB1,L3MBTL1,ADGRG1,SCX,2200002J24RIK,SULT2B1,RPL3L,9230112D13RIK,AMN,WBP2NL,CLMP,MTNR1B,RAB39B,R3HCC1,TYMP,GP1BB,PRR23A3,BC048507,ISOC2B,PTPRF,49…
TF	Factor: Tbx5; motif: SNAGGTGTGRNGGSS; match class: 0	TF:M07475_0	0.000203622	3.69117	5728	3208	964	IZUMO4,TTI1,KCNG2,SMC1B,A630089N07RIK,COIL,PDCD2L,AKR1E1,CDKN1C,LSM14A,FAM83G,SECISBP2L,PRLHR,MYL7,VARS,TXK,DCT,SRD5A3,RSPH6A,ATF5,AHR,SLC5A1,CCDC169,SEPT3,JAKMIP1,SYNA,ZCCHC10,SIGLEC15,FHDC1,MYBPH,HMGXB3,KCNH2,CENPM,FNIP1,GPATCH1,CORO1C,ADAD1,SLC2A10,APBB1,L3MBTL1,ADGRG1,SCX,2200002J24RIK,SULT2B1,RPL3L,9230112D13RIK,AMN,WBP2NL,CLMP,MTNR1B,RAB39B,R3HCC1,TYMP,GP1BB,PRR23A3,BC048507,ISOC2B,PTPRF,49…
TF	Factor: DEC1; motif: NCNCACRTGNSC	TF:M08870	0.000204763	3.68875	8070	3208	1319	EML4,FGGY,ADGRF2,OLFR675,SMPD1,RB1,BC051142,NFE2,OLFR686,A630089N07RIK,PUSL1,OLFR692,IRX1,PDCD2L,PLAGL1,GM14496,BZW1,PABPN1L,EXOC7,EPHX3,CDKN1C,LSM14A,FFAR2,SEC23B,FAM83G,PHETA2,LDB3,PRLHR,MYL7,ADNP2,RAB20,METTL14,VARS,PQLC1,4933421I07RIK,DEFB30,DCT,SRD5A3,RSPH3B,RBM47,AHR,NDUFA6,CCDC9,KCNIP2,SFTPC,SEPT3,CTIF,AOX4,SIGLEC15,BANF2,KCNH2,LST1,BSN,MFAP1B,TLR5,ERICH3,XDH,NR6A1,GPATCH1,CORO1C,MADCAM1,P…
TF	Factor: DEC1; motif: NCNCACRTGNSC; match class: 0	TF:M08870_0	0.000204763	3.68875	8070	3208	1319	EML4,FGGY,ADGRF2,OLFR675,SMPD1,RB1,BC051142,NFE2,OLFR686,A630089N07RIK,PUSL1,OLFR692,IRX1,PDCD2L,PLAGL1,GM14496,BZW1,PABPN1L,EXOC7,EPHX3,CDKN1C,LSM14A,FFAR2,SEC23B,FAM83G,PHETA2,LDB3,PRLHR,MYL7,ADNP2,RAB20,METTL14,VARS,PQLC1,4933421I07RIK,DEFB30,DCT,SRD5A3,RSPH3B,RBM47,AHR,NDUFA6,CCDC9,KCNIP2,SFTPC,SEPT3,CTIF,AOX4,SIGLEC15,BANF2,KCNH2,LST1,BSN,MFAP1B,TLR5,ERICH3,XDH,NR6A1,GPATCH1,CORO1C,MADCAM1,P…
TF	Factor: MAZ; motif: NKGGGAGGGGRGGR; match class: 1	TF:M02023_1	0.000223131	3.65144	4161	3208	721	TLR6,SMC1B,IRX1,AKR1E1,PTPRN2,CDKN1C,FFAR2,BRD4,ADNP2,RAB20,PQLC1,DEFB30,DCT,RSPH6A,GUCA2A,ATF5,RBM47,ITFG2,CCDC169,RBPMS,ATP9B,LST1,SETMAR,CENPM,BLVRA,FNIP1,CCDC30,SLC2A10,ARHGEF17,WNT5B,KRTCAP3,APBB1,L3MBTL1,TSPO,SULT2B1,UBA5,AMN,CD177,SGO2B,LIMS1,WFIKKN2,TESCL,HPN,TMC4,BC048507,KCNA6,GM4969,4931440F15RIK,P2RX7,RAPGEFL1,HVCN1,DLK1,KCNK12,ADGRA2,SMARCA2,GPA33,MLLT3,FGR,CCDC141,MEMO1,CIC,ABCA4,PD…
TF	Factor: Ebox; motif: NCACSTGNCN; match class: 1	TF:M01034_1	0.000223299	3.65111	760	3208	165	PDCD2L,FFAR2,MYL7,ADNP2,DEFB30,WNT5B,KRTCAP3,RPL3L,ASIC3,PCDHB1,BC048507,CDH5,PLEKHA5,CHRNE,PLEKHH2,KIFC3,FGF22,MYH7B,MRPL2,TRIM45,NRSN1,NME2,CDON,SEMA3F,LARGE2,BRCA1,SLC10A6,CRIM1,FPGS,INPP5B,ALPL,CBLC,CCDC24,CPT1A,PLA2G2F,ESPL1,SYT3,B4GALT5,DLEU7,HHIPL1,TMC6,BCAT2,MCM2,RAB11FIP1,CAR9,SUSD1,PML,PLA2G4B,FAM131A,BAIAP2L2,RAPGEF3,LRRC3,H2-T18,TFEB,WDFY4,CLDN11,TRIP6,GMEB1,GTF3A,DUSP7,PTP4A3,MBP,CCD…
TF	Factor: Elk-1; motif: NCCGGAAGTGN; match class: 0	TF:M10219_0	0.000278066	3.55585	14569	3208	2267	EML4,C530008M17RIK,TOB2,1600014C10RIK,ADGRF2,IZUMO4,CAPN3,SMPD1,TLR6,TTI1,RB1,CYP4A12B,KCNG2,PIK3CD,NFE2,OLFR686,ZFP982,COIL,PUSL1,OLFR692,PLAGL1,GM14496,BZW1,PABPN1L,EXOC7,SMARCAL1,PTPRN2,EPHX3,CDKN1C,LSM14A,FFAR2,SEC23B,FAM83G,ZFP24,SCML4,STN1,SECISBP2L,CYP4F16,TBRG1,BRD4,PHETA2,LDB3,IGFBP7,PRLHR,MYL7,ADNP2,GAS2,RAB20,METTL14,PQLC1,4933421I07RIK,DEFB30,GM2237,TRIM58,SCGB1B30,SRD5A3,OSBPL3,MAMST…
TF	Factor: Elk-1; motif: NCCGGAAGTGN	TF:M10219	0.000278066	3.55585	14569	3208	2267	EML4,C530008M17RIK,TOB2,1600014C10RIK,ADGRF2,IZUMO4,CAPN3,SMPD1,TLR6,TTI1,RB1,CYP4A12B,KCNG2,PIK3CD,NFE2,OLFR686,ZFP982,COIL,PUSL1,OLFR692,PLAGL1,GM14496,BZW1,PABPN1L,EXOC7,SMARCAL1,PTPRN2,EPHX3,CDKN1C,LSM14A,FFAR2,SEC23B,FAM83G,ZFP24,SCML4,STN1,SECISBP2L,CYP4F16,TBRG1,BRD4,PHETA2,LDB3,IGFBP7,PRLHR,MYL7,ADNP2,GAS2,RAB20,METTL14,PQLC1,4933421I07RIK,DEFB30,GM2237,TRIM58,SCGB1B30,SRD5A3,OSBPL3,MAMST…
TF	Factor: Smad3; motif: NNCTSNCWSCWS; match class: 1	TF:M10367_1	0.000283662	3.5472	3165	3208	563	SMC1B,OLFR692,PTPRN2,EPHX3,FFAR2,SEC23B,CYP4F16,LDB3,MYL7,VARS,PQLC1,TRIM58,RSPH6A,COL4A3,SFTPC,AOX4,SYNA,ZCCHC10,LTBP1,HAUS5,MYBPH,KCNH2,LST1,OLFR142,SLC2A10,ARHGEF17,CALCOCO2,TSPO,TRPM8,RPL3L,AMN,DGKQ,EXOSC6,AJM1,CLMP,TYMP,TMC4,PCDHB1,ISOC2B,SPAST,GTF2A1L,RAPGEFL1,FBN1,LMCD1,GPA33,GM19668,OLFR1337,OCSTAMP,TINAGL1,TRIM21,SYCN,ABCA4,YPEL3,MCMDC2,PODN,RHOH,URAH,MED28,CHRNA6,CLRN2,TMEM235,GAL,SLC29…
TF	Factor: PPARalpha:RXRalpha; motif: NNRGGTCATWGGGGTSANG; match class: 0	TF:M00518_0	0.000333163	3.47734	9373	3208	1511	EML4,C530008M17RIK,TOB2,OLFR675,IZUMO4,SMPD1,TTI1,RB1,CYP4A12B,KCNG2,NFE2,SMC1B,OLFR686,PUSL1,PFDN5,IRX1,PDCD2L,PABPN1L,EXOC7,SMARCAL1,PTPRN2,EPHX3,CDKN1C,FFAR2,ZFP24,CYP4F16,BRD4,PRLHR,MYL7,ADNP2,GAS2,VARS,PQLC1,DEFB30,DCT,BAIAP3,SRD5A3,RSPH6A,GUCA2A,OSBPL3,RBM47,AHR,NDUFA6,CCDC9,COL4A3,CEP135,SFTPC,CCDC169,SEPT3,CTIF,AOX4,SYNA,ZCCHC10,SIGLEC15,MRGPRH,ERMAP,BANF2,RBPMS,FHDC1,SAMM50,HMGXB3,TCF3,M…
TF	Factor: PPARalpha:RXRalpha; motif: NNRGGTCATWGGGGTSANG	TF:M00518	0.000333163	3.47734	9373	3208	1511	EML4,C530008M17RIK,TOB2,OLFR675,IZUMO4,SMPD1,TTI1,RB1,CYP4A12B,KCNG2,NFE2,SMC1B,OLFR686,PUSL1,PFDN5,IRX1,PDCD2L,PABPN1L,EXOC7,SMARCAL1,PTPRN2,EPHX3,CDKN1C,FFAR2,ZFP24,CYP4F16,BRD4,PRLHR,MYL7,ADNP2,GAS2,VARS,PQLC1,DEFB30,DCT,BAIAP3,SRD5A3,RSPH6A,GUCA2A,OSBPL3,RBM47,AHR,NDUFA6,CCDC9,COL4A3,CEP135,SFTPC,CCDC169,SEPT3,CTIF,AOX4,SYNA,ZCCHC10,SIGLEC15,MRGPRH,ERMAP,BANF2,RBPMS,FHDC1,SAMM50,HMGXB3,TCF3,M…
TF	Factor: MYF6; motif: NNNRACAGNCNCNCC	TF:M02885	0.000335392	3.47445	14301	3208	2228	EML4,C530008M17RIK,FGGY,TOB2,1600014C10RIK,ADGRF2,CAPN3,SMPD1,TLR6,TTI1,CYP4A12B,BC051142,NFE2,SMC1B,OLFR686,COIL,PUSL1,OLFR692,PFDN5,IRX1,PDCD2L,PLAGL1,BZW1,PABPN1L,PTPRN2,EPHX3,CDKN1C,SEC23B,FAM83G,ZFP24,STN1,CYP4F16,TBRG1,BRD4,IGFBP7,PRLHR,MYL7,GAS2,RAB20,METTL14,PQLC1,DCT,BAIAP3,SCGB1B30,GUCA2A,OSBPL3,MAMSTR,RSPH3B,ATF5,ITFG2,AHR,SLC5A1,PLA2G4D,CCDC9,KCNIP2,COL4A3,CCDC169,SEPT3,CTIF,JAKMIP1,A…
TF	Factor: MYF6; motif: NNNRACAGNCNCNCC; match class: 0	TF:M02885_0	0.000335392	3.47445	14301	3208	2228	EML4,C530008M17RIK,FGGY,TOB2,1600014C10RIK,ADGRF2,CAPN3,SMPD1,TLR6,TTI1,CYP4A12B,BC051142,NFE2,SMC1B,OLFR686,COIL,PUSL1,OLFR692,PFDN5,IRX1,PDCD2L,PLAGL1,BZW1,PABPN1L,PTPRN2,EPHX3,CDKN1C,SEC23B,FAM83G,ZFP24,STN1,CYP4F16,TBRG1,BRD4,IGFBP7,PRLHR,MYL7,GAS2,RAB20,METTL14,PQLC1,DCT,BAIAP3,SCGB1B30,GUCA2A,OSBPL3,MAMSTR,RSPH3B,ATF5,ITFG2,AHR,SLC5A1,PLA2G4D,CCDC9,KCNIP2,COL4A3,CCDC169,SEPT3,CTIF,JAKMIP1,A…
TF	Factor: C-Myc; motif: NGCCACGTGNN; match class: 1	TF:M07601_1	0.000354077	3.4509	4320	3208	744	EML4,ADGRF2,IZUMO4,TLR6,BC051142,OLFR686,COIL,PDCD2L,BZW1,FAM83G,TBRG1,MYL7,ADNP2,RAB20,VARS,PQLC1,SRD5A3,GUCA2A,RSPH3B,AHR,SLC5A1,NDUFA6,CCDC9,SFTPC,SEPT3,AOX4,ERMAP,BANF2,LST1,GRB10,SETMAR,FNIP1,CORO1C,MADCAM1,GM37013,PLAA,OLFR212,DUT,KRTCAP3,POTEG,MYO10,SULT2B1,TRPM8,AMN,DGKQ,MEST,CD177,4930550C14RIK,R3HCC1,TYMP,LIMS1,WFIKKN2,PCDHB1,ISOC2B,ABCA9,PTPRF,OLFR677,GTF2A1L,4931440F15RIK,PCDHA11,CDH5…
TF	Factor: Smad3; motif: NNCTSNCWSCWS; match class: 0	TF:M10367_0	0.00036707	3.43525	10086	3208	1616	C530008M17RIK,1600014C10RIK,ADGRF2,PIK3CD,NFE2,SMC1B,A630089N07RIK,ZFP982,PUSL1,OLFR692,AKR1E1,BZW1,PABPN1L,SMARCAL1,PTPRN2,EPHX3,FFAR2,SEC23B,SCML4,CYP4F16,BRD4,LDB3,IGFBP7,PRLHR,GLIPR1L3,MYL7,VARS,PQLC1,TXK,4933421I07RIK,TRIM58,RSPH6A,GUCA2A,OSBPL3,MAMSTR,RSPH3B,SLC5A1,KCNIP2,COL4A3,SFTPC,SEPT3,JAKMIP1,AOX4,SYNA,ZCCHC10,CASP14,MRGPRH,ZFP473,ERMAP,BANF2,LTBP1,HAUS5,SAMM50,MYBPH,HMGXB3,KCNH2,LST1…
TF	Factor: Smad3; motif: NNCTSNCWSCWS	TF:M10367	0.00036707	3.43525	10086	3208	1616	C530008M17RIK,1600014C10RIK,ADGRF2,PIK3CD,NFE2,SMC1B,A630089N07RIK,ZFP982,PUSL1,OLFR692,AKR1E1,BZW1,PABPN1L,SMARCAL1,PTPRN2,EPHX3,FFAR2,SEC23B,SCML4,CYP4F16,BRD4,LDB3,IGFBP7,PRLHR,GLIPR1L3,MYL7,VARS,PQLC1,TXK,4933421I07RIK,TRIM58,RSPH6A,GUCA2A,OSBPL3,MAMSTR,RSPH3B,SLC5A1,KCNIP2,COL4A3,SFTPC,SEPT3,JAKMIP1,AOX4,SYNA,ZCCHC10,CASP14,MRGPRH,ZFP473,ERMAP,BANF2,LTBP1,HAUS5,SAMM50,MYBPH,HMGXB3,KCNH2,LST1…
TF	Factor: E2F-7; motif: GRGGCGGGAANNN	TF:M10212	0.000377215	3.42341	7916	3208	1293	EML4,1600014C10RIK,IZUMO4,TTI1,RB1,KCNG2,PIK3CD,OLFR686,PUSL1,PFDN5,IRX1,PDCD2L,PLAGL1,BZW1,EXOC7,PTPRN2,LSM14A,FAM83G,ZFP24,STN1,SECISBP2L,CYP4F16,BRD4,PHETA2,PRLHR,ADNP2,RAB20,METTL14,VARS,SRD5A3,RSPH6A,MAMSTR,RSPH3B,ATF5,AHR,CCDC9,KCNIP2,CEP135,CTIF,SYNA,ZFP473,ERMAP,BANF2,FHDC1,SAMM50,TCF3,KCNH2,BSN,PLPBP,MFAP1B,GRB10,CCDC30,MGAT4B,CORO1C,VASH1,PLAA,SLC2A10,ARHGEF17,WNT5B,PTGER4,DUT,APBB1,ADG…
TF	Factor: E2F-7; motif: GRGGCGGGAANNN; match class: 0	TF:M10212_0	0.000377215	3.42341	7916	3208	1293	EML4,1600014C10RIK,IZUMO4,TTI1,RB1,KCNG2,PIK3CD,OLFR686,PUSL1,PFDN5,IRX1,PDCD2L,PLAGL1,BZW1,EXOC7,PTPRN2,LSM14A,FAM83G,ZFP24,STN1,SECISBP2L,CYP4F16,BRD4,PHETA2,PRLHR,ADNP2,RAB20,METTL14,VARS,SRD5A3,RSPH6A,MAMSTR,RSPH3B,ATF5,AHR,CCDC9,KCNIP2,CEP135,CTIF,SYNA,ZFP473,ERMAP,BANF2,FHDC1,SAMM50,TCF3,KCNH2,BSN,PLPBP,MFAP1B,GRB10,CCDC30,MGAT4B,CORO1C,VASH1,PLAA,SLC2A10,ARHGEF17,WNT5B,PTGER4,DUT,APBB1,ADG…
TF	Factor: ZNF151; motif: GGSGGNGGGGGAGGGGMGG; match class: 0	TF:M10412_0	0.000434212	3.3623	3814	3208	664	EML4,CYP4A12B,PIK3CD,SMC1B,COIL,AKR1E1,PABPN1L,PTPRN2,CDKN1C,FFAR2,SEC23B,ZFP24,SECISBP2L,BRD4,MYL7,ADNP2,PQLC1,DEFB30,DCT,GUCA2A,ATF5,CEP135,JAKMIP1,RBPMS,ATP9B,KCNH2,TLR5,CENPM,FNIP1,CCDC30,MGAT4B,CORO1C,SLC2A10,ARHGEF17,DUT,KRTCAP3,APBB1,TSPO,SMDT1,UBA5,9230112D13RIK,4930550C14RIK,TMEM165,GFRA2,SGO2B,LIMS1,TRIM30D,DUSP27,APC2,ABCA9,DLK1,MRPS24,ADGRA2,LMCD1,MLLT3,CCDC141,MEMO1,RHOBTB3,CIC,ABCA4…
TF	Factor: ZNF151; motif: GGSGGNGGGGGAGGGGMGG	TF:M10412	0.000434212	3.3623	3814	3208	664	EML4,CYP4A12B,PIK3CD,SMC1B,COIL,AKR1E1,PABPN1L,PTPRN2,CDKN1C,FFAR2,SEC23B,ZFP24,SECISBP2L,BRD4,MYL7,ADNP2,PQLC1,DEFB30,DCT,GUCA2A,ATF5,CEP135,JAKMIP1,RBPMS,ATP9B,KCNH2,TLR5,CENPM,FNIP1,CCDC30,MGAT4B,CORO1C,SLC2A10,ARHGEF17,DUT,KRTCAP3,APBB1,TSPO,SMDT1,UBA5,9230112D13RIK,4930550C14RIK,TMEM165,GFRA2,SGO2B,LIMS1,TRIM30D,DUSP27,APC2,ABCA9,DLK1,MRPS24,ADGRA2,LMCD1,MLLT3,CCDC141,MEMO1,RHOBTB3,CIC,ABCA4…
TF	Factor: ESRRA; motif: NKNNAGGGGTCANNNNN	TF:M02852	0.000460432	3.33683	4173	3208	720	EML4,FGGY,TTI1,OLFR686,PFDN5,PABPN1L,CDKN1C,FAM83G,ZFP24,CYP4F16,RAB20,TXK,SCGB1B30,SRD5A3,RSPH6A,GUCA2A,OLFR551,SLC5A1,COL4A3,SFTPC,CCDC169,CTIF,MRGPRH,LST1,BLVRA,SLC2A10,2610507B11RIK,WNT5B,CALCOCO2,UBA5,RPL3L,AMN,CLMP,CD177,TMEM165,SGO2B,9030624G23RIK,HPN,DUSP27,KCNA6,OLFR677,TMEM267,KCNK12,CHRNB4,TLR1,ADGRA2,LMCD1,CHRNA5,OLFR1337,OCSTAMP,LAP3,TINAGL1,CCDC141,SLC4A11,ADGRF5,MEMO1,TRIM21,VMN1R2…
TF	Factor: ESRRA; motif: NKNNAGGGGTCANNNNN; match class: 0	TF:M02852_0	0.000460432	3.33683	4173	3208	720	EML4,FGGY,TTI1,OLFR686,PFDN5,PABPN1L,CDKN1C,FAM83G,ZFP24,CYP4F16,RAB20,TXK,SCGB1B30,SRD5A3,RSPH6A,GUCA2A,OLFR551,SLC5A1,COL4A3,SFTPC,CCDC169,CTIF,MRGPRH,LST1,BLVRA,SLC2A10,2610507B11RIK,WNT5B,CALCOCO2,UBA5,RPL3L,AMN,CLMP,CD177,TMEM165,SGO2B,9030624G23RIK,HPN,DUSP27,KCNA6,OLFR677,TMEM267,KCNK12,CHRNB4,TLR1,ADGRA2,LMCD1,CHRNA5,OLFR1337,OCSTAMP,LAP3,TINAGL1,CCDC141,SLC4A11,ADGRF5,MEMO1,TRIM21,VMN1R2…
TF	Factor: Pax-6; motif: CTGACCTGGAACTM; match class: 0	TF:M00979_0	0.000469255	3.32859	12206	3208	1925	EML4,C530008M17RIK,TOB2,1600014C10RIK,OLFR675,IZUMO4,CAPN3,SMPD1,TLR6,BC051142,KCNG2,NFE2,OLFR686,ZFP982,OLFR692,PFDN5,PDCD2L,EXOC7,PTPRN2,EPHX3,LSM14A,SEC23B,STN1,SECISBP2L,CYP4F16,MYL7,GAS2,RAB20,METTL14,VARS,PQLC1,TXK,4933421I07RIK,DEFB30,BAIAP3,TRIM58,SCGB1B30,RSPH6A,GUCA2A,RBM47,OLFR551,SLC5A1,PLA2G4D,NDUFA6,CCDC9,KCNIP2,COL4A3,CCDC169,SEPT3,COBL,ZCCHC10,SIGLEC15,CASP14,ERMAP,BANF2,RBPMS,FHD…
TF	Factor: Pax-6; motif: CTGACCTGGAACTM	TF:M00979	0.000469255	3.32859	12206	3208	1925	EML4,C530008M17RIK,TOB2,1600014C10RIK,OLFR675,IZUMO4,CAPN3,SMPD1,TLR6,BC051142,KCNG2,NFE2,OLFR686,ZFP982,OLFR692,PFDN5,PDCD2L,EXOC7,PTPRN2,EPHX3,LSM14A,SEC23B,STN1,SECISBP2L,CYP4F16,MYL7,GAS2,RAB20,METTL14,VARS,PQLC1,TXK,4933421I07RIK,DEFB30,BAIAP3,TRIM58,SCGB1B30,RSPH6A,GUCA2A,RBM47,OLFR551,SLC5A1,PLA2G4D,NDUFA6,CCDC9,KCNIP2,COL4A3,CCDC169,SEPT3,COBL,ZCCHC10,SIGLEC15,CASP14,ERMAP,BANF2,RBPMS,FHD…
TF	Factor: E2F-4; motif: GNNGGCGGGAAN	TF:M09682	0.000533083	3.27321	5906	3208	987	EML4,IZUMO4,TTI1,RB1,KCNG2,PIK3CD,OLFR686,PFDN5,IRX1,PDCD2L,PLAGL1,EXOC7,LSM14A,SEC23B,FAM83G,ZFP24,STN1,BRD4,PHETA2,IGFBP7,PRLHR,ADNP2,RAB20,METTL14,VARS,SRD5A3,RSPH6A,MAMSTR,RSPH3B,ATF5,AHR,CCDC9,CEP135,ZFP473,ERMAP,BANF2,FHDC1,SAMM50,TCF3,PLPBP,GRB10,MGAT4B,VASH1,SLC2A10,ARHGEF17,WNT5B,PTGER4,DUT,ADGRG1,CAVIN3,SLC6A16,PNMA1,MYO10,TSPO,SMDT1,9230112D13RIK,KCNIP3,AMN,EXOSC6,AJM1,RHCG,WBP2NL,CAAP…
TF	Factor: E2F-4; motif: GNNGGCGGGAAN; match class: 0	TF:M09682_0	0.000533083	3.27321	5906	3208	987	EML4,IZUMO4,TTI1,RB1,KCNG2,PIK3CD,OLFR686,PFDN5,IRX1,PDCD2L,PLAGL1,EXOC7,LSM14A,SEC23B,FAM83G,ZFP24,STN1,BRD4,PHETA2,IGFBP7,PRLHR,ADNP2,RAB20,METTL14,VARS,SRD5A3,RSPH6A,MAMSTR,RSPH3B,ATF5,AHR,CCDC9,CEP135,ZFP473,ERMAP,BANF2,FHDC1,SAMM50,TCF3,PLPBP,GRB10,MGAT4B,VASH1,SLC2A10,ARHGEF17,WNT5B,PTGER4,DUT,ADGRG1,CAVIN3,SLC6A16,PNMA1,MYO10,TSPO,SMDT1,9230112D13RIK,KCNIP3,AMN,EXOSC6,AJM1,RHCG,WBP2NL,CAAP…
TF	Factor: AP-2alphaA; motif: ANNGCCTNAGGSNNT	TF:M01045	0.000553823	3.25663	5093	3208	862	EML4,FGGY,PIK3CD,SMC1B,A630089N07RIK,COIL,GM14496,PTPRN2,SEC23B,PHETA2,GLIPR1L3,GAS2,DEFB30,SRD5A3,RSPH6A,GUCA2A,RSPH3B,KCNIP2,CEP135,SEPT3,JAKMIP1,MRGPRH,FHDC1,SAMM50,MYBPH,KCNH2,GRB10,TLR5,FAM25C,MGAT4B,CORO1C,TRIM7,SLC2A10,2610507B11RIK,OLFR212,DUT,KRTCAP3,SLC6A16,TSPO,KCNIP3,EXOSC6,MEST,WBP2NL,CD177,MTNR1B,TYMP,GP1BB,WFIKKN2,TESCL,HPN,PCDHB1,GMPR,GM4969,DLK1,MRPS24,LDOC1,LMCD1,SMARCA2,TYRO3,G…
TF	Factor: AP-2alphaA; motif: ANNGCCTNAGGSNNT; match class: 0	TF:M01045_0	0.000553823	3.25663	5093	3208	862	EML4,FGGY,PIK3CD,SMC1B,A630089N07RIK,COIL,GM14496,PTPRN2,SEC23B,PHETA2,GLIPR1L3,GAS2,DEFB30,SRD5A3,RSPH6A,GUCA2A,RSPH3B,KCNIP2,CEP135,SEPT3,JAKMIP1,MRGPRH,FHDC1,SAMM50,MYBPH,KCNH2,GRB10,TLR5,FAM25C,MGAT4B,CORO1C,TRIM7,SLC2A10,2610507B11RIK,OLFR212,DUT,KRTCAP3,SLC6A16,TSPO,KCNIP3,EXOSC6,MEST,WBP2NL,CD177,MTNR1B,TYMP,GP1BB,WFIKKN2,TESCL,HPN,PCDHB1,GMPR,GM4969,DLK1,MRPS24,LDOC1,LMCD1,SMARCA2,TYRO3,G…
TF	Factor: CP2; motif: NNNNCCAGNCNN; match class: 1	TF:M07602_1	0.000599092	3.22251	3682	3208	642	ADGRF2,NFE2,A630089N07RIK,SMARCAL1,CYP4F16,LDB3,RAB20,PQLC1,DCT,RSPH6A,GUCA2A,KCNIP2,COL4A3,CTIF,MRGPRH,RBPMS,SAMM50,KCNH2,PLPBP,MADCAM1,TRIM7,SLC2A10,CYP4A32,KRTCAP3,CCDC170,APBB1,SCX,TSPO,9230112D13RIK,KCNIP3,AMN,RHCG,CD177,VANGL1,R3HCC1,GFRA2,HPN,TGM2,RAPGEFL1,HVCN1,MRPS24,SCIN,GPA33,LCT,ZFP950,TRIM21,RINL,MYO5B,PDLIM2,HSF4,UNKL,SNURF,TNFRSF11A,TMEM235,GAL,SLC29A1,KCNJ14,C1QTNF12,ACTL10,RAP1GA…
TF	Factor: egr-3; motif: GTGGGY; match class: 1	TF:M03818_1	0.000667244	3.17572	8228	3208	1337	C530008M17RIK,IZUMO4,RB1,OLFR681,SMC1B,OLFR686,PUSL1,IRX1,PABPN1L,EXOC7,SCML4,BRD4,PHETA2,LDB3,IGFBP7,PRLHR,MYL7,ADNP2,GAS2,RAB20,METTL14,VARS,TXK,DEFB30,BAIAP3,RSPH6A,ATF5,SLC5A1,PLA2G4D,KCNIP2,COL4A3,CCDC169,SEPT3,COBL,CTIF,JAKMIP1,AOX4,SIGLEC15,MRGPRH,ZFP473,BANF2,LTBP1,SAMM50,TCF3,KCNH2,PLPBP,MFAP1B,GRB10,SLC17A4,OLFR683,FAM25C,CORO1C,MADCAM1,TRIM7,ADAD1,SLC2A10,ARHGEF17,OLFR544,PTGER4,CYP4A3…
TF	Factor: KLF3; motif: NNNNNNGGGCGGGGCNNGN; match class: 0	TF:M10278_0	0.000674625	3.17094	7323	3208	1201	EML4,C530008M17RIK,FGGY,TOB2,IZUMO4,PIK3CD,NFE2,PUSL1,IRX1,PLAGL1,BZW1,EXOC7,SMARCAL1,PTPRN2,CDKN1C,LSM14A,FFAR2,FAM83G,SECISBP2L,CYP4F16,BRD4,PHETA2,IGFBP7,PRLHR,MYL7,ADNP2,RAB20,PQLC1,DEFB30,BAIAP3,SRD5A3,RSPH3B,ATF5,RBM47,AHR,NDUFA6,CCDC9,KCNIP2,AOX4,ZCCHC10,RBPMS,FHDC1,ATP9B,HAUS5,MYBPH,HMGXB3,TCF3,KCNH2,BSN,PLPBP,GRB10,TLR5,SETMAR,CENPM,FNIP1,FAM25C,MGAT4B,CORO1C,MADCAM1,VASH1,TRIM7,ADAD1,26…
TF	Factor: KLF3; motif: NNNNNNGGGCGGGGCNNGN	TF:M10278	0.000674625	3.17094	7323	3208	1201	EML4,C530008M17RIK,FGGY,TOB2,IZUMO4,PIK3CD,NFE2,PUSL1,IRX1,PLAGL1,BZW1,EXOC7,SMARCAL1,PTPRN2,CDKN1C,LSM14A,FFAR2,FAM83G,SECISBP2L,CYP4F16,BRD4,PHETA2,IGFBP7,PRLHR,MYL7,ADNP2,RAB20,PQLC1,DEFB30,BAIAP3,SRD5A3,RSPH3B,ATF5,RBM47,AHR,NDUFA6,CCDC9,KCNIP2,AOX4,ZCCHC10,RBPMS,FHDC1,ATP9B,HAUS5,MYBPH,HMGXB3,TCF3,KCNH2,BSN,PLPBP,GRB10,TLR5,SETMAR,CENPM,FNIP1,FAM25C,MGAT4B,CORO1C,MADCAM1,VASH1,TRIM7,ADAD1,26…
TF	Factor: CP2/LBP-1c/LSF; motif: GCTGGNTNGNNCYNG; match class: 1	TF:M00947_1	0.000715903	3.14515	2368	3208	432	OLFR681,PUSL1,OLFR692,FFAR2,BRD4,IGFBP7,SRD5A3,CEP135,JAKMIP1,RBPMS,KCNH2,GPATCH1,TRIM7,SLC2A10,OLFR212,CYP4A32,CCDC170,MYO10,TSPO,SLC7A13,9230112D13RIK,TYMP,WFIKKN2,TRIM30D,HPN,TTC22,HVCN1,LDOC1,GM525,LPCAT2,TYRO3,LCT,SLC4A11,MEMO1,LRRC17,LRCH1,MED28,TARDBP,C1QTNF12,D630003M21RIK,LYPD6B,ODF3B,GJB3,KRT7,WNT7A,CHRNE,ART3,ZBTB17,ETNK1,DOK7,ADIG,NRROS,ABHD16B,HPX,FGF22,THBS3,ELOF1,CRYAA,LNX1,LHX8,EC…
TF	Factor: Sp1; motif: GGNGGGGGNGGGGGMGGGGCNGGG; match class: 1	TF:M10375_1	0.000727066	3.13843	7405	3208	1213	EML4,RB1,KCNG2,PIK3CD,NFE2,SMC1B,COIL,PUSL1,IRX1,PABPN1L,PTPRN2,CDKN1C,LSM14A,FFAR2,SEC23B,SECISBP2L,BRD4,IGFBP7,ADNP2,RAB20,DEFB30,DCT,BAIAP3,SRD5A3,RSPH6A,GUCA2A,ATF5,ITFG2,AHR,CCDC9,KCNIP2,CEP135,CTIF,RBPMS,FHDC1,ATP9B,HAUS5,HMGXB3,TCF3,KCNH2,BSN,GRB10,SETMAR,BLVRA,FNIP1,CCDC30,MGAT4B,CORO1C,VASH1,SLC2A10,ARHGEF17,WNT5B,PTGER4,DUT,KRTCAP3,APBB1,ADGRG1,CAVIN3,CYP11A1,TSPO,SULT2B1,UBA5,WBP2NL,CD…
TF	Factor: Zfp740; motif: NNNCCCCCCCCMNNNN; match class: 1	TF:M02834_1	0.000730559	3.13634	3827	3208	664	TOB2,TTI1,NFE2,SMC1B,IRX1,AKR1E1,PLAGL1,EPHX3,CDKN1C,BRD4,ADNP2,DEFB30,DCT,GUCA2A,RBM47,ITFG2,CCDC169,BANF2,RBPMS,ATP9B,TCF3,LST1,BSN,SETMAR,CENPM,BLVRA,CCDC30,GPATCH1,LPAR6,SLC2A10,ARHGEF17,APBB1,OLFR651,PNMA1,CYP11A1,TSPO,SULT2B1,UBA5,AMN,CD177,SGO2B,LIMS1,HPN,PRR23A3,TMC4,BC048507,KCNA6,GM4969,DEPP1,RBFA,RAPGEFL1,ARID5A,DLK1,KCNK12,ADGRA2,SMARCA2,GPA33,PSMB1,MLLT3,TINAGL1,CCDC141,MEMO1,SMAD1,Y…
TF	Factor: USF2; motif: CASGYG	TF:M00726	0.000758924	3.1198	6310	3208	1047	EML4,TOB2,ADGRF2,IZUMO4,SMPD1,TLR6,BC051142,OLFR686,A630089N07RIK,COIL,PUSL1,IRX1,PDCD2L,PLAGL1,BZW1,FAM83G,TBRG1,MYL7,ADNP2,RAB20,METTL14,VARS,PQLC1,4933421I07RIK,DCT,TRIM58,SRD5A3,GUCA2A,RSPH3B,AHR,SLC5A1,NDUFA6,CCDC9,SFTPC,SEPT3,CTIF,AOX4,ZFP473,ERMAP,BANF2,HMGXB3,LST1,PLPBP,GRB10,SETMAR,FNIP1,GPATCH1,CORO1C,MADCAM1,GM37013,OLFR142,PLAA,OLFR212,DUT,KRTCAP3,OLFR651,SCX,SLC6A16,POTEG,MYO10,SULT2…
TF	Factor: USF2; motif: CASGYG; match class: 0	TF:M00726_0	0.000758924	3.1198	6310	3208	1047	EML4,TOB2,ADGRF2,IZUMO4,SMPD1,TLR6,BC051142,OLFR686,A630089N07RIK,COIL,PUSL1,IRX1,PDCD2L,PLAGL1,BZW1,FAM83G,TBRG1,MYL7,ADNP2,RAB20,METTL14,VARS,PQLC1,4933421I07RIK,DCT,TRIM58,SRD5A3,GUCA2A,RSPH3B,AHR,SLC5A1,NDUFA6,CCDC9,SFTPC,SEPT3,CTIF,AOX4,ZFP473,ERMAP,BANF2,HMGXB3,LST1,PLPBP,GRB10,SETMAR,FNIP1,GPATCH1,CORO1C,MADCAM1,GM37013,OLFR142,PLAA,OLFR212,DUT,KRTCAP3,OLFR651,SCX,SLC6A16,POTEG,MYO10,SULT2…
TF	Factor: USF2; motif: CASGYG; match class: 1	TF:M00726_1	0.000758924	3.1198	6310	3208	1047	EML4,TOB2,ADGRF2,IZUMO4,SMPD1,TLR6,BC051142,OLFR686,A630089N07RIK,COIL,PUSL1,IRX1,PDCD2L,PLAGL1,BZW1,FAM83G,TBRG1,MYL7,ADNP2,RAB20,METTL14,VARS,PQLC1,4933421I07RIK,DCT,TRIM58,SRD5A3,GUCA2A,RSPH3B,AHR,SLC5A1,NDUFA6,CCDC9,SFTPC,SEPT3,CTIF,AOX4,ZFP473,ERMAP,BANF2,HMGXB3,LST1,PLPBP,GRB10,SETMAR,FNIP1,GPATCH1,CORO1C,MADCAM1,GM37013,OLFR142,PLAA,OLFR212,DUT,KRTCAP3,OLFR651,SCX,SLC6A16,POTEG,MYO10,SULT2…
TF	Factor: AP2; motif: GCCYGSGGSN	TF:M08867	0.000778344	3.10883	7248	3208	1189	EML4,C530008M17RIK,IZUMO4,CAPN3,SMPD1,TTI1,RB1,KCNG2,PIK3CD,NFE2,COIL,IRX1,AKR1E1,PLAGL1,BZW1,PABPN1L,PTPRN2,CDKN1C,LSM14A,ZFP24,SECISBP2L,BRD4,PHETA2,IGFBP7,PRLHR,GLIPR1L3,ADNP2,VARS,BAIAP3,SRD5A3,OSBPL3,RSPH3B,RBM47,AHR,CCDC9,KCNIP2,CEP135,JAKMIP1,RBPMS,ATP9B,SAMM50,TCF3,KCNH2,LST1,BSN,GRB10,MGAT4B,CORO1C,VASH1,PLAA,SLC2A10,ARHGEF17,WNT5B,PTGER4,KRTCAP3,APBB1,KEAP1,SLC6A16,MYO10,RPL3L,PRR23A2,A…
TF	Factor: AP2; motif: GCCYGSGGSN; match class: 0	TF:M08867_0	0.000778344	3.10883	7248	3208	1189	EML4,C530008M17RIK,IZUMO4,CAPN3,SMPD1,TTI1,RB1,KCNG2,PIK3CD,NFE2,COIL,IRX1,AKR1E1,PLAGL1,BZW1,PABPN1L,PTPRN2,CDKN1C,LSM14A,ZFP24,SECISBP2L,BRD4,PHETA2,IGFBP7,PRLHR,GLIPR1L3,ADNP2,VARS,BAIAP3,SRD5A3,OSBPL3,RSPH3B,RBM47,AHR,CCDC9,KCNIP2,CEP135,JAKMIP1,RBPMS,ATP9B,SAMM50,TCF3,KCNH2,LST1,BSN,GRB10,MGAT4B,CORO1C,VASH1,PLAA,SLC2A10,ARHGEF17,WNT5B,PTGER4,KRTCAP3,APBB1,KEAP1,SLC6A16,MYO10,RPL3L,PRR23A2,A…
TF	Factor: SREBP; motif: NNNNYCACNCCANNN; match class: 0	TF:M01168_0	0.000788182	3.10337	6147	3208	1022	C530008M17RIK,IZUMO4,RB1,CYP4A12B,NFE2,SMC1B,COIL,OLFR692,PDCD2L,AKR1E1,EXOC7,FFAR2,STN1,CYP4F16,TBRG1,PHETA2,LDB3,IGFBP7,PRLHR,MYL7,GAS2,METTL14,RSPH3B,ATF5,ITFG2,PLA2G4D,NDUFA6,SFTPC,AOX4,SIGLEC15,BANF2,HAUS5,MYBPH,HMGXB3,TCF3,BSN,GRB10,SETMAR,BLVRA,MADCAM1,OLFR142,PLAA,SLC2A10,2610507B11RIK,OLFR212,CALCOCO2,KEAP1,ADGRG1,OLFR651,SCX,PNMA1,MYO10,ST8SIA3,SULT2B1,9230112D13RIK,AMN,R3HCC1,NARS,WFIK…
TF	Factor: SREBP; motif: NNNNYCACNCCANNN	TF:M01168	0.000788182	3.10337	6147	3208	1022	C530008M17RIK,IZUMO4,RB1,CYP4A12B,NFE2,SMC1B,COIL,OLFR692,PDCD2L,AKR1E1,EXOC7,FFAR2,STN1,CYP4F16,TBRG1,PHETA2,LDB3,IGFBP7,PRLHR,MYL7,GAS2,METTL14,RSPH3B,ATF5,ITFG2,PLA2G4D,NDUFA6,SFTPC,AOX4,SIGLEC15,BANF2,HAUS5,MYBPH,HMGXB3,TCF3,BSN,GRB10,SETMAR,BLVRA,MADCAM1,OLFR142,PLAA,SLC2A10,2610507B11RIK,OLFR212,CALCOCO2,KEAP1,ADGRG1,OLFR651,SCX,PNMA1,MYO10,ST8SIA3,SULT2B1,9230112D13RIK,AMN,R3HCC1,NARS,WFIK…
TF	Factor: SMAD5; motif: GSGGCAGM	TF:M03846	0.000839746	3.07585	8376	3208	1358	1600014C10RIK,SMPD1,KCNG2,PIK3CD,OLFR686,PUSL1,PFDN5,BZW1,EXOC7,FAM83G,SCML4,STN1,PRLHR,GAS2,DEFB30,BAIAP3,SRD5A3,RSPH6A,MAMSTR,RSPH3B,ATF5,AHR,PLA2G4D,CCDC9,KCNIP2,SFTPC,CTIF,AOX4,SYNA,SIGLEC15,CASP14,MRGPRH,ZFP473,SAMM50,LST1,BSN,MFAP1B,TLR5,CENPM,GPATCH1,MGAT4B,GM37013,OLFR142,PLAA,TRIM7,OLFR638,CYP4A32,DUT,KRTCAP3,APBB1,CAVIN3,OLFR651,SCX,POTEG,MYO10,CYP11A1,TSPO,SMDT1,UBA5,SPRR2D,SLC7A13,RPL…
TF	Factor: SMAD5; motif: GSGGCAGM; match class: 0	TF:M03846_0	0.000839746	3.07585	8376	3208	1358	1600014C10RIK,SMPD1,KCNG2,PIK3CD,OLFR686,PUSL1,PFDN5,BZW1,EXOC7,FAM83G,SCML4,STN1,PRLHR,GAS2,DEFB30,BAIAP3,SRD5A3,RSPH6A,MAMSTR,RSPH3B,ATF5,AHR,PLA2G4D,CCDC9,KCNIP2,SFTPC,CTIF,AOX4,SYNA,SIGLEC15,CASP14,MRGPRH,ZFP473,SAMM50,LST1,BSN,MFAP1B,TLR5,CENPM,GPATCH1,MGAT4B,GM37013,OLFR142,PLAA,TRIM7,OLFR638,CYP4A32,DUT,KRTCAP3,APBB1,CAVIN3,OLFR651,SCX,POTEG,MYO10,CYP11A1,TSPO,SMDT1,UBA5,SPRR2D,SLC7A13,RPL…
TF	Factor: LRF; motif: NGKGGGTSNCN	TF:M07387	0.000928387	3.03227	4429	3208	757	EML4,C530008M17RIK,OLFR681,KCNG2,SMC1B,PDCD2L,LDB3,IGFBP7,PRLHR,MYL7,ADNP2,RAB20,VARS,BAIAP3,SLC5A1,PLA2G4D,COL4A3,SFTPC,CCDC169,RBPMS,HAUS5,TCF3,BSN,MFAP1B,GRB10,CENPM,CORO1C,VASH1,2610507B11RIK,KRTCAP3,CCDC170,KEAP1,ADGRG1,LYVE1,SCX,MYO10,TSPO,VANGL1,TMEM165,GALNT14,LIMS1,FTMT,PCDHB1,KCNA6,P2RX7,HVCN1,MRPS24,CHRNB4,ADGRA2,LMCD1,CHRNA5,GPA33,GM19668,PSMB1,FGR,OCSTAMP,LAP3,TINAGL1,RINL,OASL1,PDLI…
TF	Factor: LRF; motif: NGKGGGTSNCN; match class: 0	TF:M07387_0	0.000928387	3.03227	4429	3208	757	EML4,C530008M17RIK,OLFR681,KCNG2,SMC1B,PDCD2L,LDB3,IGFBP7,PRLHR,MYL7,ADNP2,RAB20,VARS,BAIAP3,SLC5A1,PLA2G4D,COL4A3,SFTPC,CCDC169,RBPMS,HAUS5,TCF3,BSN,MFAP1B,GRB10,CENPM,CORO1C,VASH1,2610507B11RIK,KRTCAP3,CCDC170,KEAP1,ADGRG1,LYVE1,SCX,MYO10,TSPO,VANGL1,TMEM165,GALNT14,LIMS1,FTMT,PCDHB1,KCNA6,P2RX7,HVCN1,MRPS24,CHRNB4,ADGRA2,LMCD1,CHRNA5,GPA33,GM19668,PSMB1,FGR,OCSTAMP,LAP3,TINAGL1,RINL,OASL1,PDLI…
TF	Factor: TFII-I; motif: RGAGGKAGG	TF:M00706	0.000943739	3.02515	5277	3208	888	EML4,1600014C10RIK,TTI1,PABPN1L,SMARCAL1,PTPRN2,PHETA2,IGFBP7,RAB20,SCGB1B30,SRD5A3,RSPH6A,RBM47,PLA2G4D,CTIF,CASP14,ZFP473,RBPMS,FHDC1,HAUS5,MYBPH,KCNH2,LST1,SLC17A4,ERICH3,BLVRA,FAM25C,CORO1C,2610507B11RIK,OLFR544,KRTCAP3,SCX,SLC6A16,POTEG,TRPM8,1500009C09RIK,WBP2NL,CLMP,SLC17A6,CD177,GFRA2,GALNT14,NARS,SGO2B,TRIM30D,TMC4,ISOC2B,KCNA6,SPAST,GTF2A1L,VMN1R71,HVCN1,SCIN,CDH5,LDOC1,LMCD1,TYRO3,CNTN…
TF	Factor: TFII-I; motif: RGAGGKAGG; match class: 0	TF:M00706_0	0.000943739	3.02515	5277	3208	888	EML4,1600014C10RIK,TTI1,PABPN1L,SMARCAL1,PTPRN2,PHETA2,IGFBP7,RAB20,SCGB1B30,SRD5A3,RSPH6A,RBM47,PLA2G4D,CTIF,CASP14,ZFP473,RBPMS,FHDC1,HAUS5,MYBPH,KCNH2,LST1,SLC17A4,ERICH3,BLVRA,FAM25C,CORO1C,2610507B11RIK,OLFR544,KRTCAP3,SCX,SLC6A16,POTEG,TRPM8,1500009C09RIK,WBP2NL,CLMP,SLC17A6,CD177,GFRA2,GALNT14,NARS,SGO2B,TRIM30D,TMC4,ISOC2B,KCNA6,SPAST,GTF2A1L,VMN1R71,HVCN1,SCIN,CDH5,LDOC1,LMCD1,TYRO3,CNTN…
TF	Factor: SREBP-1; motif: NNNGTGGGGTGAN; match class: 1	TF:M04632_1	0.000994651	3.00233	532	3208	121	CYP4A12B,OLFR692,MYL7,GAS2,MYBPH,OLFR651,ST8SIA3,AMN,R3HCC1,NARS,APC2,CHRNB4,GPA33,SPTBN4,MYADM,LYPD6B,LMNA,ETNK1,KIFC3,WNT5A,NAPRT,BMPR1B,PTPN20,ZBTB38,FXYD1,BATF2,TMEM231,MS4A15,PIWIL4,KCP,CYP8B1,TMEM132D,LDLRAD2,ATP9A,TFR2,MROH1,LGALS4,RD3L,CEP164,AVPR1B,HIPK1,TAC2,TAGLN2,ADGRG3,HHATL,BPGM,ALDH1L1,SCD3,KIRREL,TRIP6,DES,TM4SF19,ARPP21,GJA4,ESPN,ZIC3,GOLT1A,COL11A2,2900026A02RIK,SCARB1,ADAM8,GM6…
TF	Factor: Zfp281; motif: NNCCCCCCCCCCMYC	TF:M02831	0.000995893	3.00179	3969	3208	685	TOB2,TTI1,SMC1B,COIL,IRX1,AKR1E1,PLAGL1,PABPN1L,EPHX3,CDKN1C,BRD4,MYL7,DEFB30,DCT,GUCA2A,ATF5,ITFG2,CCDC169,SEPT3,BANF2,RBPMS,ATP9B,LST1,BSN,SETMAR,CENPM,BLVRA,CCDC30,FAM25C,SLC2A10,ARHGEF17,DUT,APBB1,PNMA1,TSPO,SULT2B1,UBA5,AMN,CD177,SGO2B,LIMS1,WFIKKN2,TRIM30D,HPN,PRR23A3,DUSP27,BC048507,KCNA6,4931440F15RIK,RAPGEFL1,DLK1,KCNK12,ADGRA2,SMARCA2,GPA33,PSMB1,MLLT3,TINAGL1,CCDC141,MEMO1,ABCA4,CEP290…
TF	Factor: Zfp281; motif: NNCCCCCCCCCCMYC; match class: 0	TF:M02831_0	0.000995893	3.00179	3969	3208	685	TOB2,TTI1,SMC1B,COIL,IRX1,AKR1E1,PLAGL1,PABPN1L,EPHX3,CDKN1C,BRD4,MYL7,DEFB30,DCT,GUCA2A,ATF5,ITFG2,CCDC169,SEPT3,BANF2,RBPMS,ATP9B,LST1,BSN,SETMAR,CENPM,BLVRA,CCDC30,FAM25C,SLC2A10,ARHGEF17,DUT,APBB1,PNMA1,TSPO,SULT2B1,UBA5,AMN,CD177,SGO2B,LIMS1,WFIKKN2,TRIM30D,HPN,PRR23A3,DUSP27,BC048507,KCNA6,4931440F15RIK,RAPGEFL1,DLK1,KCNK12,ADGRA2,SMARCA2,GPA33,PSMB1,MLLT3,TINAGL1,CCDC141,MEMO1,ABCA4,CEP290…
TF	Factor: SREBP-1; motif: NSNNTCACNCCANNN	TF:M01173	0.0010373	2.98409	4252	3208	729	IZUMO4,CYP4A12B,NFE2,SMC1B,COIL,OLFR692,FFAR2,STN1,LDB3,MYL7,GAS2,RSPH3B,ATF5,ITFG2,SFTPC,AOX4,SIGLEC15,BANF2,MYBPH,HMGXB3,TCF3,BSN,GRB10,SETMAR,BLVRA,OLFR142,PLAA,SLC2A10,2610507B11RIK,CALCOCO2,KEAP1,ADGRG1,OLFR651,ST8SIA3,9230112D13RIK,AMN,R3HCC1,NARS,TESCL,PCDHB1,APC2,GMPR,4931440F15RIK,HVCN1,MYO3B,SCIN,CHRNB4,FBN1,GPA33,CNTNAP5B,4933428G20RIK,LAP3,CEP290,MYO5B,OASL1,RNF149,AMFR,ILF2,UNKL,LRCH…
TF	Factor: SREBP-1; motif: NSNNTCACNCCANNN; match class: 0	TF:M01173_0	0.0010373	2.98409	4252	3208	729	IZUMO4,CYP4A12B,NFE2,SMC1B,COIL,OLFR692,FFAR2,STN1,LDB3,MYL7,GAS2,RSPH3B,ATF5,ITFG2,SFTPC,AOX4,SIGLEC15,BANF2,MYBPH,HMGXB3,TCF3,BSN,GRB10,SETMAR,BLVRA,OLFR142,PLAA,SLC2A10,2610507B11RIK,CALCOCO2,KEAP1,ADGRG1,OLFR651,ST8SIA3,9230112D13RIK,AMN,R3HCC1,NARS,TESCL,PCDHB1,APC2,GMPR,4931440F15RIK,HVCN1,MYO3B,SCIN,CHRNB4,FBN1,GPA33,CNTNAP5B,4933428G20RIK,LAP3,CEP290,MYO5B,OASL1,RNF149,AMFR,ILF2,UNKL,LRCH…
TF	Factor: Spz1; motif: DNNGGRGGGWWNNNN; match class: 1	TF:M00446_1	0.00104969	2.97894	2912	3208	518	EML4,TLR6,CYP4A12B,SMC1B,A630089N07RIK,PABPN1L,FFAR2,SCML4,PHETA2,MYL7,ADNP2,DCT,ATF5,RBM47,KCNIP2,SEPT3,BANF2,RBPMS,MYBPH,GRB10,SLC2A10,ARHGEF17,DUT,APBB1,L3MBTL1,KEAP1,OLFR651,SLC6A16,2200002J24RIK,KCNIP3,AMN,AJM1,MEST,CD177,RAB39B,LIMS1,WFIKKN2,ASIC3,TMC4,PTPRF,OLFR677,GM4969,DEPP1,HVCN1,NASP,CHRNB4,LDOC1,SMARCA2,TYRO3,LCT,CNTNAP5B,MLLT3,TINAGL1,PPP1R35,SLC4A11,TRIM21,RHOBTB3,SMAD1,PODN,CCDC81…
TF	Factor: AP-4; motif: RNCAGCTGC	TF:M00927	0.00108444	2.96479	6078	3208	1010	ADGRF2,KCNG2,PIK3CD,OLFR686,ZFP982,COIL,IRX1,PABPN1L,PTPRN2,EPHX3,CDKN1C,ZFP24,LDB3,IGFBP7,PRLHR,GLIPR1L3,GAS2,VARS,4933421I07RIK,TRIM58,SRD5A3,RSPH6A,AHR,KCNIP2,CEP135,SFTPC,SEPT3,CTIF,BANF2,LTBP1,BSN,GRB10,SLC17A4,TLR5,CENPM,MGAT4B,VASH1,TRIM7,SLC2A10,OLFR212,WNT5B,KRTCAP3,SH2D3C,CCDC170,APBB1,ADGRG1,CAVIN3,LYVE1,SCX,2200002J24RIK,TSPO,SMDT1,SLC7A13,TRPM8,KCNIP3,DGKQ,AJM1,MEST,WBP2NL,CAAP1,4930…
TF	Factor: AP-4; motif: RNCAGCTGC; match class: 0	TF:M00927_0	0.00108444	2.96479	6078	3208	1010	ADGRF2,KCNG2,PIK3CD,OLFR686,ZFP982,COIL,IRX1,PABPN1L,PTPRN2,EPHX3,CDKN1C,ZFP24,LDB3,IGFBP7,PRLHR,GLIPR1L3,GAS2,VARS,4933421I07RIK,TRIM58,SRD5A3,RSPH6A,AHR,KCNIP2,CEP135,SFTPC,SEPT3,CTIF,BANF2,LTBP1,BSN,GRB10,SLC17A4,TLR5,CENPM,MGAT4B,VASH1,TRIM7,SLC2A10,OLFR212,WNT5B,KRTCAP3,SH2D3C,CCDC170,APBB1,ADGRG1,CAVIN3,LYVE1,SCX,2200002J24RIK,TSPO,SMDT1,SLC7A13,TRPM8,KCNIP3,DGKQ,AJM1,MEST,WBP2NL,CAAP1,4930…
TF	Factor: Kid3; motif: CCACN	TF:M01160	0.0011216	2.95016	21677	3208	3203	EML4,C530008M17RIK,FGGY,TOB2,1600014C10RIK,ADGRF2,OLFR675,IZUMO4,CAPN3,SMPD1,TLR6,TTI1,RB1,CYP4A12B,OLFR681,BC051142,KCNG2,PIK3CD,NFE2,SMC1B,OLFR686,A630089N07RIK,ZFP982,COIL,PUSL1,OLFR692,PFDN5,IRX1,PDCD2L,AKR1E1,PLAGL1,GM14496,BZW1,PABPN1L,EXOC7,SMARCAL1,PTPRN2,EPHX3,CDKN1C,LSM14A,FFAR2,SEC23B,FAM83G,ZFP24,SCML4,STN1,SECISBP2L,CYP4F16,TBRG1,BRD4,PHETA2,LDB3,IGFBP7,PRLHR,GLIPR1L3,MYL7,ADNP2,GAS2…
TF	Factor: Kid3; motif: CCACN; match class: 0	TF:M01160_0	0.0011216	2.95016	21677	3208	3203	EML4,C530008M17RIK,FGGY,TOB2,1600014C10RIK,ADGRF2,OLFR675,IZUMO4,CAPN3,SMPD1,TLR6,TTI1,RB1,CYP4A12B,OLFR681,BC051142,KCNG2,PIK3CD,NFE2,SMC1B,OLFR686,A630089N07RIK,ZFP982,COIL,PUSL1,OLFR692,PFDN5,IRX1,PDCD2L,AKR1E1,PLAGL1,GM14496,BZW1,PABPN1L,EXOC7,SMARCAL1,PTPRN2,EPHX3,CDKN1C,LSM14A,FFAR2,SEC23B,FAM83G,ZFP24,SCML4,STN1,SECISBP2L,CYP4F16,TBRG1,BRD4,PHETA2,LDB3,IGFBP7,PRLHR,GLIPR1L3,MYL7,ADNP2,GAS2…
TF	Factor: Pax-3; motif: NNNNNNCGTCACGSTYNNNNN; match class: 0	TF:M00327_0	0.00116723	2.93285	12914	3208	2023	EML4,C530008M17RIK,FGGY,TOB2,1600014C10RIK,ADGRF2,OLFR675,IZUMO4,SMPD1,TLR6,TTI1,RB1,BC051142,KCNG2,PIK3CD,SMC1B,A630089N07RIK,COIL,PUSL1,PFDN5,PDCD2L,AKR1E1,PLAGL1,BZW1,EXOC7,SMARCAL1,EPHX3,CDKN1C,FAM83G,ZFP24,SCML4,STN1,SECISBP2L,CYP4F16,BRD4,PHETA2,PRLHR,ADNP2,GAS2,RAB20,METTL14,VARS,PQLC1,TXK,4933421I07RIK,DEFB30,DCT,BAIAP3,SCGB1B30,SRD5A3,RSPH6A,GUCA2A,RSPH3B,RBM47,ITFG2,AHR,NDUFA6,CCDC9,KCN…
TF	Factor: Pax-3; motif: NNNNNNCGTCACGSTYNNNNN	TF:M00327	0.00116723	2.93285	12914	3208	2023	EML4,C530008M17RIK,FGGY,TOB2,1600014C10RIK,ADGRF2,OLFR675,IZUMO4,SMPD1,TLR6,TTI1,RB1,BC051142,KCNG2,PIK3CD,SMC1B,A630089N07RIK,COIL,PUSL1,PFDN5,PDCD2L,AKR1E1,PLAGL1,BZW1,EXOC7,SMARCAL1,EPHX3,CDKN1C,FAM83G,ZFP24,SCML4,STN1,SECISBP2L,CYP4F16,BRD4,PHETA2,PRLHR,ADNP2,GAS2,RAB20,METTL14,VARS,PQLC1,TXK,4933421I07RIK,DEFB30,DCT,BAIAP3,SCGB1B30,SRD5A3,RSPH6A,GUCA2A,RSPH3B,RBM47,ITFG2,AHR,NDUFA6,CCDC9,KCN…
TF	Factor: HIC1; motif: NNNGGKTGCCCSNNNNNN; match class: 0	TF:M01073_0	0.00118311	2.92698	2852	3208	508	EML4,CYP4A12B,NFE2,IRX1,PLAGL1,CDKN1C,LSM14A,SECISBP2L,IGFBP7,RAB20,VARS,AHR,PLA2G4D,FHDC1,HAUS5,PLPBP,CORO1C,MADCAM1,SLC2A10,APBB1,KEAP1,SCX,EXOSC6,WBP2NL,CLMP,VANGL1,TMEM165,GALNT14,PTPRF,GTF2A1L,TTC22,RAPGEFL1,DLK1,ADGRA2,LMCD1,SLC4A11,MEMO1,PCDHGA9,RHOBTB3,HSF4,SMAD1,RNF149,INAFM1,FAM184B,TNFRSF11A,MED28,KCNJ14,D630003M21RIK,LYPD6B,PDE8A,MRAS,PHOSPHO1,XRCC3,GOT1L1,TJP3,ZCCHC9,LMNA,ARHGEF40,CH…
TF	Factor: HIC1; motif: NNNGGKTGCCCSNNNNNN	TF:M01073	0.00118311	2.92698	2852	3208	508	EML4,CYP4A12B,NFE2,IRX1,PLAGL1,CDKN1C,LSM14A,SECISBP2L,IGFBP7,RAB20,VARS,AHR,PLA2G4D,FHDC1,HAUS5,PLPBP,CORO1C,MADCAM1,SLC2A10,APBB1,KEAP1,SCX,EXOSC6,WBP2NL,CLMP,VANGL1,TMEM165,GALNT14,PTPRF,GTF2A1L,TTC22,RAPGEFL1,DLK1,ADGRA2,LMCD1,SLC4A11,MEMO1,PCDHGA9,RHOBTB3,HSF4,SMAD1,RNF149,INAFM1,FAM184B,TNFRSF11A,MED28,KCNJ14,D630003M21RIK,LYPD6B,PDE8A,MRAS,PHOSPHO1,XRCC3,GOT1L1,TJP3,ZCCHC9,LMNA,ARHGEF40,CH…
TF	Factor: Pax-5; motif: RRMSWGANWYCTNRAGCGKRACSRYNSM	TF:M00144	0.00124931	2.90333	11978	3208	1887	EML4,C530008M17RIK,TOB2,IZUMO4,SMPD1,TLR6,TTI1,RB1,OLFR681,PIK3CD,SMC1B,A630089N07RIK,COIL,PUSL1,PFDN5,IRX1,PLAGL1,PABPN1L,EXOC7,SMARCAL1,PTPRN2,EPHX3,CDKN1C,LSM14A,FFAR2,FAM83G,ZFP24,STN1,SECISBP2L,TBRG1,BRD4,PHETA2,IGFBP7,PRLHR,MYL7,ADNP2,GAS2,RAB20,VARS,PQLC1,DEFB30,BAIAP3,TRIM58,SRD5A3,RSPH6A,RSPH3B,ATF5,RBM47,ITFG2,AHR,SLC5A1,NDUFA6,KCNIP2,COL4A3,CCDC169,CTIF,SYNA,ZCCHC10,MRGPRH,ZFP473,LTBP1…
TF	Factor: Pax-5; motif: RRMSWGANWYCTNRAGCGKRACSRYNSM; match class: 0	TF:M00144_0	0.00124931	2.90333	11978	3208	1887	EML4,C530008M17RIK,TOB2,IZUMO4,SMPD1,TLR6,TTI1,RB1,OLFR681,PIK3CD,SMC1B,A630089N07RIK,COIL,PUSL1,PFDN5,IRX1,PLAGL1,PABPN1L,EXOC7,SMARCAL1,PTPRN2,EPHX3,CDKN1C,LSM14A,FFAR2,FAM83G,ZFP24,STN1,SECISBP2L,TBRG1,BRD4,PHETA2,IGFBP7,PRLHR,MYL7,ADNP2,GAS2,RAB20,VARS,PQLC1,DEFB30,BAIAP3,TRIM58,SRD5A3,RSPH6A,RSPH3B,ATF5,RBM47,ITFG2,AHR,SLC5A1,NDUFA6,KCNIP2,COL4A3,CCDC169,CTIF,SYNA,ZCCHC10,MRGPRH,ZFP473,LTBP1…
TF	Factor: N-Myc; motif: NNCCACGTGNNN; match class: 0	TF:M00055_0	0.00128415	2.89139	4322	3208	739	EML4,IZUMO4,SMPD1,TLR6,BC051142,OLFR686,A630089N07RIK,COIL,PUSL1,IRX1,PDCD2L,PLAGL1,FAM83G,TBRG1,MYL7,ADNP2,RAB20,VARS,PQLC1,4933421I07RIK,DCT,TRIM58,SRD5A3,GUCA2A,RSPH3B,SLC5A1,NDUFA6,CCDC9,SFTPC,SEPT3,CTIF,ERMAP,BANF2,GRB10,SETMAR,FNIP1,GPATCH1,CORO1C,MADCAM1,GM37013,PLAA,OLFR212,DUT,KRTCAP3,SCX,POTEG,MYO10,SULT2B1,1500009C09RIK,AMN,DGKQ,CD177,4930550C14RIK,R3HCC1,TYMP,LIMS1,FTMT,WFIKKN2,PCDHB1…
TF	Factor: N-Myc; motif: NNCCACGTGNNN	TF:M00055	0.00128415	2.89139	4322	3208	739	EML4,IZUMO4,SMPD1,TLR6,BC051142,OLFR686,A630089N07RIK,COIL,PUSL1,IRX1,PDCD2L,PLAGL1,FAM83G,TBRG1,MYL7,ADNP2,RAB20,VARS,PQLC1,4933421I07RIK,DCT,TRIM58,SRD5A3,GUCA2A,RSPH3B,SLC5A1,NDUFA6,CCDC9,SFTPC,SEPT3,CTIF,ERMAP,BANF2,GRB10,SETMAR,FNIP1,GPATCH1,CORO1C,MADCAM1,GM37013,PLAA,OLFR212,DUT,KRTCAP3,SCX,POTEG,MYO10,SULT2B1,1500009C09RIK,AMN,DGKQ,CD177,4930550C14RIK,R3HCC1,TYMP,LIMS1,FTMT,WFIKKN2,PCDHB1…
TF	Factor: WT1; motif: NNGGGNGGGSGN; match class: 1	TF:M07436_1	0.00142299	2.8468	3876	3208	669	TOB2,SMC1B,COIL,IRX1,AKR1E1,PLAGL1,PABPN1L,EPHX3,CDKN1C,FFAR2,SEC23B,SECISBP2L,BRD4,DEFB30,DCT,BAIAP3,GUCA2A,ATF5,ITFG2,KCNIP2,CCDC169,BANF2,RBPMS,ATP9B,TCF3,KCNH2,LST1,SETMAR,CENPM,BLVRA,FAM25C,SLC2A10,2610507B11RIK,ARHGEF17,DUT,APBB1,ADGRG1,PNMA1,TSPO,SULT2B1,UBA5,AMN,CLMP,CD177,4930550C14RIK,TYMP,SGO2B,LIMS1,TRIM30D,HPN,PRR23A3,BC048507,KCNA6,ABCA9,NPHP3,4931440F15RIK,DEPP1,RAPGEFL1,DLK1,KCNK1…
TF	Factor: Zfp281; motif: NNCCCCCCCCCCMYC; match class: 1	TF:M02831_1	0.0014276	2.84539	2494	3208	450	TOB2,TTI1,SMC1B,IRX1,AKR1E1,EPHX3,CDKN1C,DEFB30,DCT,GUCA2A,ITFG2,CCDC169,ATP9B,LST1,BSN,SETMAR,CENPM,BLVRA,CCDC30,SLC2A10,ARHGEF17,DUT,APBB1,PNMA1,TSPO,SULT2B1,UBA5,AMN,CD177,SGO2B,LIMS1,HPN,BC048507,KCNA6,RAPGEFL1,DLK1,KCNK12,ADGRA2,SMARCA2,GPA33,MLLT3,CCDC141,MEMO1,SMAD1,YPEL3,RHOH,SLC4A3,MED28,BTG1,SLC29A1,KCNJ14,PIAS1,D630003M21RIK,LYPD6B,TTLL4,TJP3,TOMM34,PSMC4,QRFP,9430015G10RIK,NRROS,CYSLT…
TF	Factor: GLI; motif: NGACCMCCCAN; match class: 0	TF:M07290_0	0.00159215	2.79802	6973	3208	1144	RB1,KCNG2,PIK3CD,NFE2,SMC1B,PDCD2L,PABPN1L,SEC23B,CYP4F16,PRLHR,ADNP2,VARS,PQLC1,BAIAP3,SRD5A3,KCNIP2,CEP135,COBL,ZCCHC10,BANF2,FHDC1,SAMM50,TCF3,KCNH2,BSN,PLPBP,GRB10,SLC17A4,CCDC30,FAM25C,GPATCH1,MADCAM1,VASH1,SLC2A10,2610507B11RIK,PTGER4,SH2D3C,CCDC170,APBB1,L3MBTL1,ADGRG1,OLFR651,SCX,PNMA1,POTEG,MYO10,2200002J24RIK,9230112D13RIK,1500009C09RIK,AMN,DGKQ,AJM1,RHCG,MEST,CLMP,CD177,RAB39B,VANGL1,T…
TF	Factor: GLI; motif: NGACCMCCCAN	TF:M07290	0.00159215	2.79802	6973	3208	1144	RB1,KCNG2,PIK3CD,NFE2,SMC1B,PDCD2L,PABPN1L,SEC23B,CYP4F16,PRLHR,ADNP2,VARS,PQLC1,BAIAP3,SRD5A3,KCNIP2,CEP135,COBL,ZCCHC10,BANF2,FHDC1,SAMM50,TCF3,KCNH2,BSN,PLPBP,GRB10,SLC17A4,CCDC30,FAM25C,GPATCH1,MADCAM1,VASH1,SLC2A10,2610507B11RIK,PTGER4,SH2D3C,CCDC170,APBB1,L3MBTL1,ADGRG1,OLFR651,SCX,PNMA1,POTEG,MYO10,2200002J24RIK,9230112D13RIK,1500009C09RIK,AMN,DGKQ,AJM1,RHCG,MEST,CLMP,CD177,RAB39B,VANGL1,T…
TF	Factor: c-Myc:Max; motif: NNNNNNNCACGTGNNNNNNN; match class: 0	TF:M00615_0	0.00159281	2.79784	7238	3208	1184	EML4,TOB2,ADGRF2,IZUMO4,SMPD1,TLR6,BC051142,OLFR686,A630089N07RIK,COIL,PUSL1,IRX1,PDCD2L,PLAGL1,BZW1,PABPN1L,FAM83G,TBRG1,PRLHR,MYL7,ADNP2,RAB20,METTL14,VARS,PQLC1,4933421I07RIK,DCT,TRIM58,SRD5A3,GUCA2A,MAMSTR,RSPH3B,AHR,SLC5A1,NDUFA6,CCDC9,SFTPC,SEPT3,CTIF,AOX4,ZFP473,ERMAP,BANF2,RBPMS,ATP9B,HMGXB3,LST1,PLPBP,GRB10,SETMAR,FNIP1,GPATCH1,CORO1C,MADCAM1,GM37013,OLFR142,LPAR6,PLAA,OLFR212,DUT,KRTCAP…
TF	Factor: c-Myc:Max; motif: NNNNNNNCACGTGNNNNNNN	TF:M00615	0.00159281	2.79784	7238	3208	1184	EML4,TOB2,ADGRF2,IZUMO4,SMPD1,TLR6,BC051142,OLFR686,A630089N07RIK,COIL,PUSL1,IRX1,PDCD2L,PLAGL1,BZW1,PABPN1L,FAM83G,TBRG1,PRLHR,MYL7,ADNP2,RAB20,METTL14,VARS,PQLC1,4933421I07RIK,DCT,TRIM58,SRD5A3,GUCA2A,MAMSTR,RSPH3B,AHR,SLC5A1,NDUFA6,CCDC9,SFTPC,SEPT3,CTIF,AOX4,ZFP473,ERMAP,BANF2,RBPMS,ATP9B,HMGXB3,LST1,PLPBP,GRB10,SETMAR,FNIP1,GPATCH1,CORO1C,MADCAM1,GM37013,OLFR142,LPAR6,PLAA,OLFR212,DUT,KRTCAP…
TF	Factor: c-Myc:Max; motif: NNNNNNNCACGTGNNNNNNN; match class: 1	TF:M00615_1	0.00159281	2.79784	7238	3208	1184	EML4,TOB2,ADGRF2,IZUMO4,SMPD1,TLR6,BC051142,OLFR686,A630089N07RIK,COIL,PUSL1,IRX1,PDCD2L,PLAGL1,BZW1,PABPN1L,FAM83G,TBRG1,PRLHR,MYL7,ADNP2,RAB20,METTL14,VARS,PQLC1,4933421I07RIK,DCT,TRIM58,SRD5A3,GUCA2A,MAMSTR,RSPH3B,AHR,SLC5A1,NDUFA6,CCDC9,SFTPC,SEPT3,CTIF,AOX4,ZFP473,ERMAP,BANF2,RBPMS,ATP9B,HMGXB3,LST1,PLPBP,GRB10,SETMAR,FNIP1,GPATCH1,CORO1C,MADCAM1,GM37013,OLFR142,LPAR6,PLAA,OLFR212,DUT,KRTCAP…
TF	Factor: MAZR; motif: NSGGGGGGGGMCN	TF:M00491	0.00160707	2.79397	3860	3208	666	TOB2,TTI1,SMC1B,IRX1,AKR1E1,PLAGL1,EPHX3,CDKN1C,BRD4,ADNP2,DEFB30,DCT,GUCA2A,RBM47,ITFG2,CCDC169,BANF2,ATP9B,TCF3,LST1,BSN,SETMAR,CENPM,BLVRA,CCDC30,FAM25C,GPATCH1,LPAR6,SLC2A10,ARHGEF17,DUT,KRTCAP3,APBB1,OLFR651,PNMA1,CYP11A1,TSPO,SULT2B1,UBA5,AMN,CD177,SGO2B,LIMS1,HPN,PRR23A3,BC048507,KCNA6,DEPP1,RBFA,RAPGEFL1,ARID5A,DLK1,KCNK12,ADGRA2,SMARCA2,GPA33,PSMB1,MLLT3,TINAGL1,CCDC141,MEMO1,SMAD1,YPEL3…
TF	Factor: MAZR; motif: NSGGGGGGGGMCN; match class: 0	TF:M00491_0	0.00160707	2.79397	3860	3208	666	TOB2,TTI1,SMC1B,IRX1,AKR1E1,PLAGL1,EPHX3,CDKN1C,BRD4,ADNP2,DEFB30,DCT,GUCA2A,RBM47,ITFG2,CCDC169,BANF2,ATP9B,TCF3,LST1,BSN,SETMAR,CENPM,BLVRA,CCDC30,FAM25C,GPATCH1,LPAR6,SLC2A10,ARHGEF17,DUT,KRTCAP3,APBB1,OLFR651,PNMA1,CYP11A1,TSPO,SULT2B1,UBA5,AMN,CD177,SGO2B,LIMS1,HPN,PRR23A3,BC048507,KCNA6,DEPP1,RBFA,RAPGEFL1,ARID5A,DLK1,KCNK12,ADGRA2,SMARCA2,GPA33,PSMB1,MLLT3,TINAGL1,CCDC141,MEMO1,SMAD1,YPEL3…
TF	Factor: Zic1; motif: KGGGTGGTC; match class: 1	TF:M00448_1	0.00172081	2.76427	3613	3208	627	TOB2,CAPN3,SMPD1,RB1,KCNG2,CDKN1C,STN1,ADNP2,RAB20,PQLC1,TXK,4933421I07RIK,BAIAP3,RSPH6A,ITFG2,SYNA,SIGLEC15,ERMAP,FHDC1,CCDC30,GPATCH1,MADCAM1,VASH1,2610507B11RIK,CYP4A32,L3MBTL1,2200002J24RIK,KCNIP3,AMN,CLMP,ASIC3,TESCL,HPN,KCNA6,PTPRF,TTC22,DLK1,CHRNB4,TLR1,CCDC141,MEMO1,SYCN,PCDHGA9,RINL,ANO6,OASL1,PDLIM2,HSF4,MCMDC2,SNURF,SGCA,NUP214,TMEM235,BTG1,GAL,KCNJ14,PIAS1,D630003M21RIK,DYNC1I1,PHOSPH…
TF	Factor: SREBP; motif: VNNVTCACCCYA; match class: 0	TF:M00776_0	0.00173634	2.76037	6685	3208	1100	1600014C10RIK,RB1,CYP4A12B,NFE2,SMC1B,OLFR692,PDCD2L,AKR1E1,BZW1,EXOC7,FFAR2,SEC23B,STN1,CYP4F16,PHETA2,LDB3,IGFBP7,PRLHR,GLIPR1L3,MYL7,GAS2,DEFB30,RSPH3B,ITFG2,PLA2G4D,NDUFA6,COL4A3,SFTPC,COBL,AOX4,SYNA,SIGLEC15,BANF2,HAUS5,MYBPH,TCF3,BSN,PLPBP,SETMAR,BLVRA,CCDC30,MADCAM1,PLAA,2610507B11RIK,CYP4A32,CALCOCO2,KEAP1,ADGRG1,OLFR651,PNMA1,MYO10,ST8SIA3,UBA5,TRPM8,PRR23A2,9230112D13RIK,AMN,AJM1,RHCG,C…
TF	Factor: SREBP; motif: VNNVTCACCCYA	TF:M00776	0.00173634	2.76037	6685	3208	1100	1600014C10RIK,RB1,CYP4A12B,NFE2,SMC1B,OLFR692,PDCD2L,AKR1E1,BZW1,EXOC7,FFAR2,SEC23B,STN1,CYP4F16,PHETA2,LDB3,IGFBP7,PRLHR,GLIPR1L3,MYL7,GAS2,DEFB30,RSPH3B,ITFG2,PLA2G4D,NDUFA6,COL4A3,SFTPC,COBL,AOX4,SYNA,SIGLEC15,BANF2,HAUS5,MYBPH,TCF3,BSN,PLPBP,SETMAR,BLVRA,CCDC30,MADCAM1,PLAA,2610507B11RIK,CYP4A32,CALCOCO2,KEAP1,ADGRG1,OLFR651,PNMA1,MYO10,ST8SIA3,UBA5,TRPM8,PRR23A2,9230112D13RIK,AMN,AJM1,RHCG,C…
TF	Factor: AP-2; motif: MKCCCSCNGGCG; match class: 0	TF:M00189_0	0.00175017	2.75692	8033	3208	1303	EML4,TOB2,CAPN3,SMPD1,RB1,KCNG2,PIK3CD,NFE2,COIL,IRX1,BZW1,EXOC7,PTPRN2,CDKN1C,FAM83G,STN1,SECISBP2L,BRD4,PHETA2,IGFBP7,PRLHR,ADNP2,RAB20,VARS,PQLC1,SRD5A3,RSPH6A,RBM47,AHR,CCDC9,KCNIP2,CEP135,SEPT3,CTIF,FHDC1,ATP9B,HAUS5,HMGXB3,TCF3,KCNH2,BSN,PLPBP,GRB10,TLR5,SETMAR,MGAT4B,CORO1C,MADCAM1,PLAA,SLC2A10,ARHGEF17,WNT5B,PTGER4,CYP4A32,KRTCAP3,CCDC170,L3MBTL1,KEAP1,CAVIN3,SCX,SLC6A16,PNMA1,MYO10,RPL3L…
TF	Factor: AP-2; motif: MKCCCSCNGGCG	TF:M00189	0.00175017	2.75692	8033	3208	1303	EML4,TOB2,CAPN3,SMPD1,RB1,KCNG2,PIK3CD,NFE2,COIL,IRX1,BZW1,EXOC7,PTPRN2,CDKN1C,FAM83G,STN1,SECISBP2L,BRD4,PHETA2,IGFBP7,PRLHR,ADNP2,RAB20,VARS,PQLC1,SRD5A3,RSPH6A,RBM47,AHR,CCDC9,KCNIP2,CEP135,SEPT3,CTIF,FHDC1,ATP9B,HAUS5,HMGXB3,TCF3,KCNH2,BSN,PLPBP,GRB10,TLR5,SETMAR,MGAT4B,CORO1C,MADCAM1,PLAA,SLC2A10,ARHGEF17,WNT5B,PTGER4,CYP4A32,KRTCAP3,CCDC170,L3MBTL1,KEAP1,CAVIN3,SCX,SLC6A16,PNMA1,MYO10,RPL3L…
TF	Factor: AP-4; motif: NCAGCTGYNGNCN; match class: 0	TF:M01860_0	0.00184992	2.73285	5538	3208	925	CAPN3,TLR6,KCNG2,GM14496,PABPN1L,EPHX3,CDKN1C,PHETA2,LDB3,IGFBP7,PRLHR,GLIPR1L3,MYL7,GAS2,SRD5A3,RSPH6A,PLA2G4D,COL4A3,SEPT3,CTIF,BANF2,HAUS5,SAMM50,MYBPH,BSN,MFAP1B,GPATCH1,MGAT4B,VASH1,TRIM7,OLFR212,WNT5B,KRTCAP3,CCDC170,APBB1,KEAP1,ADGRG1,CAVIN3,PNMA1,MYO10,TSPO,TRPM8,AMN,EXOSC6,AJM1,MEST,WBP2NL,TMEM165,9030624G23RIK,WFIKKN2,ASIC3,TESCL,HPN,PCDHB1,BC048507,APC2,ISOC2B,KCNA6,4931440F15RIK,TTC22…
TF	Factor: AP-4; motif: NCAGCTGYNGNCN	TF:M01860	0.00184992	2.73285	5538	3208	925	CAPN3,TLR6,KCNG2,GM14496,PABPN1L,EPHX3,CDKN1C,PHETA2,LDB3,IGFBP7,PRLHR,GLIPR1L3,MYL7,GAS2,SRD5A3,RSPH6A,PLA2G4D,COL4A3,SEPT3,CTIF,BANF2,HAUS5,SAMM50,MYBPH,BSN,MFAP1B,GPATCH1,MGAT4B,VASH1,TRIM7,OLFR212,WNT5B,KRTCAP3,CCDC170,APBB1,KEAP1,ADGRG1,CAVIN3,PNMA1,MYO10,TSPO,TRPM8,AMN,EXOSC6,AJM1,MEST,WBP2NL,TMEM165,9030624G23RIK,WFIKKN2,ASIC3,TESCL,HPN,PCDHB1,BC048507,APC2,ISOC2B,KCNA6,4931440F15RIK,TTC22…
TF	Factor: Sall1; motif: NGGTCCKRGKRA; match class: 0	TF:M06843_0	0.00191259	2.71838	4733	3208	801	EML4,C530008M17RIK,TOB2,1600014C10RIK,IZUMO4,RB1,KCNG2,NFE2,A630089N07RIK,IRX1,AKR1E1,PABPN1L,CDKN1C,ZFP24,SECISBP2L,PRLHR,MYL7,ADNP2,RAB20,VARS,4933421I07RIK,BAIAP3,RSPH6A,MAMSTR,SLC5A1,CCDC9,COL4A3,SEPT3,SYNA,FHDC1,OLFR683,FAM25C,MGAT4B,CORO1C,TRIM7,SLC2A10,OLFR638,MYO10,ST8SIA3,UBA5,RPL3L,9230112D13RIK,KCNIP3,AMN,DGKQ,EXOSC6,MEST,R3HCC1,TYMP,GFRA2,NARS,SGO2B,KCNA6,OLFR677,GM4969,TTC22,DEPP1,RB…
TF	Factor: Sall1; motif: NGGTCCKRGKRA	TF:M06843	0.00191259	2.71838	4733	3208	801	EML4,C530008M17RIK,TOB2,1600014C10RIK,IZUMO4,RB1,KCNG2,NFE2,A630089N07RIK,IRX1,AKR1E1,PABPN1L,CDKN1C,ZFP24,SECISBP2L,PRLHR,MYL7,ADNP2,RAB20,VARS,4933421I07RIK,BAIAP3,RSPH6A,MAMSTR,SLC5A1,CCDC9,COL4A3,SEPT3,SYNA,FHDC1,OLFR683,FAM25C,MGAT4B,CORO1C,TRIM7,SLC2A10,OLFR638,MYO10,ST8SIA3,UBA5,RPL3L,9230112D13RIK,KCNIP3,AMN,DGKQ,EXOSC6,MEST,R3HCC1,TYMP,GFRA2,NARS,SGO2B,KCNA6,OLFR677,GM4969,TTC22,DEPP1,RB…
TF	Factor: DRRS; motif: GNNGGGWGGG; match class: 0	TF:M10363_0	0.00197654	2.70409	4721	3208	799	IZUMO4,TLR6,CYP4A12B,SMC1B,ZFP982,PABPN1L,FFAR2,FAM83G,PHETA2,MYL7,ADNP2,BAIAP3,SRD5A3,ATF5,PLA2G4D,KCNIP2,SIGLEC15,RBPMS,TCF3,KCNH2,GRB10,SLC17A4,TLR5,FNIP1,FAM25C,GPATCH1,MGAT4B,CORO1C,SLC2A10,2610507B11RIK,PTGER4,APBB1,L3MBTL1,KEAP1,ADGRG1,POTEG,SULT2B1,9230112D13RIK,AMN,DGKQ,WBP2NL,CD177,VANGL1,TYMP,GFRA2,SGO2B,GP1BB,9030624G23RIK,WFIKKN2,TESCL,HPN,TMC4,DUSP27,PTPRF,GM4969,4931440F15RIK,DEPP1…
TF	Factor: DRRS; motif: GNNGGGWGGG	TF:M10363	0.00197654	2.70409	4721	3208	799	IZUMO4,TLR6,CYP4A12B,SMC1B,ZFP982,PABPN1L,FFAR2,FAM83G,PHETA2,MYL7,ADNP2,BAIAP3,SRD5A3,ATF5,PLA2G4D,KCNIP2,SIGLEC15,RBPMS,TCF3,KCNH2,GRB10,SLC17A4,TLR5,FNIP1,FAM25C,GPATCH1,MGAT4B,CORO1C,SLC2A10,2610507B11RIK,PTGER4,APBB1,L3MBTL1,KEAP1,ADGRG1,POTEG,SULT2B1,9230112D13RIK,AMN,DGKQ,WBP2NL,CD177,VANGL1,TYMP,GFRA2,SGO2B,GP1BB,9030624G23RIK,WFIKKN2,TESCL,HPN,TMC4,DUSP27,PTPRF,GM4969,4931440F15RIK,DEPP1…
TF	Factor: CTF1; motif: TGGCASCNNGCCAA	TF:M01196	0.00215985	2.66558	4633	3208	785	TOB2,IZUMO4,CAPN3,SMPD1,OLFR686,A630089N07RIK,COIL,OLFR692,PFDN5,BZW1,EXOC7,EPHX3,ZFP24,STN1,CYP4F16,MYL7,METTL14,VARS,DCT,SCGB1B30,RBM47,PLA2G4D,CCDC9,CCDC169,AOX4,SIGLEC15,MRGPRH,BANF2,LTBP1,FHDC1,HAUS5,HMGXB3,KCNH2,GRB10,MGAT4B,ADAD1,SLC2A10,WNT5B,KRTCAP3,CCDC170,ADGRG1,TRPM8,AMN,MEST,MTNR1B,4930550C14RIK,VANGL1,R3HCC1,TYMP,LIMS1,FTMT,ASIC3,DUSP27,APC2,NPHP3,4931440F15RIK,TMEM267,DLK1,SCIN,ADG…
TF	Factor: CTF1; motif: TGGCASCNNGCCAA; match class: 0	TF:M01196_0	0.00215985	2.66558	4633	3208	785	TOB2,IZUMO4,CAPN3,SMPD1,OLFR686,A630089N07RIK,COIL,OLFR692,PFDN5,BZW1,EXOC7,EPHX3,ZFP24,STN1,CYP4F16,MYL7,METTL14,VARS,DCT,SCGB1B30,RBM47,PLA2G4D,CCDC9,CCDC169,AOX4,SIGLEC15,MRGPRH,BANF2,LTBP1,FHDC1,HAUS5,HMGXB3,KCNH2,GRB10,MGAT4B,ADAD1,SLC2A10,WNT5B,KRTCAP3,CCDC170,ADGRG1,TRPM8,AMN,MEST,MTNR1B,4930550C14RIK,VANGL1,R3HCC1,TYMP,LIMS1,FTMT,ASIC3,DUSP27,APC2,NPHP3,4931440F15RIK,TMEM267,DLK1,SCIN,ADG…
TF	Factor: C-Myc; motif: NGCCACGTGNN	TF:M07601	0.00231566	2.63532	6233	3208	1030	EML4,TOB2,ADGRF2,IZUMO4,SMPD1,TLR6,BC051142,OLFR686,A630089N07RIK,COIL,PUSL1,IRX1,PDCD2L,PLAGL1,BZW1,FAM83G,TBRG1,MYL7,ADNP2,RAB20,METTL14,VARS,PQLC1,4933421I07RIK,TRIM58,SRD5A3,GUCA2A,RSPH3B,AHR,SLC5A1,NDUFA6,CCDC9,SFTPC,SEPT3,CTIF,AOX4,ZFP473,ERMAP,BANF2,HMGXB3,LST1,PLPBP,GRB10,SETMAR,FNIP1,GPATCH1,CORO1C,MADCAM1,GM37013,OLFR142,PLAA,OLFR212,DUT,KRTCAP3,OLFR651,SCX,SLC6A16,POTEG,MYO10,SULT2B1,T…
TF	Factor: C-Myc; motif: NGCCACGTGNN; match class: 0	TF:M07601_0	0.00231566	2.63532	6233	3208	1030	EML4,TOB2,ADGRF2,IZUMO4,SMPD1,TLR6,BC051142,OLFR686,A630089N07RIK,COIL,PUSL1,IRX1,PDCD2L,PLAGL1,BZW1,FAM83G,TBRG1,MYL7,ADNP2,RAB20,METTL14,VARS,PQLC1,4933421I07RIK,TRIM58,SRD5A3,GUCA2A,RSPH3B,AHR,SLC5A1,NDUFA6,CCDC9,SFTPC,SEPT3,CTIF,AOX4,ZFP473,ERMAP,BANF2,HMGXB3,LST1,PLPBP,GRB10,SETMAR,FNIP1,GPATCH1,CORO1C,MADCAM1,GM37013,OLFR142,PLAA,OLFR212,DUT,KRTCAP3,OLFR651,SCX,SLC6A16,POTEG,MYO10,SULT2B1,T…
TF	Factor: AP-2alpha; motif: NNNSCCTGRGGC; match class: 0	TF:M10175_0	0.00240909	2.61815	4960	3208	835	EML4,TTI1,OLFR686,A630089N07RIK,COIL,IRX1,GM14496,BZW1,PABPN1L,PTPRN2,SEC23B,PHETA2,LDB3,IGFBP7,GAS2,DEFB30,BAIAP3,SRD5A3,GUCA2A,RSPH3B,RBM47,CEP135,JAKMIP1,MRGPRH,FHDC1,SAMM50,MYBPH,KCNH2,LST1,GRB10,TLR5,FAM25C,MGAT4B,CORO1C,TRIM7,SLC2A10,ARHGEF17,WNT5B,PTGER4,DUT,KRTCAP3,APBB1,SCX,SLC6A16,MYO10,TSPO,KCNIP3,EXOSC6,MEST,WBP2NL,TYMP,GFRA2,GALNT14,GP1BB,WFIKKN2,ASIC3,HPN,TMC4,GM4969,MYO3B,DLK1,SCIN…
TF	Factor: AP-2alpha; motif: NNNSCCTGRGGC	TF:M10175	0.00240909	2.61815	4960	3208	835	EML4,TTI1,OLFR686,A630089N07RIK,COIL,IRX1,GM14496,BZW1,PABPN1L,PTPRN2,SEC23B,PHETA2,LDB3,IGFBP7,GAS2,DEFB30,BAIAP3,SRD5A3,GUCA2A,RSPH3B,RBM47,CEP135,JAKMIP1,MRGPRH,FHDC1,SAMM50,MYBPH,KCNH2,LST1,GRB10,TLR5,FAM25C,MGAT4B,CORO1C,TRIM7,SLC2A10,ARHGEF17,WNT5B,PTGER4,DUT,KRTCAP3,APBB1,SCX,SLC6A16,MYO10,TSPO,KCNIP3,EXOSC6,MEST,WBP2NL,TYMP,GFRA2,GALNT14,GP1BB,WFIKKN2,ASIC3,HPN,TMC4,GM4969,MYO3B,DLK1,SCIN…
TF	Factor: LRH1; motif: NNRRCCTTGVAN	TF:M01142	0.00257325	2.58952	4638	3208	785	C530008M17RIK,PIK3CD,NFE2,SMC1B,OLFR686,A630089N07RIK,OLFR692,PDCD2L,SMARCAL1,EPHX3,FFAR2,CYP4F16,LDB3,TXK,DEFB30,DCT,BAIAP3,TRIM58,OLFR551,PLA2G4D,NDUFA6,COL4A3,CCDC169,MYBPH,HMGXB3,TCF3,LST1,PLPBP,TLR5,XDH,FAM25C,GM37013,PLAA,2610507B11RIK,OLFR544,KRTCAP3,CCDC170,L3MBTL1,KEAP1,CAVIN3,LYVE1,CYP11A1,SULT2B1,SPRR2D,PRR23A2,9230112D13RIK,CAAP1,GFRA2,GALNT14,LIMS1,BC048507,APC2,ISOC2B,TTC22,TMEM267,…
TF	Factor: LRH1; motif: NNRRCCTTGVAN; match class: 0	TF:M01142_0	0.00257325	2.58952	4638	3208	785	C530008M17RIK,PIK3CD,NFE2,SMC1B,OLFR686,A630089N07RIK,OLFR692,PDCD2L,SMARCAL1,EPHX3,FFAR2,CYP4F16,LDB3,TXK,DEFB30,DCT,BAIAP3,TRIM58,OLFR551,PLA2G4D,NDUFA6,COL4A3,CCDC169,MYBPH,HMGXB3,TCF3,LST1,PLPBP,TLR5,XDH,FAM25C,GM37013,PLAA,2610507B11RIK,OLFR544,KRTCAP3,CCDC170,L3MBTL1,KEAP1,CAVIN3,LYVE1,CYP11A1,SULT2B1,SPRR2D,PRR23A2,9230112D13RIK,CAAP1,GFRA2,GALNT14,LIMS1,BC048507,APC2,ISOC2B,TTC22,TMEM267,…
TF	Factor: AP-2gamma; motif: NNNNWGCCYNCRGSCN	TF:M07349	0.00262012	2.58168	2908	3208	514	PIK3CD,IGFBP7,PRLHR,ADNP2,GM2237,SCGB1B30,RSPH6A,GUCA2A,RSPH3B,ITFG2,CCDC169,CTIF,SIGLEC15,MRGPRH,MYBPH,BSN,CENPM,BLVRA,LPAR6,KEAP1,2200002J24RIK,PRR23A2,AJM1,CAAP1,CD177,LIMS1,PRR23A3,TMC4,GTF2A1L,KCNK12,LDOC1,FBN1,OCSTAMP,SLC4A11,ECHDC3,SNURF,PODN,MED28,MYADM,BTG1,SLC29A1,ADGRA3,C1QTNF12,RAP1GAP,UNK,TOMM34,RPTOR,CHRNE,UBE2Z,ART3,ETNK1,RPS6KA4,KIFC3,ADIG,SCAF4,ARHGAP27,TFAP2E,MBL1,THBS3,9930012K…
TF	Factor: AP-2gamma; motif: NNNNWGCCYNCRGSCN; match class: 0	TF:M07349_0	0.00262012	2.58168	2908	3208	514	PIK3CD,IGFBP7,PRLHR,ADNP2,GM2237,SCGB1B30,RSPH6A,GUCA2A,RSPH3B,ITFG2,CCDC169,CTIF,SIGLEC15,MRGPRH,MYBPH,BSN,CENPM,BLVRA,LPAR6,KEAP1,2200002J24RIK,PRR23A2,AJM1,CAAP1,CD177,LIMS1,PRR23A3,TMC4,GTF2A1L,KCNK12,LDOC1,FBN1,OCSTAMP,SLC4A11,ECHDC3,SNURF,PODN,MED28,MYADM,BTG1,SLC29A1,ADGRA3,C1QTNF12,RAP1GAP,UNK,TOMM34,RPTOR,CHRNE,UBE2Z,ART3,ETNK1,RPS6KA4,KIFC3,ADIG,SCAF4,ARHGAP27,TFAP2E,MBL1,THBS3,9930012K…
TF	Factor: HTF4; motif: RGCAGGTGKG; match class: 0	TF:M10264_0	0.00276199	2.55878	4073	3208	697	OLFR675,NFE2,ZFP982,COIL,OLFR692,PDCD2L,PABPN1L,EPHX3,CDKN1C,FFAR2,FAM83G,PRLHR,MYL7,METTL14,DEFB30,MAMSTR,RSPH3B,AHR,SLC5A1,KCNIP2,COL4A3,SFTPC,JAKMIP1,SIGLEC15,HAUS5,LST1,MFAP1B,TLR5,CORO1C,MADCAM1,2610507B11RIK,OLFR544,WNT5B,L3MBTL1,ADGRG1,SCX,CYP11A1,2200002J24RIK,ST8SIA3,SULT2B1,RPL3L,VANGL1,TYMP,GFRA2,GALNT14,PCDHB1,PTPRF,OLFR677,TTC22,HVCN1,MRPS24,KCNK12,SCIN,CDH5,TLR1,LDOC1,LMCD1,TYRO3,ZF…
TF	Factor: HTF4; motif: RGCAGGTGKG	TF:M10264	0.00276199	2.55878	4073	3208	697	OLFR675,NFE2,ZFP982,COIL,OLFR692,PDCD2L,PABPN1L,EPHX3,CDKN1C,FFAR2,FAM83G,PRLHR,MYL7,METTL14,DEFB30,MAMSTR,RSPH3B,AHR,SLC5A1,KCNIP2,COL4A3,SFTPC,JAKMIP1,SIGLEC15,HAUS5,LST1,MFAP1B,TLR5,CORO1C,MADCAM1,2610507B11RIK,OLFR544,WNT5B,L3MBTL1,ADGRG1,SCX,CYP11A1,2200002J24RIK,ST8SIA3,SULT2B1,RPL3L,VANGL1,TYMP,GFRA2,GALNT14,PCDHB1,PTPRF,OLFR677,TTC22,HVCN1,MRPS24,KCNK12,SCIN,CDH5,TLR1,LDOC1,LMCD1,TYRO3,ZF…
TF	Factor: SP2; motif: GNNGGGGGCGGGGSN; match class: 0	TF:M03807_0	0.00280996	2.5513	7091	3208	1159	EML4,FGGY,TOB2,1600014C10RIK,IZUMO4,PIK3CD,NFE2,PUSL1,IRX1,PLAGL1,BZW1,EXOC7,SMARCAL1,PTPRN2,CDKN1C,LSM14A,FFAR2,FAM83G,SECISBP2L,CYP4F16,BRD4,PRLHR,ADNP2,RAB20,PQLC1,DEFB30,DCT,BAIAP3,SRD5A3,RSPH3B,ATF5,RBM47,AHR,NDUFA6,CCDC9,KCNIP2,AOX4,ZCCHC10,RBPMS,FHDC1,ATP9B,HAUS5,TCF3,PLPBP,GRB10,TLR5,SETMAR,CENPM,FNIP1,FAM25C,GPATCH1,MGAT4B,CORO1C,MADCAM1,TRIM7,ADAD1,2610507B11RIK,ARHGEF17,WNT5B,PTGER4,DU…
TF	Factor: SP2; motif: GNNGGGGGCGGGGSN	TF:M03807	0.00280996	2.5513	7091	3208	1159	EML4,FGGY,TOB2,1600014C10RIK,IZUMO4,PIK3CD,NFE2,PUSL1,IRX1,PLAGL1,BZW1,EXOC7,SMARCAL1,PTPRN2,CDKN1C,LSM14A,FFAR2,FAM83G,SECISBP2L,CYP4F16,BRD4,PRLHR,ADNP2,RAB20,PQLC1,DEFB30,DCT,BAIAP3,SRD5A3,RSPH3B,ATF5,RBM47,AHR,NDUFA6,CCDC9,KCNIP2,AOX4,ZCCHC10,RBPMS,FHDC1,ATP9B,HAUS5,TCF3,PLPBP,GRB10,TLR5,SETMAR,CENPM,FNIP1,FAM25C,GPATCH1,MGAT4B,CORO1C,MADCAM1,TRIM7,ADAD1,2610507B11RIK,ARHGEF17,WNT5B,PTGER4,DU…
TF	Factor: Pax-2; motif: CAYSCCTSAGT; match class: 0	TF:M03839_0	0.00282035	2.5497	5342	3208	893	TOB2,IZUMO4,BC051142,COIL,OLFR692,PLAGL1,SMARCAL1,CDKN1C,TBRG1,PHETA2,PRLHR,MYL7,ADNP2,DEFB30,DCT,TRIM58,RSPH6A,MAMSTR,RSPH3B,COL4A3,SEPT3,AOX4,SYNA,ZCCHC10,CASP14,ERMAP,MYBPH,LST1,TLR5,FAM25C,MGAT4B,CORO1C,GM37013,VASH1,PLAA,ADAD1,ARHGEF17,OLFR544,OLFR657,PTGER4,CYP4A32,KRTCAP3,APBB1,SCX,SLC6A16,TSPO,SLC7A13,TRPM8,9230112D13RIK,AJM1,CLMP,CD177,R3HCC1,TYMP,GFRA2,GALNT14,SGO2B,WFIKKN2,ASIC3,HPN,DU…
TF	Factor: Pax-2; motif: CAYSCCTSAGT	TF:M03839	0.00282035	2.5497	5342	3208	893	TOB2,IZUMO4,BC051142,COIL,OLFR692,PLAGL1,SMARCAL1,CDKN1C,TBRG1,PHETA2,PRLHR,MYL7,ADNP2,DEFB30,DCT,TRIM58,RSPH6A,MAMSTR,RSPH3B,COL4A3,SEPT3,AOX4,SYNA,ZCCHC10,CASP14,ERMAP,MYBPH,LST1,TLR5,FAM25C,MGAT4B,CORO1C,GM37013,VASH1,PLAA,ADAD1,ARHGEF17,OLFR544,OLFR657,PTGER4,CYP4A32,KRTCAP3,APBB1,SCX,SLC6A16,TSPO,SLC7A13,TRPM8,9230112D13RIK,AJM1,CLMP,CD177,R3HCC1,TYMP,GFRA2,GALNT14,SGO2B,WFIKKN2,ASIC3,HPN,DU…
TF	Factor: GKLF; motif: GCCMCRCCCNNN	TF:M01588	0.00287154	2.54188	7843	3208	1272	EML4,TOB2,ADGRF2,IZUMO4,SMPD1,RB1,PIK3CD,NFE2,COIL,PUSL1,IRX1,AKR1E1,BZW1,EXOC7,SMARCAL1,PTPRN2,EPHX3,CDKN1C,LSM14A,FAM83G,STN1,CYP4F16,TBRG1,PHETA2,LDB3,PRLHR,MYL7,ADNP2,RAB20,PQLC1,BAIAP3,SRD5A3,RSPH3B,ATF5,RBM47,ITFG2,AHR,NDUFA6,CCDC9,AOX4,ZCCHC10,CASP14,FHDC1,ATP9B,MYBPH,HMGXB3,TCF3,GRB10,TLR5,SETMAR,CENPM,FNIP1,FAM25C,MGAT4B,CORO1C,MADCAM1,TRIM7,2610507B11RIK,ARHGEF17,WNT5B,PTGER4,DUT,KRTCAP…
TF	Factor: GKLF; motif: GCCMCRCCCNNN; match class: 0	TF:M01588_0	0.00287154	2.54188	7843	3208	1272	EML4,TOB2,ADGRF2,IZUMO4,SMPD1,RB1,PIK3CD,NFE2,COIL,PUSL1,IRX1,AKR1E1,BZW1,EXOC7,SMARCAL1,PTPRN2,EPHX3,CDKN1C,LSM14A,FAM83G,STN1,CYP4F16,TBRG1,PHETA2,LDB3,PRLHR,MYL7,ADNP2,RAB20,PQLC1,BAIAP3,SRD5A3,RSPH3B,ATF5,RBM47,ITFG2,AHR,NDUFA6,CCDC9,AOX4,ZCCHC10,CASP14,FHDC1,ATP9B,MYBPH,HMGXB3,TCF3,GRB10,TLR5,SETMAR,CENPM,FNIP1,FAM25C,MGAT4B,CORO1C,MADCAM1,TRIM7,2610507B11RIK,ARHGEF17,WNT5B,PTGER4,DUT,KRTCAP…
TF	Factor: Tfap2a; motif: TGCCCYNRGGCA	TF:M04155	0.00315729	2.50069	6513	3208	1071	KCNG2,PIK3CD,NFE2,SMC1B,COIL,IRX1,BZW1,EXOC7,PTPRN2,CDKN1C,SECISBP2L,BRD4,PHETA2,LDB3,PRLHR,ADNP2,PQLC1,DCT,GM2237,RSPH6A,GUCA2A,RSPH3B,ATF5,CCDC9,KCNIP2,COL4A3,CEP135,SEPT3,CTIF,MRGPRH,FHDC1,SAMM50,TCF3,KCNH2,BSN,TLR5,SETMAR,GPATCH1,MGAT4B,CORO1C,LPAR6,PLAA,SLC2A10,PTGER4,DUT,KRTCAP3,CAVIN3,SCX,SLC6A16,PNMA1,MYO10,TSPO,RPL3L,KCNIP3,EXOSC6,CD177,MTNR1B,R3HCC1,TMEM165,GP1BB,9030624G23RIK,HPN,TMC4,…
TF	Factor: Tfap2a; motif: TGCCCYNRGGCA; match class: 0	TF:M04155_0	0.00315729	2.50069	6513	3208	1071	KCNG2,PIK3CD,NFE2,SMC1B,COIL,IRX1,BZW1,EXOC7,PTPRN2,CDKN1C,SECISBP2L,BRD4,PHETA2,LDB3,PRLHR,ADNP2,PQLC1,DCT,GM2237,RSPH6A,GUCA2A,RSPH3B,ATF5,CCDC9,KCNIP2,COL4A3,CEP135,SEPT3,CTIF,MRGPRH,FHDC1,SAMM50,TCF3,KCNH2,BSN,TLR5,SETMAR,GPATCH1,MGAT4B,CORO1C,LPAR6,PLAA,SLC2A10,PTGER4,DUT,KRTCAP3,CAVIN3,SCX,SLC6A16,PNMA1,MYO10,TSPO,RPL3L,KCNIP3,EXOSC6,CD177,MTNR1B,R3HCC1,TMEM165,GP1BB,9030624G23RIK,HPN,TMC4,…
TF	Factor: E47; motif: RCAGGTGY; match class: 1	TF:M07477_1	0.00324905	2.48824	588	3208	129	PDCD2L,MAMSTR,AHR,SLC5A1,KCNIP2,CASP14,SCX,SULT2B1,WFIKKN2,TTC22,KCNK12,TYRO3,GM19668,PDLIM2,ZFP957,TNFRSF11A,CCDC81,WNT7A,PDE9A,PLXNB1,USP19,LAMA3,NNT,SLC22A3,ATP9A,RALGDS,NKX6-2,ALDH3B1,BDH1,CSNK1G2,FAM129C,TBC1D30,BPGM,VWA5B2,ASPHD2,KRT81,PMAIP1,TMEM132B,PTP4A3,IRF8,STK32A,MAP3K7CL,2900026A02RIK,A730046J19RIK,HDAC9,SPTB,LYPD1,CCDC85A,CLIP3,SIL1,GPR146,ASPRV1,CDKN2AIPNL,LAT,LIMCH1,PARD6B,SH2D4A…
TF	Factor: Egr-2; motif: CCCMCNCN; match class: 1	TF:M02092_1	0.00335464	2.47435	930	3208	189	SMPD1,TTI1,OLFR686,AKR1E1,FAM83G,RSPH6A,NDUFA6,CCDC169,SEPT3,JAKMIP1,SIGLEC15,SLC17A4,RPL3L,AMN,RHCG,GP1BB,CHRNB4,CHRNA5,CENPU,LRCH1,SPEG,C1QTNF12,TTLL4,QRFP,PLXNB1,FGF22,EPN1,LCTL,LNX1,LHX8,UBN2,FXYD3,HCAR1,MAP1A,SEMA4F,MS4A15,NKAIN4,ACOX1,RHOT2,RALGDS,UVSSA,CNKSR3,CCDC24,LGALS4,AGPAT1,NR1I3,SYT15,LCP1,TTC30B,HIPK1,TMPRSS13,PEA15A,GRIFIN,MCM2,SLC5A8,PLEC,TMEM88,PML,RRP1,KCNJ12,PSG23,DCTN1,SLC6A1…
TF	Factor: ER-alpha; motif: RGGTCASMNTGACCY; match class: 0	TF:M10226_0	0.00346814	2.4599	6167	3208	1018	C530008M17RIK,FGGY,TOB2,ADGRF2,IZUMO4,TTI1,KCNG2,NFE2,SMC1B,COIL,OLFR692,PDCD2L,PTPRN2,FAM83G,PHETA2,LDB3,PRLHR,GLIPR1L3,TXK,4933421I07RIK,DEFB30,BAIAP3,SCGB1B30,RBM47,PLA2G4D,NDUFA6,CCDC9,COL4A3,SFTPC,CTIF,JAKMIP1,ZCCHC10,MRGPRH,ZFP473,BANF2,HAUS5,SAMM50,TCF3,LST1,PLPBP,SETMAR,CENPM,BLVRA,NR6A1,FNIP1,OLFR683,FAM25C,GPATCH1,CORO1C,MADCAM1,OLFR142,TRIM7,2610507B11RIK,OLFR212,OLFR657,DUT,SH2D3C,CCD…
TF	Factor: ER-alpha; motif: RGGTCASMNTGACCY	TF:M10226	0.00346814	2.4599	6167	3208	1018	C530008M17RIK,FGGY,TOB2,ADGRF2,IZUMO4,TTI1,KCNG2,NFE2,SMC1B,COIL,OLFR692,PDCD2L,PTPRN2,FAM83G,PHETA2,LDB3,PRLHR,GLIPR1L3,TXK,4933421I07RIK,DEFB30,BAIAP3,SCGB1B30,RBM47,PLA2G4D,NDUFA6,CCDC9,COL4A3,SFTPC,CTIF,JAKMIP1,ZCCHC10,MRGPRH,ZFP473,BANF2,HAUS5,SAMM50,TCF3,LST1,PLPBP,SETMAR,CENPM,BLVRA,NR6A1,FNIP1,OLFR683,FAM25C,GPATCH1,CORO1C,MADCAM1,OLFR142,TRIM7,2610507B11RIK,OLFR212,OLFR657,DUT,SH2D3C,CCD…
TF	Factor: AP-2; motif: GSCCSCRGGCNRNRNN	TF:M00800	0.00375631	2.42524	6730	3208	1103	EML4,C530008M17RIK,FGGY,IZUMO4,SMPD1,TTI1,RB1,KCNG2,NFE2,COIL,PUSL1,IRX1,PLAGL1,PABPN1L,EXOC7,PTPRN2,CDKN1C,FFAR2,SEC23B,FAM83G,ZFP24,BRD4,PRLHR,ADNP2,VARS,BAIAP3,GUCA2A,RSPH3B,ATF5,RBM47,AHR,KCNIP2,CEP135,CTIF,RBPMS,FHDC1,ATP9B,SAMM50,MYBPH,HMGXB3,TCF3,BSN,GRB10,SETMAR,FNIP1,CCDC30,MGAT4B,PLAA,TRIM7,ADAD1,2610507B11RIK,ARHGEF17,OLFR212,WNT5B,PTGER4,DUT,KRTCAP3,APBB1,KEAP1,SCX,PNMA1,MYO10,SPRR2D,…
TF	Factor: AP-2; motif: GSCCSCRGGCNRNRNN; match class: 0	TF:M00800_0	0.00375631	2.42524	6730	3208	1103	EML4,C530008M17RIK,FGGY,IZUMO4,SMPD1,TTI1,RB1,KCNG2,NFE2,COIL,PUSL1,IRX1,PLAGL1,PABPN1L,EXOC7,PTPRN2,CDKN1C,FFAR2,SEC23B,FAM83G,ZFP24,BRD4,PRLHR,ADNP2,VARS,BAIAP3,GUCA2A,RSPH3B,ATF5,RBM47,AHR,KCNIP2,CEP135,CTIF,RBPMS,FHDC1,ATP9B,SAMM50,MYBPH,HMGXB3,TCF3,BSN,GRB10,SETMAR,FNIP1,CCDC30,MGAT4B,PLAA,TRIM7,ADAD1,2610507B11RIK,ARHGEF17,OLFR212,WNT5B,PTGER4,DUT,KRTCAP3,APBB1,KEAP1,SCX,PNMA1,MYO10,SPRR2D,…
TF	Factor: PPAR; motif: TGACCTTTGNCCY; match class: 0	TF:M00763_0	0.0041264	2.38443	6028	3208	996	EML4,C530008M17RIK,1600014C10RIK,CAPN3,TLR6,TTI1,COIL,IRX1,PTPRN2,FAM83G,ZFP24,STN1,CYP4F16,MYL7,GAS2,BAIAP3,GM2237,SCGB1B30,RSPH6A,MAMSTR,RBM47,SLC5A1,KCNIP2,CEP135,SFTPC,CCDC169,COBL,ERMAP,FHDC1,SAMM50,MYBPH,MFAP1B,SLC17A4,TLR5,CENPM,ERICH3,XDH,CCDC30,MADCAM1,GM37013,OLFR142,TRIM7,ADAD1,SLC2A10,2610507B11RIK,PTGER4,KRTCAP3,CCDC170,APBB1,ADGRG1,CAVIN3,SCX,SLC6A16,SMDT1,SPRR2D,TRPM8,9230112D13RIK…
TF	Factor: PPAR; motif: TGACCTTTGNCCY	TF:M00763	0.0041264	2.38443	6028	3208	996	EML4,C530008M17RIK,1600014C10RIK,CAPN3,TLR6,TTI1,COIL,IRX1,PTPRN2,FAM83G,ZFP24,STN1,CYP4F16,MYL7,GAS2,BAIAP3,GM2237,SCGB1B30,RSPH6A,MAMSTR,RBM47,SLC5A1,KCNIP2,CEP135,SFTPC,CCDC169,COBL,ERMAP,FHDC1,SAMM50,MYBPH,MFAP1B,SLC17A4,TLR5,CENPM,ERICH3,XDH,CCDC30,MADCAM1,GM37013,OLFR142,TRIM7,ADAD1,SLC2A10,2610507B11RIK,PTGER4,KRTCAP3,CCDC170,APBB1,ADGRG1,CAVIN3,SCX,SLC6A16,SMDT1,SPRR2D,TRPM8,9230112D13RIK…
TF	Factor: LRF; motif: NGKGGGTSNCN; match class: 1	TF:M07387_1	0.00416645	2.38023	613	3208	133	EML4,SMC1B,ADNP2,BAIAP3,COL4A3,GRB10,VANGL1,CHRNB4,SMAD1,TNFRSF11A,SLC4A3,VWA7,SPEG,NEDD4L,RPS6KA4,ARHGAP27,ZBTB11,GPT,MS4A15,HSPA4,PRTN3,MOGAT1,TMEM132D,WFDC1,SLC22A3,TOR3A,FAM129C,GGNBP1,RILPL1,GM13889,ADAMTS9,ESRRB,TMCO4,PLEKHA3,EEPD1,GNG13,COL4A1,LGALS1,TM4SF19,NLGN2,MEF2D,SDS,USP32,PODXL2,HINFP,ARFGEF1,COL5A1,TMC8,CTNNA1,CDKN2AIPNL,RAB40B,LASP1,SRI,AMZ2,KCNQ5,TANC1,ANGPTL8,PTH2,NR1H2,ACTR3,N…
TF	Factor: AHR; motif: CACGCN	TF:M01855	0.00449135	2.34762	8467	3208	1363	EML4,FGGY,TOB2,1600014C10RIK,CAPN3,SMPD1,TTI1,RB1,KCNG2,COIL,PUSL1,AKR1E1,PLAGL1,EPHX3,FFAR2,FAM83G,ZFP24,BRD4,PHETA2,LDB3,IGFBP7,GAS2,RAB20,VARS,PQLC1,4933421I07RIK,DEFB30,DCT,GM2237,SCGB1B30,SRD5A3,RSPH6A,MAMSTR,ATF5,KCNIP2,COL4A3,CEP135,SEPT3,CTIF,JAKMIP1,SIGLEC15,BANF2,RBPMS,FHDC1,SAMM50,HMGXB3,TCF3,BSN,GRB10,CCDC30,VASH1,TRIM7,ADAD1,2610507B11RIK,PTGER4,CYP4A32,APBB1,L3MBTL1,KEAP1,CAVIN3,SCX…
TF	Factor: AHR; motif: CACGCN; match class: 0	TF:M01855_0	0.00449135	2.34762	8467	3208	1363	EML4,FGGY,TOB2,1600014C10RIK,CAPN3,SMPD1,TTI1,RB1,KCNG2,COIL,PUSL1,AKR1E1,PLAGL1,EPHX3,FFAR2,FAM83G,ZFP24,BRD4,PHETA2,LDB3,IGFBP7,GAS2,RAB20,VARS,PQLC1,4933421I07RIK,DEFB30,DCT,GM2237,SCGB1B30,SRD5A3,RSPH6A,MAMSTR,ATF5,KCNIP2,COL4A3,CEP135,SEPT3,CTIF,JAKMIP1,SIGLEC15,BANF2,RBPMS,FHDC1,SAMM50,HMGXB3,TCF3,BSN,GRB10,CCDC30,VASH1,TRIM7,ADAD1,2610507B11RIK,PTGER4,CYP4A32,APBB1,L3MBTL1,KEAP1,CAVIN3,SCX…
TF	Factor: c-Myc; motif: KACCACGTGSYY	TF:M01154	0.00487966	2.31161	5496	3208	914	EML4,ADGRF2,IZUMO4,SMPD1,TLR6,BC051142,OLFR686,A630089N07RIK,PUSL1,IRX1,PDCD2L,PLAGL1,BZW1,PABPN1L,FAM83G,TBRG1,MYL7,ADNP2,RAB20,VARS,PQLC1,TRIM58,SRD5A3,GUCA2A,RSPH3B,AHR,SLC5A1,NDUFA6,CCDC9,SEPT3,CTIF,MRGPRH,ZFP473,ERMAP,BANF2,HMGXB3,LST1,PLPBP,GRB10,SETMAR,FNIP1,GPATCH1,CORO1C,MADCAM1,GM37013,PLAA,ADAD1,OLFR212,DUT,KRTCAP3,SCX,SLC6A16,POTEG,MYO10,SULT2B1,TRPM8,1500009C09RIK,AMN,DGKQ,MEST,CD177…
TF	Factor: c-Myc; motif: KACCACGTGSYY; match class: 0	TF:M01154_0	0.00487966	2.31161	5496	3208	914	EML4,ADGRF2,IZUMO4,SMPD1,TLR6,BC051142,OLFR686,A630089N07RIK,PUSL1,IRX1,PDCD2L,PLAGL1,BZW1,PABPN1L,FAM83G,TBRG1,MYL7,ADNP2,RAB20,VARS,PQLC1,TRIM58,SRD5A3,GUCA2A,RSPH3B,AHR,SLC5A1,NDUFA6,CCDC9,SEPT3,CTIF,MRGPRH,ZFP473,ERMAP,BANF2,HMGXB3,LST1,PLPBP,GRB10,SETMAR,FNIP1,GPATCH1,CORO1C,MADCAM1,GM37013,PLAA,ADAD1,OLFR212,DUT,KRTCAP3,SCX,SLC6A16,POTEG,MYO10,SULT2B1,TRPM8,1500009C09RIK,AMN,DGKQ,MEST,CD177…
TF	Factor: Pax-5; motif: RRNGRNGCAN; match class: 1	TF:M03577_1	0.00489497	2.31025	2640	3208	469	ADGRF2,IZUMO4,CAPN3,PABPN1L,FFAR2,SCML4,LDB3,SYNA,CASP14,KCNH2,ERICH3,OLFR683,GPATCH1,MADCAM1,PLAA,OLFR544,KRTCAP3,POTEG,MYO10,TSPO,KCNIP3,1500009C09RIK,CLMP,MTNR1B,GALNT14,SGO2B,DUSP27,GMPR,TTC22,P2RX7,CHRNB4,CNTNAP5B,OCSTAMP,TINAGL1,PPP1R35,CCDC141,VMN1R217,PDLIM2,SMAD1,CHRNA6,KCNJ14,TRIL,C1QTNF12,RAP1GAP,MRAS,GJB3,PRPF39,PDZK1IP1,ARHGEF40,CHRNE,PLEKHH2,PDE9A,KIFC3,NTF3,DNM2,FGF22,CDT1,ZFP750,T…
TF	Factor: ER-alpha; motif: GGNNNNNNTGACCYN; match class: 0	TF:M03820_0	0.00491765	2.30824	2684	3208	476	FGGY,TTI1,KCNG2,OLFR686,BZW1,EPHX3,STN1,SECISBP2L,PRLHR,PLA2G4D,SFTPC,JAKMIP1,ERICH3,BLVRA,PLAA,OLFR212,CCDC170,KEAP1,ADGRG1,SLC6A16,SMDT1,ST8SIA3,MAGEA2,CD177,R3HCC1,TYMP,GFRA2,GALNT14,SGO2B,PCDHB1,DEPP1,TGM2,HVCN1,LPCAT2,LCT,GM19668,4933428G20RIK,OCSTAMP,ECHDC3,YPEL3,UNKL,ZFP957,VWA7,OLFR570,MYADM,TMEM235,GAL,ADGRA3,TRIM6,RAP1GAP,WNT7A,PDZK1IP1,CAPG,CHRNE,ART3,AS3MT,ADIG,NRROS,CYSLTR2,ABHD16B,C…
TF	Factor: ER-alpha; motif: GGNNNNNNTGACCYN	TF:M03820	0.00491765	2.30824	2684	3208	476	FGGY,TTI1,KCNG2,OLFR686,BZW1,EPHX3,STN1,SECISBP2L,PRLHR,PLA2G4D,SFTPC,JAKMIP1,ERICH3,BLVRA,PLAA,OLFR212,CCDC170,KEAP1,ADGRG1,SLC6A16,SMDT1,ST8SIA3,MAGEA2,CD177,R3HCC1,TYMP,GFRA2,GALNT14,SGO2B,PCDHB1,DEPP1,TGM2,HVCN1,LPCAT2,LCT,GM19668,4933428G20RIK,OCSTAMP,ECHDC3,YPEL3,UNKL,ZFP957,VWA7,OLFR570,MYADM,TMEM235,GAL,ADGRA3,TRIM6,RAP1GAP,WNT7A,PDZK1IP1,CAPG,CHRNE,ART3,AS3MT,ADIG,NRROS,CYSLTR2,ABHD16B,C…
TF	Factor: REST; motif: KTCAGCACCAYGGACAGCKCCN; match class: 0	TF:M10354_0	0.00530365	2.27543	7911	3208	1279	FGGY,ADGRF2,CAPN3,RB1,OLFR686,A630089N07RIK,PUSL1,OLFR692,PFDN5,PLAGL1,BZW1,PABPN1L,PTPRN2,FFAR2,FAM83G,ZFP24,SCML4,SECISBP2L,CYP4F16,BRD4,LDB3,IGFBP7,PRLHR,MYL7,ADNP2,VARS,BAIAP3,TRIM58,RSPH3B,ITFG2,AHR,SLC5A1,NDUFA6,SFTPC,ZFP473,RBPMS,FHDC1,MYBPH,BSN,MFAP1B,SLC17A4,SETMAR,BLVRA,OLFR683,FAM25C,CORO1C,MADCAM1,GM37013,VASH1,PLAA,TRIM7,SLC2A10,2610507B11RIK,OLFR638,OLFR212,WNT5B,KRTCAP3,KEAP1,LYVE1…
TF	Factor: REST; motif: KTCAGCACCAYGGACAGCKCCN	TF:M10354	0.00530365	2.27543	7911	3208	1279	FGGY,ADGRF2,CAPN3,RB1,OLFR686,A630089N07RIK,PUSL1,OLFR692,PFDN5,PLAGL1,BZW1,PABPN1L,PTPRN2,FFAR2,FAM83G,ZFP24,SCML4,SECISBP2L,CYP4F16,BRD4,LDB3,IGFBP7,PRLHR,MYL7,ADNP2,VARS,BAIAP3,TRIM58,RSPH3B,ITFG2,AHR,SLC5A1,NDUFA6,SFTPC,ZFP473,RBPMS,FHDC1,MYBPH,BSN,MFAP1B,SLC17A4,SETMAR,BLVRA,OLFR683,FAM25C,CORO1C,MADCAM1,GM37013,VASH1,PLAA,TRIM7,SLC2A10,2610507B11RIK,OLFR638,OLFR212,WNT5B,KRTCAP3,KEAP1,LYVE1…
TF	Factor: Pax-3; motif: TCGTCACRCTTHM	TF:M00360	0.00585592	2.2324	12916	3208	2015	EML4,C530008M17RIK,TOB2,1600014C10RIK,ADGRF2,OLFR675,IZUMO4,SMPD1,TLR6,TTI1,OLFR681,BC051142,KCNG2,PIK3CD,SMC1B,COIL,PUSL1,OLFR692,IRX1,PLAGL1,GM14496,PABPN1L,EXOC7,SMARCAL1,CDKN1C,LSM14A,FFAR2,FAM83G,ZFP24,SCML4,SECISBP2L,CYP4F16,TBRG1,BRD4,PHETA2,LDB3,IGFBP7,GLIPR1L3,MYL7,ADNP2,RAB20,TXK,4933421I07RIK,BAIAP3,GM2237,SCGB1B30,SRD5A3,GUCA2A,OSBPL3,ATF5,OLFR551,AHR,SLC5A1,PLA2G4D,NDUFA6,CCDC9,KCNIP…
TF	Factor: Pax-3; motif: TCGTCACRCTTHM; match class: 0	TF:M00360_0	0.00585592	2.2324	12916	3208	2015	EML4,C530008M17RIK,TOB2,1600014C10RIK,ADGRF2,OLFR675,IZUMO4,SMPD1,TLR6,TTI1,OLFR681,BC051142,KCNG2,PIK3CD,SMC1B,COIL,PUSL1,OLFR692,IRX1,PLAGL1,GM14496,PABPN1L,EXOC7,SMARCAL1,CDKN1C,LSM14A,FFAR2,FAM83G,ZFP24,SCML4,SECISBP2L,CYP4F16,TBRG1,BRD4,PHETA2,LDB3,IGFBP7,GLIPR1L3,MYL7,ADNP2,RAB20,TXK,4933421I07RIK,BAIAP3,GM2237,SCGB1B30,SRD5A3,GUCA2A,OSBPL3,ATF5,OLFR551,AHR,SLC5A1,PLA2G4D,NDUFA6,CCDC9,KCNIP…
TF	Factor: PPARgamma:RXR-alpha; motif: NTRGGNCARAGGKCA; match class: 1	TF:M02262_1	0.00664539	2.17748	5251	3208	875	1600014C10RIK,CAPN3,TLR6,TTI1,NFE2,PLAGL1,FFAR2,FAM83G,ZFP24,STN1,CYP4F16,LDB3,GAS2,PQLC1,DEFB30,BAIAP3,MAMSTR,RBM47,OLFR551,PLA2G4D,CEP135,CCDC169,MRGPRH,ERMAP,BANF2,FHDC1,HAUS5,MYBPH,BSN,SLC17A4,CENPM,XDH,OLFR683,MADCAM1,OLFR142,TRIM7,ADAD1,2610507B11RIK,ADGRG1,POTEG,SULT2B1,TRPM8,9230112D13RIK,KCNIP3,AMN,TYMP,GALNT14,SGO2B,WFIKKN2,TESCL,DUSP27,APC2,GTF2A1L,CDH5,NASP,TLR1,ADGRA2,FBN1,LMCD1,TYRO…
TF	Factor: SREBP-1; motif: NSNNTCACNCCANNN; match class: 1	TF:M01173_1	0.0067472	2.17088	496	3208	111	CYP4A12B,OLFR692,MYL7,GAS2,SFTPC,MYBPH,ST8SIA3,AMN,R3HCC1,NARS,APC2,CHRNB4,GPA33,MYADM,LYPD6B,LMNA,KIFC3,NAPRT,PTPN20,ZBTB38,FXYD1,TRIM45,BATF2,TMEM231,MS4A15,PIWIL4,KCP,LDLRAD2,ATP9A,TFR2,MROH1,LGALS4,PANX2,CEP164,AVPR1B,CSNK1G2,TAC2,TAGLN2,ADGRG3,HHATL,BPGM,ALDH1L1,SCD3,KIRREL,TRIP6,DES,TM4SF19,ARPP21,GJA4,ZIC3,COL11A2,2900026A02RIK,NFATC2,SCARB1,ADAM8,PKP3,GM614,HINFP,PISD,CYP4F39,BAZ2B,EMID1,…
TF	Factor: Kaiso; motif: GCMGGGRGCRGS; match class: 1	TF:M03876_1	0.00678905	2.16819	5834	3208	964	EML4,IZUMO4,SMPD1,RB1,NFE2,COIL,PUSL1,IRX1,PABPN1L,PTPRN2,CDKN1C,LSM14A,SECISBP2L,BRD4,IGFBP7,GAS2,VARS,4933421I07RIK,RBM47,AHR,CCDC9,KCNIP2,SEPT3,CTIF,RBPMS,ATP9B,MYBPH,HMGXB3,KCNH2,MFAP1B,GRB10,TLR5,FNIP1,MGAT4B,CORO1C,ADAD1,2610507B11RIK,ARHGEF17,WNT5B,DUT,KRTCAP3,APBB1,KEAP1,SCX,MYO10,TSPO,RPL3L,CAAP1,CLMP,VANGL1,R3HCC1,GFRA2,NARS,GP1BB,9030624G23RIK,HPN,PRR23A3,ISOC2B,PTPRF,NPHP3,GMPR,SPAST,…
TF	Factor: LRF; motif: GGGGKYNNB	TF:M01100	0.00708812	2.14947	5064	3208	846	EML4,KCNG2,SMC1B,OLFR686,COIL,PFDN5,IRX1,PLAGL1,BZW1,EXOC7,PTPRN2,CDKN1C,FAM83G,ZFP24,STN1,SECISBP2L,LDB3,ADNP2,VARS,BAIAP3,SRD5A3,RSPH6A,GUCA2A,MAMSTR,RSPH3B,ATF5,KCNIP2,CEP135,SFTPC,SAMM50,MYBPH,KCNH2,GRB10,SETMAR,BLVRA,XDH,FNIP1,GPATCH1,MGAT4B,CORO1C,SLC2A10,2610507B11RIK,ARHGEF17,KRTCAP3,CAVIN3,SCX,MYO10,2200002J24RIK,AMN,AJM1,CLMP,CD177,MTNR1B,4930550C14RIK,RAB39B,GALNT14,GP1BB,FTMT,WFIKKN2,…
TF	Factor: LRF; motif: GGGGKYNNB; match class: 0	TF:M01100_0	0.00708812	2.14947	5064	3208	846	EML4,KCNG2,SMC1B,OLFR686,COIL,PFDN5,IRX1,PLAGL1,BZW1,EXOC7,PTPRN2,CDKN1C,FAM83G,ZFP24,STN1,SECISBP2L,LDB3,ADNP2,VARS,BAIAP3,SRD5A3,RSPH6A,GUCA2A,MAMSTR,RSPH3B,ATF5,KCNIP2,CEP135,SFTPC,SAMM50,MYBPH,KCNH2,GRB10,SETMAR,BLVRA,XDH,FNIP1,GPATCH1,MGAT4B,CORO1C,SLC2A10,2610507B11RIK,ARHGEF17,KRTCAP3,CAVIN3,SCX,MYO10,2200002J24RIK,AMN,AJM1,CLMP,CD177,MTNR1B,4930550C14RIK,RAB39B,GALNT14,GP1BB,FTMT,WFIKKN2,…
TF	Factor: MyoD; motif: NNCAGCTGYYNNN; match class: 0	TF:M07112_0	0.00719032	2.14325	6732	3208	1100	ADGRF2,CAPN3,TLR6,RB1,BC051142,PIK3CD,SMC1B,OLFR686,PFDN5,IRX1,AKR1E1,PABPN1L,SMARCAL1,PTPRN2,FFAR2,FAM83G,ZFP24,PHETA2,LDB3,GLIPR1L3,GAS2,VARS,TRIM58,SRD5A3,RSPH6A,OSBPL3,MAMSTR,RSPH3B,SLC5A1,PLA2G4D,KCNIP2,CEP135,SFTPC,SEPT3,COBL,CTIF,JAKMIP1,SYNA,SIGLEC15,BANF2,LTBP1,ATP9B,HAUS5,SAMM50,MYBPH,BSN,MFAP1B,SLC17A4,CENPM,BLVRA,XDH,NR6A1,OLFR142,TRIM7,CCDC170,CALCOCO2,APBB1,ADGRG1,CAVIN3,OLFR651,PNM…
TF	Factor: MyoD; motif: NNCAGCTGYYNNN	TF:M07112	0.00719032	2.14325	6732	3208	1100	ADGRF2,CAPN3,TLR6,RB1,BC051142,PIK3CD,SMC1B,OLFR686,PFDN5,IRX1,AKR1E1,PABPN1L,SMARCAL1,PTPRN2,FFAR2,FAM83G,ZFP24,PHETA2,LDB3,GLIPR1L3,GAS2,VARS,TRIM58,SRD5A3,RSPH6A,OSBPL3,MAMSTR,RSPH3B,SLC5A1,PLA2G4D,KCNIP2,CEP135,SFTPC,SEPT3,COBL,CTIF,JAKMIP1,SYNA,SIGLEC15,BANF2,LTBP1,ATP9B,HAUS5,SAMM50,MYBPH,BSN,MFAP1B,SLC17A4,CENPM,BLVRA,XDH,NR6A1,OLFR142,TRIM7,CCDC170,CALCOCO2,APBB1,ADGRG1,CAVIN3,OLFR651,PNM…
TF	Factor: Max; motif: NNANCACGTGNTNN; match class: 1	TF:M00119_1	0.00758931	2.1198	7344	3208	1192	EML4,TOB2,ADGRF2,IZUMO4,SMPD1,TLR6,OLFR681,BC051142,OLFR686,A630089N07RIK,COIL,PUSL1,IRX1,PDCD2L,PLAGL1,BZW1,SEC23B,FAM83G,TBRG1,MYL7,ADNP2,RAB20,METTL14,VARS,PQLC1,TXK,4933421I07RIK,DCT,TRIM58,SRD5A3,GUCA2A,RSPH3B,AHR,SLC5A1,NDUFA6,CCDC9,SFTPC,SEPT3,CTIF,JAKMIP1,AOX4,MRGPRH,ZFP473,ERMAP,BANF2,LTBP1,FHDC1,MYBPH,HMGXB3,LST1,PLPBP,GRB10,SETMAR,FNIP1,GPATCH1,CORO1C,MADCAM1,GM37013,OLFR142,PLAA,OLFR2…
TF	Factor: Max; motif: NNANCACGTGNTNN; match class: 0	TF:M00119_0	0.00758931	2.1198	7344	3208	1192	EML4,TOB2,ADGRF2,IZUMO4,SMPD1,TLR6,OLFR681,BC051142,OLFR686,A630089N07RIK,COIL,PUSL1,IRX1,PDCD2L,PLAGL1,BZW1,SEC23B,FAM83G,TBRG1,MYL7,ADNP2,RAB20,METTL14,VARS,PQLC1,TXK,4933421I07RIK,DCT,TRIM58,SRD5A3,GUCA2A,RSPH3B,AHR,SLC5A1,NDUFA6,CCDC9,SFTPC,SEPT3,CTIF,JAKMIP1,AOX4,MRGPRH,ZFP473,ERMAP,BANF2,LTBP1,FHDC1,MYBPH,HMGXB3,LST1,PLPBP,GRB10,SETMAR,FNIP1,GPATCH1,CORO1C,MADCAM1,GM37013,OLFR142,PLAA,OLFR2…
TF	Factor: Max; motif: NNANCACGTGNTNN	TF:M00119	0.00758931	2.1198	7344	3208	1192	EML4,TOB2,ADGRF2,IZUMO4,SMPD1,TLR6,OLFR681,BC051142,OLFR686,A630089N07RIK,COIL,PUSL1,IRX1,PDCD2L,PLAGL1,BZW1,SEC23B,FAM83G,TBRG1,MYL7,ADNP2,RAB20,METTL14,VARS,PQLC1,TXK,4933421I07RIK,DCT,TRIM58,SRD5A3,GUCA2A,RSPH3B,AHR,SLC5A1,NDUFA6,CCDC9,SFTPC,SEPT3,CTIF,JAKMIP1,AOX4,MRGPRH,ZFP473,ERMAP,BANF2,LTBP1,FHDC1,MYBPH,HMGXB3,LST1,PLPBP,GRB10,SETMAR,FNIP1,GPATCH1,CORO1C,MADCAM1,GM37013,OLFR142,PLAA,OLFR2…
TF	Factor: ARNTLIKE; motif: NNNSCACGTG	TF:M08868	0.00778101	2.10896	5269	3208	877	EML4,ADGRF2,SMPD1,TLR6,BC051142,OLFR686,A630089N07RIK,PUSL1,IRX1,PDCD2L,BZW1,FAM83G,TBRG1,MYL7,ADNP2,RAB20,METTL14,VARS,PQLC1,4933421I07RIK,TRIM58,SRD5A3,GUCA2A,RSPH3B,AHR,SLC5A1,NDUFA6,CCDC9,SFTPC,SEPT3,CTIF,ERMAP,BANF2,HMGXB3,LST1,PLPBP,GRB10,SETMAR,FNIP1,GPATCH1,CORO1C,GM37013,PLAA,OLFR212,DUT,KRTCAP3,OLFR651,SCX,SLC6A16,POTEG,MYO10,SULT2B1,1500009C09RIK,AMN,DGKQ,MEST,CD177,4930550C14RIK,R3HCC…
TF	Factor: ARNTLIKE; motif: NNNSCACGTG; match class: 0	TF:M08868_0	0.00778101	2.10896	5269	3208	877	EML4,ADGRF2,SMPD1,TLR6,BC051142,OLFR686,A630089N07RIK,PUSL1,IRX1,PDCD2L,BZW1,FAM83G,TBRG1,MYL7,ADNP2,RAB20,METTL14,VARS,PQLC1,4933421I07RIK,TRIM58,SRD5A3,GUCA2A,RSPH3B,AHR,SLC5A1,NDUFA6,CCDC9,SFTPC,SEPT3,CTIF,ERMAP,BANF2,HMGXB3,LST1,PLPBP,GRB10,SETMAR,FNIP1,GPATCH1,CORO1C,GM37013,PLAA,OLFR212,DUT,KRTCAP3,OLFR651,SCX,SLC6A16,POTEG,MYO10,SULT2B1,1500009C09RIK,AMN,DGKQ,MEST,CD177,4930550C14RIK,R3HCC…
TF	Factor: SREBP-1; motif: NNNGTGGGGTGAN	TF:M04632	0.00791423	2.10159	4522	3208	762	IZUMO4,RB1,CYP4A12B,NFE2,SMC1B,COIL,OLFR692,PDCD2L,FFAR2,STN1,LDB3,PRLHR,MYL7,GAS2,ATF5,ITFG2,SFTPC,AOX4,SIGLEC15,BANF2,HAUS5,MYBPH,HMGXB3,TCF3,BSN,GRB10,SETMAR,BLVRA,PLAA,SLC2A10,2610507B11RIK,CALCOCO2,KEAP1,ADGRG1,OLFR651,ST8SIA3,9230112D13RIK,AMN,R3HCC1,NARS,TESCL,PCDHB1,APC2,GMPR,4931440F15RIK,RAPGEFL1,HVCN1,MYO3B,SCIN,CHRNB4,GM525,FBN1,GPA33,4933428G20RIK,LAP3,SYCN,CEP290,ECHDC3,MYO5B,RNF149…
TF	Factor: SREBP-1; motif: NNNGTGGGGTGAN; match class: 0	TF:M04632_0	0.00791423	2.10159	4522	3208	762	IZUMO4,RB1,CYP4A12B,NFE2,SMC1B,COIL,OLFR692,PDCD2L,FFAR2,STN1,LDB3,PRLHR,MYL7,GAS2,ATF5,ITFG2,SFTPC,AOX4,SIGLEC15,BANF2,HAUS5,MYBPH,HMGXB3,TCF3,BSN,GRB10,SETMAR,BLVRA,PLAA,SLC2A10,2610507B11RIK,CALCOCO2,KEAP1,ADGRG1,OLFR651,ST8SIA3,9230112D13RIK,AMN,R3HCC1,NARS,TESCL,PCDHB1,APC2,GMPR,4931440F15RIK,RAPGEFL1,HVCN1,MYO3B,SCIN,CHRNB4,GM525,FBN1,GPA33,4933428G20RIK,LAP3,SYCN,CEP290,ECHDC3,MYO5B,RNF149…
TF	Factor: E2F-4; motif: NTTTCSCGCC	TF:M07380	0.0080343	2.09505	10548	3208	1668	EML4,TOB2,IZUMO4,TTI1,RB1,KCNG2,PIK3CD,OLFR686,A630089N07RIK,COIL,PUSL1,PFDN5,IRX1,PDCD2L,PLAGL1,BZW1,EXOC7,PTPRN2,EPHX3,CDKN1C,LSM14A,FFAR2,FAM83G,ZFP24,STN1,SECISBP2L,CYP4F16,BRD4,PHETA2,IGFBP7,PRLHR,GLIPR1L3,ADNP2,RAB20,METTL14,VARS,PQLC1,SRD5A3,RSPH6A,MAMSTR,RSPH3B,ATF5,RBM47,AHR,NDUFA6,CCDC9,KCNIP2,COL4A3,CEP135,JAKMIP1,SYNA,ZFP473,ERMAP,RBPMS,FHDC1,ATP9B,SAMM50,TCF3,KCNH2,BSN,PLPBP,MFAP1B,G…
TF	Factor: E2F-4; motif: NTTTCSCGCC; match class: 0	TF:M07380_0	0.0080343	2.09505	10548	3208	1668	EML4,TOB2,IZUMO4,TTI1,RB1,KCNG2,PIK3CD,OLFR686,A630089N07RIK,COIL,PUSL1,PFDN5,IRX1,PDCD2L,PLAGL1,BZW1,EXOC7,PTPRN2,EPHX3,CDKN1C,LSM14A,FFAR2,FAM83G,ZFP24,STN1,SECISBP2L,CYP4F16,BRD4,PHETA2,IGFBP7,PRLHR,GLIPR1L3,ADNP2,RAB20,METTL14,VARS,PQLC1,SRD5A3,RSPH6A,MAMSTR,RSPH3B,ATF5,RBM47,AHR,NDUFA6,CCDC9,KCNIP2,COL4A3,CEP135,JAKMIP1,SYNA,ZFP473,ERMAP,RBPMS,FHDC1,ATP9B,SAMM50,TCF3,KCNH2,BSN,PLPBP,MFAP1B,G…
TF	Factor: COE1; motif: NCYCWRGGGANYNN; match class: 0	TF:M01871_0	0.00906223	2.04277	1559	3208	292	SMC1B,A630089N07RIK,FFAR2,PRLHR,MYL7,SRD5A3,FHDC1,MYBPH,BLVRA,MADCAM1,OLFR544,LYVE1,KCNIP3,1500009C09RIK,TYMP,CDH5,ADGRA2,LMCD1,OLFR1337,BDKRB2,SYCN,UBE2G2,ECHDC3,TNFRSF11A,CHRNA6,GJB3,TJP3,THEGL,BCL2A1C,NRROS,ABHD16B,SDR42E1,LCTL,KRT42,PTPN20,ELOF1,LNX1,MRPL2,TGM5,HCAR1,UBQLN3,CDON,CCDC63,ALKBH5,BCAM,ABCC8,PRTN3,KCP,ALOX15,NKAPL,CYP8B1,SMIM5,OLFR1197,GFAP,SLC10A6,FPGS,AGR2,CYP17A1,FRY,EIF3K,TFR2…
TF	Factor: COE1; motif: NCYCWRGGGANYNN	TF:M01871	0.00906223	2.04277	1559	3208	292	SMC1B,A630089N07RIK,FFAR2,PRLHR,MYL7,SRD5A3,FHDC1,MYBPH,BLVRA,MADCAM1,OLFR544,LYVE1,KCNIP3,1500009C09RIK,TYMP,CDH5,ADGRA2,LMCD1,OLFR1337,BDKRB2,SYCN,UBE2G2,ECHDC3,TNFRSF11A,CHRNA6,GJB3,TJP3,THEGL,BCL2A1C,NRROS,ABHD16B,SDR42E1,LCTL,KRT42,PTPN20,ELOF1,LNX1,MRPL2,TGM5,HCAR1,UBQLN3,CDON,CCDC63,ALKBH5,BCAM,ABCC8,PRTN3,KCP,ALOX15,NKAPL,CYP8B1,SMIM5,OLFR1197,GFAP,SLC10A6,FPGS,AGR2,CYP17A1,FRY,EIF3K,TFR2…
TF	Factor: PPARgamma:RXR-alpha; motif: NTRGGNCARAGGKCA; match class: 0	TF:M02262_0	0.0102174	1.99066	12833	3208	2000	EML4,1600014C10RIK,CAPN3,TLR6,TTI1,OLFR681,KCNG2,NFE2,SMC1B,A630089N07RIK,COIL,PUSL1,OLFR692,PFDN5,IRX1,AKR1E1,PLAGL1,PABPN1L,EXOC7,PTPRN2,FFAR2,FAM83G,ZFP24,STN1,SECISBP2L,CYP4F16,PHETA2,LDB3,ADNP2,GAS2,RAB20,METTL14,VARS,PQLC1,4933421I07RIK,DEFB30,BAIAP3,GM2237,TRIM58,SCGB1B30,RSPH6A,MAMSTR,ATF5,RBM47,OLFR551,ITFG2,SLC5A1,PLA2G4D,NDUFA6,CCDC9,KCNIP2,CEP135,SFTPC,CCDC169,COBL,JAKMIP1,AOX4,SYNA,S…
TF	Factor: PPARgamma:RXR-alpha; motif: NTRGGNCARAGGKCA	TF:M02262	0.0102174	1.99066	12833	3208	2000	EML4,1600014C10RIK,CAPN3,TLR6,TTI1,OLFR681,KCNG2,NFE2,SMC1B,A630089N07RIK,COIL,PUSL1,OLFR692,PFDN5,IRX1,AKR1E1,PLAGL1,PABPN1L,EXOC7,PTPRN2,FFAR2,FAM83G,ZFP24,STN1,SECISBP2L,CYP4F16,PHETA2,LDB3,ADNP2,GAS2,RAB20,METTL14,VARS,PQLC1,4933421I07RIK,DEFB30,BAIAP3,GM2237,TRIM58,SCGB1B30,RSPH6A,MAMSTR,ATF5,RBM47,OLFR551,ITFG2,SLC5A1,PLA2G4D,NDUFA6,CCDC9,KCNIP2,CEP135,SFTPC,CCDC169,COBL,JAKMIP1,AOX4,SYNA,S…
TF	Factor: MaFA; motif: TCTGCTGASCNN	TF:M07325	0.0103156	1.9865	4978	3208	831	C530008M17RIK,TOB2,CAPN3,SMPD1,BC051142,KCNG2,PABPN1L,EXOC7,EPHX3,ZFP24,CYP4F16,PRLHR,ADNP2,GAS2,RAB20,METTL14,BAIAP3,TRIM58,SCGB1B30,GUCA2A,OLFR551,NDUFA6,CCDC9,COL4A3,CEP135,SFTPC,ZCCHC10,MRGPRH,BANF2,MYBPH,HMGXB3,KCNH2,TLR5,MADCAM1,PLAA,TRIM7,OLFR544,PTGER4,CALCOCO2,L3MBTL1,KEAP1,CAVIN3,OLFR651,SLC6A16,POTEG,MYO10,SLC7A13,RPL3L,EXOSC6,MAGEA2,WBP2NL,SLC17A6,MTNR1B,RAB39B,TMEM165,FTMT,TESCL,HPN,…
TF	Factor: MaFA; motif: TCTGCTGASCNN; match class: 0	TF:M07325_0	0.0103156	1.9865	4978	3208	831	C530008M17RIK,TOB2,CAPN3,SMPD1,BC051142,KCNG2,PABPN1L,EXOC7,EPHX3,ZFP24,CYP4F16,PRLHR,ADNP2,GAS2,RAB20,METTL14,BAIAP3,TRIM58,SCGB1B30,GUCA2A,OLFR551,NDUFA6,CCDC9,COL4A3,CEP135,SFTPC,ZCCHC10,MRGPRH,BANF2,MYBPH,HMGXB3,KCNH2,TLR5,MADCAM1,PLAA,TRIM7,OLFR544,PTGER4,CALCOCO2,L3MBTL1,KEAP1,CAVIN3,OLFR651,SLC6A16,POTEG,MYO10,SLC7A13,RPL3L,EXOSC6,MAGEA2,WBP2NL,SLC17A6,MTNR1B,RAB39B,TMEM165,FTMT,TESCL,HPN,…
TF	Factor: GLI1; motif: GACCACCCAMG; match class: 0	TF:M01702_0	0.0104193	1.98216	2220	3208	399	CAPN3,RB1,COIL,ADNP2,PQLC1,ZCCHC10,BSN,PLPBP,GRB10,GPATCH1,VASH1,SLC2A10,2610507B11RIK,CCDC170,L3MBTL1,KEAP1,9230112D13RIK,DGKQ,AJM1,MEST,CD177,VANGL1,GALNT14,CHRNB4,LPCAT2,CNTNAP5B,FGR,OCSTAMP,CCDC141,SLC4A11,SYCN,ANO6,SNURF,DNAJC5,TMEM235,RAP1GAP,DYNC1I1,KRT7,PSMC4,WNT7A,LMNA,CAPG,ARHGAP33OS,BCL2A1C,UBE2Z,RPS6KA4,PLXNB1,PLEKHG4,FGF22,TFAP2E,CHST13,SDR42E1,CEP295NL,9930012K11RIK,P2RX1,MASP2,RHBD…
TF	Factor: GLI1; motif: GACCACCCAMG	TF:M01702	0.0104193	1.98216	2220	3208	399	CAPN3,RB1,COIL,ADNP2,PQLC1,ZCCHC10,BSN,PLPBP,GRB10,GPATCH1,VASH1,SLC2A10,2610507B11RIK,CCDC170,L3MBTL1,KEAP1,9230112D13RIK,DGKQ,AJM1,MEST,CD177,VANGL1,GALNT14,CHRNB4,LPCAT2,CNTNAP5B,FGR,OCSTAMP,CCDC141,SLC4A11,SYCN,ANO6,SNURF,DNAJC5,TMEM235,RAP1GAP,DYNC1I1,KRT7,PSMC4,WNT7A,LMNA,CAPG,ARHGAP33OS,BCL2A1C,UBE2Z,RPS6KA4,PLXNB1,PLEKHG4,FGF22,TFAP2E,CHST13,SDR42E1,CEP295NL,9930012K11RIK,P2RX1,MASP2,RHBD…
TF	Factor: MafA; motif: GGTCAGCAGH	TF:M03796	0.0117854	1.92866	5839	3208	962	ADGRF2,SMPD1,RB1,BC051142,OLFR686,A630089N07RIK,PUSL1,PABPN1L,EXOC7,EPHX3,CDKN1C,CYP4F16,TBRG1,BRD4,IGFBP7,PRLHR,ADNP2,GAS2,RAB20,METTL14,PQLC1,BAIAP3,GM2237,TRIM58,ATF5,OLFR551,ITFG2,NDUFA6,COL4A3,CEP135,SFTPC,CCDC169,AOX4,ZCCHC10,BANF2,FHDC1,ATP9B,MYBPH,HMGXB3,TLR5,CENPM,MADCAM1,VASH1,PLAA,OLFR544,CALCOCO2,KEAP1,CAVIN3,OLFR651,SLC6A16,MYO10,SLC7A13,RPL3L,1500009C09RIK,EXOSC6,MAGEA2,CLMP,SLC17A6…
TF	Factor: MafA; motif: GGTCAGCAGH; match class: 0	TF:M03796_0	0.0117854	1.92866	5839	3208	962	ADGRF2,SMPD1,RB1,BC051142,OLFR686,A630089N07RIK,PUSL1,PABPN1L,EXOC7,EPHX3,CDKN1C,CYP4F16,TBRG1,BRD4,IGFBP7,PRLHR,ADNP2,GAS2,RAB20,METTL14,PQLC1,BAIAP3,GM2237,TRIM58,ATF5,OLFR551,ITFG2,NDUFA6,COL4A3,CEP135,SFTPC,CCDC169,AOX4,ZCCHC10,BANF2,FHDC1,ATP9B,MYBPH,HMGXB3,TLR5,CENPM,MADCAM1,VASH1,PLAA,OLFR544,CALCOCO2,KEAP1,CAVIN3,OLFR651,SLC6A16,MYO10,SLC7A13,RPL3L,1500009C09RIK,EXOSC6,MAGEA2,CLMP,SLC17A6…
TF	Factor: ZNF515; motif: WNSCCCCCWGCNG; match class: 0	TF:M08835_0	0.0119377	1.92308	2479	3208	440	COIL,BZW1,FFAR2,IGFBP7,RAB20,VARS,BAIAP3,SRD5A3,ZCCHC10,SIGLEC15,TLR5,OLFR683,CORO1C,OLFR142,KRTCAP3,2200002J24RIK,RAB39B,GP1BB,NPHP3,GTF2A1L,GM4969,TGM2,KCNK12,TYRO3,GM19668,MLLT3,FGR,TINAGL1,CCDC141,MEMO1,BDKRB2,SYCN,RHOBTB3,ANO6,MYO5B,SMAD1,AMFR,ILF2,URAH,VWA7,BTG1,RAP1GAP,D630003M21RIK,PDE8A,PHOSPHO1,KRT7,PLEKHA5,ARHGAP33OS,CHRNE,RPS6KA4,ARHGAP27,CHST13,CDT1,THBS3,NNT,FXYD1,TEX38,MATK,HENMT1,…
TF	Factor: ZNF515; motif: WNSCCCCCWGCNG	TF:M08835	0.0119377	1.92308	2479	3208	440	COIL,BZW1,FFAR2,IGFBP7,RAB20,VARS,BAIAP3,SRD5A3,ZCCHC10,SIGLEC15,TLR5,OLFR683,CORO1C,OLFR142,KRTCAP3,2200002J24RIK,RAB39B,GP1BB,NPHP3,GTF2A1L,GM4969,TGM2,KCNK12,TYRO3,GM19668,MLLT3,FGR,TINAGL1,CCDC141,MEMO1,BDKRB2,SYCN,RHOBTB3,ANO6,MYO5B,SMAD1,AMFR,ILF2,URAH,VWA7,BTG1,RAP1GAP,D630003M21RIK,PDE8A,PHOSPHO1,KRT7,PLEKHA5,ARHGAP33OS,CHRNE,RPS6KA4,ARHGAP27,CHST13,CDT1,THBS3,NNT,FXYD1,TEX38,MATK,HENMT1,…
TF	Factor: Klf17; motif: NGGGCGG	TF:M05407	0.0129379	1.88814	6534	3208	1067	TOB2,IZUMO4,RB1,ZFP982,PUSL1,IRX1,BZW1,SMARCAL1,PTPRN2,EPHX3,CDKN1C,FFAR2,FAM83G,ZFP24,STN1,CYP4F16,BRD4,PHETA2,LDB3,IGFBP7,ADNP2,RAB20,PQLC1,BAIAP3,SRD5A3,RSPH6A,RSPH3B,ATF5,ITFG2,CCDC9,ZCCHC10,ZFP473,BANF2,RBPMS,FHDC1,SAMM50,TCF3,KCNH2,PLPBP,MFAP1B,GRB10,TLR5,CENPM,CCDC30,MGAT4B,CORO1C,MADCAM1,VASH1,TRIM7,ADAD1,SLC2A10,OLFR212,PTGER4,KRTCAP3,CCDC170,APBB1,KEAP1,CAVIN3,MYO10,TSPO,SULT2B1,9230112…
TF	Factor: Klf17; motif: NGGGCGG; match class: 0	TF:M05407_0	0.0129379	1.88814	6534	3208	1067	TOB2,IZUMO4,RB1,ZFP982,PUSL1,IRX1,BZW1,SMARCAL1,PTPRN2,EPHX3,CDKN1C,FFAR2,FAM83G,ZFP24,STN1,CYP4F16,BRD4,PHETA2,LDB3,IGFBP7,ADNP2,RAB20,PQLC1,BAIAP3,SRD5A3,RSPH6A,RSPH3B,ATF5,ITFG2,CCDC9,ZCCHC10,ZFP473,BANF2,RBPMS,FHDC1,SAMM50,TCF3,KCNH2,PLPBP,MFAP1B,GRB10,TLR5,CENPM,CCDC30,MGAT4B,CORO1C,MADCAM1,VASH1,TRIM7,ADAD1,SLC2A10,OLFR212,PTGER4,KRTCAP3,CCDC170,APBB1,KEAP1,CAVIN3,MYO10,TSPO,SULT2B1,9230112…
TF	Factor: FOXN4; motif: NNWANNCGWMCGCGTCNNNNMT; match class: 1	TF:M04662_1	0.0132967	1.87626	12767	3208	1989	EML4,C530008M17RIK,TOB2,1600014C10RIK,IZUMO4,TTI1,RB1,BC051142,KCNG2,PIK3CD,OLFR686,COIL,PUSL1,PFDN5,IRX1,PDCD2L,PLAGL1,BZW1,EXOC7,SMARCAL1,PTPRN2,EPHX3,CDKN1C,LSM14A,SEC23B,FAM83G,ZFP24,STN1,SECISBP2L,TBRG1,BRD4,PHETA2,IGFBP7,PRLHR,GLIPR1L3,ADNP2,RAB20,METTL14,VARS,PQLC1,TXK,DEFB30,BAIAP3,GM2237,TRIM58,SRD5A3,RSPH6A,MAMSTR,RSPH3B,ATF5,RBM47,ITFG2,AHR,NDUFA6,CCDC9,COL4A3,CEP135,CCDC169,SEPT3,CTIF…
TF	Factor: FPM315; motif: SRGGGAGGAGGN	TF:M01587	0.0139401	1.85573	2420	3208	430	BZW1,SECISBP2L,BRD4,IGFBP7,ADNP2,BAIAP3,ATF5,SYNA,ERMAP,RBPMS,TCF3,GRB10,SETMAR,XDH,CCDC30,PTGER4,SH2D3C,APBB1,SCX,SULT2B1,MEST,SLC17A6,TYMP,WFIKKN2,SPAST,HVCN1,ARID5A,SMARCA2,MLLT3,OCSTAMP,RHOBTB3,CEP290,PODN,SLC4A3,MYADM,ADGRA3,TRIL,RAP1GAP,BEND3,ZCCHC9,STAC2,RPTOR,CHRNE,ISG20,PDE9A,ADCY7,NTF3,PLXNB1,SCAF4,PLEKHG4,SDR42E1,CEP295NL,LSP1,OXCT2A,KRT42,BMPR1B,SIPA1L1,ELOF1,INKA2,NAV3,MCOLN2,CXCL10,…
TF	Factor: FPM315; motif: SRGGGAGGAGGN; match class: 0	TF:M01587_0	0.0139401	1.85573	2420	3208	430	BZW1,SECISBP2L,BRD4,IGFBP7,ADNP2,BAIAP3,ATF5,SYNA,ERMAP,RBPMS,TCF3,GRB10,SETMAR,XDH,CCDC30,PTGER4,SH2D3C,APBB1,SCX,SULT2B1,MEST,SLC17A6,TYMP,WFIKKN2,SPAST,HVCN1,ARID5A,SMARCA2,MLLT3,OCSTAMP,RHOBTB3,CEP290,PODN,SLC4A3,MYADM,ADGRA3,TRIL,RAP1GAP,BEND3,ZCCHC9,STAC2,RPTOR,CHRNE,ISG20,PDE9A,ADCY7,NTF3,PLXNB1,SCAF4,PLEKHG4,SDR42E1,CEP295NL,LSP1,OXCT2A,KRT42,BMPR1B,SIPA1L1,ELOF1,INKA2,NAV3,MCOLN2,CXCL10,…
TF	Factor: MAZ; motif: GGGGAGGG; match class: 1	TF:M00649_1	0.0139975	1.85395	3025	3208	526	SMPD1,PTPRN2,SECISBP2L,ADNP2,GAS2,RAB20,RSPH6A,KCNIP2,SEPT3,CTIF,ZFP473,KCNH2,PLPBP,XDH,VASH1,SLC2A10,DUT,APBB1,KEAP1,ADGRG1,KCNIP3,1500009C09RIK,AJM1,CLMP,CD177,MTNR1B,GFRA2,LIMS1,9030624G23RIK,TESCL,TRIM30D,DUSP27,APC2,PTPRF,LMCD1,SMARCA2,4933428G20RIK,MLLT3,FGR,TINAGL1,CIC,RHOH,URAH,TRAF6,SLC29A1,TTLL4,PLEKHA5,PRPF39,STAC2,LMNA,ARHGEF40,ARHGAP33OS,PLEKHH2,PDE9A,KIFC3,NTF3,PLXNB1,USP19,ZBTB11,T…
TF	Factor: IRF4; motif: NNNAYTCTCGGWNNN	TF:M02872	0.0143875	1.84201	14542	3208	2244	C530008M17RIK,FGGY,TOB2,ADGRF2,IZUMO4,CAPN3,SMPD1,TLR6,TTI1,RB1,KCNG2,SMC1B,ZFP982,COIL,PUSL1,PFDN5,IRX1,PLAGL1,BZW1,PABPN1L,EXOC7,SMARCAL1,PTPRN2,EPHX3,CDKN1C,LSM14A,FFAR2,SEC23B,FAM83G,ZFP24,STN1,SECISBP2L,TBRG1,BRD4,PHETA2,IGFBP7,GLIPR1L3,MYL7,ADNP2,RAB20,METTL14,VARS,4933421I07RIK,DCT,TRIM58,SRD5A3,RSPH6A,GUCA2A,OSBPL3,MAMSTR,RSPH3B,ATF5,RBM47,ITFG2,SLC5A1,PLA2G4D,NDUFA6,KCNIP2,CCDC169,SEPT3,…
TF	Factor: IRF4; motif: NNNAYTCTCGGWNNN; match class: 0	TF:M02872_0	0.0143875	1.84201	14542	3208	2244	C530008M17RIK,FGGY,TOB2,ADGRF2,IZUMO4,CAPN3,SMPD1,TLR6,TTI1,RB1,KCNG2,SMC1B,ZFP982,COIL,PUSL1,PFDN5,IRX1,PLAGL1,BZW1,PABPN1L,EXOC7,SMARCAL1,PTPRN2,EPHX3,CDKN1C,LSM14A,FFAR2,SEC23B,FAM83G,ZFP24,STN1,SECISBP2L,TBRG1,BRD4,PHETA2,IGFBP7,GLIPR1L3,MYL7,ADNP2,RAB20,METTL14,VARS,4933421I07RIK,DCT,TRIM58,SRD5A3,RSPH6A,GUCA2A,OSBPL3,MAMSTR,RSPH3B,ATF5,RBM47,ITFG2,SLC5A1,PLA2G4D,NDUFA6,KCNIP2,CCDC169,SEPT3,…
TF	Factor: RREB-1; motif: GRSDSGGGKTGGGKGG; match class: 0	TF:M07062_0	0.0144937	1.83882	1788	3208	328	COIL,IRX1,PABPN1L,FFAR2,SEC23B,BAIAP3,TRIM58,RBPMS,TCF3,BLVRA,SLC2A10,DUT,APBB1,ADGRG1,WBP2NL,GALNT14,ASIC3,KCNA6,ABCA9,NPHP3,4931440F15RIK,P2RX7,LDOC1,MLLT3,TINAGL1,PPP1R35,VNN1,ABCA4,FAM184B,MYADM,GAL,KCNJ14,TRIM6,D630003M21RIK,LYPD6B,BEND3,SLC45A4,TOMM34,ARHGAP33OS,AS3MT,NTF3,PLXNB1,COQ8B,WNT5A,VIM,EPN1,SIPA1L1,GUCY1B2,CRYAA,CCDC60,HNRNPF,ZFP523,FMO5,PIANP,VWA5B1,SBSN,ZAP70,CUL5,SPACA9,NKAIN4,…
TF	Factor: RREB-1; motif: GRSDSGGGKTGGGKGG	TF:M07062	0.0144937	1.83882	1788	3208	328	COIL,IRX1,PABPN1L,FFAR2,SEC23B,BAIAP3,TRIM58,RBPMS,TCF3,BLVRA,SLC2A10,DUT,APBB1,ADGRG1,WBP2NL,GALNT14,ASIC3,KCNA6,ABCA9,NPHP3,4931440F15RIK,P2RX7,LDOC1,MLLT3,TINAGL1,PPP1R35,VNN1,ABCA4,FAM184B,MYADM,GAL,KCNJ14,TRIM6,D630003M21RIK,LYPD6B,BEND3,SLC45A4,TOMM34,ARHGAP33OS,AS3MT,NTF3,PLXNB1,COQ8B,WNT5A,VIM,EPN1,SIPA1L1,GUCY1B2,CRYAA,CCDC60,HNRNPF,ZFP523,FMO5,PIANP,VWA5B1,SBSN,ZAP70,CUL5,SPACA9,NKAIN4,…
TF	Factor: Tfap2a; motif: TGCCCYNRGGGCA; match class: 1	TF:M04157_1	0.0145107	1.83831	4722	3208	790	IZUMO4,SMPD1,RB1,SMC1B,PFDN5,IRX1,PLAGL1,CDKN1C,FAM83G,BRD4,PHETA2,IGFBP7,ADNP2,VARS,DEFB30,CEP135,SAMM50,HMGXB3,KCNH2,SETMAR,NR6A1,PLAA,TRIM7,SLC2A10,2610507B11RIK,WNT5B,KRTCAP3,APBB1,KEAP1,SCX,UBA5,DGKQ,EXOSC6,MEST,VANGL1,9030624G23RIK,WFIKKN2,HPN,PTPRF,SPAST,TTC22,DEPP1,LDOC1,SMARCA2,PSMB1,LAP3,TINAGL1,MEMO1,RHOBTB3,CIC,ANO6,ECHDC3,HSF4,INAFM1,CCDC81,MED28,BTG1,ADGRA3,KCNJ14,PIAS1,C1QTNF12,ACT…
TF	Factor: egr-3; motif: GTGGGY; match class: 0	TF:M03818_0	0.0154106	1.81218	15535	3208	2385	EML4,C530008M17RIK,TOB2,1600014C10RIK,ADGRF2,IZUMO4,SMPD1,RB1,CYP4A12B,OLFR681,BC051142,KCNG2,PIK3CD,SMC1B,OLFR686,PUSL1,IRX1,PDCD2L,AKR1E1,GM14496,PABPN1L,EXOC7,SMARCAL1,PTPRN2,CDKN1C,FFAR2,FAM83G,ZFP24,SCML4,STN1,BRD4,PHETA2,LDB3,IGFBP7,PRLHR,MYL7,ADNP2,GAS2,RAB20,METTL14,VARS,PQLC1,TXK,DEFB30,BAIAP3,TRIM58,SCGB1B30,SRD5A3,RSPH6A,GUCA2A,MAMSTR,RSPH3B,ATF5,RBM47,ITFG2,SLC5A1,PLA2G4D,NDUFA6,CCDC9…
TF	Factor: egr-3; motif: GTGGGY	TF:M03818	0.0154106	1.81218	15535	3208	2385	EML4,C530008M17RIK,TOB2,1600014C10RIK,ADGRF2,IZUMO4,SMPD1,RB1,CYP4A12B,OLFR681,BC051142,KCNG2,PIK3CD,SMC1B,OLFR686,PUSL1,IRX1,PDCD2L,AKR1E1,GM14496,PABPN1L,EXOC7,SMARCAL1,PTPRN2,CDKN1C,FFAR2,FAM83G,ZFP24,SCML4,STN1,BRD4,PHETA2,LDB3,IGFBP7,PRLHR,MYL7,ADNP2,GAS2,RAB20,METTL14,VARS,PQLC1,TXK,DEFB30,BAIAP3,TRIM58,SCGB1B30,SRD5A3,RSPH6A,GUCA2A,MAMSTR,RSPH3B,ATF5,RBM47,ITFG2,SLC5A1,PLA2G4D,NDUFA6,CCDC9…
TF	Factor: E2F; motif: GGCGSG; match class: 0	TF:M00803_0	0.0174315	1.75867	10394	3208	1641	EML4,C530008M17RIK,TOB2,1600014C10RIK,IZUMO4,TTI1,RB1,PIK3CD,NFE2,SMC1B,A630089N07RIK,COIL,PUSL1,IRX1,PDCD2L,BZW1,PTPRN2,CDKN1C,LSM14A,SEC23B,FAM83G,ZFP24,STN1,TBRG1,BRD4,IGFBP7,ADNP2,RAB20,METTL14,VARS,PQLC1,BAIAP3,TRIM58,SRD5A3,RSPH3B,ATF5,AHR,CCDC9,COL4A3,CEP135,SEPT3,CTIF,ZFP473,RBPMS,FHDC1,ATP9B,SAMM50,HMGXB3,TCF3,KCNH2,BSN,PLPBP,GRB10,CENPM,BLVRA,FNIP1,CCDC30,MGAT4B,CORO1C,VASH1,PLAA,TRIM7,…
TF	Factor: E2F; motif: GGCGSG	TF:M00803	0.0174315	1.75867	10394	3208	1641	EML4,C530008M17RIK,TOB2,1600014C10RIK,IZUMO4,TTI1,RB1,PIK3CD,NFE2,SMC1B,A630089N07RIK,COIL,PUSL1,IRX1,PDCD2L,BZW1,PTPRN2,CDKN1C,LSM14A,SEC23B,FAM83G,ZFP24,STN1,TBRG1,BRD4,IGFBP7,ADNP2,RAB20,METTL14,VARS,PQLC1,BAIAP3,TRIM58,SRD5A3,RSPH3B,ATF5,AHR,CCDC9,COL4A3,CEP135,SEPT3,CTIF,ZFP473,RBPMS,FHDC1,ATP9B,SAMM50,HMGXB3,TCF3,KCNH2,BSN,PLPBP,GRB10,CENPM,BLVRA,FNIP1,CCDC30,MGAT4B,CORO1C,VASH1,PLAA,TRIM7,…
TF	Factor: AP-2; motif: SNNNCCNCAGGCN	TF:M00915	0.0183364	1.73669	7083	3208	1148	EML4,C530008M17RIK,1600014C10RIK,IZUMO4,CAPN3,SMPD1,RB1,KCNG2,PIK3CD,NFE2,SMC1B,COIL,PUSL1,IRX1,PLAGL1,GM14496,BZW1,PABPN1L,PTPRN2,CDKN1C,LSM14A,SEC23B,BRD4,PHETA2,IGFBP7,PRLHR,ADNP2,VARS,BAIAP3,SRD5A3,RSPH3B,RBM47,KCNIP2,CTIF,ZFP473,ERMAP,SAMM50,MYBPH,KCNH2,MFAP1B,GRB10,SETMAR,FNIP1,CCDC30,CORO1C,MADCAM1,PLAA,SLC2A10,ARHGEF17,OLFR638,KRTCAP3,APBB1,L3MBTL1,KEAP1,SCX,SLC6A16,PNMA1,MYO10,TSPO,PRR23…
TF	Factor: AP-2; motif: SNNNCCNCAGGCN; match class: 0	TF:M00915_0	0.0183364	1.73669	7083	3208	1148	EML4,C530008M17RIK,1600014C10RIK,IZUMO4,CAPN3,SMPD1,RB1,KCNG2,PIK3CD,NFE2,SMC1B,COIL,PUSL1,IRX1,PLAGL1,GM14496,BZW1,PABPN1L,PTPRN2,CDKN1C,LSM14A,SEC23B,BRD4,PHETA2,IGFBP7,PRLHR,ADNP2,VARS,BAIAP3,SRD5A3,RSPH3B,RBM47,KCNIP2,CTIF,ZFP473,ERMAP,SAMM50,MYBPH,KCNH2,MFAP1B,GRB10,SETMAR,FNIP1,CCDC30,CORO1C,MADCAM1,PLAA,SLC2A10,ARHGEF17,OLFR638,KRTCAP3,APBB1,L3MBTL1,KEAP1,SCX,SLC6A16,PNMA1,MYO10,TSPO,PRR23…
TF	Factor: DEC1; motif: NCNCACRTGNSC; match class: 1	TF:M08870_1	0.0186992	1.72818	2121	3208	381	EML4,BC051142,OLFR686,PABPN1L,EPHX3,CDKN1C,FAM83G,LDB3,PRLHR,ADNP2,VARS,SRD5A3,NDUFA6,SFTPC,SEPT3,BANF2,KCNH2,LST1,MFAP1B,CORO1C,PLAA,WNT5B,KRTCAP3,SULT2B1,TRPM8,DGKQ,MEST,WFIKKN2,PTPRF,4931440F15RIK,DEPP1,TLR1,TYRO3,FGR,OCSTAMP,ECHDC3,SGCA,TMEM235,PHOSPHO1,BEND3,TJP3,ARHGAP33OS,RPS6KA4,PDE9A,ALKBH3,NRROS,COQ8B,SDR42E1,CEP295NL,EPN1,NNT,MRPL2,RBP3,9130230L23RIK,TTC7B,NRSN1,NME2,CDON,FAM178B,SEMA3…
TF	Factor: c-Myc; motif: RACCACGTGCTC; match class: 0	TF:M01145_0	0.0192391	1.71581	5941	3208	975	ADGRF2,IZUMO4,SMPD1,TLR6,BC051142,OLFR686,A630089N07RIK,PUSL1,IRX1,PDCD2L,PLAGL1,BZW1,FAM83G,TBRG1,PHETA2,MYL7,ADNP2,RAB20,METTL14,VARS,PQLC1,TXK,DCT,TRIM58,SRD5A3,GUCA2A,RSPH3B,AHR,NDUFA6,CCDC9,SEPT3,CTIF,MRGPRH,ZFP473,ERMAP,BANF2,LTBP1,FHDC1,HMGXB3,LST1,PLPBP,GRB10,SLC17A4,SETMAR,FNIP1,GPATCH1,CORO1C,MADCAM1,GM37013,ADAD1,OLFR212,DUT,KRTCAP3,CAVIN3,SCX,SLC6A16,PNMA1,POTEG,MYO10,SULT2B1,TRPM8,RP…
TF	Factor: c-Myc; motif: RACCACGTGCTC	TF:M01145	0.0192391	1.71581	5941	3208	975	ADGRF2,IZUMO4,SMPD1,TLR6,BC051142,OLFR686,A630089N07RIK,PUSL1,IRX1,PDCD2L,PLAGL1,BZW1,FAM83G,TBRG1,PHETA2,MYL7,ADNP2,RAB20,METTL14,VARS,PQLC1,TXK,DCT,TRIM58,SRD5A3,GUCA2A,RSPH3B,AHR,NDUFA6,CCDC9,SEPT3,CTIF,MRGPRH,ZFP473,ERMAP,BANF2,LTBP1,FHDC1,HMGXB3,LST1,PLPBP,GRB10,SLC17A4,SETMAR,FNIP1,GPATCH1,CORO1C,MADCAM1,GM37013,ADAD1,OLFR212,DUT,KRTCAP3,CAVIN3,SCX,SLC6A16,PNMA1,POTEG,MYO10,SULT2B1,TRPM8,RP…
TF	Factor: p53; motif: NGRCWTGYCY	TF:M00272	0.0196989	1.70556	4992	3208	830	ADGRF2,IZUMO4,TTI1,BC051142,IRX1,BZW1,SMARCAL1,CDKN1C,LSM14A,FFAR2,SCML4,STN1,SECISBP2L,CYP4F16,PHETA2,SCGB1B30,GUCA2A,ATF5,RBM47,PLA2G4D,COL4A3,SFTPC,AOX4,SIGLEC15,CASP14,MRGPRH,ERMAP,LTBP1,FHDC1,SAMM50,LST1,PLPBP,OLFR142,SLC2A10,ARHGEF17,WNT5B,CYP4A32,KRTCAP3,CCDC170,APBB1,OLFR651,SCX,UBA5,TRPM8,KCNIP3,AMN,DGKQ,AJM1,MEST,CLMP,RAB39B,VANGL1,R3HCC1,TMEM165,LIMS1,BC048507,APC2,ISOC2B,KCNA6,OLFR113…
TF	Factor: p53; motif: NGRCWTGYCY; match class: 0	TF:M00272_0	0.0196989	1.70556	4992	3208	830	ADGRF2,IZUMO4,TTI1,BC051142,IRX1,BZW1,SMARCAL1,CDKN1C,LSM14A,FFAR2,SCML4,STN1,SECISBP2L,CYP4F16,PHETA2,SCGB1B30,GUCA2A,ATF5,RBM47,PLA2G4D,COL4A3,SFTPC,AOX4,SIGLEC15,CASP14,MRGPRH,ERMAP,LTBP1,FHDC1,SAMM50,LST1,PLPBP,OLFR142,SLC2A10,ARHGEF17,WNT5B,CYP4A32,KRTCAP3,CCDC170,APBB1,OLFR651,SCX,UBA5,TRPM8,KCNIP3,AMN,DGKQ,AJM1,MEST,CLMP,RAB39B,VANGL1,R3HCC1,TMEM165,LIMS1,BC048507,APC2,ISOC2B,KCNA6,OLFR113…
TF	Factor: FXR; motif: NRGGKCANTGRCCNNNNGG; match class: 0	TF:M10325_0	0.0197031	1.70547	2378	3208	422	1600014C10RIK,ADGRF2,BC051142,NFE2,SMC1B,PABPN1L,PTPRN2,FAM83G,SECISBP2L,LDB3,VARS,KCNIP2,SFTPC,JAKMIP1,AOX4,GRB10,OLFR683,VASH1,OLFR212,PTGER4,DUT,CAVIN3,2200002J24RIK,TYMP,GFRA2,WFIKKN2,APC2,GMPR,SPAST,TTC22,RBFA,HVCN1,MRPS24,NASP,4933428G20RIK,FGR,CCDC141,ZFP950,VNN1,RHOBTB3,CIC,YPEL3,NRF1,SLC4A3,TRAF6,GAL,ADGRA3,THEGL,LMNA,PDZK1IP1,CHRNE,PLEKHH2,DOK7,NTF3,DNM2,PLEKHG4,COX18,LCTL,KRT42,SIPA1L1…
TF	Factor: FXR; motif: NRGGKCANTGRCCNNNNGG	TF:M10325	0.0197031	1.70547	2378	3208	422	1600014C10RIK,ADGRF2,BC051142,NFE2,SMC1B,PABPN1L,PTPRN2,FAM83G,SECISBP2L,LDB3,VARS,KCNIP2,SFTPC,JAKMIP1,AOX4,GRB10,OLFR683,VASH1,OLFR212,PTGER4,DUT,CAVIN3,2200002J24RIK,TYMP,GFRA2,WFIKKN2,APC2,GMPR,SPAST,TTC22,RBFA,HVCN1,MRPS24,NASP,4933428G20RIK,FGR,CCDC141,ZFP950,VNN1,RHOBTB3,CIC,YPEL3,NRF1,SLC4A3,TRAF6,GAL,ADGRA3,THEGL,LMNA,PDZK1IP1,CHRNE,PLEKHH2,DOK7,NTF3,DNM2,PLEKHG4,COX18,LCTL,KRT42,SIPA1L1…
TF	Factor: Smad4; motif: TGTCTGN; match class: 1	TF:M01889_1	0.0212533	1.67257	1278	3208	243	TLR6,CYP4A12B,GM14496,SRD5A3,OSBPL3,PLA2G4D,CCDC9,SFTPC,LTBP1,HAUS5,SETMAR,FAM25C,SLC2A10,KRTCAP3,L3MBTL1,ADGRG1,CYP11A1,TSPO,SULT2B1,BC048507,ARID5A,ADGRA2,TYRO3,GM19668,LAP3,BDKRB2,OASL1,PDLIM2,MCMDC2,CLRN2,RNASE2B,WNT7A,MFSD6,ZBTB11,CEP295NL,KRT42,GUCY1B2,LNX1,INKA2,MCOLN2,FXYD1,TMEM247,ADAM33,SBSN,A530016L24RIK,OLFR283,RPP21,PIRB,WFDC1,RXRA,DUSP5,CSPG4,TEX33,MKL2,FCRL1,2510039O18RIK,LMO3,SLA2…
TF	Factor: Ebox; motif: NCACSTGNCN	TF:M01034	0.0222272	1.65312	4833	3208	805	EML4,FGGY,1600014C10RIK,OLFR675,IZUMO4,BC051142,NFE2,OLFR686,COIL,PDCD2L,EPHX3,FFAR2,FAM83G,MYL7,ADNP2,METTL14,VARS,DEFB30,BAIAP3,MAMSTR,COL4A3,SEPT3,JAKMIP1,SIGLEC15,BANF2,MYBPH,LST1,MFAP1B,GRB10,CORO1C,MADCAM1,PLAA,WNT5B,KRTCAP3,2200002J24RIK,SMDT1,ST8SIA3,TRPM8,RPL3L,AMN,GALNT14,WFIKKN2,ASIC3,HPN,PCDHB1,BC048507,PTPRF,OLFR677,GTF2A1L,TTC22,DEPP1,TGM2,MRPS24,SCIN,CDH5,FBN1,LMCD1,GM19668,4933428…
TF	Factor: Ebox; motif: NCACSTGNCN; match class: 0	TF:M01034_0	0.0222272	1.65312	4833	3208	805	EML4,FGGY,1600014C10RIK,OLFR675,IZUMO4,BC051142,NFE2,OLFR686,COIL,PDCD2L,EPHX3,FFAR2,FAM83G,MYL7,ADNP2,METTL14,VARS,DEFB30,BAIAP3,MAMSTR,COL4A3,SEPT3,JAKMIP1,SIGLEC15,BANF2,MYBPH,LST1,MFAP1B,GRB10,CORO1C,MADCAM1,PLAA,WNT5B,KRTCAP3,2200002J24RIK,SMDT1,ST8SIA3,TRPM8,RPL3L,AMN,GALNT14,WFIKKN2,ASIC3,HPN,PCDHB1,BC048507,PTPRF,OLFR677,GTF2A1L,TTC22,DEPP1,TGM2,MRPS24,SCIN,CDH5,FBN1,LMCD1,GM19668,4933428…
TF	Factor: Egr-3; motif: NTGCGTGGGCGK; match class: 0	TF:M00245_0	0.0222941	1.65181	6058	3208	992	C530008M17RIK,TOB2,IZUMO4,RB1,KCNG2,SMC1B,PFDN5,IRX1,PDCD2L,PLAGL1,EPHX3,CDKN1C,FAM83G,ZFP24,STN1,BRD4,PHETA2,IGFBP7,PRLHR,ADNP2,RAB20,VARS,PQLC1,DEFB30,RSPH6A,RSPH3B,ATF5,CEP135,CTIF,JAKMIP1,SYNA,FHDC1,ATP9B,HAUS5,HMGXB3,TCF3,BSN,TLR5,CENPM,CCDC30,CORO1C,VASH1,PLAA,ADAD1,2610507B11RIK,WNT5B,KEAP1,ADGRG1,CAVIN3,LYVE1,MYO10,CYP11A1,TSPO,SMDT1,SULT2B1,DGKQ,RHCG,MEST,RAB39B,VANGL1,TYMP,TMEM165,GALNT…
TF	Factor: Egr-3; motif: NTGCGTGGGCGK	TF:M00245	0.0222941	1.65181	6058	3208	992	C530008M17RIK,TOB2,IZUMO4,RB1,KCNG2,SMC1B,PFDN5,IRX1,PDCD2L,PLAGL1,EPHX3,CDKN1C,FAM83G,ZFP24,STN1,BRD4,PHETA2,IGFBP7,PRLHR,ADNP2,RAB20,VARS,PQLC1,DEFB30,RSPH6A,RSPH3B,ATF5,CEP135,CTIF,JAKMIP1,SYNA,FHDC1,ATP9B,HAUS5,HMGXB3,TCF3,BSN,TLR5,CENPM,CCDC30,CORO1C,VASH1,PLAA,ADAD1,2610507B11RIK,WNT5B,KEAP1,ADGRG1,CAVIN3,LYVE1,MYO10,CYP11A1,TSPO,SMDT1,SULT2B1,DGKQ,RHCG,MEST,RAB39B,VANGL1,TYMP,TMEM165,GALNT…
TF	Factor: Tfap2a; motif: TGCCCYNRGGCA; match class: 1	TF:M04155_1	0.0237497	1.62434	3166	3208	546	PIK3CD,NFE2,IRX1,PTPRN2,BRD4,PHETA2,LDB3,DCT,GM2237,RSPH6A,GUCA2A,ATF5,KCNIP2,CTIF,MRGPRH,KCNH2,TLR5,MGAT4B,CORO1C,LPAR6,PLAA,SLC2A10,DUT,KRTCAP3,CAVIN3,MYO10,TSPO,EXOSC6,MTNR1B,9030624G23RIK,TMC4,PTPRF,RBFA,MYO3B,KCNK12,ADGRA2,SMARCA2,TINAGL1,SLC4A11,MEMO1,SYCN,RHOBTB3,MYO5B,HSF4,RNF149,AMFR,SNURF,SLC4A3,URAH,MED28,BTG1,SLC29A1,ADGRA3,TRIM6,S1PR5,ODF3B,BEND3,PLEKHA5,WNT7A,ARHGEF40,UBE2Z,ART3,ZBT…
TF	Factor: EHF; motif: BTTCCTGC; match class: 0	TF:M07251_0	0.0240068	1.61967	6483	3208	1056	EML4,ADGRF2,CAPN3,TTI1,OLFR681,BC051142,OLFR686,COIL,AKR1E1,PABPN1L,SMARCAL1,SCML4,TBRG1,BRD4,IGFBP7,PRLHR,MYL7,METTL14,TRIM58,GUCA2A,MAMSTR,RBM47,CCDC9,MRGPRH,HMGXB3,TCF3,KCNH2,LST1,BSN,MFAP1B,GRB10,TLR5,BLVRA,NR6A1,CCDC30,OLFR683,2610507B11RIK,OLFR657,L3MBTL1,KEAP1,SCX,PNMA1,MYO10,CYP11A1,ST8SIA3,UBA5,TRPM8,RPL3L,PRR23A2,9230112D13RIK,KCNIP3,SLC17A6,CD177,RAB39B,R3HCC1,TMEM165,LIMS1,FTMT,ASIC3,…
TF	Factor: EHF; motif: BTTCCTGC	TF:M07251	0.0240068	1.61967	6483	3208	1056	EML4,ADGRF2,CAPN3,TTI1,OLFR681,BC051142,OLFR686,COIL,AKR1E1,PABPN1L,SMARCAL1,SCML4,TBRG1,BRD4,IGFBP7,PRLHR,MYL7,METTL14,TRIM58,GUCA2A,MAMSTR,RBM47,CCDC9,MRGPRH,HMGXB3,TCF3,KCNH2,LST1,BSN,MFAP1B,GRB10,TLR5,BLVRA,NR6A1,CCDC30,OLFR683,2610507B11RIK,OLFR657,L3MBTL1,KEAP1,SCX,PNMA1,MYO10,CYP11A1,ST8SIA3,UBA5,TRPM8,RPL3L,PRR23A2,9230112D13RIK,KCNIP3,SLC17A6,CD177,RAB39B,R3HCC1,TMEM165,LIMS1,FTMT,ASIC3,…
TF	Factor: SP4; motif: NNWAGGCGTGNCNNN; match class: 0	TF:M02914_0	0.0242477	1.61533	4927	3208	819	EML4,IZUMO4,SMPD1,RB1,PDCD2L,BZW1,EXOC7,PTPRN2,FAM83G,STN1,PHETA2,PRLHR,GLIPR1L3,RAB20,PQLC1,DEFB30,DCT,RSPH3B,RBM47,SLC5A1,PLA2G4D,NDUFA6,CCDC169,SEPT3,ZFP473,SAMM50,TCF3,KCNH2,LST1,BSN,PLPBP,GRB10,TLR5,CENPM,XDH,GPATCH1,CORO1C,VASH1,TRIM7,2610507B11RIK,OLFR212,SH2D3C,CCDC170,KEAP1,ADGRG1,MYO10,2200002J24RIK,TSPO,UBA5,DGKQ,CAAP1,R3HCC1,TMEM165,GP1BB,TESCL,BC048507,ISOC2B,NPHP3,GTF2A1L,GM4969,RBF…
TF	Factor: SP4; motif: NNWAGGCGTGNCNNN	TF:M02914	0.0242477	1.61533	4927	3208	819	EML4,IZUMO4,SMPD1,RB1,PDCD2L,BZW1,EXOC7,PTPRN2,FAM83G,STN1,PHETA2,PRLHR,GLIPR1L3,RAB20,PQLC1,DEFB30,DCT,RSPH3B,RBM47,SLC5A1,PLA2G4D,NDUFA6,CCDC169,SEPT3,ZFP473,SAMM50,TCF3,KCNH2,LST1,BSN,PLPBP,GRB10,TLR5,CENPM,XDH,GPATCH1,CORO1C,VASH1,TRIM7,2610507B11RIK,OLFR212,SH2D3C,CCDC170,KEAP1,ADGRG1,MYO10,2200002J24RIK,TSPO,UBA5,DGKQ,CAAP1,R3HCC1,TMEM165,GP1BB,TESCL,BC048507,ISOC2B,NPHP3,GTF2A1L,GM4969,RBF…
TF	Factor: Sp2; motif: NYSGCCCCGCCCCCY	TF:M03567	0.0244924	1.61097	6411	3208	1045	EML4,FGGY,TOB2,1600014C10RIK,PIK3CD,NFE2,PUSL1,IRX1,BZW1,EXOC7,SMARCAL1,PTPRN2,CDKN1C,LSM14A,FFAR2,FAM83G,SECISBP2L,CYP4F16,ADNP2,RAB20,PQLC1,DEFB30,BAIAP3,SRD5A3,RSPH3B,ATF5,RBM47,AHR,NDUFA6,CCDC9,KCNIP2,AOX4,ZCCHC10,RBPMS,FHDC1,ATP9B,HAUS5,HMGXB3,TCF3,KCNH2,BSN,PLPBP,GRB10,TLR5,SETMAR,CENPM,FNIP1,FAM25C,MGAT4B,CORO1C,MADCAM1,VASH1,TRIM7,ADAD1,2610507B11RIK,ARHGEF17,WNT5B,PTGER4,DUT,KRTCAP3,APBB…
TF	Factor: Sp2; motif: NYSGCCCCGCCCCCY; match class: 0	TF:M03567_0	0.0244924	1.61097	6411	3208	1045	EML4,FGGY,TOB2,1600014C10RIK,PIK3CD,NFE2,PUSL1,IRX1,BZW1,EXOC7,SMARCAL1,PTPRN2,CDKN1C,LSM14A,FFAR2,FAM83G,SECISBP2L,CYP4F16,ADNP2,RAB20,PQLC1,DEFB30,BAIAP3,SRD5A3,RSPH3B,ATF5,RBM47,AHR,NDUFA6,CCDC9,KCNIP2,AOX4,ZCCHC10,RBPMS,FHDC1,ATP9B,HAUS5,HMGXB3,TCF3,KCNH2,BSN,PLPBP,GRB10,TLR5,SETMAR,CENPM,FNIP1,FAM25C,MGAT4B,CORO1C,MADCAM1,VASH1,TRIM7,ADAD1,2610507B11RIK,ARHGEF17,WNT5B,PTGER4,DUT,KRTCAP3,APBB…
TF	Factor: E2F-4; motif: GCGGGAAANA	TF:M02090	0.0245026	1.61079	10319	3208	1628	EML4,C530008M17RIK,TOB2,1600014C10RIK,IZUMO4,TTI1,RB1,KCNG2,PIK3CD,SMC1B,PUSL1,IRX1,PDCD2L,PLAGL1,BZW1,EXOC7,PTPRN2,CDKN1C,LSM14A,FFAR2,SEC23B,FAM83G,ZFP24,STN1,TBRG1,BRD4,PHETA2,IGFBP7,PRLHR,MYL7,ADNP2,RAB20,METTL14,VARS,PQLC1,4933421I07RIK,DEFB30,SRD5A3,RSPH6A,MAMSTR,ATF5,ITFG2,AHR,SLC5A1,COL4A3,CEP135,SEPT3,CTIF,JAKMIP1,SYNA,ERMAP,BANF2,RBPMS,FHDC1,ATP9B,SAMM50,TCF3,MFAP1B,GRB10,TLR5,CENPM,FNI…
TF	Factor: E2F-4; motif: GCGGGAAANA; match class: 0	TF:M02090_0	0.0245026	1.61079	10319	3208	1628	EML4,C530008M17RIK,TOB2,1600014C10RIK,IZUMO4,TTI1,RB1,KCNG2,PIK3CD,SMC1B,PUSL1,IRX1,PDCD2L,PLAGL1,BZW1,EXOC7,PTPRN2,CDKN1C,LSM14A,FFAR2,SEC23B,FAM83G,ZFP24,STN1,TBRG1,BRD4,PHETA2,IGFBP7,PRLHR,MYL7,ADNP2,RAB20,METTL14,VARS,PQLC1,4933421I07RIK,DEFB30,SRD5A3,RSPH6A,MAMSTR,ATF5,ITFG2,AHR,SLC5A1,COL4A3,CEP135,SEPT3,CTIF,JAKMIP1,SYNA,ERMAP,BANF2,RBPMS,FHDC1,ATP9B,SAMM50,TCF3,MFAP1B,GRB10,TLR5,CENPM,FNI…
TF	Factor: AP-4; motif: RNCAGCTGC; match class: 1	TF:M00927_1	0.0254108	1.59498	1603	3208	296	KCNG2,PABPN1L,LDB3,IGFBP7,PRLHR,GLIPR1L3,TRIM58,SRD5A3,RSPH6A,KCNIP2,SEPT3,CENPM,VASH1,SLC2A10,ADGRG1,2200002J24RIK,TSPO,KCNIP3,MEST,TYMP,TMEM165,PTPRF,TTC22,P2RX7,CENPU,4933428G20RIK,FGR,CCDC141,SPEG,LYPD6B,PHOSPHO1,CHRNE,PLXNB1,ABHD16B,FGF22,CEP295NL,LSP1,CCDC89,MASP2,ELOF1,FBP2,HNRNPF,HCAR1,OSTM1,MAP1A,SLC6A12,TBX4,NKAIN4,RPP21,NR2F6,CD180,TCF7,HMGA1,FPGS,FRY,WDFY3,GDF11,TPM2,SCUBE1,CK137956,U…
TF	Factor: p53; motif: RGRCWWGYCYNGRCWWGYYY; match class: 0	TF:M01652_0	0.0260709	1.58384	7802	3208	1254	C530008M17RIK,TOB2,IZUMO4,CAPN3,SMPD1,TLR6,RB1,KCNG2,NFE2,A630089N07RIK,PUSL1,OLFR692,PDCD2L,BZW1,PABPN1L,PTPRN2,FFAR2,SEC23B,SCML4,CYP4F16,BRD4,PHETA2,LDB3,VARS,PQLC1,TXK,DEFB30,BAIAP3,SCGB1B30,GUCA2A,RBM47,AHR,PLA2G4D,KCNIP2,CTIF,CASP14,MRGPRH,ZFP473,RBPMS,ATP9B,SAMM50,HMGXB3,KCNH2,LST1,BSN,GRB10,TLR5,CENPM,FNIP1,FAM25C,GPATCH1,CORO1C,MADCAM1,GM37013,TRIM7,ADAD1,2610507B11RIK,OLFR212,CYP4A32,DU…
TF	Factor: p53; motif: RGRCWWGYCYNGRCWWGYYY	TF:M01652	0.0260709	1.58384	7802	3208	1254	C530008M17RIK,TOB2,IZUMO4,CAPN3,SMPD1,TLR6,RB1,KCNG2,NFE2,A630089N07RIK,PUSL1,OLFR692,PDCD2L,BZW1,PABPN1L,PTPRN2,FFAR2,SEC23B,SCML4,CYP4F16,BRD4,PHETA2,LDB3,VARS,PQLC1,TXK,DEFB30,BAIAP3,SCGB1B30,GUCA2A,RBM47,AHR,PLA2G4D,KCNIP2,CTIF,CASP14,MRGPRH,ZFP473,RBPMS,ATP9B,SAMM50,HMGXB3,KCNH2,LST1,BSN,GRB10,TLR5,CENPM,FNIP1,FAM25C,GPATCH1,CORO1C,MADCAM1,GM37013,TRIM7,ADAD1,2610507B11RIK,OLFR212,CYP4A32,DU…
TF	Factor: Arnt; motif: NNNNNRTCACGTGAYNNNNN	TF:M00539	0.0274044	1.56218	7091	3208	1147	EML4,TOB2,ADGRF2,IZUMO4,SMPD1,TLR6,BC051142,OLFR686,A630089N07RIK,COIL,PUSL1,IRX1,PDCD2L,PLAGL1,BZW1,CDKN1C,FFAR2,FAM83G,TBRG1,MYL7,ADNP2,RAB20,METTL14,VARS,PQLC1,4933421I07RIK,DCT,BAIAP3,TRIM58,SRD5A3,GUCA2A,RSPH3B,OLFR551,AHR,SLC5A1,NDUFA6,CCDC9,SFTPC,SEPT3,CTIF,AOX4,MRGPRH,ZFP473,ERMAP,BANF2,FHDC1,HMGXB3,LST1,PLPBP,GRB10,SETMAR,FNIP1,GPATCH1,CORO1C,MADCAM1,GM37013,OLFR142,PLAA,OLFR212,DUT,KRTC…
TF	Factor: Arnt; motif: NNNNNRTCACGTGAYNNNNN; match class: 0	TF:M00539_0	0.0274044	1.56218	7091	3208	1147	EML4,TOB2,ADGRF2,IZUMO4,SMPD1,TLR6,BC051142,OLFR686,A630089N07RIK,COIL,PUSL1,IRX1,PDCD2L,PLAGL1,BZW1,CDKN1C,FFAR2,FAM83G,TBRG1,MYL7,ADNP2,RAB20,METTL14,VARS,PQLC1,4933421I07RIK,DCT,BAIAP3,TRIM58,SRD5A3,GUCA2A,RSPH3B,OLFR551,AHR,SLC5A1,NDUFA6,CCDC9,SFTPC,SEPT3,CTIF,AOX4,MRGPRH,ZFP473,ERMAP,BANF2,FHDC1,HMGXB3,LST1,PLPBP,GRB10,SETMAR,FNIP1,GPATCH1,CORO1C,MADCAM1,GM37013,OLFR142,PLAA,OLFR212,DUT,KRTC…
TF	Factor: Arnt; motif: NNNNNRTCACGTGAYNNNNN; match class: 1	TF:M00539_1	0.0274044	1.56218	7091	3208	1147	EML4,TOB2,ADGRF2,IZUMO4,SMPD1,TLR6,BC051142,OLFR686,A630089N07RIK,COIL,PUSL1,IRX1,PDCD2L,PLAGL1,BZW1,CDKN1C,FFAR2,FAM83G,TBRG1,MYL7,ADNP2,RAB20,METTL14,VARS,PQLC1,4933421I07RIK,DCT,BAIAP3,TRIM58,SRD5A3,GUCA2A,RSPH3B,OLFR551,AHR,SLC5A1,NDUFA6,CCDC9,SFTPC,SEPT3,CTIF,AOX4,MRGPRH,ZFP473,ERMAP,BANF2,FHDC1,HMGXB3,LST1,PLPBP,GRB10,SETMAR,FNIP1,GPATCH1,CORO1C,MADCAM1,GM37013,OLFR142,PLAA,OLFR212,DUT,KRTC…
TF	Factor: HNF4-alpha; motif: NNNNMGGGGTCAANNNN; match class: 0	TF:M02764_0	0.0279669	1.55336	6939	3208	1124	EML4,FGGY,OLFR675,CAPN3,TTI1,CYP4A12B,OLFR686,OLFR692,PFDN5,PABPN1L,CDKN1C,FAM83G,ZFP24,BRD4,LDB3,RAB20,VARS,PQLC1,TXK,DEFB30,SCGB1B30,RSPH6A,GUCA2A,MAMSTR,ATF5,RBM47,OLFR551,NDUFA6,CCDC9,COL4A3,SFTPC,CCDC169,JAKMIP1,RBPMS,MYBPH,HMGXB3,LST1,GRB10,BLVRA,FAM25C,LPAR6,SLC2A10,2610507B11RIK,ARHGEF17,WNT5B,APBB1,SCX,SLC6A16,TSPO,UBA5,SLC7A13,RPL3L,AMN,DGKQ,MAGEA2,CLMP,CD177,VANGL1,TYMP,GFRA2,GALNT14,S…
TF	Factor: HNF4-alpha; motif: NNNNMGGGGTCAANNNN	TF:M02764	0.0279669	1.55336	6939	3208	1124	EML4,FGGY,OLFR675,CAPN3,TTI1,CYP4A12B,OLFR686,OLFR692,PFDN5,PABPN1L,CDKN1C,FAM83G,ZFP24,BRD4,LDB3,RAB20,VARS,PQLC1,TXK,DEFB30,SCGB1B30,RSPH6A,GUCA2A,MAMSTR,ATF5,RBM47,OLFR551,NDUFA6,CCDC9,COL4A3,SFTPC,CCDC169,JAKMIP1,RBPMS,MYBPH,HMGXB3,LST1,GRB10,BLVRA,FAM25C,LPAR6,SLC2A10,2610507B11RIK,ARHGEF17,WNT5B,APBB1,SCX,SLC6A16,TSPO,UBA5,SLC7A13,RPL3L,AMN,DGKQ,MAGEA2,CLMP,CD177,VANGL1,TYMP,GFRA2,GALNT14,S…
TF	Factor: KLF15; motif: GAGNNGGGGNGTDG; match class: 0	TF:M01714_0	0.0282368	1.54918	2531	3208	445	SMPD1,NFE2,SMC1B,EXOC7,EPHX3,SEC23B,FAM83G,SECISBP2L,DEFB30,BAIAP3,ATF5,KCNIP2,ZFP473,RBPMS,ATP9B,HAUS5,FAM25C,ARHGEF17,UBA5,RPL3L,CD177,TYMP,WFIKKN2,HPN,NPHP3,4931440F15RIK,DEPP1,HVCN1,MRPS24,CHRNB4,LDOC1,CHRNA5,MLLT3,FGR,TINAGL1,TANGO6,ANO6,CEP290,CD247,SLC4A3,MED28,LYPD6B,TOMM34,STAC2,WNT7A,ISG20,PLEKHH2,PDE9A,PLXNB1,SCAF4,ARHGAP27,FRMD4A,COQ8B,TFAP2E,ZFP750,THBS3,CEP295NL,EPN1,MRPL2,CCDC60,HC…
TF	Factor: KLF15; motif: GAGNNGGGGNGTDG	TF:M01714	0.0282368	1.54918	2531	3208	445	SMPD1,NFE2,SMC1B,EXOC7,EPHX3,SEC23B,FAM83G,SECISBP2L,DEFB30,BAIAP3,ATF5,KCNIP2,ZFP473,RBPMS,ATP9B,HAUS5,FAM25C,ARHGEF17,UBA5,RPL3L,CD177,TYMP,WFIKKN2,HPN,NPHP3,4931440F15RIK,DEPP1,HVCN1,MRPS24,CHRNB4,LDOC1,CHRNA5,MLLT3,FGR,TINAGL1,TANGO6,ANO6,CEP290,CD247,SLC4A3,MED28,LYPD6B,TOMM34,STAC2,WNT7A,ISG20,PLEKHH2,PDE9A,PLXNB1,SCAF4,ARHGAP27,FRMD4A,COQ8B,TFAP2E,ZFP750,THBS3,CEP295NL,EPN1,MRPL2,CCDC60,HC…
TF	Factor: SREBP-1; motif: KATCACCCCAC; match class: 1	TF:M00221_1	0.0291487	1.53538	1569	3208	290	TTI1,STN1,MYL7,PQLC1,ZCCHC10,BANF2,LTBP1,HMGXB3,TCF3,OLFR651,ST8SIA3,PRR23A2,R3HCC1,APC2,ABCA9,DEPP1,HVCN1,DLK1,CHRNB4,TYRO3,ADGRF5,MEMO1,MYO5B,PDLIM2,SLC4A3,SPTBN4,CLRN2,SLC29A1,LYPD6B,TTLL4,NEDD4L,STAC2,LMNA,AS3MT,PDGFRB,CDK2AP1,TBC1D1,LAMA3,NAPRT,PTPN20,PPP4C,LNX1,NNT,ZBTB38,ECM1,EEF2KMT,HCAR1,FAM178B,TSPAN9,SEMA4F,PIANP,MS4A15,PIWIL4,SPACA9,BTNL6,GREM1,KCP,ADGRG7,NR2F6,TEX2,RGCC,GFAP,ATP9A,NX…
TF	Factor: Klf15; motif: RGGGMGGRGNNGGGGGNGG; match class: 0	TF:M10277_0	0.0295842	1.52894	3274	3208	562	EML4,RB1,SMC1B,IRX1,BZW1,CDKN1C,FFAR2,IGFBP7,ADNP2,DEFB30,DCT,TRIM58,RSPH6A,GUCA2A,KCNIP2,RBPMS,TCF3,GRB10,FNIP1,CCDC30,VASH1,SLC2A10,ARHGEF17,DUT,APBB1,TSPO,SULT2B1,UBA5,GALNT14,SGO2B,LIMS1,GP1BB,WFIKKN2,TESCL,TRIM30D,BC048507,4931440F15RIK,HVCN1,DLK1,MRPS24,SMARCA2,MLLT3,FGR,CCDC141,MEMO1,TRIM21,PCDHGA9,ABCA4,PDLIM2,HSF4,SMAD1,SNURF,RHOH,SLC4A3,GAL,SPEG,SLC29A1,KCNJ14,PIAS1,C1QTNF12,TRIM6,D6300…
TF	Factor: Klf15; motif: RGGGMGGRGNNGGGGGNGG	TF:M10277	0.0295842	1.52894	3274	3208	562	EML4,RB1,SMC1B,IRX1,BZW1,CDKN1C,FFAR2,IGFBP7,ADNP2,DEFB30,DCT,TRIM58,RSPH6A,GUCA2A,KCNIP2,RBPMS,TCF3,GRB10,FNIP1,CCDC30,VASH1,SLC2A10,ARHGEF17,DUT,APBB1,TSPO,SULT2B1,UBA5,GALNT14,SGO2B,LIMS1,GP1BB,WFIKKN2,TESCL,TRIM30D,BC048507,4931440F15RIK,HVCN1,DLK1,MRPS24,SMARCA2,MLLT3,FGR,CCDC141,MEMO1,TRIM21,PCDHGA9,ABCA4,PDLIM2,HSF4,SMAD1,SNURF,RHOH,SLC4A3,GAL,SPEG,SLC29A1,KCNJ14,PIAS1,C1QTNF12,TRIM6,D6300…
TF	Factor: Elk-1; motif: CTTCCKG; match class: 1	TF:M07252_1	0.0301608	1.52056	4129	3208	695	TTI1,CYP4A12B,A630089N07RIK,ZFP982,PUSL1,PABPN1L,CYP4F16,TBRG1,BRD4,PRLHR,GAS2,PQLC1,4933421I07RIK,DCT,SCGB1B30,GUCA2A,MAMSTR,RBM47,SLC5A1,PLA2G4D,MRGPRH,ERMAP,FHDC1,PLPBP,MFAP1B,GRB10,SLC17A4,BLVRA,XDH,CCDC30,ARHGEF17,OLFR544,OLFR657,KEAP1,POTEG,MYO10,CYP11A1,TSPO,ST8SIA3,SPRR2D,RPL3L,KCNIP3,AMN,DGKQ,NARS,TESCL,TRIM30D,ABCA9,NPHP3,4931440F15RIK,LDOC1,TYRO3,GPA33,FGR,OCSTAMP,TINAGL1,CCDC141,ADGRF…
TF	Factor: c-Ets-2; motif: CTTCCTG; match class: 1	TF:M01207_1	0.0301608	1.52056	4129	3208	695	TTI1,CYP4A12B,A630089N07RIK,ZFP982,PUSL1,PABPN1L,CYP4F16,TBRG1,BRD4,PRLHR,GAS2,PQLC1,4933421I07RIK,DCT,SCGB1B30,GUCA2A,MAMSTR,RBM47,SLC5A1,PLA2G4D,MRGPRH,ERMAP,FHDC1,PLPBP,MFAP1B,GRB10,SLC17A4,BLVRA,XDH,CCDC30,ARHGEF17,OLFR544,OLFR657,KEAP1,POTEG,MYO10,CYP11A1,TSPO,ST8SIA3,SPRR2D,RPL3L,KCNIP3,AMN,DGKQ,NARS,TESCL,TRIM30D,ABCA9,NPHP3,4931440F15RIK,LDOC1,TYRO3,GPA33,FGR,OCSTAMP,TINAGL1,CCDC141,ADGRF…
TF	Factor: Prdm16; motif: YCCCAGGGRN; match class: 1	TF:M10348_1	0.0309117	1.50988	962	3208	189	IRX1,LDB3,MYL7,SRD5A3,SIGLEC15,TLR5,FAM25C,TRIM7,SLC2A10,MEST,CLMP,RAB39B,TYMP,GALNT14,LIMS1,GP1BB,SPAST,DLK1,LMCD1,LAP3,SLC4A11,HSF4,CC2D2A,MED28,ODF3B,GJB3,KRT7,PDZK1IP1,RPS6KA4,PLEKHG4,CDK2AP1,THBS3,OXCT2A,LCTL,RBP3,ZFP523,ANXA8,BCAM,MS4A15,A530016L24RIK,WFDC1,ATP9A,CYP17A1,EGFL7,TFR2,TULP2,EHBP1L1,RAX,CCDC24,CK137956,AGPAT1,GBGT1,ALDH3B1,SYT15,TGM6,TAF9B,BPIFB3,RAB11FIP1,CAR9,TMEM88,CADM4,PTP…
TF	Factor: SNA; motif: GCCACCTGNCNGYN; match class: 0	TF:M03566_0	0.0325764	1.4871	2648	3208	463	1600014C10RIK,IZUMO4,KCNG2,COIL,PDCD2L,FFAR2,TBRG1,DEFB30,DCT,BAIAP3,OSBPL3,MAMSTR,COL4A3,SFTPC,SIGLEC15,MYBPH,LST1,PLPBP,ADAD1,WNT5B,KRTCAP3,2200002J24RIK,ST8SIA3,SULT2B1,RPL3L,CLMP,GALNT14,HPN,PRR23A3,PCDHB1,BC048507,OLFR677,4931440F15RIK,TTC22,SCIN,CDH5,OLFR1337,CIC,ANO6,UBE2G2,SMOK2B,RHOH,TNFRSF11A,NRF1,SLC4A3,MED28,BTG1,C1QTNF12,PEG3,XRCC3,PLEKHA5,PDZK1IP1,ARHGAP33OS,CHRNE,ISG20,PLEKHH2,AS3M…
TF	Factor: SNA; motif: GCCACCTGNCNGYN	TF:M03566	0.0325764	1.4871	2648	3208	463	1600014C10RIK,IZUMO4,KCNG2,COIL,PDCD2L,FFAR2,TBRG1,DEFB30,DCT,BAIAP3,OSBPL3,MAMSTR,COL4A3,SFTPC,SIGLEC15,MYBPH,LST1,PLPBP,ADAD1,WNT5B,KRTCAP3,2200002J24RIK,ST8SIA3,SULT2B1,RPL3L,CLMP,GALNT14,HPN,PRR23A3,PCDHB1,BC048507,OLFR677,4931440F15RIK,TTC22,SCIN,CDH5,OLFR1337,CIC,ANO6,UBE2G2,SMOK2B,RHOH,TNFRSF11A,NRF1,SLC4A3,MED28,BTG1,C1QTNF12,PEG3,XRCC3,PLEKHA5,PDZK1IP1,ARHGAP33OS,CHRNE,ISG20,PLEKHH2,AS3M…
TF	Factor: TCFAP2C; motif: NNGCCCNAGGGCWN	TF:M02925	0.0329742	1.48183	5303	3208	875	TTI1,PIK3CD,SMC1B,A630089N07RIK,IRX1,AKR1E1,PTPRN2,CDKN1C,BRD4,PHETA2,LDB3,DCT,GM2237,RSPH6A,GUCA2A,CCDC9,KCNIP2,COL4A3,SFTPC,CTIF,MRGPRH,SAMM50,TCF3,KCNH2,TLR5,SETMAR,GPATCH1,CORO1C,VASH1,LPAR6,PLAA,SLC2A10,PTGER4,DUT,KRTCAP3,CAVIN3,SLC6A16,TSPO,RPL3L,KCNIP3,EXOSC6,AJM1,WBP2NL,CD177,MTNR1B,GP1BB,9030624G23RIK,HPN,TMC4,DEPP1,RBFA,TGM2,HVCN1,MYO3B,KCNK12,SCIN,NASP,ADGRA2,SMARCA2,GM19668,PSMB1,TINA…
TF	Factor: TCFAP2C; motif: NNGCCCNAGGGCWN; match class: 0	TF:M02925_0	0.0329742	1.48183	5303	3208	875	TTI1,PIK3CD,SMC1B,A630089N07RIK,IRX1,AKR1E1,PTPRN2,CDKN1C,BRD4,PHETA2,LDB3,DCT,GM2237,RSPH6A,GUCA2A,CCDC9,KCNIP2,COL4A3,SFTPC,CTIF,MRGPRH,SAMM50,TCF3,KCNH2,TLR5,SETMAR,GPATCH1,CORO1C,VASH1,LPAR6,PLAA,SLC2A10,PTGER4,DUT,KRTCAP3,CAVIN3,SLC6A16,TSPO,RPL3L,KCNIP3,EXOSC6,AJM1,WBP2NL,CD177,MTNR1B,GP1BB,9030624G23RIK,HPN,TMC4,DEPP1,RBFA,TGM2,HVCN1,MYO3B,KCNK12,SCIN,NASP,ADGRA2,SMARCA2,GM19668,PSMB1,TINA…
TF	Factor: Tcfap2b; motif: NYGCCYNARGGCAN	TF:M02820	0.0335842	1.47387	1468	3208	273	PIK3CD,BRD4,PHETA2,LDB3,DCT,GM2237,RSPH6A,GUCA2A,PLAA,SLC2A10,KRTCAP3,TSPO,EXOSC6,CD177,MTNR1B,TMC4,MYO3B,KCNK12,SCIN,ADGRA2,SMARCA2,TINAGL1,SLC4A11,SYCN,RHOBTB3,MYO5B,RNF149,ADGRA3,TRIM6,WNT7A,UBE2Z,ART3,SCAF4,PLEKHG4,THBS3,OXCT2A,CRYAA,ECM1,AADACL3,ABHD14B,SHROOM3,SYCP3,BBS10,LARGE2,DNAH5,3425401B19RIK,SMG5,MOGAT1,BIRC6,TEX2,RPL21,ATP9A,CRIM1,MAPRE1,EGFL7,DCLK2,TULP2,RALGDS,HAND1,CBLC,RAX,CCDC2…
TF	Factor: Tcfap2b; motif: NYGCCYNARGGCAN; match class: 0	TF:M02820_0	0.0335842	1.47387	1468	3208	273	PIK3CD,BRD4,PHETA2,LDB3,DCT,GM2237,RSPH6A,GUCA2A,PLAA,SLC2A10,KRTCAP3,TSPO,EXOSC6,CD177,MTNR1B,TMC4,MYO3B,KCNK12,SCIN,ADGRA2,SMARCA2,TINAGL1,SLC4A11,SYCN,RHOBTB3,MYO5B,RNF149,ADGRA3,TRIM6,WNT7A,UBE2Z,ART3,SCAF4,PLEKHG4,THBS3,OXCT2A,CRYAA,ECM1,AADACL3,ABHD14B,SHROOM3,SYCP3,BBS10,LARGE2,DNAH5,3425401B19RIK,SMG5,MOGAT1,BIRC6,TEX2,RPL21,ATP9A,CRIM1,MAPRE1,EGFL7,DCLK2,TULP2,RALGDS,HAND1,CBLC,RAX,CCDC2…
TF	Factor: HIF-1alpha; motif: GNACGTGM; match class: 0	TF:M10257_0	0.0341049	1.46718	6628	3208	1076	EML4,TOB2,RB1,KCNG2,COIL,PFDN5,AKR1E1,EXOC7,PTPRN2,CDKN1C,ZFP24,TBRG1,PHETA2,IGFBP7,PRLHR,GLIPR1L3,ADNP2,METTL14,VARS,PQLC1,TXK,DCT,SCGB1B30,OSBPL3,RBM47,PLA2G4D,KCNIP2,CTIF,RBPMS,ATP9B,HAUS5,PLPBP,GRB10,CENPM,PLAA,TRIM7,OLFR657,WNT5B,DUT,CAVIN3,MYO10,TSPO,SULT2B1,TRPM8,RPL3L,AMN,MEST,SLC17A6,MTNR1B,R3HCC1,TYMP,TMEM165,NARS,GP1BB,9030624G23RIK,WFIKKN2,HPN,TMC4,PCDHB1,DUSP27,ISOC2B,PTPRF,SPAST,GTF…
TF	Factor: HIF-1alpha; motif: GNACGTGM	TF:M10257	0.0341049	1.46718	6628	3208	1076	EML4,TOB2,RB1,KCNG2,COIL,PFDN5,AKR1E1,EXOC7,PTPRN2,CDKN1C,ZFP24,TBRG1,PHETA2,IGFBP7,PRLHR,GLIPR1L3,ADNP2,METTL14,VARS,PQLC1,TXK,DCT,SCGB1B30,OSBPL3,RBM47,PLA2G4D,KCNIP2,CTIF,RBPMS,ATP9B,HAUS5,PLPBP,GRB10,CENPM,PLAA,TRIM7,OLFR657,WNT5B,DUT,CAVIN3,MYO10,TSPO,SULT2B1,TRPM8,RPL3L,AMN,MEST,SLC17A6,MTNR1B,R3HCC1,TYMP,TMEM165,NARS,GP1BB,9030624G23RIK,WFIKKN2,HPN,TMC4,PCDHB1,DUSP27,ISOC2B,PTPRF,SPAST,GTF…
TF	Factor: WT1; motif: NGCGGGGGGGTSMMCYN	TF:M05599	0.0345186	1.46195	5298	3208	874	EML4,C530008M17RIK,TTI1,RB1,NFE2,A630089N07RIK,PUSL1,IRX1,AKR1E1,PLAGL1,BZW1,PTPRN2,CDKN1C,LSM14A,FFAR2,FAM83G,BRD4,IGFBP7,GAS2,METTL14,PQLC1,DEFB30,GUCA2A,BANF2,RBPMS,ATP9B,TCF3,KCNH2,LST1,BLVRA,XDH,FNIP1,FAM25C,GPATCH1,MGAT4B,CORO1C,LPAR6,ADAD1,SLC2A10,2610507B11RIK,WNT5B,PTGER4,KRTCAP3,APBB1,KEAP1,TSPO,EXOSC6,CD177,RAB39B,GALNT14,SGO2B,LIMS1,GP1BB,ISOC2B,PTPRF,NPHP3,TTC22,DEPP1,P2RX7,TGM2,RAPG…
TF	Factor: WT1; motif: NGCGGGGGGGTSMMCYN; match class: 0	TF:M05599_0	0.0345186	1.46195	5298	3208	874	EML4,C530008M17RIK,TTI1,RB1,NFE2,A630089N07RIK,PUSL1,IRX1,AKR1E1,PLAGL1,BZW1,PTPRN2,CDKN1C,LSM14A,FFAR2,FAM83G,BRD4,IGFBP7,GAS2,METTL14,PQLC1,DEFB30,GUCA2A,BANF2,RBPMS,ATP9B,TCF3,KCNH2,LST1,BLVRA,XDH,FNIP1,FAM25C,GPATCH1,MGAT4B,CORO1C,LPAR6,ADAD1,SLC2A10,2610507B11RIK,WNT5B,PTGER4,KRTCAP3,APBB1,KEAP1,TSPO,EXOSC6,CD177,RAB39B,GALNT14,SGO2B,LIMS1,GP1BB,ISOC2B,PTPRF,NPHP3,TTC22,DEPP1,P2RX7,TGM2,RAPG…
TF	Factor: NF-1B; motif: CTGGCASGV	TF:M07051	0.0346735	1.46	3068	3208	529	CAPN3,SMPD1,PUSL1,PLAGL1,BZW1,PABPN1L,EXOC7,SMARCAL1,FAM83G,BRD4,METTL14,4933421I07RIK,BAIAP3,ITFG2,CCDC9,AOX4,CASP14,RBPMS,HAUS5,KCNH2,BSN,CENPM,CCDC30,FAM25C,GPATCH1,SCX,CYP11A1,RPL3L,KCNIP3,AJM1,MEST,RAB39B,WFIKKN2,TESCL,APC2,DEPP1,TGM2,RAPGEFL1,ARID5A,ADGRA2,SMARCA2,GPA33,GM19668,4933428G20RIK,OCSTAMP,BDKRB2,PCDHGA9,RHOBTB3,RINL,MYO5B,YPEL3,FAM184B,URAH,DNAJC5,CLRN2,OLFR667,SPEG,ACTL10,PEG3,G…
TF	Factor: NF-1B; motif: CTGGCASGV; match class: 0	TF:M07051_0	0.0346735	1.46	3068	3208	529	CAPN3,SMPD1,PUSL1,PLAGL1,BZW1,PABPN1L,EXOC7,SMARCAL1,FAM83G,BRD4,METTL14,4933421I07RIK,BAIAP3,ITFG2,CCDC9,AOX4,CASP14,RBPMS,HAUS5,KCNH2,BSN,CENPM,CCDC30,FAM25C,GPATCH1,SCX,CYP11A1,RPL3L,KCNIP3,AJM1,MEST,RAB39B,WFIKKN2,TESCL,APC2,DEPP1,TGM2,RAPGEFL1,ARID5A,ADGRA2,SMARCA2,GPA33,GM19668,4933428G20RIK,OCSTAMP,BDKRB2,PCDHGA9,RHOBTB3,RINL,MYO5B,YPEL3,FAM184B,URAH,DNAJC5,CLRN2,OLFR667,SPEG,ACTL10,PEG3,G…
TF	Factor: COUP; motif: TGACCTTTGACCC	TF:M00765	0.035535	1.44934	3343	3208	572	EML4,FGGY,CAPN3,TTI1,KCNG2,GM14496,CDKN1C,FAM83G,ZFP24,CYP4F16,BAIAP3,RBM47,AHR,SLC5A1,CCDC169,SYNA,ERMAP,RBPMS,SLC17A4,TLR5,XDH,2610507B11RIK,PTGER4,CCDC170,APBB1,SCX,SLC6A16,SPRR2D,DGKQ,TYMP,ISOC2B,ABCA9,NPHP3,OLFR1136,SPAST,GM4969,RBFA,DLK1,MRPS24,KCNK12,SCIN,CHRNB4,GM19668,TINAGL1,CCDC141,TANGO6,BDKRB2,CEP290,ECHDC3,OASL1,YPEL3,UNKL,FAM184B,LRCH1,CC2D2A,URAH,DNAJC5,SPEG,KCNJ14,PIAS1,C1QTNF12,…
TF	Factor: COUP; motif: TGACCTTTGACCC; match class: 0	TF:M00765_0	0.035535	1.44934	3343	3208	572	EML4,FGGY,CAPN3,TTI1,KCNG2,GM14496,CDKN1C,FAM83G,ZFP24,CYP4F16,BAIAP3,RBM47,AHR,SLC5A1,CCDC169,SYNA,ERMAP,RBPMS,SLC17A4,TLR5,XDH,2610507B11RIK,PTGER4,CCDC170,APBB1,SCX,SLC6A16,SPRR2D,DGKQ,TYMP,ISOC2B,ABCA9,NPHP3,OLFR1136,SPAST,GM4969,RBFA,DLK1,MRPS24,KCNK12,SCIN,CHRNB4,GM19668,TINAGL1,CCDC141,TANGO6,BDKRB2,CEP290,ECHDC3,OASL1,YPEL3,UNKL,FAM184B,LRCH1,CC2D2A,URAH,DNAJC5,SPEG,KCNJ14,PIAS1,C1QTNF12,…
TF	Factor: HNF4-alpha; motif: NNNNMGGGGTCAANNNN; match class: 1	TF:M02764_1	0.0363419	1.43959	1500	3208	278	TTI1,PFDN5,PABPN1L,CDKN1C,FAM83G,RSPH6A,GUCA2A,COL4A3,SLC2A10,ARHGEF17,SLC6A16,RPL3L,TYMP,GFRA2,HPN,KCNA6,ARID5A,TLR1,TINAGL1,MEMO1,UNKL,SLC4A3,SPTBN4,VWA7,OLFR556,CHRNA6,SPEG,KCNJ14,TRIM6,TJP3,STAC2,TM4SF4,ALKBH3,HPX,LSP1,TMEM204,ELOF1,MCOLN2,TTC7B,TRIM45,ZFP523,TGM5,FAM198B,MORC2A,SYCP3,ZIC4,SBSN,ZAP70,ZFP113,LDLRAD2,ADGRG7,GFAP,WNT6,KRT26,EGFL7,TFR2,USH1C,PROC,RAX,LGALS4,AGPAT1,OGFR,LTA,CSF3R,…
TF	Factor: PPAR; motif: TGACCTTTGNCCY; match class: 1	TF:M00763_1	0.0379468	1.42083	1090	3208	210	CAPN3,TTI1,CYP4F16,BAIAP3,RBM47,CCDC169,ERMAP,SLC17A4,RBFA,TINAGL1,ADGRF5,ZFP957,CHRNA6,SPEG,KCNJ14,MRAS,XRCC3,ARHGEF40,CHRNE,TFAP2E,CHST13,LSP1,OXCT2A,LCTL,CRYAA,LNX1,MYH7B,FBP2,ECM1,BCAM,TBX4,ESRRG,LDLRAD2,ACOX1,ZFP866,SMIM5,ZFP160,SLC22A3,ISCA1,CCDC65,DDIT4L,LDLRAP1,RASSF8,CSPG4,DEPDC7,AGPAT1,EVA1B,GBGT1,USP20,TPSB2,CRX,STX6,PRSS41,KPNA7,SKIV2L,PCOLCE,ABHD15,PEA15A,RILPL1,HHATL,ADAMTS9,QDPR,CA…
TF	Factor: ER-alpha; motif: GNCNNNNTGACCYN	TF:M07283	0.0412659	1.38441	2990	3208	516	KCNG2,COIL,GM14496,PTPRN2,CYP4F16,PRLHR,DCT,RSPH6A,ATF5,SLC5A1,PLA2G4D,SFTPC,RBPMS,SLC17A4,BLVRA,FAM25C,PLAA,OLFR212,DUT,CCDC170,KEAP1,ADGRG1,SLC6A16,CYP11A1,SMDT1,1500009C09RIK,AMN,EXOSC6,MAGEA2,CD177,TMEM165,NARS,PCDHB1,BC048507,4931440F15RIK,DEPP1,TMEM267,P2RX7,TGM2,HVCN1,DLK1,PCDHA11,CHRNB4,LMCD1,CENPU,LPCAT2,FGR,OCSTAMP,TINAGL1,TANGO6,ECHDC3,MYO5B,ILF2,UNKL,SNURF,ZFP957,OLFR569,SPTBN4,MYADM,…
TF	Factor: ER-alpha; motif: GNCNNNNTGACCYN; match class: 0	TF:M07283_0	0.0412659	1.38441	2990	3208	516	KCNG2,COIL,GM14496,PTPRN2,CYP4F16,PRLHR,DCT,RSPH6A,ATF5,SLC5A1,PLA2G4D,SFTPC,RBPMS,SLC17A4,BLVRA,FAM25C,PLAA,OLFR212,DUT,CCDC170,KEAP1,ADGRG1,SLC6A16,CYP11A1,SMDT1,1500009C09RIK,AMN,EXOSC6,MAGEA2,CD177,TMEM165,NARS,PCDHB1,BC048507,4931440F15RIK,DEPP1,TMEM267,P2RX7,TGM2,HVCN1,DLK1,PCDHA11,CHRNB4,LMCD1,CENPU,LPCAT2,FGR,OCSTAMP,TINAGL1,TANGO6,ECHDC3,MYO5B,ILF2,UNKL,SNURF,ZFP957,OLFR569,SPTBN4,MYADM,…
TF	Factor: DEC; motif: NNNSCACSTGAS; match class: 0	TF:M08872_0	0.0445621	1.35103	7442	3208	1197	EML4,ADGRF2,IZUMO4,TLR6,TTI1,BC051142,KCNG2,NFE2,A630089N07RIK,ZFP982,COIL,PUSL1,PDCD2L,PLAGL1,EXOC7,FAM83G,BRD4,LDB3,MYL7,ADNP2,RAB20,METTL14,PQLC1,BAIAP3,GM2237,SRD5A3,RSPH6A,GUCA2A,SLC5A1,PLA2G4D,NDUFA6,CCDC9,SFTPC,CCDC169,SEPT3,CTIF,AOX4,LTBP1,FHDC1,ATP9B,HAUS5,MYBPH,HMGXB3,TCF3,LST1,PLPBP,ERICH3,XDH,FNIP1,CCDC30,FAM25C,GPATCH1,MGAT4B,CORO1C,MADCAM1,ADAD1,SLC2A10,ARHGEF17,PTGER4,KRTCAP3,SH2D3…
TF	Factor: DEC; motif: NNNSCACSTGAS	TF:M08872	0.0445621	1.35103	7442	3208	1197	EML4,ADGRF2,IZUMO4,TLR6,TTI1,BC051142,KCNG2,NFE2,A630089N07RIK,ZFP982,COIL,PUSL1,PDCD2L,PLAGL1,EXOC7,FAM83G,BRD4,LDB3,MYL7,ADNP2,RAB20,METTL14,PQLC1,BAIAP3,GM2237,SRD5A3,RSPH6A,GUCA2A,SLC5A1,PLA2G4D,NDUFA6,CCDC9,SFTPC,CCDC169,SEPT3,CTIF,AOX4,LTBP1,FHDC1,ATP9B,HAUS5,MYBPH,HMGXB3,TCF3,LST1,PLPBP,ERICH3,XDH,FNIP1,CCDC30,FAM25C,GPATCH1,MGAT4B,CORO1C,MADCAM1,ADAD1,SLC2A10,ARHGEF17,PTGER4,KRTCAP3,SH2D3…
TF	Factor: GATA-1; motif: SNNGATNNNN	TF:M00075	0.0461194	1.33612	6712	3208	1087	FGGY,ADGRF2,IZUMO4,OLFR681,PIK3CD,A630089N07RIK,PUSL1,OLFR692,PFDN5,IRX1,PDCD2L,AKR1E1,PLAGL1,BZW1,EXOC7,PTPRN2,CDKN1C,LSM14A,LDB3,MYL7,RAB20,PQLC1,DEFB30,SRD5A3,GUCA2A,MAMSTR,RBM47,OLFR551,ITFG2,SLC5A1,COL4A3,CEP135,AOX4,SYNA,ZCCHC10,SIGLEC15,CASP14,BANF2,LST1,BSN,MFAP1B,GRB10,CENPM,BLVRA,CCDC30,OLFR683,FAM25C,CORO1C,PLAA,ARHGEF17,PTGER4,DUT,CCDC170,CALCOCO2,L3MBTL1,ADGRG1,CAVIN3,PNMA1,2200002J2…
TF	Factor: GATA-1; motif: SNNGATNNNN; match class: 0	TF:M00075_0	0.0461194	1.33612	6712	3208	1087	FGGY,ADGRF2,IZUMO4,OLFR681,PIK3CD,A630089N07RIK,PUSL1,OLFR692,PFDN5,IRX1,PDCD2L,AKR1E1,PLAGL1,BZW1,EXOC7,PTPRN2,CDKN1C,LSM14A,LDB3,MYL7,RAB20,PQLC1,DEFB30,SRD5A3,GUCA2A,MAMSTR,RBM47,OLFR551,ITFG2,SLC5A1,COL4A3,CEP135,AOX4,SYNA,ZCCHC10,SIGLEC15,CASP14,BANF2,LST1,BSN,MFAP1B,GRB10,CENPM,BLVRA,CCDC30,OLFR683,FAM25C,CORO1C,PLAA,ARHGEF17,PTGER4,DUT,CCDC170,CALCOCO2,L3MBTL1,ADGRG1,CAVIN3,PNMA1,2200002J2…
TF	Factor: HIF-1alpha; motif: NCACGT; match class: 0	TF:M02012_0	0.0467113	1.33058	6388	3208	1038	EML4,ADGRF2,SMPD1,RB1,OLFR686,PUSL1,PFDN5,IRX1,BZW1,PTPRN2,FAM83G,TBRG1,PRLHR,GLIPR1L3,MYL7,METTL14,VARS,TXK,TRIM58,SRD5A3,OSBPL3,RBM47,AHR,PLA2G4D,KCNIP2,SFTPC,SEPT3,CTIF,ERMAP,BANF2,RBPMS,ATP9B,HAUS5,HMGXB3,LST1,PLPBP,GRB10,CENPM,GPATCH1,CORO1C,TRIM7,OLFR657,DUT,KRTCAP3,CAVIN3,OLFR651,SLC6A16,MYO10,TSPO,SULT2B1,TRPM8,1500009C09RIK,AMN,MEST,R3HCC1,GALNT14,NARS,GP1BB,9030624G23RIK,FTMT,TMC4,PCDHB…
TF	Factor: HIF-1alpha; motif: NCACGT	TF:M02012	0.0467113	1.33058	6388	3208	1038	EML4,ADGRF2,SMPD1,RB1,OLFR686,PUSL1,PFDN5,IRX1,BZW1,PTPRN2,FAM83G,TBRG1,PRLHR,GLIPR1L3,MYL7,METTL14,VARS,TXK,TRIM58,SRD5A3,OSBPL3,RBM47,AHR,PLA2G4D,KCNIP2,SFTPC,SEPT3,CTIF,ERMAP,BANF2,RBPMS,ATP9B,HAUS5,HMGXB3,LST1,PLPBP,GRB10,CENPM,GPATCH1,CORO1C,TRIM7,OLFR657,DUT,KRTCAP3,CAVIN3,OLFR651,SLC6A16,MYO10,TSPO,SULT2B1,TRPM8,1500009C09RIK,AMN,MEST,R3HCC1,GALNT14,NARS,GP1BB,9030624G23RIK,FTMT,TMC4,PCDHB…
TF	Factor: AP-2gamma; motif: GCCYNNGGS; match class: 1	TF:M00470_1	0.046743	1.33028	3402	3208	580	C530008M17RIK,IZUMO4,CAPN3,IRX1,PTPRN2,CDKN1C,LSM14A,BRD4,PHETA2,LDB3,GUCA2A,RSPH3B,ATF5,AHR,CEP135,CTIF,ATP9B,TCF3,GRB10,MGAT4B,CORO1C,MADCAM1,PLAA,SLC2A10,ARHGEF17,TSPO,EXOSC6,VANGL1,GALNT14,TMC4,PTPRF,GMPR,RBFA,TGM2,RAPGEFL1,MYO3B,DLK1,KCNK12,SMARCA2,SLC4A11,MEMO1,SYCN,PCDHGA9,RHOBTB3,MYO5B,PDLIM2,RNF149,AMFR,UNKL,SLC4A3,BTG1,SPEG,SLC29A1,ADGRA3,PIAS1,RAP1GAP,LYPD6B,MRAS,ODF3B,XRCC3,GJB3,UNK,P…
TF	Factor: Sp5; motif: RNGGRGGNGGRGNNGGGGGAGGRG	TF:M10376	0.0478128	1.32046	4858	3208	805	COIL,IRX1,PTPRN2,CDKN1C,FFAR2,SEC23B,SECISBP2L,BRD4,IGFBP7,ADNP2,DEFB30,DCT,TRIM58,SRD5A3,RSPH6A,GUCA2A,ATF5,SEPT3,JAKMIP1,RBPMS,ATP9B,HAUS5,GRB10,TLR5,SETMAR,BLVRA,FNIP1,CCDC30,MGAT4B,SLC2A10,DUT,APBB1,ADGRG1,TSPO,SULT2B1,9230112D13RIK,WBP2NL,CLMP,CD177,4930550C14RIK,RAB39B,TYMP,GFRA2,LIMS1,GP1BB,WFIKKN2,TESCL,TRIM30D,BC048507,SPAST,GTF2A1L,4931440F15RIK,DLK1,LMCD1,CNTNAP5B,GM19668,MLLT3,TINAGL1…
TF	Factor: Sp5; motif: RNGGRGGNGGRGNNGGGGGAGGRG; match class: 0	TF:M10376_0	0.0478128	1.32046	4858	3208	805	COIL,IRX1,PTPRN2,CDKN1C,FFAR2,SEC23B,SECISBP2L,BRD4,IGFBP7,ADNP2,DEFB30,DCT,TRIM58,SRD5A3,RSPH6A,GUCA2A,ATF5,SEPT3,JAKMIP1,RBPMS,ATP9B,HAUS5,GRB10,TLR5,SETMAR,BLVRA,FNIP1,CCDC30,MGAT4B,SLC2A10,DUT,APBB1,ADGRG1,TSPO,SULT2B1,9230112D13RIK,WBP2NL,CLMP,CD177,4930550C14RIK,RAB39B,TYMP,GFRA2,LIMS1,GP1BB,WFIKKN2,TESCL,TRIM30D,BC048507,SPAST,GTF2A1L,4931440F15RIK,DLK1,LMCD1,CNTNAP5B,GM19668,MLLT3,TINAGL1…
TF	Factor: Egr-2; motif: NTGCGTRGGCGK; match class: 0	TF:M00246_0	0.0484423	1.31478	5362	3208	882	TOB2,IZUMO4,RB1,CYP4A12B,SMC1B,PFDN5,PLAGL1,CDKN1C,FAM83G,STN1,BRD4,PHETA2,IGFBP7,PRLHR,ADNP2,RAB20,PQLC1,RSPH6A,RSPH3B,ATF5,NDUFA6,JAKMIP1,SYNA,FHDC1,ATP9B,HAUS5,TCF3,BSN,PLPBP,TLR5,CENPM,CORO1C,VASH1,PLAA,2610507B11RIK,KEAP1,ADGRG1,CAVIN3,LYVE1,MYO10,CYP11A1,TSPO,SMDT1,SULT2B1,UBA5,9230112D13RIK,RHCG,MEST,RAB39B,TMEM165,GALNT14,NARS,ISOC2B,SPAST,RBFA,TGM2,ARID5A,DLK1,KCNK12,NASP,CHRNB4,LDOC1,FB…
TF	Factor: Egr-2; motif: NTGCGTRGGCGK	TF:M00246	0.0484423	1.31478	5362	3208	882	TOB2,IZUMO4,RB1,CYP4A12B,SMC1B,PFDN5,PLAGL1,CDKN1C,FAM83G,STN1,BRD4,PHETA2,IGFBP7,PRLHR,ADNP2,RAB20,PQLC1,RSPH6A,RSPH3B,ATF5,NDUFA6,JAKMIP1,SYNA,FHDC1,ATP9B,HAUS5,TCF3,BSN,PLPBP,TLR5,CENPM,CORO1C,VASH1,PLAA,2610507B11RIK,KEAP1,ADGRG1,CAVIN3,LYVE1,MYO10,CYP11A1,TSPO,SMDT1,SULT2B1,UBA5,9230112D13RIK,RHCG,MEST,RAB39B,TMEM165,GALNT14,NARS,ISOC2B,SPAST,RBFA,TGM2,ARID5A,DLK1,KCNK12,NASP,CHRNB4,LDOC1,FB…
TF	Factor: Mxi1; motif: NCACGTGGSNGNNNN	TF:M09695	0.0499824	1.30118	3078	3208	529	EML4,SMPD1,BC051142,OLFR686,A630089N07RIK,PUSL1,IRX1,PDCD2L,PLAGL1,BZW1,FAM83G,TBRG1,MYL7,ADNP2,RAB20,VARS,SRD5A3,GUCA2A,RSPH3B,SLC5A1,NDUFA6,CCDC9,SEPT3,CTIF,BANF2,PLPBP,SETMAR,FNIP1,GPATCH1,CORO1C,GM37013,PLAA,OLFR212,OLFR651,1500009C09RIK,AMN,DGKQ,CD177,4930550C14RIK,TYMP,LIMS1,ISOC2B,OLFR677,GTF2A1L,PCDHA11,TYRO3,4933428G20RIK,LAP3,PPP1R35,SLC4A11,BDKRB2,RHOBTB3,CIC,CD247,UNKL,PODN,MED28,SLC2…
TF	Factor: Mxi1; motif: NCACGTGGSNGNNNN; match class: 0	TF:M09695_0	0.0499824	1.30118	3078	3208	529	EML4,SMPD1,BC051142,OLFR686,A630089N07RIK,PUSL1,IRX1,PDCD2L,PLAGL1,BZW1,FAM83G,TBRG1,MYL7,ADNP2,RAB20,VARS,SRD5A3,GUCA2A,RSPH3B,SLC5A1,NDUFA6,CCDC9,SEPT3,CTIF,BANF2,PLPBP,SETMAR,FNIP1,GPATCH1,CORO1C,GM37013,PLAA,OLFR212,OLFR651,1500009C09RIK,AMN,DGKQ,CD177,4930550C14RIK,TYMP,LIMS1,ISOC2B,OLFR677,GTF2A1L,PCDHA11,TYRO3,4933428G20RIK,LAP3,PPP1R35,SLC4A11,BDKRB2,RHOBTB3,CIC,CD247,UNKL,PODN,MED28,SLC2…
