# Supplementary material for: The methyl donor S-adenosyl methionine reverses the DNA methylation signature of chronic neuropathic pain in mouse frontal cortex
Source: Pain Rep. 2021 Jul 13;6(2):e944. doi: 10.1097/PR9.0000000000000944 (PMC8280078; doi:10.1097/PR9.0000000000000944)
Supplement: SUPPLEMENTARY MATERIAL [file painreports-6-e944-s007.xlsx]

## Sheet: PainReports-Topham et al-Supple
source	term_name	term_id	adjusted_p_value	negative_log10_of_adjusted_p_value	term_size	query_size	intersection_size	intersections
GO:MF	protein binding	GO:0005515	9.63e-29	28.0164	10241	3285	1901	SMC1B,TRIM7,TCEA1,ARHGAP33OS,WNT5B,CAPN3,FBF1,LHCGR,CDKN1C,PFKL,IL1F8,TAC2,KEAP1,GNAS,HOOK3,AKAP12,C1QTNF12,L3MBTL1,CD59B,DES,COIL,NR2F6,ASB14,GSN,ARHGAP27,MLLT10,TAF4B,ITFG2,LRBA,LPAR1,GRB10,SMARCA2,EML4,ANKRD1,KLRA4,TDRD1,TXN1,FN1,NBEA,RPSA,UBE2G2,BAIAP3,NPLOC4,AOX1,PDE8A,TAPBP,PLVAP,KIF1BP,GJB3,MYH14,DGKQ,EXOC7,RORC,SYTL3,LY6I,TJP3,SPESP1,PLAGL1,COPS5,FGF22,TELO2,TAS1R2,PTPN6,PLXNB1,TOB2,GM513…
GO:MF	binding	GO:0005488	6.11e-18	17.2139	15034	3285	2558	PUSL1,SMC1B,TRIM7,CNGB1,PEG3,TCEA1,ZFP180,ARHGAP33OS,WNT5B,CAPN3,EAR10,HMGXB3,RPL3L,FBF1,LHCGR,GYS2,CDKN1C,PFKL,SCD4,IL1F8,ADAMTSL2,TAC2,KEAP1,GNAS,A630089N07RIK,OXTR,HOOK3,AKAP12,C1QTNF12,L3MBTL1,CD59B,DES,COIL,NR2F6,ASB14,GSN,ARHGAP27,MLLT10,TAF4B,ITFG2,LRBA,LPAR1,TESCL,MIR34A,GRB10,SMARCA2,RNF10,EML4,ANKRD1,KLRA4,TDRD1,TXN1,FN1,AKR1B10,NBEA,ALKBH3,RPSA,UBE2G2,BAIAP3,TRIM44,RAB20,NPLOC4,AOX1,MC…
GO:MF	cytoskeletal protein binding	GO:0008092	4.55e-10	9.34218	980	3285	236	CAPN3,GNAS,HOOK3,DES,GSN,ANKRD1,KIF1BP,MYH14,SCN5A,MYO1A,PLEC,MID1,USH1C,FXYD1,SHROOM3,EZR,RFLNB,CORO1C,PHACTR3,EVL,TPM2,MPRIP,ARFGEF1,RAB3A,MYO1C,MYO10,ARHGEF10,LZTS1,LRP8,STMND1,KIRREL,B4GALT1,MYO7A,MSRB1,CAPG,TRAK1,GMFG,SCIN,GABARAPL2,OBSCN,TPM1,BAG2,ESPN,MICAL1,EPS8L2,SNTG2,RDX,KIFC3,MACF1,MAP1A,MARCKSL1,CORO1A,HDGFL3,MYH6,NDEL1,SLC6A4,EML1,DST,TIAM1,ARL4C,TNNI3,MYH7B,GAS2,MYO5B,CDH5,MYLK,CAL…
GO:MF	molecular function regulator	GO:0098772	3.07e-09	8.51306	1807	3285	386	CAPN3,CDKN1C,IL1F8,GNAS,C1QTNF12,NPRL3,ARHGAP27,PRSS30,FN1,RIN2,DGKQ,LY6I,FGF22,RGS20,CCK,SPP1,CCL7,TBC1D2B,PREX2,RAPGEF3,SPRED2,PPP6R1,ARHGEF17,RARRES1,TIAM2,PSD4,FXYD1,SPX,RGL3,CSF1,DAB2IP,PHACTR3,GPSM3,ARFGEF1,DENND2D,FBN1,RAB3A,WFIKKN2,KIDINS220,PLEKHG4,GHRH,SH3RF2,NPRL2,RASGRP2,ADH7,TDGF1,KCNK2,ANGPTL4,ARHGEF10,TBC1D9,SEC23B,INAFM1,ARHGAP40,ANGPT4,WNT7B,DMPK,LRRC38,ARHGAP45,CTLA2B,COL7A1,GMF…
GO:MF	identical protein binding	GO:0042802	1.13e-07	6.94784	1962	3285	405	LHCGR,PFKL,KEAP1,HOOK3,L3MBTL1,DES,COIL,GRB10,TXN1,FN1,UBE2G2,AOX1,PLVAP,CLDN5,WWTR1,TLR6,AIRE,CBS,SMAD3,DYNLL2,MID1,TCF3,FAM118A,MCM6,SUPV3L1,XDH,CLDN4,RASSF1,KCNK4,TLR1,P2RX7,ZFP446,EZR,ZBP1,AOX4,CSF1,DAB2IP,NME2,SOX10,TPM2,FBN1,BBOX1,NR4A3,GP1BB,ADH7,HSPB8,TBX1,FBP1,ANGPTL4,CLDN18,P2RX5,TRAF6,ANXA4,SYT16,KCNH2,B4GALT1,MYO7A,RXRA,ALDH3A2,IGSF21,COL7A1,GNMT,STAT1,S100A16,BNIP3,BCL2A1C,CBR2,TPM1,…
GO:MF	calcium ion binding	GO:0005509	1.72e-07	6.76529	713	3285	174	CAPN3,GSN,TESCL,BAIAP3,CELSR3,SULF1,CLEC3B,RCN3,PLCH2,LTBP4,SYT8,CALR4,SGCA,CABP7,CHP2,FBN1,DNAH7C,PCDHB7,LTBP1,RASGRP2,LRP8,TBC1D9,ANXA4,EFCC1,PCDH9,PLA2G4B,S100A16,SCIN,LALBA,ADAM8,PKD1L3,ATP2C1,LRP4,DSG2,MACF1,CDHR2,STIM2,PLA2G2C,NUCB2,CALML4,DST,PCDHGC3,CAPN8,PCDHB6,CIB2,CDH5,HPGDS,P4HTM,CIB3,KCNIP1,LPCAT2,KCNIP2,PCDH1,TTYH1,RCVRN,SPARC,PCDHA6,NIN,PCDHGA4,PCDHB1,ITPR1,FSTL4,PCDHGA9,PROZ,GPD2,…
GO:MF	ion binding	GO:0043167	2.86e-07	6.5439	6168	3285	1109	SMC1B,TRIM7,CNGB1,PEG3,TCEA1,ARHGAP33OS,CAPN3,PFKL,SCD4,GNAS,A630089N07RIK,L3MBTL1,NR2F6,GSN,MLLT10,LPAR1,TESCL,SMARCA2,RNF10,TDRD1,FN1,AKR1B10,ALKBH3,UBE2G2,BAIAP3,TRIM44,RAB20,NPLOC4,AOX1,PDE8A,MMP23,GMPR,MMP15,GOT1L1,MYH14,DGKQ,RORC,SYTL3,COPS5,DAPP1,D1PAS1,ZSCAN4C,ENDOU,GM5136,PEMT,ADAMTSL5,RXRG,GADL1,AIRE,ADGRG1,MYO1A,SYK,CBS,CCL7,BSN,SMAD3,FIGNL2,SALL4,BC024063,ZFP990,RAPGEF3,EYA4,XRCC3,MID…
GO:MF	actin binding	GO:0003779	6.97e-07	6.15699	434	3285	116	GSN,MYH14,MYO1A,PLEC,USH1C,SHROOM3,EZR,CORO1C,PHACTR3,EVL,TPM2,MPRIP,MYO1C,MYO10,MYO7A,MSRB1,CAPG,GMFG,SCIN,TPM1,ESPN,MICAL1,EPS8L2,SNTG2,RDX,MACF1,MAP1A,MARCKSL1,CORO1A,MYH6,SLC6A4,DST,TNNI3,MYH7B,MYO5B,MYLK,CALD1,ABL1,TMOD1,IQGAP2,CACNB2,CTNNA1,ABLIM3,PDLIM2,DAG1,SYNPO,MICAL3,SYNE2,ABLIM1,FMN1,WASF3,PHACTR1,XIRP1,FLNC,PARVA,FHDC1,FSCN2,EPB41L2,AQP2,AVIL,MYH2,DIXDC1,FER,LMOD1,CTNNAL1,TNS1,NRAP,S…
GO:MF	enzyme binding	GO:0019899	1.74585e-06	5.75799	2353	3285	466	CAPN3,LHCGR,PFKL,AKAP12,ANKRD1,TXN1,FN1,NBEA,NPLOC4,PDE8A,DGKQ,SYTL3,COPS5,TELO2,PTPN6,CSPG4,SCN5A,SYK,CBS,SMAD3,LIPE,TBC1D2B,PREX2,TFPT,RAPGEF3,SPRED2,MID1,TCF3,PPP6R1,ARHGEF17,TIAM2,PSD4,FXYD1,RBX1,MEF2C,RGL3,EZR,PAX6,DAB2IP,PHB,MARVELD3,CORO1C,NME2,PHACTR3,ELMO2,ARFGEF1,DENND2D,RAB3A,KIDINS220,NSF,PLEKHG4,NR4A3,TRIM28,MYO1C,SH3RF2,RASGRP2,SORL1,ARHGEF10,TBC1D9,NR1H2,TRAF6,GRK2,CTBP2,ANGPT4,ELO…
GO:MF	metal ion binding	GO:0046872	1.88015e-06	5.72581	4016	3285	748	TRIM7,PEG3,TCEA1,CAPN3,PFKL,SCD4,GNAS,A630089N07RIK,L3MBTL1,NR2F6,GSN,MLLT10,TESCL,RNF10,TDRD1,FN1,ALKBH3,BAIAP3,TRIM44,NPLOC4,AOX1,PDE8A,MMP23,GMPR,MMP15,DGKQ,RORC,SYTL3,COPS5,ZSCAN4C,ENDOU,GM5136,RXRG,AIRE,CBS,BSN,SMAD3,SALL4,BC024063,ZFP990,EYA4,MID1,CELSR3,ASTL,STK32C,CYP27A1,CERK,MAB21L1,TRF,PAPOLB,SULF1,XDH,CLEC3B,RSAD1,RASSF1,ZCWPW1,DTX3,RBX1,RCN3,NSD1,PDSS1,ZFP446,RBM20,AOX4,XAF1,PLCH2,LT…
GO:MF	cation binding	GO:0043169	1.88115e-06	5.72558	4118	3285	765	TRIM7,PEG3,TCEA1,CAPN3,PFKL,SCD4,GNAS,A630089N07RIK,L3MBTL1,NR2F6,GSN,MLLT10,TESCL,RNF10,TDRD1,FN1,ALKBH3,BAIAP3,TRIM44,NPLOC4,AOX1,PDE8A,MMP23,GMPR,MMP15,DGKQ,RORC,SYTL3,COPS5,ZSCAN4C,ENDOU,GM5136,RXRG,AIRE,CBS,BSN,SMAD3,SALL4,BC024063,ZFP990,EYA4,MID1,CELSR3,ASTL,STK32C,CYP27A1,CERK,MAB21L1,TRF,PAPOLB,SULF1,XDH,CLEC3B,RSAD1,RASSF1,ZCWPW1,DTX3,RBX1,RCN3,NSD1,PDSS1,ZFP446,RBM20,AOX4,XAF1,PLCH2,LT…
GO:MF	ion channel binding	GO:0044325	3.12676e-05	4.50491	142	3285	48	SCN5A,RAPGEF3,FXYD1,TSPO,LRRC38,KCNG4,BAG2,ABCC8,ABCC9,GPD1L,CDH5,PHPT1,STX1A,PPP2CA,KCNIP1,ATP2A3,KCNIP2,ITPR1,PKD1,KCNAB2,HERPUD1,PDE4D,ITPR2,STAC,CAV1,SCN10A,CIB1,ARRB1,KCNIP3,GOPC,AKAP6,KCNH5,DLG1,KCNJ11,VDAC1,YWHAH,SCN4B,KCNC1,EPN1,NOS1,TCAP,ANK1,DIAPH1,FGF13,PRKCSH,HSP90AB1,USP10,S100A10
GO:MF	transmembrane transporter activity	GO:0022857	5.01789e-05	4.29948	1032	3285	223	CNGB1,SLC6A16,AQP6,PANX2,SCN5A,KCNJ16,SLC2A5,SLC7A8,TRPV3,TRF,CLDN4,KCNK4,SLC2A10,P2RX7,SLC17A4,SLC6A11,TMEM165,SLC30A6,GABRG2,CHRNE,SLC25A43,KCNK12,SLC5A1,KCNK2,SLC24A2,P2RX5,KCNG2,SLC6A7,KCNH2,LRRC38,SLC12A8,MFSD10,SLC14A2,SLC14A1,SLCO1C1,KCNG4,SLC8A2,CALHM2,PKD1L3,ATP2C1,KCNA10,SLC22A12,ABCC8,SLC13A5,TSPOAP1,STIM2,ATP6V0A1,MARCKSL1,TRPC3,SLC25A17,SLC1A5,SLC9A3,SCN2B,SLC6A4,CATSPER2,ABCC9,SLC22…
GO:MF	signaling receptor binding	GO:0005102	7.44465e-05	4.12816	1744	3285	349	WNT5B,CAPN3,IL1F8,TAC2,GNAS,C1QTNF12,GRB10,FN1,SYTL3,LY6I,FGF22,PTPN6,TOB2,TLR6,NFATC4,SYK,CCK,SPP1,CCL7,SMAD3,SPRED2,TRF,TLR1,SPX,NSD1,CSF1,DAB2IP,PHB,LAG3,EDNRB,WNT6,NXPH3,LAMA5,ELMO2,FBN1,MADCAM1,WFIKKN2,NSF,NR4A3,MYO1C,GHRH,ADH7,TDGF1,LDLRAP1,NR1H2,TRAF6,GRK2,CTBP2,ANGPT4,WNT7B,GRIP1,DDX54,RNF43,RXRA,TRAK1,GMFG,STAT1,PIK3R2,WNT10A,RND1,ADAM8,CXCL12,C1QTNF2,LRP4,DKK3,SNTG2,FGF8,TSPOAP1,MAP1A,B…
GO:MF	protein domain specific binding	GO:0019904	8.92703e-05	4.04929	795	3285	178	KEAP1,GNAS,L3MBTL1,ARHGAP27,LPAR1,FN1,PTPN6,SCN5A,SYK,RAPGEF3,TCF3,CLEC3B,SYNJ2,MEF2C,EZR,PAX6,DAB2IP,EVL,ELMO2,KIDINS220,NSF,TRIM28,KCNH2,MYO7A,RXRA,TMEM88,CAPG,TRAK1,TPM1,AFAP1L1,ESPN,MICAL1,ABI3,SLC22A12,CIT,SNTG2,RDX,BMP2,NR0B2,SLC9A3,STXBP1,SLC22A4,TNNI3,RAD9A,CARD10,EPN3,LAX1,ID3,CARD9,ARHGAP17,STX1A,PPP2CA,CLTC,MAP3K5,CRIM1,ZMYND8,ABL1,RAB6A,KIT,CACNB2,SGIP1,PICK1,RUFY1,SCNN1B,DAPK3,ELMO1,…
GO:MF	inorganic molecular entity transmembrane transporter activity	GO:0015318	0.000287892	3.54077	803	3285	177	CNGB1,SLC6A16,AQP6,SCN5A,KCNJ16,SLC7A8,TRPV3,TRF,CLDN4,KCNK4,SLC2A10,P2RX7,SLC6A11,TMEM165,SLC30A6,GABRG2,CHRNE,KCNK12,SLC5A1,KCNK2,SLC24A2,P2RX5,KCNG2,SLC6A7,KCNH2,LRRC38,SLC12A8,SLC14A1,SLCO1C1,KCNG4,SLC8A2,CALHM2,PKD1L3,ATP2C1,KCNA10,ABCC8,SLC13A5,TSPOAP1,STIM2,ATP6V0A1,MARCKSL1,TRPC3,SLC1A5,SLC9A3,SCN2B,SLC6A4,CATSPER2,ABCC9,GRIN2D,SLC26A4,SLC4A9,TRPM1,SLC25A22,SLC6A12,SLC15A5,SLC16A9,TMC7,KC…
GO:MF	ion transmembrane transporter activity	GO:0015075	0.0006051	3.21817	850	3285	184	CNGB1,SLC6A16,AQP6,SCN5A,KCNJ16,SLC7A8,TRPV3,TRF,CLDN4,KCNK4,SLC2A10,P2RX7,SLC6A11,TMEM165,SLC30A6,GABRG2,CHRNE,KCNK12,SLC5A1,KCNK2,SLC24A2,P2RX5,KCNG2,SLC6A7,KCNH2,LRRC38,SLC12A8,MFSD10,SLCO1C1,KCNG4,SLC8A2,CALHM2,PKD1L3,ATP2C1,KCNA10,SLC22A12,ABCC8,SLC13A5,TSPOAP1,STIM2,ATP6V0A1,MARCKSL1,TRPC3,SLC25A17,SLC1A5,SLC9A3,SCN2B,SLC6A4,CATSPER2,ABCC9,SLC22A4,GRIN2D,SLC26A4,SLC4A9,TRPM1,SLC25A22,SLC6A1…
GO:MF	SH3 domain binding	GO:0017124	0.000689016	3.16177	125	3285	41	ARHGAP27,PTPN6,SYNJ2,DAB2IP,EVL,ELMO2,AFAP1L1,ESPN,MICAL1,ABI3,RAD9A,ARHGAP17,ABL1,SGIP1,RUFY1,ELMO1,CTTNBP2,FMN1,SH3BGRL2,FUT8,DNAJC6,EFS,HCLS1,DNM1,CBL,NOXA1,GJA1,WASF2,ERRFI1,CBLC,DPYSL3,DTX1,CYBA,SH3KBP1,USP8,KHDRBS1,ENAH,PRRT2,KHDRBS3,AFAP1L2,SHANK2
GO:MF	cell adhesion molecule binding	GO:0050839	0.000831802	3.07998	264	3285	71	FN1,RPSA,PTPN6,BSG,SYK,SPP1,EZR,ITGB2,LAMA5,FBN1,MADCAM1,IGSF21,OBSCN,ADAM8,CXCL12,DSG2,CDHR2,CIB2,IZUMO1,CDH5,TCAM1,CTNNA1,IGSF9,GFAP,LAMB3,FGFR1,NISCH,CDH26,ADAM24,FER,TSPAN8,FBLN1,NRXN1,CD151,PVR,CTNNAL1,IGF1,LGALS8,CNTN5,GSK3B,PRTG,COL16A1,CCDC141,NRXN2,S1PR3,MYOT,CXADR,ITGA3,PTPRB,ITGB7,NECTIN1,POSTN,FAP,DSCAML1,CDH24,LCP1,MMP24,ESAM,NFASC,PKP2,SEMA7A,CDH4,PKP3,PTPRH,ICAM4,ANGPTL3,CD177,ITGA…
GO:MF	protein-containing complex binding	GO:0044877	0.000985949	3.00615	1433	3285	287	CNGB1,GNAS,L3MBTL1,GSN,MLLT10,GRB10,FN1,RPSA,NPLOC4,TAPBP,MYH14,TELO2,PANX2,CSPG4,ADGRG1,MYO1A,SYK,SPP1,SMAD3,DYNLL2,TTC30B,TFPT,SRP19,USH1C,RBX1,SHROOM3,EZR,DAB2IP,ITGB2,CORO1C,NME2,TPM2,LAMA5,CD2BP2,FBN1,MADCAM1,NSF,MYO1C,DDR1,SORL1,MYO10,LDLRAP1,LRP8,CTBP2,B230118H07RIK,MYO7A,RXRA,CAPG,MIR124A-3,GMFG,SCIN,CDK5RAP3,TPM1,ADAM8,CXCL12,GIT2,ESPN,EPS8L2,SND1,MACF1,MAP1A,CORO1A,NR0B2,MYH6,TSG101,MIR…
GO:MF	metal ion transmembrane transporter activity	GO:0046873	0.00124659	2.90428	427	3285	103	SLC6A16,SCN5A,KCNJ16,TRPV3,TRF,KCNK4,SLC6A11,TMEM165,SLC30A6,KCNK12,SLC5A1,KCNK2,SLC24A2,KCNG2,SLC6A7,KCNH2,LRRC38,SLC12A8,KCNG4,SLC8A2,PKD1L3,ATP2C1,KCNA10,ABCC8,SLC13A5,TSPOAP1,STIM2,MARCKSL1,TRPC3,SLC9A3,SCN2B,SLC6A4,ABCC9,GRIN2D,SLC4A9,TRPM1,SLC6A12,KCNIP1,ATP2A3,KCNIP2,CACNB2,TMEM37,CPOX,KCNK7,ITPR1,SCNN1B,PKD1,KCNAB2,SLC28A3,ITPR2,SLC39A13,KCNN3,SCN10A,SLC6A14,CACNA1E,CACNB3,ASIC1,SLC1A1,KC…
GO:MF	anion binding	GO:0043168	0.00156614	2.80517	2894	3285	535	SMC1B,CNGB1,ARHGAP33OS,PFKL,GNAS,LPAR1,SMARCA2,FN1,AKR1B10,UBE2G2,BAIAP3,RAB20,AOX1,GOT1L1,MYH14,DGKQ,SYTL3,DAPP1,D1PAS1,PEMT,ADAMTSL5,GADL1,ADGRG1,MYO1A,SYK,CBS,CCL7,FIGNL2,RAPGEF3,XRCC3,STK32C,CERK,DNAH8,TTLL3,CD300A,MCM6,SUPV3L1,PAPOLB,XDH,CHD7,CLEC3B,P2RX7,AOX4,DAB2IP,RASL2-9,NME2,NLRX1,SYT8,HIPK3,FBN1,DNAH7C,ATP8B2,RAB3A,SPEG,HKDC1,NSF,MYO1C,CDC42BPG,ADH7,DDR1,MYO10,MARC2,LDLRAP1,FBP1,ARL15,…
GO:MF	transporter activity	GO:0005215	0.00169678	2.77038	1164	3285	238	CNGB1,SLC6A16,AQP6,PANX2,SCN5A,KCNJ16,SLC2A5,SLC7A8,TRPV3,TRF,CLDN4,KCNK4,SLC2A10,P2RX7,SLC17A4,SLC6A11,TMEM165,SLC30A6,GABRG2,CHRNE,ATP8B2,SLC25A43,KCNK12,SLC5A1,KCNK2,SLC24A2,P2RX5,KCNG2,SLC6A7,KCNH2,LRRC38,SLC12A8,MFSD10,SLC14A2,SLC14A1,SLCO1C1,KCNG4,SLC8A2,CALHM2,PKD1L3,ATP2C1,KCNA10,SLC22A12,OSBPL3,ABCC8,SLC13A5,TSPOAP1,STIM2,ATP6V0A1,MARCKSL1,SPNS2,TRPC3,SLC25A17,SLC1A5,SLC9A3,SCN2B,SLC6A4,…
GO:MF	guanyl-nucleotide exchange factor activity	GO:0005085	0.00178403	2.7486	221	3285	61	PREX2,RAPGEF3,ARHGEF17,TIAM2,PSD4,RGL3,ARFGEF1,DENND2D,PLEKHG4,RASGRP2,ARHGEF10,OBSCN,EPS8L2,ARHGEF5,NUCB2,DOCK10,TIAM1,CYTH3,EIF2B5,CCZ1,BCAR3,SOS2,ELMO1,EIF2B3,LEKR1,AKAP13,FARP1,ARHGEF3,ARHGEF1,RASGRF2,PREB,ARHGEF40,ABR,ITSN2,RALGDS,CYTH4,DENND2C,ARHGEF25,WDR41,HPS1,ARHGEF33,ARHGEF15,PSD3,CCDC88C,LAMTOR4,RIC1,ARHGEF2,ECT2L,PLEKHG1,ARHGEF26,DOCK9,SH2D3C,CYTH2,SERGEF,DOCK8,ARHGEF18,RALGPS1,ARHGE…
GO:MF	GTPase regulator activity	GO:0030695	0.00213576	2.67045	251	3285	67	NPRL3,ARHGAP27,RIN2,RGS20,TBC1D2B,PREX2,TIAM2,DAB2IP,GPSM3,NPRL2,TBC1D9,SEC23B,ARHGAP40,ARHGAP45,ARHGAP23,ARHGAP39,GIT2,GPSM1,ARHGAP22,ARHGAP25,SGSM3,RABGAP1L,ADPRHL1,CAVIN4,ARHGAP17,SGSM2,SIPA1,GMIP,TBC1D13,RGS10,EIF5,STARD13,ARHGEF1,DLC1,PREB,ARRB1,ABR,ARAP1,RIN1,ADAP1,ARHGAP26,RALGDS,GNB5,ARHGAP8,GOPC,RGS9,SIPA1L2,CHN2,SGSM1,ARHGEF15,ELMOD1,ARHGAP29,TBC1D9B,GIPC1,RABEP2,RGS3,SIPA1L1,1700003H04…
GO:MF	GTPase activator activity	GO:0005096	0.00462132	2.33523	232	3285	62	NPRL3,ARHGAP27,RIN2,RGS20,TBC1D2B,PREX2,TIAM2,DAB2IP,NPRL2,TBC1D9,SEC23B,ARHGAP40,ARHGAP45,ARHGAP23,ARHGAP39,GIT2,ARHGAP22,ARHGAP25,SGSM3,RABGAP1L,ADPRHL1,CAVIN4,ARHGAP17,SGSM2,SIPA1,GMIP,TBC1D13,RGS10,STARD13,ARHGEF1,DLC1,PREB,ARRB1,ABR,ARAP1,RIN1,ADAP1,ARHGAP26,GNB5,ARHGAP8,RGS9,SIPA1L2,CHN2,SGSM1,ARHGEF15,ELMOD1,ARHGAP29,TBC1D9B,GIPC1,RABEP2,RGS3,SIPA1L1,1700003H04RIK,RAP1GAP,ARHGAP24,CHN1,MTS…
GO:MF	carbohydrate derivative binding	GO:0097367	0.00599262	2.22238	2289	3285	428	SMC1B,CNGB1,ARHGAP33OS,PFKL,GNAS,LPAR1,SMARCA2,FN1,UBE2G2,RAB20,MYH14,DGKQ,D1PAS1,ADAMTSL5,ADGRG1,MYO1A,SYK,CCL7,FIGNL2,TRIL,RAPGEF3,XRCC3,STK32C,CERK,DNAH8,TTLL3,MCM6,SUPV3L1,PAPOLB,SULF1,CHD7,CLEC3B,OVGP1,P2RX7,RASL2-9,NME2,NLRX1,HIPK3,FBN1,DNAH7C,ATP8B2,RAB3A,SPEG,HKDC1,NSF,MYO1C,CDC42BPG,DDR1,MYO10,FBP1,ARL15,AK1,SBK3,CHIL1,P2RX5,RAB39,IP6K2,GRK2,DDX54,DMPK,SLFN9,MYO7A,MAP3K6,ZAP70,RHOH,RPL22…
GO:MF	active transmembrane transporter activity	GO:0022804	0.00633373	2.19834	344	3285	84	SLC6A16,SLC2A10,SLC17A4,SLC6A11,SLC5A1,SLC24A2,SLC6A7,SLC12A8,SLCO1C1,SLC8A2,ATP2C1,ABCC8,SLC13A5,ATP6V0A1,SLC1A5,SLC9A3,SLC6A4,ABCC9,SLC22A4,SLC26A4,SLC4A9,SLC25A22,SLC6A12,SLC15A5,SLC16A9,ATP2A3,ATP6V0A4,SLC35A1,CPOX,ABCB4,ABCA4,ABCG5,SLC28A3,SLC35C2,SLC25A1,SLC6A14,SLCO2B1,SLC1A1,SLC1A7,ATP1B3,SLC25A3,ABCA9,SLC4A3,ATP6V0A2,TCIRG1,SLC4A2,ANK,SLC37A4,SLC4A1,KCNJ8,ABCC6,SLC11A1,SLC5A2,SLC10A6,ATP…
GO:MF	nucleoside-triphosphatase regulator activity	GO:0060589	0.00874445	2.05827	291	3285	73	NPRL3,ARHGAP27,RIN2,RGS20,TBC1D2B,PREX2,TIAM2,DAB2IP,GPSM3,RAB3A,NPRL2,TBC1D9,SEC23B,ARHGAP40,ARHGAP45,ARHGAP23,ARHGAP39,SIL1,GIT2,BAG2,GPSM1,ARHGAP22,ARHGAP25,SGSM3,RABGAP1L,ADPRHL1,CAVIN4,ARHGAP17,HSPBP1,RAB6A,SGSM2,SIPA1,GMIP,TBC1D13,RGS10,EIF5,STARD13,ARHGEF1,DLC1,PREB,ARRB1,ABR,ARAP1,RIN1,ADAP1,ARHGAP26,RALGDS,ATP1B3,GNB5,ARHGAP8,GOPC,RGS9,SIPA1L2,CHN2,SGSM1,ARHGEF15,ELMOD1,ARHGAP29,TBC1D9B,…
GO:MF	cation transmembrane transporter activity	GO:0008324	0.0124517	1.90477	626	3285	136	CNGB1,SLC6A16,SCN5A,KCNJ16,SLC7A8,TRPV3,TRF,KCNK4,SLC2A10,P2RX7,SLC6A11,TMEM165,SLC30A6,CHRNE,KCNK12,SLC5A1,KCNK2,SLC24A2,P2RX5,KCNG2,SLC6A7,KCNH2,LRRC38,SLC12A8,KCNG4,SLC8A2,CALHM2,PKD1L3,ATP2C1,KCNA10,SLC22A12,ABCC8,SLC13A5,TSPOAP1,STIM2,ATP6V0A1,MARCKSL1,TRPC3,SLC25A17,SLC1A5,SLC9A3,SCN2B,SLC6A4,CATSPER2,ABCC9,SLC22A4,GRIN2D,SLC4A9,TRPM1,SLC6A12,SLC15A5,SLC44A1,KCNIP1,ATP2A3,KCNIP2,ATP6V0A4,CA…
GO:MF	enzyme activator activity	GO:0008047	0.0171996	1.76448	463	3285	105	GNAS,NPRL3,ARHGAP27,FN1,RIN2,DGKQ,RGS20,TBC1D2B,PREX2,TIAM2,DAB2IP,RAB3A,NPRL2,TBC1D9,SEC23B,ARHGAP40,ANGPT4,ARHGAP45,ARHGAP23,ARHGAP39,GIT2,CWF19L1,BMP2,ARHGAP22,ARHGAP25,SGSM3,RABGAP1L,ADPRHL1,PARK7,CAVIN4,PPARD,ARHGAP17,ALOX5AP,ATP2A3,RAB6A,SGSM2,SIPA1,GMIP,TBC1D13,PDGFB,RGS10,PSME1,CAV1,STARD13,ARHGEF1,NSMAF,DLC1,PREB,ARRB1,ABR,ARAP1,RIN1,PRKCD,CLPS,ADAP1,CD24A,ARHGAP26,FBLN1,ATP1B3,GNB5,ARHG…
GO:MF	actin filament binding	GO:0051015	0.0191551	1.71771	198	3285	53	GSN,MYH14,MYO1A,USH1C,SHROOM3,EZR,CORO1C,TPM2,MYO1C,MYO10,MYO7A,CAPG,SCIN,TPM1,ESPN,EPS8L2,MACF1,CORO1A,MYH6,SLC6A4,TNNI3,MYH7B,MYO5B,ABL1,TMOD1,IQGAP2,CACNB2,CTNNA1,ABLIM3,SYNE2,ABLIM1,FSCN2,AVIL,MYH2,CTNNAL1,NRAP,HCLS1,VILL,RCSD1,ERMN,ACTR3,LCP1,MYO5A,ADSSL1,NEBL,SIPA1L1,ADD2,FMNL2,TTN,MISP,MAP1S,EGFR,CTNNA3
GO:MF	channel activity	GO:0015267	0.0219785	1.658	455	3285	103	CNGB1,AQP6,PANX2,SCN5A,KCNJ16,TRPV3,CLDN4,KCNK4,P2RX7,GABRG2,CHRNE,KCNK12,KCNK2,SLC24A2,P2RX5,KCNG2,KCNH2,LRRC38,SLC14A1,KCNG4,CALHM2,PKD1L3,KCNA10,ABCC8,TSPOAP1,STIM2,MARCKSL1,TRPC3,SCN2B,CATSPER2,ABCC9,GRIN2D,TRPM1,TMC7,KCNIP1,TMC5,KCNIP2,TTYH1,CALHM6,CACNB2,TMEM37,TMEM150C,KCNK7,ITPR1,SCNN1B,CLCNKB,PKD1,KCNAB2,PANX3,ITPR2,KCNN3,SCN10A,CACNA1E,CACNB3,AQP2,ASIC1,GJB2,KCNIP3,ORAI1,GJC1,CACNA1B,KC…
GO:MF	passive transmembrane transporter activity	GO:0022803	0.0219785	1.658	455	3285	103	CNGB1,AQP6,PANX2,SCN5A,KCNJ16,TRPV3,CLDN4,KCNK4,P2RX7,GABRG2,CHRNE,KCNK12,KCNK2,SLC24A2,P2RX5,KCNG2,KCNH2,LRRC38,SLC14A1,KCNG4,CALHM2,PKD1L3,KCNA10,ABCC8,TSPOAP1,STIM2,MARCKSL1,TRPC3,SCN2B,CATSPER2,ABCC9,GRIN2D,TRPM1,TMC7,KCNIP1,TMC5,KCNIP2,TTYH1,CALHM6,CACNB2,TMEM37,TMEM150C,KCNK7,ITPR1,SCNN1B,CLCNKB,PKD1,KCNAB2,PANX3,ITPR2,KCNN3,SCN10A,CACNA1E,CACNB3,AQP2,ASIC1,GJB2,KCNIP3,ORAI1,GJC1,CACNA1B,KC…
GO:MF	protein homodimerization activity	GO:0042803	0.0255169	1.59317	657	3285	140	TXN1,AOX1,WWTR1,CBS,SMAD3,MID1,TCF3,SUPV3L1,XDH,AOX4,CSF1,DAB2IP,TPM2,NR4A3,HSPB8,TBX1,KCNH2,ALDH3A2,IGSF21,STAT1,S100A16,BNIP3,BCL2A1C,TPM1,RDH5,LRP4,XPNPEP1,CORO1A,SDS,NR0B2,TSG101,FGFR2,RASIP1,CDA,FOXP2,PARK7,SEPT5,CIB2,GPD1L,IZUMO1,PML,CARD9,HPGDS,MAP3K5,PDGFC,SCLY,KIT,LRRFIP1,CPOX,PTH1R,STK25,IL17D,SFPQ,DAPK3,IRF3,NPR3,BCL2L10,FGFR1,BNIP3L,PDGFB,ACPP,TWIST1,SLC39A13,MFF,PIRB,SLK,PECAM1,EXT2,…
GO:MF	kinase binding	GO:0019900	0.0262562	1.58077	807	3285	167	PFKL,NBEA,PDE8A,DGKQ,TELO2,PTPN6,CSPG4,SCN5A,SYK,SMAD3,LIPE,TFPT,SPRED2,TCF3,EZR,PAX6,DAB2IP,MARVELD3,ELMO2,KIDINS220,NSF,NR4A3,TRAF6,CTBP2,ANGPT4,AXIN2,PIK3R2,CDK5RAP3,RND1,MICAL1,LRP4,TNS2,MYH6,STXBP1,MIDN,TIAM1,RHOBTB3,TNNI3,RAD9A,TTC28,LAX1,PARK7,FGR,CDH5,PTPN14,STX1A,PPP2CA,CLTC,STK39,MAP3K5,MAPRE2,ABL1,CACNB2,BCAR3,WWC1,MAP4K2,NEK6,NIN,GFAP,ATF5,SPAG9,SMAD1,PKD1,AKAP13,FNTA,UNC5C,NISCH,CCNJ…
GO:MF	syntaxin binding	GO:0019905	0.0330761	1.48049	77	3285	26	BAIAP3,SYT8,NSF,SNAP47,STXBP1,SLC6A4,ABCC9,SEPT5,ABL1,CAV1,GOPC,SYT6,UNC13A,TMED10,STX6,CACNA1A,STXBP2,UNC13C,ABCA1,MYO5A,STXBP4,VAMP1,CPLX3,PRRT2,NAPB,NAPG
GO:MF	inorganic cation transmembrane transporter activity	GO:0022890	0.0366976	1.43536	585	3285	126	CNGB1,SLC6A16,SCN5A,KCNJ16,TRPV3,TRF,KCNK4,SLC2A10,P2RX7,SLC6A11,TMEM165,SLC30A6,CHRNE,KCNK12,SLC5A1,KCNK2,SLC24A2,P2RX5,KCNG2,SLC6A7,KCNH2,LRRC38,SLC12A8,KCNG4,SLC8A2,CALHM2,PKD1L3,ATP2C1,KCNA10,ABCC8,SLC13A5,TSPOAP1,STIM2,ATP6V0A1,MARCKSL1,TRPC3,SLC9A3,SCN2B,SLC6A4,CATSPER2,ABCC9,GRIN2D,SLC4A9,TRPM1,SLC6A12,SLC15A5,KCNIP1,ATP2A3,KCNIP2,ATP6V0A4,CALHM6,CACNB2,TMEM37,CPOX,KCNK7,ITPR1,SCNN1B,PKD1,…
GO:MF	small molecule binding	GO:0036094	0.0382119	1.4178	2651	3285	481	SMC1B,CNGB1,ARHGAP33OS,GYS2,PFKL,GNAS,SMARCA2,AKR1B10,UBE2G2,RAB20,AOX1,GOT1L1,MYH14,DGKQ,D1PAS1,BSG,GADL1,MYO1A,SYK,CBS,FIGNL2,RAPGEF3,SLC2A5,XRCC3,STK32C,CERK,DNAH8,MAB21L1,TTLL3,MCM6,SUPV3L1,PAPOLB,XDH,CHD7,P2RX7,AOX4,RASL2-9,NME2,NLRX1,HIPK3,DNAH7C,ATP8B2,RAB3A,SPEG,HKDC1,NSF,MYO1C,CDC42BPG,TSPO,PROM2,ADH7,DDR1,MYO10,MARC2,FBP1,ARL15,AK1,SBK3,RBP2,P2RX5,RAB39,IP6K2,GRK2,CTBP2,DDX54,DMPK,SLFN9…
GO:MF	lipid binding	GO:0008289	0.0430088	1.36644	764	3285	158	LPAR1,AKR1B10,BAIAP3,RORC,SYTL3,DAPP1,PAQR6,PEMT,TLR6,TRIL,CD300A,PSD4,TLR1,P2RX7,DAB2IP,NME2,SYT8,APOLD1,MYO1C,TSPO,PROM2,ADH7,MYO10,LDLRAP1,RBP2,ANXA4,SYT16,PLEKHA5,ALOX15,RXRA,PAQR7,SNX21,OBSCN,OSBPL3,MVB12B,BDH1,SEC14L4,PIK3C2G,ARHGEF5,PLEK2,ESRRG,SPHK1,CYP11A1,CPNE5,CYTH3,EPN3,SEPT5,NRGN,ID3,SULT2B1,PPARD,BPI,FNBP1,ALOX5AP,IQGAP2,BPIFA1,FFAR2,CYP2W1,SGIP1,RUFY1,ITPR1,TICAM2,TEX2,SCAP,BAIAP2L…
GO:BP	multicellular organism development	GO:0007275	2.24e-26	25.6504	5325	3293	1089	CNGB1,TCEA1,WNT5B,CAPN3,LHCGR,CDKN1C,IL1F8,ADAMTSL2,KEAP1,GNAS,OXTR,CASP14,HOOK3,L3MBTL1,SYNA,NPRL3,DES,NR2F6,GSN,MXRA8,ITFG2,LPAR1,MIR34A,RNF10,ANKRD1,TDRD1,FN1,RIN2,MMP15,KIF1BP,GJB3,MYH14,RORC,GPR18,SPESP1,PLAGL1,TENM3,D1PAS1,VAX1,PTPN6,PLXNB1,TOB2,AQP6,SPRR2D,CLDN5,PEMT,WWTR1,BSG,RXRG,AIRE,CSPG4,ADGRG1,SCN5A,NFATC4,SYK,CBS,NFIX,CCK,SPP1,BSN,SMAD3,PRRXL1,PREX2,SALL4,RAPGEF3,SPRED2,EYA4,TCF3,CE…
GO:BP	anatomical structure development	GO:0048856	3.93e-26	25.4057	5902	3293	1185	CNGB1,PRSS44,TCEA1,WNT5B,CAPN3,LHCGR,CDKN1C,IL1F8,ADAMTSL2,KEAP1,GNAS,OXTR,CASP14,HOOK3,L3MBTL1,SYNA,NPRL3,DES,NR2F6,GSN,MXRA8,ITFG2,LPAR1,MIR34A,SMARCA2,RNF10,ANKRD1,TDRD1,FN1,RPSA,RIN2,MCMDC2,MMP15,KIF1BP,GJB3,MYH14,RORC,GPR18,SPESP1,PLAGL1,TENM3,D1PAS1,VAX1,PLPP7,PTPN6,PLXNB1,TOB2,AQP6,SPRR2D,CLDN5,PEMT,WWTR1,BSG,RXRG,AIRE,CSPG4,ADGRG1,SCN5A,NFATC4,SYK,CBS,NFIX,CCK,SPP1,CCL7,BSN,SMAD3,PRRXL1,P…
GO:BP	regulation of signaling	GO:0023051	1.7e-24	23.7696	3374	3293	741	WNT5B,CAPN3,LHCGR,PFKL,IL1F8,ADAMTSL2,GNAS,OXTR,AKAP12,C1QTNF12,NPRL3,GSN,ITFG2,LPAR1,MIR34A,GRB10,ANKRD1,FN1,BAIAP3,TRIM44,NPLOC4,PDE8A,BST1,DGKQ,GPR18,LY6I,COPS5,RGS20,TELO2,PTPN6,PLXNB1,WWTR1,PANX2,TLR6,CSPG4,ADGRG1,NFATC4,SYK,CBS,SPP1,CCL7,SMAD3,PTBP1,CMKLR1,LY86,SPRED2,EYA4,MID1,TCF3,PIWIL4,MLLT3,TRF,CD300A,MIR126A,SULF1,XDH,CHD7,PSD4,LSM14A,MEF2C,TLR1,DDIT4L,RCN3,P2RX7,EZR,ZBP1,CSF1,PAX6,DA…
GO:BP	regulation of cell communication	GO:0010646	3.41e-24	23.4674	3359	3293	737	WNT5B,CAPN3,LHCGR,PFKL,IL1F8,ADAMTSL2,GNAS,OXTR,AKAP12,C1QTNF12,NPRL3,GSN,ITFG2,LPAR1,MIR34A,GRB10,ANKRD1,FN1,BAIAP3,TRIM44,NPLOC4,PDE8A,BST1,DGKQ,GPR18,LY6I,COPS5,RGS20,TELO2,PTPN6,PLXNB1,WWTR1,PANX2,TLR6,CSPG4,ADGRG1,NFATC4,SYK,CBS,SPP1,CCL7,SMAD3,PTBP1,CMKLR1,LY86,SPRED2,EYA4,MID1,TCF3,PIWIL4,MLLT3,TRF,CD300A,MIR126A,SULF1,XDH,CHD7,PSD4,LSM14A,MEF2C,TLR1,DDIT4L,RCN3,P2RX7,EZR,ZBP1,CSF1,PAX6,DA…
GO:BP	system development	GO:0048731	1.67e-23	22.776	4768	3293	980	CNGB1,TCEA1,WNT5B,LHCGR,CDKN1C,IL1F8,ADAMTSL2,GNAS,OXTR,CASP14,HOOK3,L3MBTL1,SYNA,NPRL3,DES,NR2F6,GSN,MXRA8,ITFG2,LPAR1,MIR34A,RNF10,ANKRD1,FN1,RIN2,KIF1BP,GJB3,MYH14,RORC,GPR18,PLAGL1,TENM3,VAX1,PTPN6,PLXNB1,TOB2,AQP6,SPRR2D,CLDN5,WWTR1,BSG,RXRG,AIRE,CSPG4,ADGRG1,SCN5A,NFATC4,SYK,CBS,NFIX,CCK,SPP1,BSN,SMAD3,PRRXL1,PREX2,SALL4,RAPGEF3,EYA4,TCF3,CELSR3,ADAM22,TFCP2L1,SCX,MLLT3,MAB21L1,TRF,ADGRF5,M…
GO:BP	regulation of biological quality	GO:0065008	1.68e-21	20.7754	3876	3293	816	CNGB1,TCEA1,CAPN3,LHCGR,PFKL,TAC2,KEAP1,GNAS,OXTR,AKAP12,C1QTNF12,GSN,LPAR1,MIR34A,GRB10,TXN1,FN1,AKR1B10,BAIAP3,TRIM44,RAB20,TAPBP,AKR1B8,MYH14,DGKQ,GPR18,TELO2,C530008M17RIK,PTPN6,PLXNB1,ZSCAN4C,CLDN5,PEMT,WWTR1,SCN5A,NFATC4,SYK,CBS,CCK,SPP1,MEST,CCL7,SMAD3,RAPGEF3,TFF3,CMKLR1,SLC2A5,XRCC3,TCF3,ADAM22,CYP27A1,PIWIL4,GATM,SCX,TRF,ADGRF5,MIR126A,XDH,CLDN4,CHD7,RASSF1,USH1C,FXYD1,KCNK4,MEF2C,RCN3,…
GO:BP	developmental process	GO:0032502	3.6e-21	20.444	6446	3293	1249	CNGB1,PRSS44,TCEA1,WNT5B,CAPN3,LHCGR,CDKN1C,IL1F8,ADAMTSL2,KEAP1,GNAS,OXTR,CASP14,HOOK3,L3MBTL1,SYNA,NPRL3,DES,NR2F6,GSN,MXRA8,ITFG2,LPAR1,MIR34A,SMARCA2,RNF10,ANKRD1,TDRD1,FN1,RPSA,BAIAP3,RIN2,MCMDC2,MMP15,KIF1BP,GJB3,MYH14,RORC,GPR18,SPESP1,PLAGL1,TENM3,D1PAS1,VAX1,PLPP7,PTPN6,PLXNB1,TOB2,ZSCAN4C,AQP6,SPRR2D,CLDN5,PEMT,WWTR1,BSG,RXRG,AIRE,CSPG4,ADGRG1,SCN5A,NFATC4,SYK,CBS,NFIX,CCK,SPP1,CCL7,BSN…
GO:BP	anatomical structure morphogenesis	GO:0009653	1.28e-20	19.8931	2691	3293	601	WNT5B,CAPN3,CDKN1C,GNAS,SYNA,NPRL3,LPAR1,MIR34A,ANKRD1,FN1,RIN2,MMP15,MYH14,TENM3,VAX1,PTPN6,PLXNB1,AQP6,CLDN5,WWTR1,BSG,AIRE,CSPG4,ADGRG1,NFATC4,SYK,CBS,NFIX,CCK,CCL7,SMAD3,PRRXL1,PREX2,SALL4,RAPGEF3,EYA4,TCF3,CELSR3,TFCP2L1,SCX,MLLT3,ADGRF5,MIR126A,SUPV3L1,SULF1,XDH,CLDN4,TIAM2,CHD7,GPLD1,MIR23A,MEF2C,P2RX7,SHROOM3,EZR,RFLNB,CSF1,PAX6,DAB2IP,ITGB2,CORO1C,SOX10,COL20A1,EVL,WNT6,TANC1,HPN,LAMA5,F…
GO:BP	localization	GO:0051179	1.62e-20	19.7911	6159	3293	1198	CNGB1,WNT5B,CAPN3,LHCGR,PFKL,SLC6A16,TAC2,KEAP1,GNAS,OXTR,HOOK3,AKAP12,C1QTNF12,GSN,ARHGAP27,LPAR1,MIR34A,GRB10,ANKRD1,TXN1,PRSS30,FN1,NBEA,UBE2G2,BAIAP3,RAB20,NPLOC4,RIN2,BST1,PLVAP,KIF1BP,DGKQ,EXOC7,GPR18,SYTL3,COPS5,VAX1,PTPN6,PLXNB1,AQP6,ENDOU,CLDN5,PANX2,BSG,TLR6,AIRE,CSPG4,ADGRG1,SCN5A,MYO1A,SYK,CCK,SPP1,MEST,CCL7,KCNJ16,BSN,SMAD3,PRRXL1,TBC1D2B,TTC30B,RAPGEF3,CMKLR1,SLC2A5,SLC7A8,MID1,CELS…
GO:BP	regulation of signal transduction	GO:0009966	6.7e-20	19.1742	2841	3293	625	WNT5B,CAPN3,LHCGR,IL1F8,ADAMTSL2,GNAS,AKAP12,C1QTNF12,NPRL3,GSN,ITFG2,LPAR1,MIR34A,GRB10,ANKRD1,FN1,TRIM44,NPLOC4,PDE8A,BST1,DGKQ,GPR18,LY6I,COPS5,RGS20,TELO2,PTPN6,PLXNB1,WWTR1,TLR6,CSPG4,ADGRG1,NFATC4,SYK,CBS,CCL7,SMAD3,PTBP1,CMKLR1,LY86,SPRED2,EYA4,MID1,TCF3,MLLT3,TRF,CD300A,MIR126A,SULF1,XDH,PSD4,LSM14A,MEF2C,TLR1,DDIT4L,RCN3,P2RX7,EZR,ZBP1,CSF1,DAB2IP,PHB,MARVELD3,SOX10,NLRX1,SPAAR,AAED1,HIP…
GO:BP	regulation of localization	GO:0032879	2.89e-19	18.5394	2907	3293	634	WNT5B,CAPN3,LHCGR,PFKL,TAC2,GNAS,OXTR,AKAP12,C1QTNF12,GSN,LPAR1,MIR34A,GRB10,ANKRD1,TXN1,FN1,UBE2G2,BAIAP3,RAB20,RIN2,BST1,PLVAP,DGKQ,GPR18,PTPN6,PLXNB1,CLDN5,PANX2,TLR6,AIRE,ADGRG1,SCN5A,MYO1A,SYK,CCK,SPP1,MEST,CCL7,KCNJ16,BSN,SMAD3,RAPGEF3,CMKLR1,CELSR3,PIWIL4,TRPV3,TRF,CD300A,MIR126A,SULF1,CLDN4,CHD7,FXYD1,KCNK4,GPLD1,MEF2C,TLR1,P2RX7,SPX,EZR,CSF1,PAX6,DAB2IP,MARVELD3,PLCH2,CORO1C,EDNRB,SYT8,E…
GO:BP	negative regulation of biological process	GO:0048519	3.67e-19	18.4354	5501	3293	1081	PEG3,ARHGAP33OS,WNT5B,CAPN3,LHCGR,CDKN1C,PFKL,ADAMTSL2,KEAP1,GNAS,OXTR,HOOK3,C1QTNF12,L3MBTL1,CD59B,NPRL3,NR2F6,GSN,ITFG2,LPAR1,MIR34A,GRB10,SMARCA2,RNF10,ANKRD1,TDRD1,TXN1,FN1,UBE2G2,TRIM44,NPLOC4,PDE8A,DGKQ,RORC,GPR18,COPS5,RGS20,VAX1,C530008M17RIK,PLPP7,PTPN6,PLXNB1,TOB2,ZSCAN4C,GM5136,CLDN5,PEMT,WWTR1,TLR6,CSPG4,ADGRG1,NFATC4,CBS,TMEM132D,NFIX,CCK,SPP1,SMAD3,SALL4,PTBP1,RAPGEF3,CMKLR1,SPRED2,…
GO:BP	regulation of multicellular organismal process	GO:0051239	1.35e-18	17.8691	3256	3293	693	CAPN3,CDKN1C,IL1F8,KEAP1,GNAS,OXTR,HOOK3,AKAP12,L3MBTL1,LPAR1,MIR34A,GRB10,RNF10,ANKRD1,FN1,NPLOC4,RIN2,RORC,GPR18,VAX1,PTPN6,PLXNB1,TOB2,CLDN5,PEMT,WWTR1,PANX2,BSG,RXRG,TLR6,CSPG4,ADGRG1,SCN5A,NFATC4,SYK,CCK,SPP1,SMAD3,TRIL,RAPGEF3,CMKLR1,TCF3,CELSR3,TRPV3,GATM,SCX,MLLT3,TRF,MIR126A,SULF1,XDH,TIAM2,CHD7,MEPE,FXYD1,LSM14A,GPLD1,MIR23A,MEF2C,TLR1,P2RX7,SPX,EZR,RFLNB,CSF1,PAX6,DAB2IP,ITGB2,MARVELD3…
GO:BP	regulation of response to stimulus	GO:0048583	1.81e-17	16.7425	3901	3293	800	WNT5B,CAPN3,LHCGR,IL1F8,ADAMTSL2,GNAS,AKAP12,C1QTNF12,CD59B,NPRL3,GSN,ITFG2,LPAR1,MIR34A,GRB10,ANKRD1,TXN1,FN1,UBE2G2,BAIAP3,TRIM44,NPLOC4,PDE8A,BST1,DGKQ,GPR18,LY6I,COPS5,RGS20,TELO2,PTPN6,PLXNB1,GM5136,WWTR1,TLR6,CSPG4,ADGRG1,SCN5A,NFATC4,SYK,CBS,CCK,CCL7,SMAD3,FIGNL2,TRIL,PTBP1,CMKLR1,LY86,SPRED2,EYA4,MID1,TCF3,PIWIL4,MLLT3,TRF,CD300A,MIR126A,FNDC4,SULF1,XDH,CLDN4,PSD4,LSM14A,GPLD1,MEF2C,EID3,…
GO:BP	negative regulation of cellular process	GO:0048523	4.67e-17	16.3307	5006	3293	986	PEG3,ARHGAP33OS,WNT5B,CAPN3,LHCGR,CDKN1C,PFKL,ADAMTSL2,HOOK3,C1QTNF12,L3MBTL1,CD59B,NPRL3,NR2F6,GSN,ITFG2,LPAR1,MIR34A,GRB10,SMARCA2,RNF10,ANKRD1,TXN1,FN1,UBE2G2,TRIM44,NPLOC4,PDE8A,DGKQ,RORC,GPR18,COPS5,RGS20,VAX1,C530008M17RIK,PLPP7,PTPN6,PLXNB1,TOB2,ZSCAN4C,GM5136,CLDN5,PEMT,WWTR1,TLR6,CSPG4,ADGRG1,NFATC4,CBS,TMEM132D,NFIX,SPP1,SMAD3,SALL4,PTBP1,RAPGEF3,SPRED2,EYA4,XRCC3,MID1,TCF3,ASTL,PIWIL4,…
GO:BP	intracellular signal transduction	GO:0035556	1.05e-16	15.977	2517	3293	552	CAPN3,LHCGR,IL1F8,GNAS,OXTR,AKAP12,C1QTNF12,NPRL3,ASB14,GSN,ITFG2,LPAR1,MIR34A,GRB10,ANKRD1,FN1,TRIM44,RAB20,NPLOC4,PDE8A,BST1,PLVAP,DGKQ,GPR18,COPS5,TELO2,PTPN6,PLXNB1,GM5136,WWTR1,TLR6,CSPG4,ADGRG1,NFATC4,SYK,CBS,CCL7,PREX2,PTBP1,RAPGEF3,CMKLR1,SPRED2,MID1,STK32C,TRF,CD300A,MIR126A,XDH,TIAM2,RASSF1,PSD4,LSM14A,MEF2C,TLR1,RCN3,P2RX7,RGL3,EZR,CSF1,DAB2IP,PHB,MARVELD3,PLCH2,NME2,NLRX1,ADGRG5,EDNRB…
GO:BP	animal organ development	GO:0048513	5.4e-16	15.268	3525	3293	727	TCEA1,WNT5B,LHCGR,CDKN1C,IL1F8,ADAMTSL2,GNAS,OXTR,CASP14,HOOK3,L3MBTL1,SYNA,NPRL3,DES,ITFG2,LPAR1,ANKRD1,FN1,GJB3,MYH14,RORC,GPR18,PLAGL1,TENM3,VAX1,PTPN6,PLXNB1,TOB2,AQP6,SPRR2D,WWTR1,BSG,AIRE,ADGRG1,SCN5A,NFATC4,SYK,CBS,NFIX,SPP1,SMAD3,PRRXL1,SALL4,EYA4,TCF3,CELSR3,TFCP2L1,SCX,MLLT3,MAB21L1,TRF,ADGRF5,SULF1,XDH,CLDN4,CHD7,CLEC3B,MEPE,SYNJ2,MIR23A,MEF2C,RCN3,P2RX7,RFLNB,RBM20,CSF1,SLC6A11,PAX6,D…
GO:BP	locomotion	GO:0040011	1.79e-15	14.746	1784	3293	412	WNT5B,TAC2,AKAP12,LPAR1,MIR34A,GRB10,FN1,RIN2,BST1,PLVAP,GPR18,VAX1,PLXNB1,CLDN5,BSG,AIRE,CSPG4,ADGRG1,SYK,CCK,SPP1,CCL7,SMAD3,PRRXL1,RAPGEF3,CMKLR1,CELSR3,RSPH6A,TRF,CD300A,MIR126A,SULF1,CLDN4,GPLD1,MEF2C,CSF1,PAX6,DAB2IP,ITGB2,MARVELD3,CORO1C,SOX10,EDNRB,EVL,GPSM3,LAMA5,PATZ1,ELMO2,MADCAM1,NR4A3,MYO1C,TSPO,SH3RF2,DDR1,SORL1,TDGF1,MYO10,LRP8,ANGPT4,WNT7B,PTP4A3,B4GALT1,RHBDF1,PIK3R2,RND1,CCR4,TP…
GO:BP	movement of cell or subcellular component	GO:0006928	1.09e-14	13.9641	2029	3293	454	WNT5B,TAC2,AKAP12,LPAR1,MIR34A,GRB10,FN1,RIN2,BST1,PLVAP,MYH14,GPR18,VAX1,PLXNB1,CLDN5,BSG,AIRE,CSPG4,ADGRG1,SCN5A,MYO1A,SYK,CCK,SPP1,CCL7,BSN,SMAD3,PRRXL1,TTC30B,RAPGEF3,CMKLR1,CELSR3,RSPH6A,DNAH8,TRF,CD300A,MIR126A,SULF1,CLDN4,FXYD1,GPLD1,MEF2C,CSF1,PAX6,DAB2IP,ITGB2,MARVELD3,CORO1C,SOX10,EDNRB,EVL,GPSM3,DNAIC2,LAMA5,PATZ1,ELMO2,DNAH7C,MADCAM1,NR4A3,MYO1C,TSPO,SH3RF2,DDR1,SORL1,TDGF1,MYO10,LRP8…
GO:BP	cellular response to chemical stimulus	GO:0070887	3.18e-14	13.4976	3092	3293	642	CAPN3,LHCGR,SCD4,IL1F8,ADAMTSL2,KEAP1,GNAS,OXTR,AKAP12,C1QTNF12,NR2F6,GSN,LPAR1,MIR34A,GRB10,ANKRD1,TXN1,FAM83G,FN1,UBE2G2,BAIAP3,TRIM44,RAB20,PDE8A,BST1,PLVAP,AS3MT,GJB3,AKR1B8,RORC,GPR18,LY6I,COPS5,FGF22,PTPN6,CLDN5,RXRG,TLR6,SCN5A,NFATC4,SYK,CBS,SPP1,CCL7,SMAD3,RAPGEF3,CMKLR1,LY86,SLC2A5,PIWIL4,SCX,TRF,SULF1,XDH,CLEC3B,MSRA,KCNK4,LSM14A,GPLD1,MEF2C,P2RX7,EZR,ZBP1,CSF1,PAX6,DAB2IP,PHB,LTBP4,NME…
GO:BP	circulatory system development	GO:0072359	3.78e-14	13.422	1156	3293	287	OXTR,NPRL3,MIR34A,ANKRD1,FN1,RIN2,CLDN5,CSPG4,ADGRG1,SCN5A,NFATC4,SYK,SMAD3,SALL4,RAPGEF3,SCX,ADGRF5,MIR126A,SULF1,XDH,CHD7,GPLD1,MIR23A,MEF2C,RBM20,PAX6,DAB2IP,ITGB2,FBN1,SPEG,APOLD1,CC2D2A,LTBP1,TDGF1,KCNK2,TBX1,ANGPTL4,CHIL1,GRK2,ANGPT4,WNT7B,BBS7,HOPX,B4GALT1,RXRA,AXIN2,STAT1,PIK3R2,CDKL1,TPM1,ADAM8,CXCL12,ABCC8,DSG2,TNFAIP2,FGF8,TBX3,MIR1A-1,ASB4,LMNA,TMEM100,TEK,EPHB3,SPHK1,BMP2,FLT1,MYH6,A…
GO:BP	regulation of intracellular signal transduction	GO:1902531	4.38e-14	13.3582	1580	3293	368	CAPN3,LHCGR,IL1F8,GNAS,AKAP12,C1QTNF12,NPRL3,ITFG2,LPAR1,MIR34A,ANKRD1,FN1,TRIM44,NPLOC4,PDE8A,BST1,DGKQ,GPR18,COPS5,TELO2,PTPN6,PLXNB1,TLR6,CSPG4,ADGRG1,SYK,CBS,CCL7,PTBP1,CMKLR1,SPRED2,MID1,TRF,CD300A,MIR126A,XDH,PSD4,MEF2C,TLR1,RCN3,P2RX7,EZR,CSF1,DAB2IP,PHB,MARVELD3,NLRX1,SPAAR,AAED1,HIPK3,ARFGEF1,CHP2,TIFA,GHRH,SH3RF2,NPRL2,BCL2L12,SORL1,TDGF1,FBP1,ARHGEF10,CHIL1,TRAF6,GRK2,ARHGAP40,WNT7B,RN…
GO:BP	tissue development	GO:0009888	5.36e-14	13.2705	1937	3293	434	WNT5B,CAPN3,CDKN1C,ADAMTSL2,KEAP1,GNAS,CASP14,NPRL3,GSN,ANKRD1,FN1,RPSA,MMP15,MYH14,RORC,PLAGL1,VAX1,SPRR2D,CLDN5,WWTR1,BSG,AIRE,NFATC4,CBS,SPP1,SMAD3,SALL4,RAPGEF3,TCF3,CELSR3,TFCP2L1,SCX,MLLT3,SULF1,XDH,CHD7,CLEC3B,MEPE,MIR23A,MEF2C,RCN3,P2RX7,SHROOM3,EZR,RFLNB,CSF1,PAX6,DAB2IP,UPK2,CORO1C,NME2,SOX10,COL20A1,EDNRB,SPAAR,WNT6,HPN,LAMA5,SGCA,SPEG,MSGN1,APOLD1,MADCAM1,CC2D2A,NR4A3,TRIM28,ANKRD33,M…
GO:BP	positive regulation of biological process	GO:0048518	6.25e-14	13.2042	6258	3293	1174	PEG3,TCEA1,WNT5B,CAPN3,LHCGR,IL1F8,TAC2,GNAS,OXTR,CASP14,AKAP12,C1QTNF12,CD59B,GSN,MLLT10,LPAR1,MIR34A,GRB10,SMARCA2,RNF10,ANKRD1,TXN1,FN1,BAIAP3,TRIM44,NPLOC4,RIN2,PDE8A,BST1,PLVAP,DGKQ,RORC,GPR18,PLAGL1,COPS5,TELO2,C530008M17RIK,TAS1R2,PTPN6,PLXNB1,TOB2,GM5136,CLDN5,PEMT,WWTR1,PANX2,BSG,RXRG,TLR6,AIRE,CSPG4,ADGRG1,SCN5A,NFATC4,SYK,NFIX,CCK,SPP1,CCL7,SMAD3,SALL4,TFPT,PTBP1,RAPGEF3,TSC22D1,CMKLR1…
GO:BP	localization of cell	GO:0051674	6.69e-14	13.1744	1600	3293	371	WNT5B,TAC2,AKAP12,LPAR1,MIR34A,GRB10,FN1,RIN2,BST1,PLVAP,GPR18,VAX1,PLXNB1,CLDN5,AIRE,CSPG4,ADGRG1,SYK,CCK,SPP1,CCL7,SMAD3,PRRXL1,RAPGEF3,CMKLR1,CELSR3,RSPH6A,TRF,CD300A,MIR126A,SULF1,CLDN4,GPLD1,MEF2C,CSF1,PAX6,DAB2IP,ITGB2,MARVELD3,CORO1C,SOX10,EDNRB,EVL,GPSM3,LAMA5,PATZ1,ELMO2,MADCAM1,NR4A3,MYO1C,TSPO,SH3RF2,DDR1,SORL1,TDGF1,MYO10,LRP8,ANGPT4,PTP4A3,B4GALT1,RHBDF1,PIK3R2,RND1,CCR4,TPM1,ADAM8,C…
GO:BP	cell motility	GO:0048870	6.69e-14	13.1744	1600	3293	371	WNT5B,TAC2,AKAP12,LPAR1,MIR34A,GRB10,FN1,RIN2,BST1,PLVAP,GPR18,VAX1,PLXNB1,CLDN5,AIRE,CSPG4,ADGRG1,SYK,CCK,SPP1,CCL7,SMAD3,PRRXL1,RAPGEF3,CMKLR1,CELSR3,RSPH6A,TRF,CD300A,MIR126A,SULF1,CLDN4,GPLD1,MEF2C,CSF1,PAX6,DAB2IP,ITGB2,MARVELD3,CORO1C,SOX10,EDNRB,EVL,GPSM3,LAMA5,PATZ1,ELMO2,MADCAM1,NR4A3,MYO1C,TSPO,SH3RF2,DDR1,SORL1,TDGF1,MYO10,LRP8,ANGPT4,PTP4A3,B4GALT1,RHBDF1,PIK3R2,RND1,CCR4,TPM1,ADAM8,C…
GO:BP	cell migration	GO:0016477	6.93e-14	13.1596	1452	3293	343	WNT5B,AKAP12,LPAR1,MIR34A,GRB10,FN1,RIN2,BST1,PLVAP,GPR18,VAX1,PLXNB1,CLDN5,AIRE,CSPG4,ADGRG1,SYK,CCK,SPP1,CCL7,SMAD3,PRRXL1,RAPGEF3,CMKLR1,CELSR3,CD300A,MIR126A,SULF1,CLDN4,GPLD1,MEF2C,CSF1,PAX6,DAB2IP,ITGB2,MARVELD3,CORO1C,SOX10,EDNRB,EVL,GPSM3,LAMA5,PATZ1,ELMO2,MADCAM1,NR4A3,MYO1C,TSPO,SH3RF2,DDR1,SORL1,TDGF1,LRP8,ANGPT4,PTP4A3,B4GALT1,RHBDF1,PIK3R2,RND1,CCR4,TPM1,ADAM8,CXCL12,ABI3,TNFRSF18,AB…
GO:BP	positive regulation of cellular process	GO:0048522	3.04e-13	12.517	5780	3293	1091	PEG3,TCEA1,WNT5B,CAPN3,LHCGR,IL1F8,TAC2,GNAS,OXTR,CASP14,AKAP12,C1QTNF12,CD59B,GSN,MLLT10,LPAR1,MIR34A,GRB10,SMARCA2,RNF10,ANKRD1,TXN1,FN1,BAIAP3,TRIM44,RIN2,PDE8A,BST1,PLVAP,DGKQ,RORC,GPR18,PLAGL1,COPS5,TELO2,C530008M17RIK,TAS1R2,PTPN6,PLXNB1,GM5136,CLDN5,PEMT,WWTR1,PANX2,RXRG,TLR6,AIRE,CSPG4,ADGRG1,SCN5A,NFATC4,SYK,NFIX,CCK,SPP1,CCL7,SMAD3,SALL4,TFPT,PTBP1,RAPGEF3,TSC22D1,CMKLR1,LY86,SPRED2,EYA…
GO:BP	regulation of molecular function	GO:0065009	1.61e-12	11.7941	2939	3293	606	TCEA1,CAPN3,LHCGR,CDKN1C,KEAP1,GNAS,CASP14,NPRL3,GSN,ARHGAP27,LPAR1,MIR34A,TXN1,FN1,RIN2,DGKQ,LY6I,COPS5,RGS20,TELO2,PTPN6,PLXNB1,CLDN5,WWTR1,TLR6,CSPG4,NFATC4,SYK,CBS,TMEM132D,CCK,CCL7,BSN,SMAD3,DYNLL2,TBC1D2B,4931440F15RIK,PREX2,RAPGEF3,CMKLR1,SPRED2,TCF3,PPRC1,PPP6R1,TRF,CD300A,RARRES1,XDH,CLDN4,TIAM2,FXYD1,MEF2C,TLR1,RCN3,P2RX7,NSD1,RGL3,CSF1,PAX6,DAB2IP,ITGB2,CORO1C,PHACTR3,GPSM3,TPM2,HPN,MP…
GO:BP	regulation of cell migration	GO:0030334	1.73e-12	11.7627	917	3293	234	WNT5B,AKAP12,LPAR1,MIR34A,FN1,RIN2,BST1,PLVAP,GPR18,PLXNB1,CLDN5,AIRE,ADGRG1,CCL7,SMAD3,RAPGEF3,CMKLR1,CD300A,MIR126A,SULF1,CLDN4,GPLD1,MEF2C,CSF1,PAX6,DAB2IP,MARVELD3,CORO1C,EVL,GPSM3,LAMA5,PATZ1,MADCAM1,NR4A3,MYO1C,SH3RF2,SORL1,TDGF1,ANGPT4,PIK3R2,RND1,TPM1,ADAM8,CXCL12,ABI3,TNFRSF18,ABCC8,RDX,MACF1,ADGRG3,MYADM,LMNA,CORO1A,TEK,SPHK1,BMP2,FLT1,MIR24-1,TIAM1,CARD10,DDRGK1,MIR204,FGR,PPARD,CDH5,M…
GO:BP	regulation of cell motility	GO:2000145	3.57e-12	11.4468	968	3293	243	WNT5B,TAC2,AKAP12,LPAR1,MIR34A,FN1,RIN2,BST1,PLVAP,GPR18,PLXNB1,CLDN5,AIRE,ADGRG1,CCL7,SMAD3,RAPGEF3,CMKLR1,TRF,CD300A,MIR126A,SULF1,CLDN4,GPLD1,MEF2C,CSF1,PAX6,DAB2IP,MARVELD3,CORO1C,EVL,GPSM3,LAMA5,PATZ1,MADCAM1,NR4A3,MYO1C,SH3RF2,SORL1,TDGF1,ANGPT4,PIK3R2,RND1,TPM1,ADAM8,CXCL12,ABI3,TNFRSF18,ABCC8,RDX,MACF1,ADGRG3,MYADM,LMNA,CORO1A,TEK,SPHK1,BMP2,FLT1,MIR24-1,TIAM1,CARD10,DDRGK1,MIR204,FGR,PPA…
GO:BP	cellular developmental process	GO:0048869	4.73e-12	11.3254	4355	3293	846	CNGB1,PRSS44,TCEA1,WNT5B,CAPN3,CDKN1C,IL1F8,KEAP1,GNAS,CASP14,HOOK3,L3MBTL1,SYNA,NR2F6,GSN,MXRA8,ITFG2,LPAR1,MIR34A,SMARCA2,RNF10,ANKRD1,TDRD1,FN1,RPSA,RIN2,MCMDC2,MMP15,KIF1BP,MYH14,RORC,GPR18,PLAGL1,D1PAS1,VAX1,PLPP7,PTPN6,PLXNB1,TOB2,ZSCAN4C,SPRR2D,CLDN5,WWTR1,BSG,RXRG,AIRE,CSPG4,ADGRG1,NFATC4,SYK,NFIX,CCK,SPP1,SMAD3,PRRXL1,PREX2,GM1140,PTBP1,RAPGEF3,CMKLR1,EYA4,TCF3,CELSR3,ADAM22,PIWIL4,TFCP2…
GO:BP	cell differentiation	GO:0030154	5.35e-12	11.2716	4274	3293	832	CNGB1,PRSS44,TCEA1,WNT5B,CAPN3,CDKN1C,IL1F8,KEAP1,GNAS,CASP14,HOOK3,L3MBTL1,SYNA,NR2F6,GSN,MXRA8,ITFG2,LPAR1,MIR34A,SMARCA2,RNF10,ANKRD1,TDRD1,FN1,RPSA,RIN2,MCMDC2,MMP15,KIF1BP,RORC,GPR18,PLAGL1,D1PAS1,VAX1,PLPP7,PTPN6,PLXNB1,TOB2,ZSCAN4C,SPRR2D,CLDN5,WWTR1,BSG,RXRG,AIRE,CSPG4,ADGRG1,NFATC4,SYK,NFIX,CCK,SPP1,SMAD3,PRRXL1,PREX2,GM1140,PTBP1,RAPGEF3,CMKLR1,EYA4,TCF3,CELSR3,ADAM22,PIWIL4,TFCP2L1,SCX…
GO:BP	regulation of cellular component movement	GO:0051270	5.94e-12	11.2262	1064	3293	261	WNT5B,TAC2,AKAP12,LPAR1,MIR34A,FN1,RIN2,BST1,PLVAP,GPR18,PLXNB1,CLDN5,AIRE,ADGRG1,SCN5A,CCL7,SMAD3,RAPGEF3,CMKLR1,TRF,CD300A,MIR126A,SULF1,CLDN4,FXYD1,GPLD1,MEF2C,CSF1,PAX6,DAB2IP,MARVELD3,CORO1C,EVL,GPSM3,LAMA5,PATZ1,MADCAM1,NR4A3,MYO1C,SH3RF2,SORL1,TDGF1,ANGPT4,PIK3R2,RND1,TPM1,ADAM8,CXCL12,ABI3,TNFRSF18,ABCC8,RDX,DSG2,MACF1,ADGRG3,MYADM,MIR1A-1,LMNA,CORO1A,TEK,SPHK1,BMP2,FLT1,MIR24-1,TIAM1,CAR…
GO:BP	cellular response to organic substance	GO:0071310	1.35e-11	10.8697	2462	3293	517	LHCGR,IL1F8,ADAMTSL2,KEAP1,GNAS,OXTR,AKAP12,C1QTNF12,NR2F6,GSN,LPAR1,GRB10,ANKRD1,FAM83G,FN1,UBE2G2,BAIAP3,TRIM44,RAB20,PDE8A,PLVAP,GJB3,RORC,COPS5,FGF22,PTPN6,CLDN5,RXRG,TLR6,NFATC4,SYK,SPP1,CCL7,SMAD3,RAPGEF3,LY86,SLC2A5,PIWIL4,SCX,SULF1,XDH,CLEC3B,KCNK4,LSM14A,GPLD1,MEF2C,P2RX7,EZR,ZBP1,CSF1,PAX6,DAB2IP,PHB,LTBP4,NME2,SOX10,EDNRB,EVL,GABRG2,CYP11B2,SPAAR,CALR4,FBN1,WFIKKN2,KIDINS220,NR4A3,MYO1…
GO:BP	negative regulation of cell communication	GO:0010648	1.36e-11	10.8668	1380	3293	320	WNT5B,PFKL,ADAMTSL2,NPRL3,ITFG2,LPAR1,MIR34A,GRB10,FN1,NPLOC4,RGS20,PTPN6,WWTR1,TLR6,NFATC4,SPRED2,EYA4,MLLT3,CD300A,SULF1,XDH,DDIT4L,P2RX7,EZR,DAB2IP,PHB,MARVELD3,SOX10,NLRX1,SPAAR,HIPK3,FBN1,WFIKKN2,LTBP1,SH3RF2,NPRL2,BCL2L12,SORL1,FBP1,SLC24A2,GRK2,ANXA4,WNT7B,HTR7,RNF149,RNF43,TMEM88,AXIN2,MIR124A-3,STAT1,PIK3R2,CDK5RAP3,RHOH,CXCL12,LRP4,ABCC8,DKK3,GLIS2,ADGRG3,MYADM,MIR1A-1,LMNA,PARP14,BMP2,…
GO:BP	biological adhesion	GO:0022610	1.4e-11	10.8534	1322	3293	309	IL1F8,GNAS,CD59B,GSN,MXRA8,KLRA4,FN1,RPSA,RIN2,BST1,PTPN6,PLXNB1,CLDN5,BSG,ADGRG1,SYK,SPP1,SMAD3,CELSR3,ASTL,CD300A,MIR126A,SULF1,CLDN4,EZR,CSF1,ITGB2,LAG3,CORO1C,LAMA5,ELMO2,FBN1,MADCAM1,PCDHB7,NR4A3,C2CD4A,GP1BB,DDR1,IGFBP2,MYO10,CLDN18,TRAF6,LRRC4,WNT7B,PCDH9,KIRREL,ALOX15,B4GALT1,IGSF21,COL7A1,NINJ1,PIK3R2,ZAP70,RHOH,RND1,TPM1,ADAM8,CXCL12,ATP2C1,TNFRSF18,TECTA,GBP9,HAPLN4,RDX,KIFC3,DSG2,MACF…
GO:BP	negative regulation of signaling	GO:0023057	2.05e-11	10.6883	1384	3293	320	WNT5B,PFKL,ADAMTSL2,NPRL3,ITFG2,LPAR1,MIR34A,GRB10,FN1,NPLOC4,RGS20,PTPN6,WWTR1,TLR6,NFATC4,SPRED2,EYA4,MLLT3,CD300A,SULF1,XDH,DDIT4L,P2RX7,EZR,DAB2IP,PHB,MARVELD3,SOX10,NLRX1,SPAAR,HIPK3,FBN1,WFIKKN2,LTBP1,SH3RF2,NPRL2,BCL2L12,SORL1,FBP1,SLC24A2,GRK2,ANXA4,WNT7B,HTR7,RNF149,RNF43,TMEM88,AXIN2,MIR124A-3,STAT1,PIK3R2,CDK5RAP3,RHOH,CXCL12,LRP4,ABCC8,DKK3,GLIS2,ADGRG3,MYADM,MIR1A-1,LMNA,PARP14,BMP2,…
GO:BP	export from cell	GO:0140352	2.92e-11	10.5354	1093	3293	264	PFKL,GNAS,OXTR,AKAP12,C1QTNF12,MIR34A,ANKRD1,FN1,BAIAP3,EXOC7,SYTL3,COPS5,PANX2,TLR6,SYK,CCK,SPP1,PIWIL4,TANGO6,CD300A,CHD7,FXYD1,MEF2C,TLR1,RCN3,P2RX7,EZR,PAX6,LTBP4,SYT8,STX19,RAB3A,NSF,NR4A3,GHRH,SORL1,CHIL1,NR1H2,TRAF6,GRK2,CTBP2,ANXA4,SYT16,HTR7,KCNH2,RHBDF1,SLC8A2,CXCL12,GIT2,SNAP47,MICAL1,FRMD4A,ABCC8,TNFAIP2,TBX3,CORO1A,SPHK1,NR0B2,NUCB2,SLC1A5,TSG101,STXBP1,SLC6A4,RALB,MIDN,ABCC9,TIAM1,H…
GO:BP	cell adhesion	GO:0007155	4.07e-11	10.3909	1311	3293	305	IL1F8,GNAS,CD59B,GSN,MXRA8,KLRA4,FN1,RPSA,RIN2,BST1,PTPN6,PLXNB1,CLDN5,BSG,ADGRG1,SYK,SPP1,SMAD3,CELSR3,ASTL,CD300A,MIR126A,SULF1,CLDN4,EZR,CSF1,ITGB2,LAG3,CORO1C,LAMA5,ELMO2,FBN1,MADCAM1,PCDHB7,NR4A3,C2CD4A,GP1BB,DDR1,IGFBP2,MYO10,CLDN18,TRAF6,LRRC4,WNT7B,PCDH9,KIRREL,ALOX15,B4GALT1,IGSF21,COL7A1,NINJ1,PIK3R2,ZAP70,RHOH,RND1,TPM1,ADAM8,CXCL12,ATP2C1,TNFRSF18,TECTA,HAPLN4,RDX,KIFC3,DSG2,MACF1,CNT…
GO:BP	regulation of cellular component organization	GO:0051128	8.07e-11	10.0931	2446	3293	510	ARHGAP33OS,CDKN1C,OXTR,L3MBTL1,NPRL3,GSN,LPAR1,SMARCA2,ANKRD1,FN1,RAB20,BST1,DGKQ,C530008M17RIK,PLXNB1,CLDN5,TLR6,CSPG4,NFATC4,SYK,CCK,SMAD3,RAPGEF3,XRCC3,MID1,MLLT3,TRF,CD300A,SUPV3L1,TIAM2,RASSF1,MEF2C,P2RX7,NSD1,EZR,XAF1,PAX6,DAB2IP,PHB,CORO1C,NME2,EVL,TANC1,HPN,ARFGEF1,RAB3A,BTBD9,KIDINS220,NSF,TRIM28,MYO1C,TSPO,PROM2,SIGLEC15,NPRL2,DDR1,SORL1,MYO10,LDLRAP1,FBP1,ARHGEF10,LZTS1,LRP8,NR1H2,IP6K…
GO:BP	regulation of locomotion	GO:0040012	9.21e-11	10.0355	1015	3293	247	WNT5B,TAC2,AKAP12,LPAR1,MIR34A,FN1,RIN2,BST1,PLVAP,GPR18,PLXNB1,CLDN5,AIRE,ADGRG1,CCL7,SMAD3,RAPGEF3,CMKLR1,TRF,CD300A,MIR126A,SULF1,CLDN4,GPLD1,MEF2C,CSF1,PAX6,DAB2IP,MARVELD3,CORO1C,EVL,GPSM3,LAMA5,PATZ1,MADCAM1,NR4A3,MYO1C,SH3RF2,SORL1,TDGF1,ANGPT4,PIK3R2,RND1,CCR4,TPM1,ADAM8,CXCL12,ABI3,TNFRSF18,ABCC8,RDX,MACF1,ADGRG3,MYADM,LMNA,CORO1A,TEK,SPHK1,BMP2,FLT1,MIR24-1,TIAM1,CARD10,DDRGK1,MIR204,FG…
GO:BP	regulation of transport	GO:0051049	1.4e-10	9.85269	1971	3293	424	CAPN3,LHCGR,PFKL,GNAS,OXTR,AKAP12,C1QTNF12,MIR34A,GRB10,ANKRD1,TXN1,FN1,UBE2G2,BAIAP3,RAB20,DGKQ,PTPN6,PANX2,TLR6,SCN5A,SYK,CCK,SPP1,KCNJ16,BSN,RAPGEF3,PIWIL4,TRPV3,TRF,CD300A,CHD7,FXYD1,KCNK4,MEF2C,TLR1,P2RX7,SPX,EZR,PAX6,EDNRB,SYT8,DNAJC5,CHP2,RAB3A,BTBD9,NSF,NR4A3,TRIM28,MYO1C,GHRH,TSPO,PROM2,SORL1,LDLRAP1,AK1,NR1H2,KCNG2,TRAF6,GRK2,ANXA4,DMPK,HTR7,KCNH2,LRRC38,ALOX15,RHBDF1,PIK3R2,KCNG4,CXCL1…
GO:BP	cell surface receptor signaling pathway	GO:0007166	1.49e-10	9.82729	2659	3293	546	WNT5B,IL1F8,ADAMTSL2,ADGRF2,C1QTNF12,GRB10,FAM83G,TRIM44,PLVAP,DGKQ,FGF22,PTPN6,PLXNB1,CLDN5,WWTR1,CSPG4,ADGRG1,NFATC4,SYK,CCL7,SMAD3,CMKLR1,LY86,EYA4,CELSR3,ADAM22,SCX,MLLT3,TRF,CD300A,ADGRF5,MIR126A,SULF1,XDH,DTX3,LSM14A,GPLD1,MEF2C,P2RX7,EZR,ZBP1,CSF1,PAX6,DAB2IP,ITGB2,LAG3,LTBP4,NME2,SOX10,ADGRG5,WNT6,LAMA5,CHRNE,FBN1,MADCAM1,WFIKKN2,CC2D2A,KIDINS220,NR4A3,MYO1C,LTBP1,CD180,DDR1,SORL1,IGFBP2,…
GO:BP	positive regulation of signaling	GO:0023056	1.83e-10	9.73724	1869	3293	405	LHCGR,IL1F8,GNAS,OXTR,AKAP12,C1QTNF12,GSN,LPAR1,MIR34A,GRB10,ANKRD1,BAIAP3,TRIM44,PDE8A,GPR18,TELO2,PTPN6,PLXNB1,PANX2,TLR6,CSPG4,ADGRG1,NFATC4,SYK,SPP1,CCL7,SMAD3,PTBP1,LY86,SPRED2,MID1,MLLT3,TRF,CD300A,MIR126A,SULF1,XDH,LSM14A,MEF2C,TLR1,P2RX7,ZBP1,CSF1,PAX6,DAB2IP,PHB,AAED1,ARFGEF1,CHP2,RAB3A,TIFA,NSF,MYO1C,GHRH,SH3RF2,CD180,SORL1,TDGF1,LDLRAP1,CHIL1,SLC24A2,TRAF6,GRK2,CTBP2,WNT7B,GRIP1,HTR7,P…
GO:BP	negative regulation of response to stimulus	GO:0048585	1.94e-10	9.71318	1601	3293	356	WNT5B,ADAMTSL2,C1QTNF12,CD59B,NPRL3,ITFG2,LPAR1,MIR34A,GRB10,TXN1,UBE2G2,NPLOC4,PDE8A,GPR18,RGS20,PTPN6,WWTR1,TLR6,NFATC4,CCK,SMAD3,SPRED2,EYA4,MLLT3,CD300A,FNDC4,SULF1,XDH,DDIT4L,P2RX7,SPX,EZR,DAB2IP,PHB,MARVELD3,SOX10,NLRX1,SPAAR,HIPK3,FBN1,WFIKKN2,NR4A3,LTBP1,SH3RF2,NPRL2,BCL2L12,SORL1,FBP1,GRK2,MLIP,WNT7B,RNF149,ALOX15,RNF43,TMEM88,AXIN2,MIR124A-3,STAT1,PIK3R2,CDK5RAP3,RHOH,ACP5,CXCL12,LRP4,A…
GO:BP	transport	GO:0006810	2.18e-10	9.66221	4624	3293	880	CNGB1,CAPN3,LHCGR,PFKL,SLC6A16,GNAS,OXTR,HOOK3,AKAP12,C1QTNF12,GSN,ARHGAP27,MIR34A,GRB10,ANKRD1,TXN1,PRSS30,FN1,NBEA,UBE2G2,BAIAP3,RAB20,NPLOC4,RIN2,KIF1BP,DGKQ,EXOC7,SYTL3,COPS5,PTPN6,AQP6,ENDOU,PANX2,TLR6,SCN5A,MYO1A,SYK,CCK,SPP1,KCNJ16,BSN,TBC1D2B,TTC30B,RAPGEF3,SLC2A5,SLC7A8,PIWIL4,TRPV3,TANGO6,TRF,CD300A,XDH,CLDN4,CHD7,SLC17A6,SRP19,FXYD1,KCNK4,MEF2C,SLC2A10,TLR1,RCN3,P2RX7,SPX,EZR,SLC17A4,S…
GO:BP	secretion	GO:0046903	2.5e-10	9.60264	1212	3293	283	LHCGR,PFKL,GNAS,OXTR,AKAP12,C1QTNF12,MIR34A,ANKRD1,FN1,BAIAP3,EXOC7,SYTL3,COPS5,PANX2,TLR6,SYK,CCK,SPP1,PIWIL4,TANGO6,CD300A,XDH,CHD7,MEF2C,TLR1,RCN3,P2RX7,SPX,EZR,PAX6,LTBP4,EDNRB,SYT8,STX19,RAB3A,NSF,NR4A3,GHRH,DDR1,SORL1,CHIL1,NR1H2,TRAF6,GRK2,CTBP2,ANXA4,SYT16,HTR7,RHBDF1,CXCL12,GIT2,SNAP47,MICAL1,FRMD4A,WNK4,ABCC8,TNFAIP2,TBX3,PLA2G2C,CORO1A,SPHK1,NR0B2,JHY,NUCB2,SLC1A5,TSG101,STXBP1,SLC6A4,…
GO:BP	positive regulation of cell communication	GO:0010647	4.44e-10	9.35285	1863	3293	402	LHCGR,IL1F8,GNAS,OXTR,AKAP12,C1QTNF12,GSN,LPAR1,MIR34A,GRB10,ANKRD1,BAIAP3,TRIM44,PDE8A,GPR18,TELO2,PTPN6,PLXNB1,PANX2,TLR6,CSPG4,ADGRG1,NFATC4,SYK,SPP1,CCL7,SMAD3,PTBP1,LY86,SPRED2,MID1,MLLT3,TRF,CD300A,MIR126A,SULF1,XDH,LSM14A,MEF2C,TLR1,P2RX7,ZBP1,CSF1,PAX6,DAB2IP,PHB,AAED1,ARFGEF1,CHP2,RAB3A,TIFA,MYO1C,GHRH,SH3RF2,CD180,SORL1,TDGF1,LDLRAP1,CHIL1,SLC24A2,TRAF6,GRK2,CTBP2,WNT7B,GRIP1,HTR7,PTP4A…
GO:BP	tube morphogenesis	GO:0035239	4.56e-10	9.34111	900	3293	222	NPRL3,MIR34A,FN1,RIN2,CLDN5,CSPG4,ADGRG1,NFATC4,SYK,SMAD3,SALL4,RAPGEF3,ADGRF5,MIR126A,SULF1,XDH,CHD7,GPLD1,MEF2C,SHROOM3,CSF1,DAB2IP,ITGB2,SOX10,WNT6,LAMA5,APOLD1,CC2D2A,NR4A3,DDR1,TDGF1,ANGPTL4,CHIL1,TRAF6,ANGPT4,WNT7B,B4GALT1,HESX1,RXRA,STAT1,PIK3R2,ADAM8,CXCL12,WNK4,ABCC8,TNFAIP2,FGF8,TBX3,ASB4,TMEM100,TEK,EPHB3,SPHK1,BMP2,ESRP2,FLT1,ARHGAP22,RASIP1,PRKACB,TIMELESS,CYSLTR2,TNNI3,CARD10,LBX1,P…
GO:BP	establishment of localization	GO:0051234	4.65e-10	9.33274	4758	3293	900	CNGB1,CAPN3,LHCGR,PFKL,SLC6A16,GNAS,OXTR,HOOK3,AKAP12,C1QTNF12,GSN,ARHGAP27,MIR34A,GRB10,ANKRD1,TXN1,PRSS30,FN1,NBEA,UBE2G2,BAIAP3,RAB20,NPLOC4,RIN2,KIF1BP,DGKQ,EXOC7,SYTL3,COPS5,PTPN6,AQP6,ENDOU,PANX2,TLR6,SCN5A,MYO1A,SYK,CCK,SPP1,KCNJ16,BSN,TBC1D2B,TTC30B,RAPGEF3,SLC2A5,SLC7A8,PIWIL4,TRPV3,TANGO6,TRF,CD300A,XDH,CLDN4,CHD7,SLC17A6,SRP19,FXYD1,KCNK4,MEF2C,SLC2A10,TLR1,RCN3,P2RX7,SPX,EZR,SLC17A4,S…
GO:BP	regulation of multicellular organismal development	GO:2000026	4.9e-10	9.30937	2171	3293	457	CAPN3,CDKN1C,IL1F8,KEAP1,GNAS,OXTR,HOOK3,L3MBTL1,LPAR1,MIR34A,RNF10,ANKRD1,FN1,RIN2,RORC,VAX1,PTPN6,PLXNB1,TOB2,CLDN5,WWTR1,RXRG,CSPG4,ADGRG1,NFATC4,SYK,SMAD3,RAPGEF3,TCF3,CELSR3,SCX,MLLT3,TRF,MIR126A,SULF1,XDH,TIAM2,CHD7,MEPE,MIR23A,MEF2C,P2RX7,RFLNB,CSF1,PAX6,DAB2IP,ITGB2,LAG3,NME2,SOX10,EDNRB,SPAAR,WNT6,HPN,LAMA5,TMEM176B,PITHD1,FBN1,APOLD1,KIDINS220,TSPO,SIGLEC15,SORL1,LRRC17,KCNK2,LZTS1,CLDN…
GO:BP	secretion by cell	GO:0032940	5.4e-10	9.26769	1046	3293	250	PFKL,GNAS,OXTR,AKAP12,C1QTNF12,MIR34A,ANKRD1,FN1,BAIAP3,EXOC7,SYTL3,COPS5,PANX2,TLR6,SYK,CCK,SPP1,PIWIL4,TANGO6,CD300A,CHD7,MEF2C,TLR1,RCN3,P2RX7,EZR,PAX6,LTBP4,SYT8,STX19,RAB3A,NSF,NR4A3,GHRH,SORL1,CHIL1,NR1H2,TRAF6,GRK2,CTBP2,ANXA4,SYT16,HTR7,RHBDF1,CXCL12,GIT2,SNAP47,MICAL1,FRMD4A,ABCC8,TNFAIP2,TBX3,CORO1A,SPHK1,NR0B2,NUCB2,SLC1A5,TSG101,STXBP1,SLC6A4,RALB,MIDN,TIAM1,HMGCR,TYRO3,KMO,LAX1,PARK7…
GO:BP	regulation of developmental process	GO:0050793	6.13e-10	9.21234	2794	3293	566	WNT5B,CAPN3,CDKN1C,IL1F8,KEAP1,GNAS,OXTR,HOOK3,L3MBTL1,LPAR1,MIR34A,RNF10,ANKRD1,FN1,RIN2,MYH14,RORC,VAX1,PLPP7,PTPN6,PLXNB1,TOB2,CLDN5,WWTR1,RXRG,CSPG4,ADGRG1,NFATC4,SYK,CCL7,SMAD3,PTBP1,RAPGEF3,CMKLR1,TCF3,CELSR3,SCX,MLLT3,TRF,MIR126A,SULF1,XDH,CLDN4,TIAM2,CHD7,MEPE,MIR23A,MEF2C,P2RX7,EZR,RFLNB,CSF1,PAX6,DAB2IP,ITGB2,LAG3,CORO1C,NME2,SOX10,EDNRB,SPAAR,WNT6,HPN,LAMA5,TMEM176B,PITHD1,FBN1,APOLD1,…
GO:BP	cardiovascular system development	GO:0072358	6.47e-10	9.18892	776	3293	197	NPRL3,MIR34A,FN1,RIN2,CLDN5,CSPG4,ADGRG1,NFATC4,SYK,RAPGEF3,ADGRF5,MIR126A,SULF1,XDH,CHD7,GPLD1,MEF2C,PAX6,DAB2IP,ITGB2,SPEG,APOLD1,LTBP1,TDGF1,ANGPTL4,CHIL1,ANGPT4,WNT7B,B4GALT1,RXRA,STAT1,PIK3R2,ADAM8,CXCL12,ABCC8,TNFAIP2,FGF8,TBX3,MIR1A-1,ASB4,TMEM100,TEK,EPHB3,SPHK1,FLT1,ARHGAP22,RASIP1,CYSLTR2,TNNI3,TMEM204,CARD10,PML,EPC1,CDH5,PTPN14,MYLK,SERPINE1,ABL1,COL8A2,AMOTL2,KIT,UNC5B,IL12A,SPARC,SL…
GO:BP	regulation of catalytic activity	GO:0050790	6.59e-10	9.18081	2265	3293	473	TCEA1,CAPN3,LHCGR,CDKN1C,GNAS,CASP14,NPRL3,GSN,ARHGAP27,LPAR1,FN1,RIN2,DGKQ,RGS20,TELO2,PTPN6,PLXNB1,WWTR1,TLR6,CSPG4,SYK,CBS,TMEM132D,CCK,CCL7,BSN,SMAD3,DYNLL2,TBC1D2B,4931440F15RIK,PREX2,RAPGEF3,SPRED2,TCF3,PPP6R1,TRF,CD300A,RARRES1,XDH,CLDN4,TIAM2,MEF2C,TLR1,RCN3,P2RX7,RGL3,CSF1,DAB2IP,CORO1C,PHACTR3,GPSM3,TPM2,HPN,MPRIP,CD2BP2,HIPK3,ARFGEF1,CHP2,FBN1,RAB3A,WFIKKN2,KIDINS220,PLEKHG4,PROM2,SH3R…
GO:BP	tube development	GO:0035295	8.33e-10	9.07948	1118	3293	263	LHCGR,ADAMTSL2,OXTR,NPRL3,MIR34A,FN1,RIN2,PTPN6,CLDN5,WWTR1,CSPG4,ADGRG1,NFATC4,SYK,SMAD3,SALL4,RAPGEF3,ADGRF5,MIR126A,SULF1,XDH,CHD7,GPLD1,MEF2C,RCN3,SHROOM3,CSF1,PAX6,DAB2IP,ITGB2,SOX10,EDNRB,WNT6,LAMA5,RAB3A,APOLD1,CC2D2A,NR4A3,DDR1,TDGF1,ANGPTL4,CLDN18,CHIL1,TRAF6,ANGPT4,WNT7B,HOPX,B4GALT1,HESX1,RXRA,STAT1,PIK3R2,ADAM8,CXCL12,WNK4,ABCC8,TNFAIP2,FGF8,TBX3,ASB4,TMEM100,TEK,EPHB3,SPHK1,BMP2,ESRP…
GO:BP	vasculature development	GO:0001944	9.68e-10	9.01407	764	3293	194	NPRL3,MIR34A,FN1,RIN2,CLDN5,CSPG4,ADGRG1,NFATC4,SYK,RAPGEF3,ADGRF5,MIR126A,SULF1,XDH,CHD7,GPLD1,MEF2C,PAX6,DAB2IP,ITGB2,APOLD1,LTBP1,TDGF1,ANGPTL4,CHIL1,ANGPT4,WNT7B,B4GALT1,RXRA,STAT1,PIK3R2,ADAM8,CXCL12,ABCC8,TNFAIP2,FGF8,TBX3,MIR1A-1,ASB4,TMEM100,TEK,EPHB3,SPHK1,FLT1,ARHGAP22,RASIP1,CYSLTR2,TNNI3,TMEM204,CARD10,PML,EPC1,CDH5,PTPN14,MYLK,SERPINE1,ABL1,COL8A2,AMOTL2,KIT,UNC5B,IL12A,SPARC,COL1A2,…
GO:BP	anatomical structure formation involved in morphogenesis	GO:0048646	1.16e-09	8.93713	1158	3293	270	CAPN3,GNAS,SYNA,MIR34A,FN1,MMP15,PTPN6,CLDN5,CSPG4,ADGRG1,NFATC4,SYK,NFIX,SMAD3,SALL4,RAPGEF3,SCX,MIR126A,SULF1,GPLD1,MEF2C,SHROOM3,PAX6,DAB2IP,ITGB2,WNT6,TANC1,MSGN1,APOLD1,CC2D2A,NR4A3,TDGF1,ANGPTL4,CHIL1,LRP8,TRAF6,ANGPT4,WNT7B,SPACA1,HOPX,B4GALT1,HESX1,RXRA,NCMAP,AXIN2,STAT1,PIK3R2,TPM1,ADAM8,CXCL12,ABCC8,TNFAIP2,FGF8,TBX3,MIR1A-1,TMEM100,TEK,EPHB3,SPHK1,BMP2,FLT1,MYH6,ARHGAP22,FGFR2,RASIP1,P…
GO:BP	response to stress	GO:0006950	1.42e-09	8.84641	3776	3293	732	WNT5B,CAPN3,IL1F8,KEAP1,GNAS,OXTR,C1QTNF12,NPRL3,GSN,ITFG2,MIR34A,ANKRD1,TXN1,FN1,ALKBH3,UBE2G2,TRIM44,RAB20,NPLOC4,MCMDC2,PDE8A,TAPBP,BST1,COPS5,PTPN6,GM5136,PANX2,TLR6,CSPG4,NFATC4,SYK,PLEC,CBS,CCK,SPP1,CCL7,SMAD3,FIGNL2,TRIL,TFPT,CMKLR1,LY86,SPRED2,EYA4,XRCC3,MID1,TRPV3,TRF,CD300A,MIR126A,MCM6,FNDC4,XDH,CLDN4,MSRA,RASSF1,LSM14A,RBX1,MEF2C,EID3,TLR1,RCN3,P2RX7,EZR,ZBP1,CSF1,PAX6,DAB2IP,ITGB2,PH…
GO:BP	enzyme linked receptor protein signaling pathway	GO:0007167	1.61e-09	8.79335	890	3293	218	ADAMTSL2,C1QTNF12,GRB10,FAM83G,DGKQ,FGF22,CLDN5,WWTR1,CSPG4,NFATC4,SYK,SMAD3,SCX,TRF,SULF1,XDH,GPLD1,CSF1,DAB2IP,LTBP4,FBN1,WFIKKN2,NR4A3,MYO1C,LTBP1,DDR1,SORL1,IGFBP2,ANGPT4,PTP4A3,RHBDF1,PIK3R2,TXNIP,MVB12B,FGF8,MIR1A-1,TMEM100,BLNK,TEK,EPHB3,BMP2,TNS2,FLT1,NUCB2,TSG101,LTK,SMURF1,NDEL1,PDZD3,FGFR2,SLA,EFNB1,TMEM204,TYRO3,LIFR,PML,FGR,CDH5,IGFBP6,DAND5,PDGFC,MAGI2,BMPR1B,ABL1,KIT,BMP6,IL12A,BCA…
GO:BP	positive regulation of molecular function	GO:0044093	1.64e-09	8.78497	1724	3293	374	TCEA1,CAPN3,GNAS,CASP14,NPRL3,GSN,ARHGAP27,LPAR1,TXN1,FN1,RIN2,DGKQ,COPS5,RGS20,TELO2,PLXNB1,CLDN5,TLR6,CSPG4,SYK,CCK,CCL7,SMAD3,DYNLL2,TBC1D2B,PREX2,RAPGEF3,TCF3,PPRC1,TRF,CD300A,XDH,CLDN4,TIAM2,MEF2C,TLR1,RCN3,P2RX7,RGL3,CSF1,PAX6,DAB2IP,ITGB2,CORO1C,HIPK3,CHP2,FBN1,RAB3A,PLEKHG4,TRIM28,NPRL2,RASGRP2,DDR1,SORL1,TDGF1,ARHGEF10,CHIL1,LRP8,TBC1D9,NR1H2,SEC23B,TRAF6,ARHGAP40,CTBP2,ANGPT4,WNT7B,LRRC…
GO:BP	cell development	GO:0048468	2.7e-09	8.56833	2375	3293	489	CNGB1,PRSS44,CAPN3,CDKN1C,HOOK3,NR2F6,GSN,MXRA8,LPAR1,SMARCA2,RNF10,ANKRD1,TDRD1,FN1,MCMDC2,VAX1,PTPN6,PLXNB1,CLDN5,BSG,CSPG4,ADGRG1,NFATC4,CCK,SMAD3,PRRXL1,PREX2,GM1140,RAPGEF3,TCF3,CELSR3,ADAM22,TFCP2L1,RSPH6A,TRF,ADGRF5,SULF1,TIAM2,CHD7,MEF2C,SHROOM3,EZR,RFLNB,CSF1,PAX6,DAB2IP,CORO1C,NME2,SOX10,COL20A1,EDNRB,EVL,LAMA5,ARFGEF1,TOPAZ1,FBN1,RAB3A,SPEG,WFIKKN2,KIDINS220,NR4A3,TSPO,MARVELD2,SIGLEC1…
GO:BP	positive regulation of catalytic activity	GO:0043085	2.86e-09	8.54289	1354	3293	305	TCEA1,GNAS,CASP14,NPRL3,GSN,ARHGAP27,LPAR1,FN1,RIN2,DGKQ,RGS20,TELO2,PLXNB1,TLR6,CSPG4,SYK,CCK,CCL7,SMAD3,DYNLL2,TBC1D2B,PREX2,RAPGEF3,TCF3,TRF,CD300A,XDH,CLDN4,TIAM2,MEF2C,TLR1,RCN3,P2RX7,RGL3,CSF1,DAB2IP,CORO1C,CHP2,FBN1,RAB3A,PLEKHG4,NPRL2,RASGRP2,DDR1,SORL1,TDGF1,ARHGEF10,CHIL1,LRP8,TBC1D9,NR1H2,SEC23B,TRAF6,ARHGAP40,ANGPT4,WNT7B,ARHGAP45,MAP3K6,AXIN2,ARHGAP23,SLC8A2,ARHGAP39,TPM1,ADAM8,GIT2,…
GO:BP	phosphate-containing compound metabolic process	GO:0006796	3.27e-09	8.48483	3115	3293	617	ARHGAP33OS,LHCGR,CDKN1C,PFKL,GNAS,OXTR,AKAP12,LPAR1,GRB10,TXN1,FN1,PDE8A,BST1,GMPR,PLVAP,DGKQ,RORC,COPS5,TELO2,PLPP7,PTPN6,PEMT,WWTR1,TLR6,CSPG4,SYK,CBS,TMEM132D,CCK,CCL7,SMAD3,PTBP1,RAPGEF3,SPRED2,EYA4,MID1,TCF3,CELSR3,PPP6R1,STK32C,CERK,TRF,CD300A,ADGRF5,MIR126A,XDH,GPLD1,SYNJ2,MEF2C,TLR1,P2RX7,NSD1,EZR,CSF1,PAX6,DAB2IP,PHB,MARVELD3,PLCH2,CORO1C,NME2,EDNRB,PHACTR3,HPN,MPRIP,AAED1,CD2BP2,HIPK3,C…
GO:BP	phosphorus metabolic process	GO:0006793	4.33e-09	8.36313	3137	3293	620	ARHGAP33OS,LHCGR,CDKN1C,PFKL,GNAS,OXTR,AKAP12,LPAR1,GRB10,TXN1,FN1,PDE8A,BST1,GMPR,PLVAP,DGKQ,RORC,COPS5,TELO2,PLPP7,PTPN6,PEMT,WWTR1,TLR6,CSPG4,SYK,CBS,TMEM132D,CCK,CCL7,SMAD3,PTBP1,RAPGEF3,SPRED2,EYA4,MID1,TCF3,CELSR3,PPP6R1,STK32C,CERK,TRF,CD300A,ADGRF5,MIR126A,XDH,GPLD1,SYNJ2,MEF2C,TLR1,P2RX7,NSD1,EZR,CSF1,PAX6,DAB2IP,PHB,MARVELD3,PLCH2,CORO1C,NME2,EDNRB,PHACTR3,HPN,MPRIP,AAED1,CD2BP2,HIPK3,C…
GO:BP	negative regulation of signal transduction	GO:0009968	5.19e-09	8.285	1194	3293	274	WNT5B,ADAMTSL2,NPRL3,ITFG2,LPAR1,MIR34A,GRB10,NPLOC4,RGS20,PTPN6,WWTR1,TLR6,NFATC4,SPRED2,EYA4,MLLT3,CD300A,SULF1,XDH,DDIT4L,P2RX7,EZR,DAB2IP,PHB,MARVELD3,SOX10,NLRX1,SPAAR,HIPK3,FBN1,WFIKKN2,LTBP1,SH3RF2,NPRL2,BCL2L12,SORL1,FBP1,GRK2,WNT7B,RNF149,RNF43,TMEM88,AXIN2,MIR124A-3,STAT1,PIK3R2,CDK5RAP3,RHOH,CXCL12,LRP4,DKK3,GLIS2,ADGRG3,MYADM,MIR1A-1,LMNA,PARP14,BMP2,TNS2,NUCB2,CD22,TSG101,SMPD1,MIR12…
GO:BP	response to oxygen-containing compound	GO:1901700	7.22e-09	8.14133	1803	3293	385	LHCGR,GYS2,PFKL,SCD4,IL1F8,KEAP1,GNAS,OXTR,AKAP12,C1QTNF12,GSN,LPAR1,GRB10,ANKRD1,TXN1,BAIAP3,PDE8A,MMP15,GJB3,AKR1B8,DGKQ,RORC,LY6I,SPRR2D,CLDN5,BSG,RXRG,TLR6,NFATC4,CBS,SPP1,MEST,CCL7,RAPGEF3,LY86,SLC2A5,TCF3,PIWIL4,GATM,CLDN4,KCNK4,GPLD1,MEF2C,P2RX7,EZR,DAB2IP,PHB,NME2,SOX10,EDNRB,SCD3,CYP11B2,SPAAR,FBN1,NR4A3,MYO1C,TSPO,CD180,ADH7,SORL1,IGFBP2,CLDN18,LRP8,NR1H2,P2RX5,IP6K2,TRAF6,GRK2,WNT7B,HT…
GO:BP	response to organic substance	GO:0010033	7.82e-09	8.10685	3375	3293	659	LHCGR,GYS2,PFKL,SCD4,IL1F8,ADAMTSL2,KEAP1,GNAS,OXTR,AKAP12,C1QTNF12,NR2F6,GSN,LPAR1,GRB10,ANKRD1,FAM83G,FN1,UBE2G2,BAIAP3,TRIM44,RAB20,NPLOC4,PDE8A,MMP15,PLVAP,GJB3,AKR1B8,DGKQ,RORC,LY6I,COPS5,FGF22,PTPN6,SPRR2D,CLDN5,BSG,RXRG,TLR6,SCN5A,NFATC4,SYK,CBS,SPP1,MEST,CCL7,SMAD3,RAPGEF3,LY86,SLC2A5,XRCC3,TCF3,PIWIL4,GATM,SCX,FNDC4,SULF1,XDH,CLDN4,CLEC3B,KCNK4,LSM14A,GPLD1,MEF2C,TLR1,RCN3,P2RX7,EZR,ZBP1…
GO:BP	regulation of response to stress	GO:0080134	1.83e-08	7.73697	1320	3293	295	C1QTNF12,MIR34A,ANKRD1,TXN1,UBE2G2,TRIM44,NPLOC4,PDE8A,BST1,COPS5,GM5136,TLR6,SYK,CBS,CCK,SMAD3,FIGNL2,SPRED2,EYA4,MID1,TRF,MIR126A,FNDC4,XDH,CLDN4,LSM14A,MEF2C,EID3,EZR,ZBP1,DAB2IP,MARVELD3,LAG3,NLRX1,EDNRB,USP1,GPSM3,HIPK3,ARFGEF1,CD37,RAB3A,NR4A3,TRIM28,C2CD4A,SH3RF2,BCL2L12,KCNK2,LRP8,TRAF6,MLIP,WNT7B,ALOX15,AXIN2,MIR124A-3,STAT1,ACP5,YPEL3,ADAM8,CXCL12,ABCC8,ARHGEF5,LMNA,PARP14,SPHK1,BMP2,TR…
GO:BP	protein phosphorylation	GO:0006468	1.93e-08	7.7136	1933	3293	406	ARHGAP33OS,CDKN1C,GNAS,OXTR,AKAP12,LPAR1,GRB10,TXN1,FN1,PDE8A,BST1,PLVAP,DGKQ,RORC,COPS5,TELO2,PTPN6,WWTR1,TLR6,CSPG4,SYK,CBS,CCK,CCL7,RAPGEF3,SPRED2,MID1,TCF3,CELSR3,STK32C,TRF,CD300A,MIR126A,XDH,MEF2C,TLR1,P2RX7,NSD1,EZR,CSF1,PAX6,DAB2IP,PHB,MARVELD3,CORO1C,NME2,EDNRB,MPRIP,AAED1,HIPK3,FBN1,SPEG,KIDINS220,TRIM28,CDC42BPG,PROM2,SH3RF2,NPRL2,DDR1,SORL1,TDGF1,SBK3,CHIL1,LRP8,TRAF6,GRK2,ANGPT4,WNT7…
GO:BP	positive regulation of cell motility	GO:2000147	2.2e-08	7.65735	578	3293	152	WNT5B,TAC2,AKAP12,LPAR1,MIR34A,FN1,RIN2,PLVAP,CCL7,SMAD3,RAPGEF3,CMKLR1,TRF,MIR126A,CLDN4,GPLD1,CSF1,PAX6,DAB2IP,GPSM3,MADCAM1,NR4A3,MYO1C,SH3RF2,TDGF1,ANGPT4,ADAM8,CXCL12,TNFRSF18,RDX,MYADM,CORO1A,TEK,SPHK1,BMP2,FLT1,MIR24-1,TIAM1,DDRGK1,FGR,CDH5,MYLK,PHPT1,STK39,SERPINE1,MAPRE2,PDGFC,ABL1,PODXL,RIPOR2,KIT,IL12A,MAPK3,SPARC,GCNT2,FGF7,RAB25,CFAP20,ADGRA2,DAPK3,SPAG9,CAMK1D,ZFP609,FGFR1,ATP8A1,RR…
GO:BP	regulation of phosphate metabolic process	GO:0019220	2.81e-08	7.55161	1798	3293	381	LHCGR,CDKN1C,GNAS,AKAP12,LPAR1,GRB10,TXN1,FN1,PDE8A,BST1,DGKQ,COPS5,TELO2,PTPN6,WWTR1,TLR6,CSPG4,SYK,CBS,TMEM132D,CCK,CCL7,SMAD3,PTBP1,RAPGEF3,SPRED2,MID1,TCF3,CELSR3,PPP6R1,TRF,CD300A,ADGRF5,MIR126A,XDH,MEF2C,TLR1,P2RX7,NSD1,EZR,CSF1,PAX6,DAB2IP,PHB,MARVELD3,CORO1C,EDNRB,PHACTR3,HPN,MPRIP,AAED1,CD2BP2,HIPK3,CHP2,FBN1,KIDINS220,PROM2,SH3RF2,NPRL2,DDR1,SORL1,TDGF1,FBP1,CHIL1,LRP8,TRAF6,GRK2,ANGPT4…
GO:BP	regulation of phosphorus metabolic process	GO:0051174	3.03e-08	7.51799	1799	3293	381	LHCGR,CDKN1C,GNAS,AKAP12,LPAR1,GRB10,TXN1,FN1,PDE8A,BST1,DGKQ,COPS5,TELO2,PTPN6,WWTR1,TLR6,CSPG4,SYK,CBS,TMEM132D,CCK,CCL7,SMAD3,PTBP1,RAPGEF3,SPRED2,MID1,TCF3,CELSR3,PPP6R1,TRF,CD300A,ADGRF5,MIR126A,XDH,MEF2C,TLR1,P2RX7,NSD1,EZR,CSF1,PAX6,DAB2IP,PHB,MARVELD3,CORO1C,EDNRB,PHACTR3,HPN,MPRIP,AAED1,CD2BP2,HIPK3,CHP2,FBN1,KIDINS220,PROM2,SH3RF2,NPRL2,DDR1,SORL1,TDGF1,FBP1,CHIL1,LRP8,TRAF6,GRK2,ANGPT4…
GO:BP	negative regulation of multicellular organismal process	GO:0051241	3.04e-08	7.51659	1331	3293	296	GNAS,OXTR,HOOK3,LPAR1,MIR34A,RNF10,FN1,NPLOC4,GPR18,VAX1,PTPN6,TOB2,CLDN5,TLR6,CSPG4,ADGRG1,NFATC4,CCK,SMAD3,CMKLR1,TCF3,TRPV3,SULF1,XDH,MEPE,MIR23A,MEF2C,P2RX7,SPX,EZR,RFLNB,PAX6,DAB2IP,MARVELD3,LAG3,CORO1C,NME2,SOX10,NLRX1,EDNRB,EVL,HPN,PATZ1,TMEM176B,FBN1,TSPO,SORL1,LRRC17,KCNK2,CLDN18,NR1H2,GRK2,ANXA4,ANGPT4,MLIP,WNT7B,HTR7,NKX6-2,AXIN2,STAT1,PIK3R2,ACP5,WNK4,LRP4,ABCC8,FGF8,MIR1A-1,LMNA,TEK,…
GO:BP	homeostatic process	GO:0042592	4.35e-08	7.36149	1927	3293	403	CNGB1,TCEA1,CAPN3,LHCGR,GNAS,OXTR,C1QTNF12,LPAR1,MIR34A,GRB10,TXN1,BAIAP3,RAB20,GPR18,TELO2,PTPN6,ZSCAN4C,CLDN5,PEMT,WWTR1,SCN5A,SYK,CCK,SPP1,SMAD3,TFF3,CMKLR1,XRCC3,TCF3,PIWIL4,GATM,SCX,TRF,ADGRF5,CLDN4,CHD7,USH1C,FXYD1,MEF2C,RCN3,P2RX7,SPX,CSF1,PAX6,TMEM165,PLCH2,NME2,EDNRB,CYP11B2,HPN,CHP2,FBN1,HKDC1,BTBD9,NR4A3,GHRH,TSPO,SIGLEC15,LDLRAP1,ZSCAN4D,ANGPTL4,CLDN18,SLC24A2,NR1H2,RPS14,RAB39,STN1,T…
GO:BP	positive regulation of multicellular organismal process	GO:0051240	5.14e-08	7.28931	1918	3293	401	IL1F8,GNAS,OXTR,AKAP12,LPAR1,MIR34A,GRB10,RNF10,ANKRD1,FN1,NPLOC4,RIN2,PLXNB1,TOB2,PEMT,WWTR1,PANX2,BSG,TLR6,SCN5A,NFATC4,SYK,CCK,SPP1,SMAD3,RAPGEF3,CMKLR1,TCF3,GATM,SCX,TRF,MIR126A,SULF1,TIAM2,CHD7,LSM14A,GPLD1,MEF2C,TLR1,P2RX7,SPX,EZR,CSF1,PAX6,DAB2IP,ITGB2,NME2,SOX10,NLRX1,EDNRB,GPSM3,WNT6,HPN,PITHD1,KIDINS220,NR4A3,GHRH,TSPO,SORL1,TDGF1,LDLRAP1,CHIL1,LRP8,NR1H2,TRAF6,GRK2,ANGPT4,WNT7B,GRIP1,H…
GO:BP	positive regulation of locomotion	GO:0040017	5.19e-08	7.28505	594	3293	154	WNT5B,TAC2,AKAP12,LPAR1,MIR34A,FN1,RIN2,PLVAP,CCL7,SMAD3,RAPGEF3,CMKLR1,TRF,MIR126A,CLDN4,GPLD1,CSF1,PAX6,DAB2IP,GPSM3,MADCAM1,NR4A3,MYO1C,SH3RF2,TDGF1,ANGPT4,CCR4,ADAM8,CXCL12,TNFRSF18,RDX,MYADM,CORO1A,TEK,SPHK1,BMP2,FLT1,MIR24-1,TIAM1,DDRGK1,FGR,CDH5,MYLK,PHPT1,STK39,SERPINE1,MAPRE2,PDGFC,ABL1,PODXL,RIPOR2,KIT,IL12A,MAPK3,SPARC,GCNT2,FGF7,RAB25,CFAP20,ADGRA2,DAPK3,SPAG9,CAMK1D,ZFP609,FGFR1,ATP8…
GO:BP	positive regulation of metabolic process	GO:0009893	5.26e-08	7.27873	3799	3293	725	PEG3,TCEA1,CAPN3,LHCGR,IL1F8,GNAS,OXTR,CASP14,AKAP12,GSN,MLLT10,LPAR1,MIR34A,GRB10,SMARCA2,RNF10,ANKRD1,TXN1,FN1,TRIM44,NPLOC4,PDE8A,DGKQ,RORC,PLAGL1,COPS5,TELO2,GM5136,CLDN5,PEMT,WWTR1,PANX2,BSG,RXRG,TLR6,AIRE,CSPG4,NFATC4,SYK,NFIX,CCK,SPP1,CCL7,SMAD3,SALL4,PTBP1,RAPGEF3,TSC22D1,CMKLR1,EYA4,MID1,TCF3,PPRC1,ASTL,GATM,SCX,MLLT3,TRF,CD300A,ADGRF5,MIR126A,SUPV3L1,SULF1,XDH,CLDN4,CHD7,RASSF1,LSM14A,G…
GO:BP	positive regulation of cell migration	GO:0030335	5.56e-08	7.25481	555	3293	146	WNT5B,AKAP12,LPAR1,MIR34A,FN1,RIN2,PLVAP,CCL7,SMAD3,RAPGEF3,CMKLR1,MIR126A,CLDN4,GPLD1,CSF1,PAX6,DAB2IP,GPSM3,MADCAM1,NR4A3,MYO1C,SH3RF2,TDGF1,ANGPT4,ADAM8,CXCL12,TNFRSF18,RDX,MYADM,CORO1A,TEK,SPHK1,BMP2,FLT1,MIR24-1,TIAM1,DDRGK1,FGR,CDH5,MYLK,STK39,SERPINE1,MAPRE2,PDGFC,ABL1,PODXL,RIPOR2,KIT,IL12A,MAPK3,SPARC,GCNT2,FGF7,RAB25,ADGRA2,DAPK3,SPAG9,CAMK1D,ZFP609,FGFR1,ATP8A1,RREB1,PDGFB,SYNE2,CAV1,A…
GO:BP	ion transport	GO:0006811	6.39e-08	7.19444	1686	3293	359	CNGB1,CAPN3,LHCGR,GNAS,PRSS30,PTPN6,AQP6,PANX2,SCN5A,SYK,CCK,KCNJ16,RAPGEF3,SLC7A8,TRPV3,TRF,CD300A,CLDN4,CHD7,FXYD1,KCNK4,MEF2C,SLC2A10,P2RX7,SPX,SLC17A4,SLC6A11,TMEM165,PLCH2,SYT8,SLC30A6,GABRG2,HPN,CHP2,CHRNE,ATP8B2,RAB3A,NSF,KCNK12,TSPO,KCNK2,SLC24A2,P2RX5,IP6K2,KCNG2,PLIN2,SLC6A7,DMPK,HTR7,KCNH2,G6PC3,LRRC38,SLC12A8,MFSD10,SLCO1C1,KCNG4,SLC8A2,CALHM2,CXCL12,PKD1L3,ATP2C1,KCNA10,SLC22A12,WNK4…
GO:BP	positive regulation of cellular component movement	GO:0051272	6.85e-08	7.16436	601	3293	155	WNT5B,TAC2,AKAP12,LPAR1,MIR34A,FN1,RIN2,PLVAP,CCL7,SMAD3,RAPGEF3,CMKLR1,TRF,MIR126A,CLDN4,GPLD1,CSF1,PAX6,DAB2IP,GPSM3,MADCAM1,NR4A3,MYO1C,SH3RF2,TDGF1,ANGPT4,ADAM8,CXCL12,TNFRSF18,RDX,MYADM,MIR1A-1,CORO1A,TEK,SPHK1,BMP2,FLT1,MIR24-1,TIAM1,DDRGK1,FGR,CDH5,MYLK,PHPT1,STK39,SERPINE1,MAPRE2,PDGFC,ABL1,PODXL,RIPOR2,KIT,IL12A,MAPK3,SPARC,GCNT2,FGF7,RAB25,CFAP20,ADGRA2,DAPK3,SPAG9,CAMK1D,ZFP609,FGFR1,A…
GO:BP	blood vessel development	GO:0001568	6.89e-08	7.16174	732	3293	181	NPRL3,MIR34A,FN1,RIN2,CLDN5,CSPG4,ADGRG1,NFATC4,SYK,RAPGEF3,ADGRF5,MIR126A,SULF1,XDH,CHD7,GPLD1,MEF2C,PAX6,DAB2IP,ITGB2,APOLD1,LTBP1,TDGF1,ANGPTL4,CHIL1,ANGPT4,WNT7B,B4GALT1,RXRA,STAT1,PIK3R2,ADAM8,CXCL12,ABCC8,TNFAIP2,FGF8,TBX3,MIR1A-1,ASB4,TMEM100,TEK,EPHB3,SPHK1,FLT1,ARHGAP22,RASIP1,CYSLTR2,TNNI3,CARD10,PML,CDH5,MYLK,SERPINE1,ABL1,COL8A2,AMOTL2,UNC5B,IL12A,SPARC,COL1A2,SIRT6,ADGRA2,SMAD1,CASP8…
GO:BP	actin filament-based process	GO:0030029	1.11e-07	6.95312	777	3293	189	CAPN3,GSN,LPAR1,BST1,MYH14,C530008M17RIK,SCN5A,MYO1A,SMAD3,RAPGEF3,ARHGEF17,TRF,FXYD1,MEF2C,EZR,RFLNB,CORO1C,EVL,TPM2,ARFGEF1,MYO1C,CDC42BPG,SIGLEC15,ARHGEF10,ARHGAP40,KCNH2,KIRREL,ALOX15,MYO7A,MSRB1,CAPG,GMFG,PIK3R2,SCIN,RND1,TPM1,ESPN,MICAL1,ATP2C1,RDX,DSG2,MYADM,MIR1A-1,ARHGEF5,PLEK2,CORO1A,TEK,MYH6,SCN2B,ARHGAP25,RHOBTB3,CAVIN4,GPD1L,FGR,PHPT1,CALD1,ARHGAP17,ABL1,TMOD1,IQGAP2,AMOTL2,KIT,CACNB…
GO:BP	nervous system development	GO:0007399	1.83e-07	6.73684	2380	3293	479	CNGB1,WNT5B,CDKN1C,OXTR,HOOK3,NR2F6,GSN,MXRA8,LPAR1,RNF10,ANKRD1,FN1,KIF1BP,VAX1,PLXNB1,CLDN5,BSG,RXRG,CSPG4,ADGRG1,NFATC4,CBS,NFIX,CCK,BSN,PRRXL1,PREX2,SALL4,TCF3,CELSR3,ADAM22,TRF,SULF1,TIAM2,CHD7,SYNJ2,MEF2C,SHROOM3,CSF1,SLC6A11,PAX6,DAB2IP,CORO1C,NME2,SOX10,EDNRB,EVL,GABRG2,WNT6,ARFGEF1,RAB3A,CC2D2A,KIDINS220,2510009E07RIK,NR4A3,GHRH,TSPO,DDR1,SORL1,ARHGEF10,LZTS1,LRP8,TRAF6,LRRC4,GRK2,STMND1…
GO:BP	cell-cell signaling	GO:0007267	1.85e-07	6.7323	1644	3293	349	WNT5B,PFKL,GNAS,OXTR,AKAP12,C1QTNF12,MIR34A,GRB10,RNF10,FN1,BAIAP3,LY6I,WWTR1,PANX2,TLR6,SCN5A,NFATC4,SYK,SPP1,SMAD3,CELSR3,PIWIL4,MLLT3,CD300A,SULF1,CHD7,MEF2C,TLR1,P2RX7,EZR,PAX6,DAB2IP,LTBP4,SOX10,SYT8,STX19,GABRG2,WNT6,CHRNE,RAB3A,BTBD9,GHRH,SORL1,LZTS1,CHIL1,SLC24A2,LRP8,P2RX5,LRRC4,GRK2,CTBP2,ANXA4,WNT7B,DMPK,HTR7,RNF43,TMEM88,AXIN2,WNT10A,RPL22,SLC8A2,FAM53B,CXCL12,GIT2,CSNK1G2,SNAP47,LRP4…
GO:BP	phosphorylation	GO:0016310	4.03e-07	6.39513	2329	3293	468	ARHGAP33OS,CDKN1C,PFKL,GNAS,OXTR,AKAP12,LPAR1,GRB10,TXN1,FN1,PDE8A,BST1,PLVAP,DGKQ,RORC,COPS5,TELO2,PTPN6,WWTR1,TLR6,CSPG4,SYK,CBS,CCK,CCL7,RAPGEF3,SPRED2,MID1,TCF3,CELSR3,STK32C,CERK,TRF,CD300A,MIR126A,XDH,MEF2C,TLR1,P2RX7,NSD1,EZR,CSF1,PAX6,DAB2IP,PHB,MARVELD3,CORO1C,NME2,EDNRB,MPRIP,AAED1,HIPK3,FBN1,SPEG,HKDC1,KIDINS220,TRIM28,CDC42BPG,PROM2,SH3RF2,NPRL2,DDR1,SORL1,TDGF1,FBP1,AK1,SBK3,CHIL1,LR…
GO:BP	response to endogenous stimulus	GO:0009719	4.55e-07	6.34161	1639	3293	346	LHCGR,ADAMTSL2,GNAS,OXTR,C1QTNF12,NR2F6,GRB10,ANKRD1,FAM83G,PDE8A,RORC,FGF22,CLDN5,BSG,RXRG,TLR6,SYK,SPP1,SMAD3,RAPGEF3,GATM,SCX,FNDC4,SULF1,CLDN4,CLEC3B,GPLD1,MEF2C,EZR,DAB2IP,PHB,LTBP4,NME2,SOX10,EDNRB,GABRG2,CYP11B2,SPAAR,HPN,FBN1,WFIKKN2,KIDINS220,NR4A3,MYO1C,LTBP1,TSPO,SORL1,TDGF1,IGFBP2,NR1H2,GRK2,WNT7B,HTR7,RXRA,PAQR7,CYP11B1,PIK3R2,WNT10A,TXNIP,CXCL12,ALPL,ABCC8,RDX,DSG2,FGF8,TMEM100,ESRR…
GO:BP	positive regulation of phosphate metabolic process	GO:0045937	5.15e-07	6.28804	1162	3293	259	LHCGR,GNAS,AKAP12,LPAR1,GRB10,TXN1,PDE8A,DGKQ,TELO2,TLR6,CSPG4,SYK,CCK,CCL7,SMAD3,PTBP1,RAPGEF3,MID1,TCF3,TRF,CD300A,ADGRF5,MIR126A,XDH,MEF2C,TLR1,P2RX7,CSF1,DAB2IP,PHB,EDNRB,MPRIP,AAED1,CHP2,FBN1,PROM2,SH3RF2,DDR1,TDGF1,CHIL1,LRP8,TRAF6,ANGPT4,WNT7B,ALOX15,MAP3K6,AXIN2,SLC8A2,ADAM8,TNFRSF18,C1QTNF2,LRP4,GRM4,FGF8,ARHGEF5,PARP14,TEK,EPHB3,SPHK1,BMP2,FLT1,SMPD1,LTK,RALB,FGFR2,CYSLTR2,MIR24-1,TIAM1…
GO:BP	positive regulation of phosphorus metabolic process	GO:0010562	5.15e-07	6.28804	1162	3293	259	LHCGR,GNAS,AKAP12,LPAR1,GRB10,TXN1,PDE8A,DGKQ,TELO2,TLR6,CSPG4,SYK,CCK,CCL7,SMAD3,PTBP1,RAPGEF3,MID1,TCF3,TRF,CD300A,ADGRF5,MIR126A,XDH,MEF2C,TLR1,P2RX7,CSF1,DAB2IP,PHB,EDNRB,MPRIP,AAED1,CHP2,FBN1,PROM2,SH3RF2,DDR1,TDGF1,CHIL1,LRP8,TRAF6,ANGPT4,WNT7B,ALOX15,MAP3K6,AXIN2,SLC8A2,ADAM8,TNFRSF18,C1QTNF2,LRP4,GRM4,FGF8,ARHGEF5,PARP14,TEK,EPHB3,SPHK1,BMP2,FLT1,SMPD1,LTK,RALB,FGFR2,CYSLTR2,MIR24-1,TIAM1…
GO:BP	regulation of protein phosphorylation	GO:0001932	5.2e-07	6.28406	1474	3293	316	CDKN1C,GNAS,AKAP12,LPAR1,TXN1,FN1,PDE8A,BST1,DGKQ,COPS5,TELO2,PTPN6,WWTR1,TLR6,CSPG4,SYK,CBS,CCK,CCL7,RAPGEF3,SPRED2,MID1,TCF3,CELSR3,TRF,CD300A,MIR126A,XDH,MEF2C,TLR1,P2RX7,NSD1,EZR,CSF1,PAX6,DAB2IP,PHB,MARVELD3,CORO1C,EDNRB,MPRIP,AAED1,HIPK3,FBN1,KIDINS220,PROM2,SH3RF2,SORL1,TDGF1,CHIL1,LRP8,TRAF6,GRK2,ANGPT4,WNT7B,KIRREL,RNF149,ALOX15,MAP3K6,AXIN2,PIK3R2,CDK5RAP3,SLC8A2,ADAM8,MICAL1,TNFRSF18,C…
GO:BP	positive regulation of macromolecule metabolic process	GO:0010604	5.41e-07	6.26717	3504	3293	668	PEG3,TCEA1,CAPN3,IL1F8,GNAS,CASP14,AKAP12,GSN,MLLT10,LPAR1,MIR34A,SMARCA2,RNF10,ANKRD1,TXN1,FN1,TRIM44,NPLOC4,PDE8A,DGKQ,RORC,PLAGL1,COPS5,TELO2,GM5136,CLDN5,PEMT,WWTR1,PANX2,BSG,RXRG,TLR6,AIRE,CSPG4,NFATC4,SYK,NFIX,CCK,SPP1,CCL7,SMAD3,SALL4,PTBP1,RAPGEF3,TSC22D1,EYA4,MID1,TCF3,PPRC1,ASTL,SCX,MLLT3,TRF,CD300A,MIR126A,SUPV3L1,SULF1,XDH,CLDN4,CHD7,RASSF1,LSM14A,GPLD1,RBX1,MEF2C,TLR1,RCN3,P2RX7,SPX,…
GO:BP	neurogenesis	GO:0022008	6.23e-07	6.20575	1744	3293	364	CNGB1,WNT5B,CDKN1C,HOOK3,NR2F6,GSN,MXRA8,LPAR1,RNF10,ANKRD1,FN1,VAX1,PLXNB1,BSG,CSPG4,ADGRG1,NFATC4,NFIX,CCK,PRRXL1,PREX2,TCF3,CELSR3,ADAM22,TRF,TIAM2,CHD7,MEF2C,CSF1,PAX6,DAB2IP,NME2,SOX10,EDNRB,EVL,WNT6,ARFGEF1,RAB3A,KIDINS220,NR4A3,TSPO,DDR1,SORL1,ARHGEF10,LZTS1,LRP8,GRK2,STMND1,WNT7B,GRIP1,HTR7,NKX6-2,MYO7A,NCMAP,TRAK1,WNT10A,BNIP3,RND1,CCR4,CXCL12,PLPPR5,LRP4,ABCC8,MACF1,FGF8,A830010M20RIK,M…
GO:BP	regulation of phosphorylation	GO:0042325	6.4e-07	6.19377	1610	3293	340	CDKN1C,GNAS,AKAP12,LPAR1,GRB10,TXN1,FN1,PDE8A,BST1,DGKQ,COPS5,TELO2,PTPN6,WWTR1,TLR6,CSPG4,SYK,CBS,CCK,CCL7,RAPGEF3,SPRED2,MID1,TCF3,CELSR3,TRF,CD300A,MIR126A,XDH,MEF2C,TLR1,P2RX7,NSD1,EZR,CSF1,PAX6,DAB2IP,PHB,MARVELD3,CORO1C,EDNRB,MPRIP,AAED1,HIPK3,FBN1,KIDINS220,PROM2,SH3RF2,NPRL2,DDR1,SORL1,TDGF1,FBP1,CHIL1,LRP8,TRAF6,GRK2,ANGPT4,WNT7B,KIRREL,RNF149,ALOX15,MAP3K6,AXIN2,PIK3R2,CDK5RAP3,RHOH,SLC…
GO:BP	blood vessel morphogenesis	GO:0048514	7.94e-07	6.09996	635	3293	158	NPRL3,MIR34A,FN1,RIN2,CLDN5,CSPG4,ADGRG1,NFATC4,SYK,RAPGEF3,ADGRF5,MIR126A,SULF1,XDH,CHD7,GPLD1,DAB2IP,ITGB2,APOLD1,TDGF1,ANGPTL4,CHIL1,ANGPT4,WNT7B,B4GALT1,RXRA,STAT1,PIK3R2,ADAM8,CXCL12,ABCC8,TNFAIP2,FGF8,ASB4,TMEM100,TEK,EPHB3,SPHK1,FLT1,ARHGAP22,RASIP1,CYSLTR2,TNNI3,CARD10,PML,CDH5,MYLK,SERPINE1,ABL1,COL8A2,AMOTL2,UNC5B,IL12A,SPARC,SIRT6,ADGRA2,SMAD1,CASP8,FGFR1,EPOR,DAG1,EREG,TNFRSF12A,CAV1,…
GO:BP	positive regulation of signal transduction	GO:0009967	8.99e-07	6.04637	1581	3293	334	LHCGR,IL1F8,GNAS,AKAP12,C1QTNF12,GSN,LPAR1,GRB10,ANKRD1,TRIM44,PDE8A,GPR18,TELO2,PTPN6,PLXNB1,TLR6,CSPG4,ADGRG1,NFATC4,SYK,CCL7,SMAD3,PTBP1,LY86,SPRED2,MID1,MLLT3,TRF,CD300A,MIR126A,SULF1,XDH,LSM14A,MEF2C,TLR1,P2RX7,ZBP1,CSF1,DAB2IP,PHB,AAED1,ARFGEF1,CHP2,TIFA,MYO1C,GHRH,SH3RF2,CD180,SORL1,TDGF1,LDLRAP1,CHIL1,TRAF6,GRK2,CTBP2,WNT7B,GRIP1,PTP4A3,ALOX15,MAP3K6,CDK5RAP3,ZAP70,BNIP3,FAM53B,ADAM8,CSNK…
GO:BP	regulation of cell differentiation	GO:0045595	1.1085e-06	5.95527	1967	3293	402	WNT5B,CAPN3,CDKN1C,IL1F8,KEAP1,GNAS,HOOK3,L3MBTL1,LPAR1,MIR34A,RNF10,ANKRD1,FN1,RIN2,RORC,VAX1,PLPP7,PTPN6,PLXNB1,TOB2,CLDN5,WWTR1,CSPG4,ADGRG1,NFATC4,SYK,SMAD3,PTBP1,CMKLR1,TCF3,TRF,XDH,TIAM2,CHD7,MIR23A,MEF2C,RFLNB,CSF1,PAX6,DAB2IP,LAG3,CORO1C,NME2,SOX10,EDNRB,HPN,TMEM176B,PITHD1,FBN1,APOLD1,KIDINS220,TSPO,SIGLEC15,SORL1,LRRC17,LZTS1,CLDN18,LRP8,TRAF6,WNT7B,GRIP1,DMPK,HTR7,HOPX,NKX6-2,AXIN2,TRA…
GO:BP	transmembrane transport	GO:0055085	1.13062e-06	5.94668	1545	3293	327	CNGB1,CAPN3,LHCGR,SLC6A16,C1QTNF12,GRB10,PTPN6,AQP6,PANX2,SCN5A,KCNJ16,RAPGEF3,SLC2A5,SLC7A8,TRPV3,TRF,CLDN4,CHD7,SLC17A6,FXYD1,KCNK4,MEF2C,SLC2A10,P2RX7,SLC17A4,SLC6A11,TMEM165,PLCH2,SLC30A6,GABRG2,HPN,CHRNE,SLC25A43,KCNK12,NR4A3,SLC5A1,KCNK2,AK1,SLC24A2,P2RX5,KCNG2,GRK2,SLC6A7,KCNH2,LRRC38,SLC12A8,MFSD10,SLC14A2,SLC14A1,SLCO1C1,KCNG4,SLC8A2,CALHM2,PKD1L3,ATP2C1,KCNA10,SLC22A12,C1QTNF2,WNK4,ABCC…
GO:BP	supramolecular fiber organization	GO:0097435	1.23462e-06	5.90847	700	3293	170	CAPN3,HOOK3,DES,GSN,LPAR1,C530008M17RIK,MYO1A,SMAD3,FIGNL2,RAPGEF3,MID1,SCX,TRF,MEF2C,EZR,RFLNB,CORO1C,EVL,TPM2,ARFGEF1,MYO1C,ARHGEF10,ARHGAP40,STMND1,KIRREL,ALOX15,CCDC13,MYO7A,MSRB1,CAPG,GMFG,PIK3R2,SCIN,RND1,TPM1,ESPN,LOXL4,MICAL1,COL11A2,RDX,MYADM,MIR1A-1,ARHGEF5,MAP1A,CORO1A,HDGFL3,MYH6,NDEL1,ARHGAP25,DST,RHOBTB3,MFAP4,CAVIN4,CDH5,CALD1,ARHGAP17,ABL1,TMOD1,IQGAP2,SPAST,CLRN1,P3H1,NCKAP5,COL1…
GO:BP	epithelium development	GO:0060429	1.41918e-06	5.84796	1130	3293	251	CDKN1C,ADAMTSL2,KEAP1,GNAS,CASP14,RPSA,SPRR2D,CLDN5,WWTR1,AIRE,NFATC4,SMAD3,SALL4,RAPGEF3,CELSR3,TFCP2L1,SCX,MLLT3,SULF1,XDH,CHD7,MEF2C,RCN3,SHROOM3,EZR,CSF1,PAX6,UPK2,NME2,SOX10,WNT6,HPN,LAMA5,MSGN1,APOLD1,MADCAM1,CC2D2A,TRIM28,MARVELD2,DDR1,TRAF6,ANXA4,WNT7B,B4GALT1,HESX1,MYO7A,RXRA,AXIN2,STAT1,WNT10A,TXNIP,CXCL12,WNK4,LRP4,RDX,FGF8,TBX3,CDHR2,MYADM,TMEM100,TEK,BMP2,ESRP2,REG3G,TSG101,RASIP1,PR…
GO:BP	cellular component organization	GO:0016043	1.46742e-06	5.83345	5891	3293	1058	SMC1B,CNGB1,ARHGAP33OS,CAPN3,RPL3L,FBF1,CDKN1C,PFKL,ADAMTSL2,OXTR,HOOK3,L3MBTL1,NPRL3,DES,COIL,GSN,LPAR1,SMARCA2,ANKRD1,FN1,RPSA,HAUS1,BAIAP3,RAB20,NPLOC4,MCMDC2,TAPBP,BST1,MMP23,MMP15,MYH14,DGKQ,SPESP1,TELO2,VAX1,C530008M17RIK,PLXNB1,ZSCAN4C,GM5136,CLDN5,WWTR1,BSG,TLR6,CSPG4,NFATC4,MYO1A,SYK,PLEC,CCK,CCL7,BSN,SMAD3,PRRXL1,FIGNL2,TTC30B,PREX2,RAPGEF3,EYA4,XRCC3,MID1,TCF3,CELSR3,TFCP2L1,SCX,MLLT3,…
GO:BP	cell morphogenesis	GO:0000902	1.63821e-06	5.78563	1056	3293	237	LPAR1,FN1,MYH14,VAX1,PTPN6,PLXNB1,BSG,NFATC4,CCK,CCL7,PRRXL1,PREX2,CELSR3,TFCP2L1,CLDN4,TIAM2,MEF2C,P2RX7,SHROOM3,EZR,PAX6,DAB2IP,CORO1C,COL20A1,EVL,HPN,LAMA5,RAB3A,KIDINS220,NR4A3,DDR1,MYO10,LZTS1,LRP8,WNT7B,GRIP1,MYO7A,COL7A1,TRAK1,RND1,TPM1,ADAM8,CXCL12,LRP4,RDX,MACF1,FGF8,MYADM,MAP1A,CORO1A,TEK,EPHB3,SH3D19,STXBP1,SMURF1,NDEL1,DST,CPNE5,TIAM1,RHOBTB3,PTPRS,EFNB1,TYRO3,LIFR,GAS2,FGR,CDH5,CAPRI…
GO:BP	angiogenesis	GO:0001525	1.64278e-06	5.78442	535	3293	137	MIR34A,FN1,CLDN5,CSPG4,ADGRG1,NFATC4,SYK,RAPGEF3,MIR126A,SULF1,GPLD1,DAB2IP,ITGB2,APOLD1,TDGF1,ANGPTL4,CHIL1,ANGPT4,WNT7B,B4GALT1,RXRA,STAT1,PIK3R2,ADAM8,CXCL12,ABCC8,TNFAIP2,FGF8,TMEM100,TEK,EPHB3,SPHK1,FLT1,ARHGAP22,RASIP1,CYSLTR2,CARD10,PML,CDH5,SERPINE1,ABL1,COL8A2,AMOTL2,UNC5B,IL12A,SPARC,SIRT6,ADGRA2,SMAD1,CASP8,FGFR1,DAG1,EREG,TNFRSF12A,CAV1,STARD13,CD40,CXCL17,CIB1,TJP1,PARVA,TNFRSF1A,LEM…
GO:BP	regulation of secretion by cell	GO:1903530	1.66886e-06	5.77758	817	3293	192	PFKL,GNAS,OXTR,AKAP12,C1QTNF12,MIR34A,ANKRD1,FN1,BAIAP3,PANX2,TLR6,SYK,CCK,SPP1,PIWIL4,CD300A,CHD7,MEF2C,TLR1,P2RX7,EZR,PAX6,SYT8,RAB3A,NSF,GHRH,SORL1,NR1H2,TRAF6,GRK2,ANXA4,HTR7,RHBDF1,CXCL12,GIT2,MICAL1,FRMD4A,ABCC8,SPHK1,NR0B2,NUCB2,TSG101,STXBP1,SLC6A4,RALB,MIDN,TIAM1,HMGCR,KMO,REST,SEPT5,PML,FGR,PPARD,PHPT1,TNFRSF11A,STX1A,NR1D1,IL17RC,ABL1,NPY5R,OLFR683,UNC13D,BMP6,FFAR2,CACNB2,IL12A,P3H1,I…
GO:BP	regulation of protein modification process	GO:0031399	1.85362e-06	5.73198	1878	3293	385	CAPN3,CDKN1C,GNAS,AKAP12,LPAR1,TXN1,FN1,TRIM44,PDE8A,BST1,DGKQ,COPS5,TELO2,PTPN6,WWTR1,TLR6,CSPG4,SYK,CBS,CCK,CCL7,BSN,4931440F15RIK,PTBP1,RAPGEF3,SPRED2,MID1,TCF3,CELSR3,PPP6R1,TRF,CD300A,MIR126A,XDH,RASSF1,FXYD1,RBX1,MEF2C,TLR1,P2RX7,NSD1,EZR,CSF1,PAX6,DAB2IP,PHB,MARVELD3,CORO1C,EDNRB,PHACTR3,MPRIP,AAED1,HIPK3,ARFGEF1,FBN1,KIDINS220,TSPO,PROM2,SH3RF2,SORL1,TDGF1,CHIL1,LRP8,TRAF6,GRK2,ANGPT4,WNT…
GO:BP	cell projection organization	GO:0030030	1.86221e-06	5.72997	1546	3293	326	FBF1,GSN,LPAR1,ANKRD1,FN1,VAX1,PLXNB1,WWTR1,BSG,CSPG4,NFATC4,MYO1A,CCK,PRRXL1,TTC30B,PREX2,CELSR3,RSPH6A,DNAH8,TTLL3,TIAM2,MEF2C,P2RX7,EZR,PAX6,DAB2IP,CORO1C,NME2,EVL,DNAIC2,TANC1,LAMA5,ARFGEF1,RAB3A,CC2D2A,KIDINS220,NR4A3,TSPO,PROM2,DDR1,MYO10,LZTS1,LRP8,STMND1,WNT7B,GRIP1,HTR7,BBS7,CCDC13,MYO7A,TRAK1,CDKL1,TPM1,CXCL12,ESPN,PLPPR5,LRP4,EPS8L2,RDX,MACF1,FGF8,A830010M20RIK,CDHR2,MAP1A,PLEK2,PRICKL…
GO:BP	plasma membrane bounded cell projection organization	GO:0120036	2.01223e-06	5.69632	1508	3293	319	FBF1,GSN,LPAR1,ANKRD1,FN1,VAX1,PLXNB1,WWTR1,BSG,CSPG4,NFATC4,MYO1A,CCK,PRRXL1,TTC30B,PREX2,CELSR3,RSPH6A,DNAH8,TTLL3,TIAM2,MEF2C,P2RX7,EZR,PAX6,DAB2IP,CORO1C,NME2,EVL,DNAIC2,TANC1,LAMA5,ARFGEF1,RAB3A,CC2D2A,KIDINS220,NR4A3,TSPO,DDR1,MYO10,LZTS1,LRP8,STMND1,WNT7B,GRIP1,HTR7,BBS7,CCDC13,MYO7A,TRAK1,CDKL1,TPM1,CXCL12,ESPN,PLPPR5,LRP4,EPS8L2,RDX,MACF1,FGF8,A830010M20RIK,CDHR2,MAP1A,PLEK2,CORO1A,EPHB3…
GO:BP	positive regulation of cellular metabolic process	GO:0031325	2.47079e-06	5.60716	3355	3293	638	PEG3,TCEA1,CAPN3,LHCGR,GNAS,CASP14,AKAP12,GSN,MLLT10,LPAR1,GRB10,SMARCA2,RNF10,ANKRD1,TXN1,FN1,TRIM44,PDE8A,DGKQ,RORC,PLAGL1,COPS5,TELO2,GM5136,PEMT,WWTR1,RXRG,TLR6,AIRE,CSPG4,NFATC4,SYK,NFIX,CCK,SPP1,CCL7,SMAD3,SALL4,PTBP1,RAPGEF3,TSC22D1,EYA4,MID1,TCF3,PPRC1,ASTL,SCX,MLLT3,TRF,CD300A,ADGRF5,MIR126A,SUPV3L1,XDH,CLDN4,CHD7,RASSF1,GPLD1,RBX1,MEF2C,TLR1,RCN3,P2RX7,SPX,NSD1,EZR,RBM20,CSF1,PAX6,DAB2I…
GO:BP	positive regulation of phosphorylation	GO:0042327	2.82589e-06	5.54885	1089	3293	242	GNAS,AKAP12,LPAR1,GRB10,TXN1,PDE8A,DGKQ,TELO2,TLR6,CSPG4,SYK,CCK,CCL7,RAPGEF3,MID1,TCF3,TRF,CD300A,MIR126A,XDH,MEF2C,TLR1,P2RX7,CSF1,DAB2IP,PHB,EDNRB,MPRIP,AAED1,FBN1,PROM2,SH3RF2,DDR1,TDGF1,CHIL1,LRP8,TRAF6,ANGPT4,WNT7B,ALOX15,MAP3K6,AXIN2,SLC8A2,ADAM8,TNFRSF18,C1QTNF2,LRP4,GRM4,FGF8,ARHGEF5,PARP14,TEK,EPHB3,SPHK1,BMP2,FLT1,LTK,RALB,FGFR2,CYSLTR2,MIR24-1,TIAM1,HMGCR,CARD10,TYRO3,DDRGK1,PARK7,ATG…
GO:BP	animal organ morphogenesis	GO:0009887	3.20292e-06	5.49445	1031	3293	231	WNT5B,GNAS,ANKRD1,TENM3,AQP6,WWTR1,BSG,CBS,SMAD3,EYA4,CELSR3,SCX,MLLT3,SULF1,CHD7,MIR23A,MEF2C,P2RX7,RFLNB,CSF1,PAX6,COL20A1,WNT6,HPN,LAMA5,FBN1,NR4A3,DDR1,TBX1,TRAF6,WNT7B,HESX1,MYO7A,RXRA,COL7A1,AXIN2,WNT10A,ACP5,TPM1,ALPL,PHOSPHO1,WNK4,LRP4,COL11A2,FGF8,TBX3,MIR1A-1,TMEM100,TEK,BMP2,ESRP2,MYH6,SLC6A4,FGFR2,WWOX,TIMELESS,TNNI3,FOXP2,SLC26A4,LBX1,TRPM1,ID3,PML,FGR,MYLK,SERPINE1,PDGFC,BMPR1B,TCF7…
GO:BP	positive regulation of response to stimulus	GO:0048584	3.50308e-06	5.45555	2306	3293	458	LHCGR,IL1F8,GNAS,AKAP12,C1QTNF12,CD59B,GSN,LPAR1,MIR34A,GRB10,ANKRD1,FN1,BAIAP3,TRIM44,PDE8A,GPR18,TELO2,PTPN6,PLXNB1,GM5136,TLR6,CSPG4,ADGRG1,NFATC4,SYK,CCK,CCL7,SMAD3,PTBP1,CMKLR1,LY86,SPRED2,EYA4,MID1,MLLT3,TRF,CD300A,MIR126A,SULF1,XDH,CLDN4,LSM14A,GPLD1,MEF2C,EID3,TLR1,P2RX7,EZR,ZBP1,CSF1,DAB2IP,PHB,LAG3,GPSM3,AAED1,ARFGEF1,CHP2,TIFA,NR4A3,TRIM28,MYO1C,C2CD4A,GHRH,SH3RF2,CD180,SORL1,TDGF1,KCN…
GO:BP	positive regulation of hydrolase activity	GO:0051345	3.91496e-06	5.40727	705	3293	169	TCEA1,GNAS,CASP14,NPRL3,GSN,ARHGAP27,LPAR1,FN1,RIN2,RGS20,PLXNB1,SYK,CCK,CCL7,SMAD3,DYNLL2,TBC1D2B,PREX2,RAPGEF3,CD300A,XDH,CLDN4,TIAM2,MEF2C,RCN3,RGL3,DAB2IP,CORO1C,CHP2,RAB3A,PLEKHG4,NPRL2,RASGRP2,ARHGEF10,TBC1D9,NR1H2,SEC23B,ARHGAP40,ARHGAP45,ARHGAP23,ARHGAP39,TPM1,GIT2,ARHGEF5,BMP2,FLT1,ARHGAP22,NDEL1,ARHGAP25,FGFR2,SGSM3,RABGAP1L,TIAM1,ADPRHL1,DDRGK1,CAVIN4,REST,PML,PMAIP1,CARD9,ARHGAP17,PPP…
GO:BP	multicellular organismal process	GO:0032501	4.13393e-06	5.38364	8347	3293	1446	CNGB1,PRSS44,TCEA1,ARHGAP33OS,WNT5B,CAPN3,LHCGR,CDKN1C,IL1F8,ADAMTSL2,TAC2,KEAP1,GNAS,OXTR,CASP14,HOOK3,AKAP12,L3MBTL1,SYNA,NPRL3,DES,NR2F6,GSN,MXRA8,ITFG2,LPAR1,MIR34A,OLFR212,GRB10,SMARCA2,RNF10,ANKRD1,TDRD1,FN1,NPLOC4,RIN2,MCMDC2,MMP15,KIF1BP,OLFR142,SFTPB,GJB3,MYH14,OLFR1419,RORC,GPR18,SPESP1,PLAGL1,TENM3,D1PAS1,VAX1,TAS1R2,PTPN6,PLXNB1,TOB2,AQP6,ENDOU,SPRR2D,CLDN5,PEMT,WWTR1,PANX2,BSG,RXRG,T…
GO:BP	cellular component organization or biogenesis	GO:0071840	4.929e-06	5.30724	6069	3293	1082	SMC1B,CNGB1,ARHGAP33OS,CAPN3,RPL3L,FBF1,CDKN1C,PFKL,ADAMTSL2,OXTR,HOOK3,L3MBTL1,NPRL3,DES,COIL,GSN,LPAR1,SMARCA2,ANKRD1,RRP1,FN1,RPSA,HAUS1,BAIAP3,RAB20,NPLOC4,MCMDC2,TAPBP,BST1,MMP23,MMP15,MYH14,DGKQ,SPESP1,COPS5,TELO2,VAX1,C530008M17RIK,PLXNB1,ZSCAN4C,GM5136,CLDN5,WWTR1,BSG,TLR6,CSPG4,NFATC4,MYO1A,SYK,PLEC,CCK,CCL7,BSN,SMAD3,PRRXL1,FIGNL2,TTC30B,PREX2,RAPGEF3,EYA4,XRCC3,MID1,TCF3,CELSR3,TFCP2L1…
GO:BP	regulation of secretion	GO:0051046	5.78073e-06	5.23802	898	3293	205	PFKL,GNAS,OXTR,AKAP12,C1QTNF12,MIR34A,ANKRD1,FN1,BAIAP3,PANX2,TLR6,SYK,CCK,SPP1,PIWIL4,CD300A,CHD7,MEF2C,TLR1,P2RX7,SPX,EZR,PAX6,EDNRB,SYT8,RAB3A,NSF,GHRH,SORL1,NR1H2,TRAF6,GRK2,ANXA4,HTR7,RHBDF1,CXCL12,GIT2,MICAL1,FRMD4A,WNK4,ABCC8,SPHK1,NR0B2,NUCB2,TSG101,STXBP1,SLC6A4,RALB,MIDN,TIAM1,HMGCR,KMO,REST,SEPT5,PML,FGR,PPARD,PHPT1,TNFRSF11A,STX1A,STK39,NR1D1,IL17RC,ABL1,NPY5R,OLFR683,UNC13D,BMP6,MIR3…
GO:BP	cell-cell adhesion	GO:0098609	5.98223e-06	5.22314	803	3293	187	IL1F8,GNAS,CD59B,RPSA,PTPN6,CLDN5,BSG,SYK,CELSR3,CD300A,MIR126A,CLDN4,EZR,ITGB2,LAG3,LAMA5,ELMO2,MADCAM1,PCDHB7,NR4A3,IGFBP2,MYO10,CLDN18,TRAF6,LRRC4,WNT7B,PCDH9,KIRREL,ALOX15,IGSF21,ZAP70,RHOH,ADAM8,CXCL12,ATP2C1,RDX,KIFC3,DSG2,CDHR2,MYADM,CORO1A,TEK,EPHB3,BMP2,STXBP1,PCDHGC3,PTPRS,PCDHB6,EFNB1,TYRO3,LAX1,IL20RB,IZUMO1,CDH5,SCARF2,MAGI2,ABL1,PCDH1,PODXL,TCAM1,RIPOR2,KIT,TTYH1,BMP6,IL12A,CTNNA1,I…
GO:BP	cell death	GO:0008219	6.18135e-06	5.20892	2148	3293	429	PEG3,CAPN3,CASP14,AKAP12,CD59B,GSN,LPAR1,MIR34A,ANKRD1,TXN1,FN1,PDE8A,COPS5,TLR6,NFATC4,SYK,CBS,CCK,SPP1,SMAD3,TFPT,RAPGEF3,EYA4,SCX,SUPV3L1,SULF1,XDH,GPLD1,MEF2C,P2RX7,XAF1,CSF1,PAX6,DAB2IP,PHB,NME2,SOX10,EDNRB,HPN,DNAJC5,HIPK3,ELMO2,TOPAZ1,NR4A3,GHRH,TSPO,SH3RF2,BCL2L12,SORL1,TDGF1,KCNK2,PTMA,ANGPTL4,CHIL1,LRP8,ANP32A,IP6K2,TRAF6,GRK2,ANGPT4,ATG4D,WNT7B,DMPK,B4GALT1,ACOT1,MFSD10,RXRA,AXIN2,MIR1…
GO:BP	regulation of cell population proliferation	GO:0042127	7.81633e-06	5.107	1746	3293	358	GNAS,CD59B,MIR34A,SMARCA2,RNF10,FN1,BST1,VAX1,PTPN6,PLXNB1,TOB2,CLDN5,PEMT,WWTR1,ADGRG1,SCN5A,SYK,CCK,SMAD3,TCF3,SCX,MAB21L1,TRF,CD300A,MIR126A,SULF1,XDH,GPLD1,MEF2C,CSF1,PAX6,DAB2IP,PHB,MARVELD3,NME2,SOX10,EDNRB,HPN,LAMA5,TBRG1,CHP2,CD37,NR4A3,GHRH,TSPO,DDR1,TDGF1,KCNK2,IGFBP2,LDLRAP1,TRAF6,GRK2,WNT7B,B4GALT1,RXRA,AXIN2,MIR124A-3,STAT1,SCIN,ZAP70,TXNIP,TPM1,CXCL12,ABCC8,FGF8,TBX3,MIR1A-1,LMNA,MA…
GO:BP	chemical homeostasis	GO:0048878	8.20655e-06	5.08584	1238	3293	267	CNGB1,CAPN3,LHCGR,GNAS,OXTR,C1QTNF12,LPAR1,MIR34A,BAIAP3,RAB20,GPR18,PTPN6,SCN5A,CCK,SMAD3,CMKLR1,PIWIL4,TRF,ADGRF5,CLDN4,CHD7,FXYD1,RCN3,P2RX7,SPX,PAX6,TMEM165,PLCH2,NME2,EDNRB,CYP11B2,HPN,CHP2,FBN1,HKDC1,BTBD9,GHRH,TSPO,LDLRAP1,ANGPTL4,SLC24A2,NR1H2,RAB39,GRK2,WNT7B,DMPK,KCNH2,SLC12A8,CYP11B1,STAT1,PIK3R2,BNIP3,SLC8A2,1600014C10RIK,CCR4,ATP2C1,WNK4,ABCC8,TSPOAP1,MIR1A-1,STIM2,ATP6V0A1,MARCKSL1,…
GO:BP	actin cytoskeleton organization	GO:0030036	9.42354e-06	5.02579	687	3293	164	CAPN3,GSN,LPAR1,BST1,MYH14,C530008M17RIK,MYO1A,SMAD3,RAPGEF3,ARHGEF17,TRF,MEF2C,EZR,RFLNB,CORO1C,EVL,TPM2,ARFGEF1,MYO1C,CDC42BPG,SIGLEC15,ARHGEF10,ARHGAP40,KIRREL,ALOX15,MYO7A,MSRB1,CAPG,GMFG,PIK3R2,SCIN,RND1,TPM1,ESPN,MICAL1,ATP2C1,RDX,MYADM,MIR1A-1,ARHGEF5,PLEK2,CORO1A,TEK,MYH6,ARHGAP25,RHOBTB3,CAVIN4,FGR,PHPT1,CALD1,ARHGAP17,ABL1,TMOD1,IQGAP2,AMOTL2,KIT,CLRN1,FGF7,DAPK3,ABLIM3,ELMO1,BAIAP2L2,S…
GO:BP	regulation of response to external stimulus	GO:0032101	9.61665e-06	5.01698	914	3293	207	CAPN3,C1QTNF12,LPAR1,MIR34A,FN1,TRIM44,NPLOC4,BST1,GPR18,TLR6,SYK,CCK,CCL7,SMAD3,CMKLR1,LY86,MIR126A,FNDC4,LSM14A,SPX,ZBP1,CSF1,LAG3,NLRX1,EDNRB,GPSM3,SPAAR,CD37,C2CD4A,CD180,LRP8,P2RX5,TRAF6,HOPX,ALOX15,MIR124A-3,STAT1,ACP5,CCR4,ADAM8,CXCL12,ABCC8,PARP14,SPHK1,NUCB2,MIR124A-2,NDEL1,PSG23,TIAM1,SEC14L1,HMGCR,PTPRS,TYRO3,PARK7,MIR181C,IL20RB,PML,FGR,PPARD,CDH5,CARD9,TNFRSF11A,STK39,SERPINE1,NR1D1,…
GO:BP	regulation of ion transport	GO:0043269	9.76967e-06	5.01012	729	3293	172	CAPN3,LHCGR,GNAS,PTPN6,SCN5A,SYK,CCK,KCNJ16,RAPGEF3,TRPV3,TRF,CD300A,CHD7,FXYD1,KCNK4,MEF2C,P2RX7,SYT8,RAB3A,TSPO,KCNG2,DMPK,HTR7,KCNH2,LRRC38,KCNG4,CXCL12,KCNA10,WNK4,ABCC8,STAC3,MIR1A-1,STIM2,CORO1A,TRPC3,SLC9A3,SCN2B,STXBP1,SLC6A4,IFNGR2,KMO,PARK7,GPD1L,PML,MYLK,TNFRSF11A,PPP2CA,STK39,ABL1,KCNIP1,NPY5R,OLFR683,KCNIP2,BPIFA1,MIR33,CACNB2,RCVRN,TMEM37,ABCB4,ITPR1,SCNN1B,CLCNKB,FGFR1,ERFE,ATP8A1,…
GO:BP	generation of neurons	GO:0048699	1.10488e-05	4.95668	1621	3293	335	CNGB1,WNT5B,CDKN1C,HOOK3,NR2F6,LPAR1,RNF10,ANKRD1,FN1,VAX1,PLXNB1,BSG,CSPG4,ADGRG1,NFATC4,NFIX,CCK,PRRXL1,PREX2,TCF3,CELSR3,TRF,TIAM2,CHD7,MEF2C,CSF1,PAX6,DAB2IP,NME2,SOX10,EDNRB,EVL,WNT6,ARFGEF1,RAB3A,KIDINS220,NR4A3,TSPO,DDR1,SORL1,LZTS1,LRP8,STMND1,WNT7B,GRIP1,HTR7,NKX6-2,MYO7A,TRAK1,WNT10A,RND1,CCR4,CXCL12,PLPPR5,LRP4,ABCC8,MACF1,FGF8,A830010M20RIK,MIR1A-1,MAP1A,OLIG3,EPHB3,SPHK1,BMP2,HDGFL3,…
GO:BP	response to external stimulus	GO:0009605	1.17568e-05	4.92971	2829	3293	544	CNGB1,CAPN3,SCD4,IL1F8,AKAP12,C1QTNF12,NPRL3,NR2F6,GSN,ITFG2,LPAR1,MIR34A,ANKRD1,FN1,TRIM44,RAB20,NPLOC4,BST1,GPR18,VAX1,PTPN6,PLXNB1,PEMT,BSG,TLR6,SYK,PLEC,CBS,CCK,SPP1,CCL7,SMAD3,PRRXL1,TRIL,CMKLR1,LY86,TCF3,CELSR3,GATM,SCX,TRF,MIR126A,FNDC4,CHD7,KCNK4,LSM14A,MEF2C,TLR1,P2RX7,SPX,ZBP1,CSF1,PAX6,DAB2IP,LAG3,NLRX1,EDNRB,EVL,GPSM3,SPAAR,HPN,ELMO2,CD37,TIFA,NR4A3,TRIM28,MYO1C,C2CD4A,GHRH,TSPO,NPRL2…
GO:BP	response to wounding	GO:0009611	1.18186e-05	4.92743	495	3293	126	WNT5B,GNAS,GSN,MIR34A,FN1,PTPN6,SYK,PLEC,SMAD3,MIR126A,CLDN4,PAX6,EVL,ARFGEF1,RAB3A,TSPO,GP1BB,DDR1,KCNK2,ALOX15,B4GALT1,BNIP3,TPM1,ABCC8,REG3G,STXBP1,NDEL1,FGFR2,DST,PSG23,HMGCR,PTPRS,TYRO3,ID3,PPARD,MYLK,MAP3K5,SERPINE1,MIR431,CTNNA1,TXN2,SPARC,SCRIB,FGF7,GFAP,SCNN1B,PROZ,DAG1,FZD7,RREB1,TMPRSS4,PDGFB,TNFRSF12A,PROC,MUSTN1,CAV1,CCM2L,CLASP1,PECAM1,NTRK3,PRKCD,CXCL2,CADM4,MYH2,WNT5A,CD24A,TSPAN8…
GO:BP	wound healing	GO:0042060	1.45423e-05	4.83737	359	3293	98	WNT5B,GNAS,GSN,MIR34A,FN1,PTPN6,SYK,PLEC,SMAD3,MIR126A,CLDN4,EVL,ARFGEF1,RAB3A,GP1BB,DDR1,ALOX15,B4GALT1,TPM1,ABCC8,REG3G,STXBP1,FGFR2,DST,PSG23,HMGCR,TYRO3,PPARD,MYLK,MAP3K5,SERPINE1,SPARC,SCRIB,FGF7,SCNN1B,PROZ,DAG1,FZD7,RREB1,PDGFB,TNFRSF12A,PROC,MUSTN1,CAV1,CCM2L,CLASP1,PECAM1,PRKCD,CXCL2,CADM4,MYH2,WNT5A,TSPAN8,FBLN1,SDC4,C1QTNF1,CD151,SLC4A1,SMOC2,SMAD4,SLC11A1,PDGFA,ACVRL1,MPIG6B,ITGA2B,AQ…
GO:BP	endothelium development	GO:0003158	1.55539e-05	4.80816	126	3293	46	CLDN5,RAPGEF3,XDH,EZR,APOLD1,MARVELD2,WNT7B,RDX,MYADM,TMEM100,PTPRS,CDH5,BMP6,PDE4D,PROC,STARD13,TJP1,TNFRSF1A,PECAM1,MIR199B,AKAP11,HEY2,PDE2A,CXCL10,SMAD4,ACVRL1,GJA1,SLC40A1,ID1,S1PR3,RAP1B,VHL,ARHGEF26,UBIAD1,TJP2,CD34,CSNK2B,VEGFA,PDPN,NOTCH1,COL18A1,BMP4,ROBO4,ATOH8,ENG,DLL4
GO:BP	positive regulation of gene expression	GO:0010628	1.74263e-05	4.7588	2275	3293	448	PEG3,TCEA1,CAPN3,IL1F8,AKAP12,GSN,MLLT10,MIR34A,SMARCA2,RNF10,FN1,TRIM44,NPLOC4,DGKQ,RORC,PLAGL1,COPS5,CLDN5,WWTR1,PANX2,BSG,RXRG,TLR6,AIRE,NFATC4,SYK,NFIX,SPP1,SMAD3,SALL4,RAPGEF3,TSC22D1,TCF3,PPRC1,ASTL,SCX,MLLT3,TRF,SULF1,CHD7,LSM14A,MEF2C,TLR1,P2RX7,SPX,NSD1,EZR,RBM20,CSF1,PAX6,DAB2IP,PHB,NME2,SOX10,NLRX1,GPSM3,WNT6,HPN,PATZ1,CHP2,PITHD1,MSGN1,NR4A3,TRIM28,GHRH,BCL2L12,SORL1,NR1H2,TRAF6,GRK2,…
GO:BP	multicellular organismal homeostasis	GO:0048871	1.75146e-05	4.7566	478	3293	122	CNGB1,GNAS,OXTR,GRB10,CLDN5,PEMT,WWTR1,SYK,SPP1,TFF3,CMKLR1,PIWIL4,GATM,SCX,TRF,ADGRF5,CLDN4,USH1C,RCN3,P2RX7,CSF1,EDNRB,BTBD9,NR4A3,SIGLEC15,CLDN18,NR1H2,TRAF6,ACP5,ADAM8,ABCC8,COL11A2,MAP1A,ESRRG,CORO1A,TNS2,CIB2,IL20RB,TNFRSF11A,STK39,PDGFC,NR1D1,ELOVL1,NRD1,BMP6,BPIFA1,PTH1R,CLRN1,GCNT2,SGIP1,FGF7,ABCA4,SIRT6,SCNN1B,NPR3,NOVA1,KRT1,SLC28A3,CAV1,PTGS1,TJP1,AHSG,AQP2,PLCL1,IL15,SLC1A1,ELOVL3,HY…
GO:BP	regulation of protein metabolic process	GO:0051246	1.75292e-05	4.75624	2866	3293	549	CAPN3,CDKN1C,GNAS,CASP14,AKAP12,GSN,LPAR1,TXN1,FN1,UBE2G2,TRIM44,PDE8A,BST1,DGKQ,COPS5,TELO2,PTPN6,PEMT,WWTR1,TLR6,AIRE,CSPG4,SYK,CBS,CCK,CCL7,BSN,SMAD3,4931440F15RIK,PTBP1,RAPGEF3,SPRED2,MID1,TCF3,CELSR3,ASTL,PPP6R1,PIWIL4,TRF,CD300A,MIR126A,RARRES1,XDH,CLDN4,RASSF1,FXYD1,LSM14A,GPLD1,RBX1,MEF2C,TLR1,RCN3,P2RX7,NSD1,EZR,RBM20,CSF1,PAX6,DAB2IP,PHB,MARVELD3,LAG3,LTBP4,CORO1C,EDNRB,PHACTR3,HPN,MPRI…
GO:BP	positive regulation of transport	GO:0051050	1.92362e-05	4.71588	1073	3293	235	CAPN3,LHCGR,GNAS,OXTR,AKAP12,C1QTNF12,MIR34A,ANKRD1,BAIAP3,PANX2,SCN5A,SYK,CCK,SPP1,RAPGEF3,TRPV3,TRF,FXYD1,TLR1,P2RX7,EZR,PAX6,EDNRB,CHP2,RAB3A,NR4A3,TRIM28,MYO1C,GHRH,TSPO,SORL1,LDLRAP1,AK1,NR1H2,GRK2,KCNH2,LRRC38,PIK3R2,CXCL12,FRMD4A,C1QTNF2,WNK4,ABCC8,STAC3,RDX,MIR1A-1,STIM2,ARHGEF5,TEK,SPHK1,NR0B2,TRPC3,NUCB2,TSG101,STXBP1,SLC6A4,IFNGR2,KMO,PARK7,SEPT5,GPD1L,FGR,PPARD,PMAIP1,MYLK,PHPT1,TNFRS…
GO:BP	positive regulation of protein phosphorylation	GO:0001934	1.98857e-05	4.70146	1019	3293	225	GNAS,AKAP12,LPAR1,TXN1,PDE8A,DGKQ,TELO2,TLR6,CSPG4,SYK,CCK,CCL7,RAPGEF3,MID1,TCF3,TRF,CD300A,MIR126A,XDH,MEF2C,TLR1,P2RX7,CSF1,DAB2IP,PHB,EDNRB,MPRIP,AAED1,FBN1,PROM2,SH3RF2,TDGF1,CHIL1,LRP8,TRAF6,ANGPT4,WNT7B,ALOX15,MAP3K6,AXIN2,SLC8A2,ADAM8,TNFRSF18,C1QTNF2,LRP4,GRM4,FGF8,ARHGEF5,PARP14,TEK,SPHK1,BMP2,FLT1,RALB,FGFR2,CYSLTR2,MIR24-1,TIAM1,HMGCR,CARD10,DDRGK1,PARK7,ATG14,CARD9,TNFRSF11A,PPP2CA,S…
GO:BP	positive regulation of intracellular signal transduction	GO:1902533	2.31813e-05	4.63486	972	3293	216	LHCGR,IL1F8,GNAS,AKAP12,C1QTNF12,LPAR1,ANKRD1,TRIM44,PDE8A,GPR18,TELO2,PTPN6,PLXNB1,TLR6,CSPG4,ADGRG1,SYK,CCL7,PTBP1,SPRED2,MID1,TRF,MIR126A,XDH,MEF2C,TLR1,P2RX7,CSF1,DAB2IP,PHB,AAED1,ARFGEF1,CHP2,TIFA,GHRH,SH3RF2,TDGF1,CHIL1,TRAF6,WNT7B,PTP4A3,ALOX15,MAP3K6,CDK5RAP3,ZAP70,ADAM8,ATP2C1,C1QTNF2,GRM4,FGF8,SIK3,ARHGEF5,TEK,SPHK1,BMP2,FLT1,FGFR2,CYSLTR2,3425401B19RIK,MIR24-1,TIAM1,HMGCR,RAD9A,CARD10,…
GO:BP	response to abiotic stimulus	GO:0009628	2.65215e-05	4.5764	1159	3293	250	CNGB1,CAPN3,OXTR,AKAP12,NR2F6,LPAR1,ANKRD1,TXN1,GM5136,NFATC4,CBS,CCK,CCL7,SMAD3,PRRXL1,TRPV3,SCX,KCNK4,GPLD1,P2RX7,MARVELD3,USP1,TANC1,HPN,RAB3A,APOLD1,TSPO,KCNK2,IGFBP2,ANGPTL4,CHIL1,ANGPT4,HTR7,BNIP3,TXNIP,CCR4,ADAM8,CXCL12,PKD1L3,ABCC8,LMNA,TEK,BMP2,NABP2,HSF4,SLC6A4,USP2,HMGCR,MFAP4,RAD9A,PKLR,FOXP2,KMO,REST,TRPM1,PML,PPARD,PMAIP1,MYLK,TNFRSF11A,STX1A,EIF2B5,STK39,STOX1,KAT5,RIPOR2,KIT,BMP6,…
GO:BP	cellular response to endogenous stimulus	GO:0071495	2.90471e-05	4.5369	1354	3293	285	LHCGR,ADAMTSL2,GNAS,OXTR,C1QTNF12,NR2F6,GRB10,ANKRD1,FAM83G,PDE8A,RORC,FGF22,CLDN5,RXRG,TLR6,SMAD3,RAPGEF3,SCX,SULF1,CLEC3B,GPLD1,MEF2C,EZR,DAB2IP,PHB,LTBP4,SOX10,GABRG2,CYP11B2,SPAAR,FBN1,WFIKKN2,KIDINS220,NR4A3,MYO1C,LTBP1,SORL1,TDGF1,IGFBP2,NR1H2,GRK2,HTR7,RXRA,PAQR7,CYP11B1,PIK3R2,WNT10A,RDX,FGF8,TMEM100,ESRRG,CORO1A,BMP2,NR0B2,TNS2,NUCB2,SMURF1,NDEL1,SLC6A4,FGFR2,CYP11A1,WWOX,TIMELESS,PKLR,D…
GO:BP	regulation of cellular component biogenesis	GO:0044087	3.06744e-05	4.51322	986	3293	218	OXTR,NPRL3,GSN,LPAR1,C530008M17RIK,CLDN5,TLR6,SYK,CCK,SMAD3,RAPGEF3,MEF2C,P2RX7,EZR,XAF1,DAB2IP,CORO1C,EVL,ARFGEF1,RAB3A,TRIM28,MYO1C,NPRL2,SORL1,MYO10,ARHGEF10,NR1H2,ARHGAP40,KIRREL,ALOX15,CAPG,GMFG,PIK3R2,SCIN,CDKL1,TPM1,ESPN,PLPPR5,EPS8L2,RDX,MACF1,MYADM,MIR1A-1,ARHGEF5,PLEK2,CORO1A,TEK,EPHB3,SPHK1,TSG101,STXBP1,NDEL1,RALB,RASIP1,PTPRS,PARK7,REST,CDH5,STX1A,ZMYND8,ABL1,MIR431,TMOD1,IQGAP2,PODX…
GO:BP	organonitrogen compound metabolic process	GO:1901564	3.31878e-05	4.47902	6429	3293	1132	TRIM7,PRSS44,ARHGAP33OS,CAPN3,SRD5A3,RPL3L,ART3,PRSS45,CDKN1C,PFKL,ADAMTSL2,KEAP1,GNAS,OXTR,CASP14,AKAP12,PRSS41,ASB14,GSN,LPAR1,GRB10,RNF10,TXN1,PRSS30,FN1,RPSA,UBE2G2,TRIM44,NPLOC4,PDE8A,TAPBP,BST1,MMP23,GMPR,MMP15,GOT1L1,PLVAP,SFTPB,DGKQ,RORC,ST3GAL5,COPS5,TELO2,PSMB7,PTPN6,ENDOU,BCKDHA,GM5136,PEMT,WWTR1,TLR6,AIRE,CSPG4,AF366264,SYK,CBS,MRPL2,TINAGL1,CCK,CCL7,BSN,SMAD3,4931440F15RIK,PTBP1,RAPG…
GO:BP	regulation of anatomical structure morphogenesis	GO:0022603	3.48034e-05	4.45838	1091	3293	237	LPAR1,MIR34A,FN1,RIN2,MYH14,PLXNB1,CLDN5,NFATC4,CCL7,RAPGEF3,CELSR3,SCX,MLLT3,MIR126A,SULF1,XDH,CLDN4,TIAM2,MIR23A,MEF2C,EZR,CSF1,DAB2IP,ITGB2,CORO1C,WNT6,HPN,MYO10,LZTS1,CHIL1,LRP8,ANGPT4,WNT7B,GRIP1,RXRA,TRAK1,STAT1,PIK3R2,WNT10A,BNIP3,RND1,TPM1,CXCL12,LRP4,ABCC8,RDX,MACF1,FGF8,MYADM,MIR1A-1,ASB4,TMEM100,CORO1A,TEK,EPHB3,SPHK1,BMP2,SH3D19,FLT1,SMURF1,NDEL1,CYSLTR2,CPNE5,TIAM1,RHOBTB3,PTPRS,FOXP…
GO:BP	cellular process	GO:0009987	3.77467e-05	4.42312	17682	3293	2845	PUSL1,SMC1B,TRIM7,CNGB1,PRSS44,PEG3,TCEA1,ZFP180,ARHGAP33OS,WNT5B,CAPN3,EAR10,SRD5A3,RPL3L,FBF1,LHCGR,ART3,GYS2,CDKN1C,PFKL,SLC6A16,SCD4,IL1F8,ADAMTSL2,TAC2,ADGRF2,KEAP1,GNAS,A630089N07RIK,OXTR,CASP14,HOOK3,AKAP12,C1QTNF12,L3MBTL1,SYNA,CD59B,NPRL3,DES,COIL,NR2F6,ASB14,GSN,ARHGAP27,MLLT10,TAF4B,MXRA8,ITFG2,LPAR1,MIR34A,OLFR212,GRB10,ACAT3,SMARCA2,RNF10,ANKRD1,RRP1,KLRA4,TDRD1,TXN1,FAM83G,FN1,AKR1B…
GO:BP	positive regulation of nitrogen compound metabolic process	GO:0051173	4.4757e-05	4.34914	3163	3293	596	PEG3,TCEA1,CAPN3,GNAS,CASP14,AKAP12,GSN,MLLT10,LPAR1,SMARCA2,RNF10,ANKRD1,TXN1,FN1,TRIM44,PDE8A,DGKQ,RORC,PLAGL1,COPS5,TELO2,GM5136,PEMT,WWTR1,RXRG,TLR6,AIRE,CSPG4,NFATC4,SYK,NFIX,CCK,SPP1,CCL7,SMAD3,SALL4,PTBP1,RAPGEF3,TSC22D1,EYA4,MID1,TCF3,PPRC1,ASTL,SCX,MLLT3,TRF,CD300A,MIR126A,SUPV3L1,XDH,CLDN4,CHD7,RASSF1,GPLD1,RBX1,MEF2C,TLR1,RCN3,P2RX7,SPX,NSD1,EZR,RBM20,CSF1,PAX6,DAB2IP,ITGB2,PHB,NME2,SO…
GO:BP	cellular response to oxygen-containing compound	GO:1901701	5.23323e-05	4.28123	1245	3293	264	LHCGR,IL1F8,KEAP1,GNAS,C1QTNF12,LPAR1,GRB10,ANKRD1,TXN1,BAIAP3,PDE8A,GJB3,AKR1B8,RORC,LY6I,TLR6,NFATC4,SPP1,CCL7,RAPGEF3,LY86,SLC2A5,PIWIL4,KCNK4,GPLD1,MEF2C,EZR,DAB2IP,NME2,SOX10,EDNRB,CYP11B2,SPAAR,FBN1,NR4A3,MYO1C,TSPO,CD180,SORL1,LRP8,NR1H2,IP6K2,TRAF6,GRK2,WNT7B,HTR7,CYP11B1,PIK3R2,BNIP3,TPM1,SPHK1,TNS2,NUCB2,LTK,NDEL1,SLC6A4,FGFR2,CYP11A1,TIMELESS,TIAM1,HMGCR,PKLR,KMO,PARK7,CIB2,ID3,PPARD,A…
GO:BP	macromolecule localization	GO:0033036	6.21138e-05	4.20681	3027	3293	572	CNGB1,CAPN3,LHCGR,PFKL,KEAP1,HOOK3,AKAP12,C1QTNF12,GSN,MIR34A,ANKRD1,TXN1,FN1,NBEA,UBE2G2,BAIAP3,RAB20,NPLOC4,EXOC7,SYTL3,PANX2,BSG,TLR6,MYO1A,SYK,SPP1,MEST,BSN,TBC1D2B,TTC30B,RAPGEF3,MID1,CELSR3,ADAM22,PIWIL4,TANGO6,SRP19,USH1C,TLR1,RCN3,P2RX7,SPX,EZR,PAX6,RASL2-9,MARVELD3,CORO1C,STX19,MPRIP,LAMA5,TBRG1,ARFGEF1,CHP2,FBN1,ATP8B2,RAB3A,APOLD1,CC2D2A,NSF,TRIM28,MYO1C,LTBP1,TSPO,NXT2,SORL1,LDLRAP1,C…
GO:BP	neuron differentiation	GO:0030182	6.42052e-05	4.19243	1449	3293	300	CNGB1,WNT5B,CDKN1C,NR2F6,LPAR1,ANKRD1,FN1,VAX1,PLXNB1,BSG,CSPG4,NFATC4,NFIX,CCK,PRRXL1,PREX2,TCF3,CELSR3,TIAM2,MEF2C,PAX6,DAB2IP,NME2,EDNRB,EVL,WNT6,ARFGEF1,RAB3A,KIDINS220,NR4A3,TSPO,DDR1,LZTS1,LRP8,STMND1,WNT7B,GRIP1,HTR7,NKX6-2,MYO7A,TRAK1,WNT10A,RND1,CXCL12,PLPPR5,LRP4,MACF1,FGF8,A830010M20RIK,MAP1A,OLIG3,EPHB3,SPHK1,BMP2,HDGFL3,STXBP1,LTK,SMURF1,NDEL1,SLC6A4,DST,NRBP2,CPNE5,TIAM1,RHOBTB3,PTP…
GO:BP	negative regulation of cell population proliferation	GO:0008285	6.70999e-05	4.17328	695	3293	162	MIR34A,SMARCA2,RNF10,VAX1,PTPN6,PLXNB1,TOB2,PEMT,ADGRG1,SMAD3,CD300A,SULF1,XDH,GPLD1,MEF2C,PAX6,DAB2IP,PHB,MARVELD3,SOX10,HPN,TBRG1,CD37,TSPO,DDR1,KCNK2,B4GALT1,RXRA,AXIN2,MIR124A-3,STAT1,SCIN,TPM1,ABCC8,MIR1A-1,LMNA,ZBTB7C,BMP2,IFI30,TNS2,FLT1,TSG101,MIR124A-2,SLC6A4,FGFR2,ZBTB17,LBX1,REST,SULT2B1,IL20RB,PML,PPARD,CDH5,PMAIP1,PTPN14,HPGDS,MAGI2,BMPR1B,SOX7,RIPOR2,IL12A,CTNNA1,PTH1R,SPARC,SCRIB,P…
GO:BP	cellular protein modification process	GO:0006464	7.02949e-05	4.15308	3820	3293	704	TRIM7,ARHGAP33OS,CAPN3,SRD5A3,ART3,CDKN1C,KEAP1,GNAS,OXTR,AKAP12,ASB14,LPAR1,GRB10,RNF10,TXN1,FN1,UBE2G2,TRIM44,PDE8A,BST1,PLVAP,DGKQ,RORC,ST3GAL5,COPS5,TELO2,PTPN6,GM5136,WWTR1,TLR6,CSPG4,AF366264,SYK,CBS,CCK,CCL7,BSN,4931440F15RIK,PTBP1,RAPGEF3,SPRED2,EYA4,MID1,TCF3,CELSR3,PPP6R1,STK32C,TRF,TTLL3,CD300A,MIR126A,XDH,RASSF1,DTX3,FXYD1,RBX1,MEF2C,TLR1,P2RX7,NSD1,EZR,CSF1,PAX6,DAB2IP,TMEM165,PHB,MA…
GO:BP	protein modification process	GO:0036211	7.02949e-05	4.15308	3820	3293	704	TRIM7,ARHGAP33OS,CAPN3,SRD5A3,ART3,CDKN1C,KEAP1,GNAS,OXTR,AKAP12,ASB14,LPAR1,GRB10,RNF10,TXN1,FN1,UBE2G2,TRIM44,PDE8A,BST1,PLVAP,DGKQ,RORC,ST3GAL5,COPS5,TELO2,PTPN6,GM5136,WWTR1,TLR6,CSPG4,AF366264,SYK,CBS,CCK,CCL7,BSN,4931440F15RIK,PTBP1,RAPGEF3,SPRED2,EYA4,MID1,TCF3,CELSR3,PPP6R1,STK32C,TRF,TTLL3,CD300A,MIR126A,XDH,RASSF1,DTX3,FXYD1,RBX1,MEF2C,TLR1,P2RX7,NSD1,EZR,CSF1,PAX6,DAB2IP,TMEM165,PHB,MA…
GO:BP	regulation of cellular protein metabolic process	GO:0032268	7.24591e-05	4.13991	2681	3293	513	CAPN3,CDKN1C,GNAS,CASP14,AKAP12,GSN,LPAR1,TXN1,FN1,UBE2G2,TRIM44,PDE8A,BST1,DGKQ,COPS5,TELO2,PTPN6,WWTR1,TLR6,AIRE,CSPG4,SYK,CBS,CCK,CCL7,BSN,SMAD3,4931440F15RIK,PTBP1,RAPGEF3,SPRED2,MID1,TCF3,CELSR3,ASTL,PPP6R1,PIWIL4,TRF,CD300A,MIR126A,RARRES1,XDH,CLDN4,RASSF1,FXYD1,LSM14A,GPLD1,RBX1,MEF2C,TLR1,RCN3,P2RX7,NSD1,EZR,RBM20,CSF1,PAX6,DAB2IP,PHB,MARVELD3,CORO1C,EDNRB,PHACTR3,HPN,MPRIP,AAED1,HIPK3,AR…
GO:BP	cell population proliferation	GO:0008283	7.29797e-05	4.1368	2062	3293	407	GNAS,HOOK3,CD59B,MIR34A,SMARCA2,RNF10,FN1,ALKBH3,BST1,VAX1,PTPN6,PLXNB1,TOB2,CLDN5,PEMT,WWTR1,CSPG4,ADGRG1,SCN5A,SYK,CCK,SMAD3,SALL4,TCF3,SCX,MAB21L1,TRF,CD300A,MIR126A,SULF1,XDH,GPLD1,MEF2C,P2RX7,CSF1,PAX6,DAB2IP,PHB,MARVELD3,NME2,SOX10,EDNRB,HPN,LAMA5,TBRG1,CHP2,CD37,NR4A3,GHRH,TSPO,CD180,DDR1,TDGF1,KCNK2,IGFBP2,LDLRAP1,TRAF6,GRK2,WNT7B,B4GALT1,RNF43,RXRA,AXIN2,MIR124A-3,RHBDF1,STAT1,SCIN,CDK5R…
GO:BP	cellular response to cytokine stimulus	GO:0071345	7.86223e-05	4.10445	824	3293	186	IL1F8,KEAP1,AKAP12,GSN,ANKRD1,FN1,UBE2G2,TRIM44,RAB20,PLVAP,PTPN6,SYK,SPP1,CCL7,LSM14A,ZBP1,CSF1,PAX6,DAB2IP,PHB,EVL,MYO1C,TDGF1,LDLRAP1,CLDN18,CHIL1,TRAF6,GRK2,CTBP2,PTP4A3,ALOX15,STAT1,CCR4,CXCL12,TNFRSF18,GBP9,CORO1A,PARP14,SPHK1,STXBP1,CDIP1,IFNGR2,MIR24-1,KMO,LIFR,MRAS,IL20RB,PML,ACKR4,TNFRSF11A,STK39,MAP3K5,NR1D1,IL11RA1,IL17RC,TCF7,PIAS3,RIPOR2,KIT,SIGIRR,PTPRN,MAPK3,IFIT1BL2,YBX3,TICAM2,D…
GO:BP	positive regulation of cellular protein metabolic process	GO:0032270	8.2613e-05	4.08295	1611	3293	328	CAPN3,GNAS,CASP14,AKAP12,GSN,LPAR1,TXN1,FN1,PDE8A,DGKQ,TELO2,TLR6,CSPG4,SYK,CCK,CCL7,SMAD3,PTBP1,RAPGEF3,MID1,TCF3,ASTL,TRF,CD300A,MIR126A,XDH,CLDN4,RASSF1,GPLD1,RBX1,MEF2C,TLR1,RCN3,P2RX7,EZR,CSF1,DAB2IP,PHB,EDNRB,HPN,MPRIP,AAED1,ARFGEF1,FBN1,PROM2,SH3RF2,TDGF1,CHIL1,LRP8,NR1H2,TRAF6,ANGPT4,WNT7B,BBS7,ALOX15,RXRA,MAP3K6,AXIN2,CDK5RAP3,SLC8A2,ADAM8,BAG2,TNFRSF18,C1QTNF2,LRP4,GRM4,RDX,FGF8,ARHGEF5…
GO:BP	actin filament organization	GO:0007015	8.405e-05	4.07546	425	3293	109	GSN,LPAR1,C530008M17RIK,MYO1A,SMAD3,RAPGEF3,TRF,EZR,RFLNB,CORO1C,EVL,TPM2,ARFGEF1,MYO1C,ARHGEF10,ARHGAP40,KIRREL,ALOX15,MYO7A,MSRB1,CAPG,GMFG,PIK3R2,SCIN,RND1,TPM1,ESPN,MICAL1,RDX,MYADM,ARHGEF5,CORO1A,ARHGAP25,RHOBTB3,CALD1,ARHGAP17,ABL1,TMOD1,IQGAP2,CLRN1,BAIAP2L2,SPECC1L,SYNPO,MICAL3,FMN1,KISS1R,PHACTR1,PACSIN1,DLC1,TJP1,4930544G11RIK,FHDC1,ARRB1,CLASP1,RHOQ,ARAP1,FSCN2,PECAM1,PRKCD,AQP2,AVIL,F…
GO:BP	muscle system process	GO:0003012	8.42524e-05	4.07442	430	3293	110	OXTR,GSN,MIR34A,MYH14,SCN5A,SMAD3,GATM,SULF1,FXYD1,MEF2C,SPX,EDNRB,TPM2,SGCA,CHRNE,NR4A3,GRK2,MLIP,DMPK,HTR7,KCNH2,TPM1,ABCC8,STAC3,DSG2,MIR1A-1,LMNA,SPHK1,TRPC3,MYH6,SCN2B,MRVI1,TIAM1,TNNI3,GPD1L,MYLK,CALD1,TMOD1,KIT,CACNB2,DAG1,AKAP13,PDE4D,STAC,CAV1,PTGS1,SCN10A,TNFRSF1A,MYH2,IL15,GATA5,MIR199B,HEY2,GTF2IRD2,SMAD5,LMOD1,AKAP6,IGF1,GSK3B,TMOD2,DLG1,SMAD4,KCNJ8,MIR34B,BDKRB2,ATP1A3,JSRP1,GAA,DRD…
GO:BP	chemotaxis	GO:0006935	8.47297e-05	4.07196	598	3293	143	LPAR1,MIR34A,FN1,BST1,GPR18,VAX1,PLXNB1,BSG,SYK,SPP1,CCL7,SMAD3,PRRXL1,CMKLR1,CELSR3,CSF1,PAX6,EDNRB,EVL,GPSM3,ELMO2,NR4A3,WNT7B,CCR4,ADAM8,CXCL12,FGF8,ARHGEF5,CORO1A,EPHB3,FLT1,TIAM1,RHOBTB3,ALKBH1,EFNB1,ACKR4,STK39,SERPINE1,IL17RC,BMPR1B,RIPOR2,KIT,UNC5B,FFAR2,IL12A,MAPK3,SCRIB,ROBO3,FGF7,ADGRA2,CAMK1D,FGFR1,DAG1,PDE4D,PDGFB,UNC5C,ABLIM1,CCRL2,DAPK2,CXCL17,PARVA,NTRK3,PRKCD,CXCL2,WNT5A,FER,2610…
GO:BP	regulation of MAPK cascade	GO:0043408	0.000100685	3.99703	736	3293	169	AKAP12,LPAR1,FN1,PDE8A,COPS5,PTPN6,TLR6,CSPG4,SYK,CBS,CCL7,SPRED2,MID1,TRF,CD300A,MIR126A,XDH,MEF2C,P2RX7,EZR,DAB2IP,PHB,MARVELD3,AAED1,HIPK3,SH3RF2,SORL1,TDGF1,CHIL1,TRAF6,WNT7B,RNF149,ALOX15,MAP3K6,PIK3R2,CDK5RAP3,ADAM8,C1QTNF2,GRM4,FGF8,ARHGEF5,TEK,SPHK1,BMP2,FLT1,TSG101,SMPD1,FGFR2,CYSLTR2,MIR24-1,TIAM1,HMGCR,LAX1,CARD9,TNFRSF11A,STK39,MAP3K5,PDGFC,ABL1,NPY5R,KIT,BCAR3,MAPK3,STK25,GCNT2,WWC1,…
GO:BP	signal release	GO:0023061	0.000101444	3.99377	752	3293	172	PFKL,GNAS,OXTR,AKAP12,C1QTNF12,MIR34A,FN1,BAIAP3,PANX2,TLR6,SYK,SPP1,PIWIL4,CD300A,CHD7,MEF2C,TLR1,P2RX7,EZR,PAX6,LTBP4,SYT8,STX19,RAB3A,GHRH,SORL1,CHIL1,CTBP2,ANXA4,HTR7,CXCL12,GIT2,SNAP47,ABCC8,TBX3,SPHK1,NR0B2,NUCB2,STXBP1,SLC6A4,MIDN,TIAM1,HMGCR,KMO,PARK7,REST,SEPT5,PML,FGR,PPARD,PHPT1,TNFRSF11A,STX1A,FAM3B,NR1D1,IL17RC,ABL1,OLFR683,BMP6,FFAR2,PTPRN,CACNB2,SCRIB,IRF3,FGFR1,PANX3,LCP2,DHX9,TWI…
GO:BP	positive regulation of protein metabolic process	GO:0051247	0.000117298	3.93071	1719	3293	346	CAPN3,GNAS,CASP14,AKAP12,GSN,LPAR1,TXN1,FN1,PDE8A,DGKQ,TELO2,PEMT,TLR6,CSPG4,SYK,CCK,CCL7,SMAD3,PTBP1,RAPGEF3,MID1,TCF3,ASTL,TRF,CD300A,MIR126A,XDH,CLDN4,RASSF1,GPLD1,RBX1,MEF2C,TLR1,RCN3,P2RX7,EZR,CSF1,DAB2IP,PHB,EDNRB,HPN,MPRIP,AAED1,ARFGEF1,FBN1,NSF,PROM2,SH3RF2,SORL1,TDGF1,CHIL1,LRP8,NR1H2,TRAF6,GRK2,ANGPT4,WNT7B,BBS7,ALOX15,RXRA,MAP3K6,AXIN2,CDK5RAP3,SLC8A2,ADAM8,BAG2,TNFRSF18,C1QTNF2,LRP4,G…
GO:BP	taxis	GO:0042330	0.000117774	3.92895	601	3293	143	LPAR1,MIR34A,FN1,BST1,GPR18,VAX1,PLXNB1,BSG,SYK,SPP1,CCL7,SMAD3,PRRXL1,CMKLR1,CELSR3,CSF1,PAX6,EDNRB,EVL,GPSM3,ELMO2,NR4A3,WNT7B,CCR4,ADAM8,CXCL12,FGF8,ARHGEF5,CORO1A,EPHB3,FLT1,TIAM1,RHOBTB3,ALKBH1,EFNB1,ACKR4,STK39,SERPINE1,IL17RC,BMPR1B,RIPOR2,KIT,UNC5B,FFAR2,IL12A,MAPK3,SCRIB,ROBO3,FGF7,ADGRA2,CAMK1D,FGFR1,DAG1,PDE4D,PDGFB,UNC5C,ABLIM1,CCRL2,DAPK2,CXCL17,PARVA,NTRK3,PRKCD,CXCL2,WNT5A,FER,2610…
GO:BP	cellular response to growth factor stimulus	GO:0071363	0.000128122	3.89238	654	3293	153	ADAMTSL2,GRB10,ANKRD1,FAM83G,PDE8A,FGF22,CLDN5,SMAD3,SCX,SULF1,XDH,CLEC3B,MEF2C,DAB2IP,LTBP4,FBN1,WFIKKN2,KIDINS220,MYO1C,LTBP1,SORL1,TDGF1,LRP8,GRK2,PTP4A3,WNT10A,RDX,FGF8,TMEM100,CORO1A,TEK,SPHK1,BMP2,FLT1,SMURF1,FGFR2,WWOX,TMEM204,PML,CDH5,DAND5,MAGI2,BMPR1B,SOX6,ABL1,BMP6,IL12A,MAPK3,SPARC,GCNT2,FGF7,COL1A2,RASL11B,ADGRA2,SMAD1,FGFR1,FUZ,CD63,PDGFB,TWIST1,CAV1,NUMA1,VSTM2A,CIB1,CREBBP,ARAP1,L…
GO:BP	cytokine production	GO:0001816	0.000135612	3.8677	771	3293	175	IL1F8,AKAP12,MIR34A,FN1,NPLOC4,RORC,GPR18,PTPN6,PANX2,BSG,TLR6,AIRE,ADGRG1,NFATC4,SYK,SMAD3,TRIL,CMKLR1,SULF1,LSM14A,TLR1,P2RX7,EZR,LAG3,NLRX1,GPSM3,NR4A3,LTBP1,TSPO,SORL1,CHIL1,TRAF6,GRK2,ANXA4,STAT1,ACP5,ADAM8,ABCC8,SPHK1,SEC14L1,PTPRS,PARK7,ZFP64,IL20RB,PML,FGR,CARD9,SERPINE1,BPI,IL17RC,ADAM33,ABL1,KAT5,KIT,SIGIRR,FFAR2,IL12A,IL17D,SCRIB,POLR3B,TICAM2,IRF3,CASP8,FGFR1,PANX3,EREG,CUEDC2,LCP2,PD…
GO:BP	transmembrane receptor protein tyrosine kinase signaling pathway	GO:0007169	0.000142803	3.84526	582	3293	139	C1QTNF12,GRB10,DGKQ,FGF22,CSPG4,NFATC4,SYK,SULF1,XDH,GPLD1,CSF1,DAB2IP,NR4A3,MYO1C,DDR1,SORL1,IGFBP2,ANGPT4,PTP4A3,RHBDF1,PIK3R2,TXNIP,MVB12B,FGF8,MIR1A-1,BLNK,TEK,EPHB3,BMP2,TNS2,FLT1,NUCB2,TSG101,LTK,NDEL1,FGFR2,SLA,EFNB1,TMEM204,TYRO3,FGR,IGFBP6,PDGFC,ABL1,KIT,IL12A,BCAR3,FGF7,FSTL4,ADGRA2,RASSF2,IGFBP1,FGFR1,ERFE,FUZ,EREG,LCP2,CD63,PDGFB,AHSG,RHOQ,NTRK3,PRKCD,CADM4,PTPRR,WNT5A,FER,ANGPTL1,PGF…
GO:BP	positive regulation of protein modification process	GO:0031401	0.000150631	3.82209	1248	3293	262	GNAS,AKAP12,LPAR1,TXN1,PDE8A,DGKQ,TELO2,TLR6,CSPG4,SYK,CCK,CCL7,PTBP1,RAPGEF3,MID1,TCF3,TRF,CD300A,MIR126A,XDH,RASSF1,RBX1,MEF2C,TLR1,P2RX7,CSF1,DAB2IP,PHB,EDNRB,MPRIP,AAED1,ARFGEF1,FBN1,PROM2,SH3RF2,TDGF1,CHIL1,LRP8,TRAF6,ANGPT4,WNT7B,ALOX15,MAP3K6,AXIN2,CDK5RAP3,SLC8A2,ADAM8,TNFRSF18,C1QTNF2,LRP4,GRM4,FGF8,ARHGEF5,LMNA,PARP14,TEK,SPHK1,BMP2,FLT1,SMPD1,RALB,FGFR2,CYSLTR2,MIR24-1,TIAM1,HMGCR,CARD…
GO:BP	positive regulation of developmental process	GO:0051094	0.000154306	3.81162	1541	3293	314	WNT5B,CAPN3,IL1F8,GNAS,OXTR,LPAR1,MIR34A,RNF10,ANKRD1,FN1,RIN2,PLXNB1,CLDN5,WWTR1,SYK,SMAD3,RAPGEF3,CMKLR1,TCF3,SCX,TRF,MIR126A,TIAM2,CHD7,MEF2C,P2RX7,EZR,CSF1,PAX6,DAB2IP,ITGB2,CORO1C,NME2,SOX10,WNT6,HPN,PITHD1,KIDINS220,GHRH,TSPO,SORL1,CHIL1,LRP8,TRAF6,ANGPT4,WNT7B,GRIP1,HTR7,HOPX,NKX6-2,NCMAP,AXIN2,TRAK1,STAT1,SCIN,ZAP70,BNIP3,RHOH,YPEL3,ADAM8,CXCL12,PLPPR5,MACF1,FGF8,MYADM,MIR1A-1,ASB4,LMNA,T…
GO:BP	cytoskeleton organization	GO:0007010	0.000162052	3.79034	1361	3293	282	CAPN3,HOOK3,DES,GSN,LPAR1,HAUS1,BST1,MYH14,C530008M17RIK,PLXNB1,MYO1A,PLEC,CCL7,SMAD3,FIGNL2,RAPGEF3,XRCC3,MID1,RSPH6A,DNAH8,ARHGEF17,TRF,TTLL3,RASSF1,MEF2C,EZR,RFLNB,PAX6,CORO1C,EVL,DNAIC2,TPM2,ELMO2,ARFGEF1,CC2D2A,MYO1C,CDC42BPG,SIGLEC15,ARHGEF10,ARHGAP40,STMND1,KIRREL,ALOX15,CCDC13,MYO7A,MSRB1,CAPG,GMFG,PIK3R2,SCIN,RND1,TPM1,ESPN,MICAL1,ATP2C1,RDX,MACF1,MYADM,MIR1A-1,ARHGEF5,LMNA,MAP1A,PLEK2,C…
GO:BP	macromolecule modification	GO:0043412	0.000165567	3.78103	3997	3293	730	PUSL1,TRIM7,ARHGAP33OS,CAPN3,SRD5A3,ART3,CDKN1C,KEAP1,GNAS,OXTR,AKAP12,ASB14,LPAR1,GRB10,RNF10,TDRD1,TXN1,FN1,ALKBH3,UBE2G2,TRIM44,PDE8A,BST1,PLVAP,DGKQ,RORC,ST3GAL5,COPS5,TELO2,PTPN6,GM5136,WWTR1,TLR6,CSPG4,AF366264,SYK,CBS,CCK,CCL7,BSN,4931440F15RIK,PTBP1,RAPGEF3,SPRED2,EYA4,MID1,TCF3,CELSR3,PPP6R1,STK32C,PIWIL4,TRF,TTLL3,CD300A,MIR126A,XDH,RASSF1,DTX3,FXYD1,RBX1,MEF2C,TLR1,P2RX7,NSD1,EZR,CSF1,…
GO:BP	heart development	GO:0007507	0.00017724	3.75144	610	3293	144	OXTR,NPRL3,ANKRD1,SCN5A,NFATC4,SMAD3,SALL4,SCX,CHD7,MIR23A,MEF2C,RBM20,FBN1,SPEG,CC2D2A,LTBP1,TDGF1,KCNK2,TBX1,GRK2,BBS7,HOPX,RXRA,AXIN2,CDKL1,TPM1,DSG2,FGF8,TBX3,MIR1A-1,LMNA,TMEM100,TEK,BMP2,MYH6,TNNI3,MIR204,LBX1,CAVIN4,REST,ID3,PPARD,DAND5,DNAAF3,SOX6,NPY5R,MAPK3,SPARC,DNAH5,NCOR2,SIRT6,SMAD1,CASP8,PKD1,FGFR1,EPOR,FUZ,PDLIM2,FZD7,AKAP13,TWIST1,CCM2L,PARVA,TNFRSF1A,NTRK3,WNT5A,GATA5,MIR199B,ST…
GO:BP	regulation of cytokine production	GO:0001817	0.000194425	3.71125	695	3293	160	IL1F8,AKAP12,MIR34A,FN1,NPLOC4,GPR18,PTPN6,PANX2,BSG,TLR6,NFATC4,SYK,SMAD3,TRIL,CMKLR1,SULF1,LSM14A,TLR1,P2RX7,EZR,LAG3,NLRX1,GPSM3,NR4A3,LTBP1,TSPO,SORL1,TRAF6,GRK2,ANXA4,STAT1,ACP5,ADAM8,ABCC8,SPHK1,SEC14L1,PTPRS,PARK7,ZFP64,IL20RB,PML,FGR,CARD9,SERPINE1,BPI,IL17RC,ADAM33,ABL1,KAT5,SIGIRR,FFAR2,IL12A,IL17D,SCRIB,POLR3B,TICAM2,IRF3,CASP8,FGFR1,PANX3,EREG,CUEDC2,PDE4D,ELF1,CLEC7A,BST2,DHX9,TWIST1…
GO:BP	organic substance transport	GO:0071702	0.000202143	3.69434	2648	3293	504	LHCGR,PFKL,OXTR,HOOK3,AKAP12,C1QTNF12,MIR34A,GRB10,ANKRD1,TXN1,FN1,NBEA,UBE2G2,BAIAP3,RAB20,NPLOC4,EXOC7,SYTL3,PANX2,TLR6,SYK,CCK,SPP1,TBC1D2B,TTC30B,RAPGEF3,SLC2A5,SLC7A8,PIWIL4,TANGO6,CD300A,CHD7,SRP19,FXYD1,SLC2A10,TLR1,RCN3,P2RX7,SPX,EZR,SLC6A11,PAX6,RASL2-9,SYT8,STX19,ARFGEF1,CHP2,ATP8B2,RAB3A,APOLD1,NSF,NR4A3,TRIM28,MYO1C,GHRH,TSPO,SLC5A1,NXT2,SORL1,LDLRAP1,AK1,CHIL1,TBC1D9,NR1H2,SEC23B,RAB…
GO:BP	circulatory system process	GO:0003013	0.000207395	3.6832	508	3293	124	TAC2,GNAS,OXTR,AKAP12,CLDN5,WWTR1,SCN5A,CBS,SMAD3,SLC2A5,CHD7,FXYD1,SPX,EDNRB,CYP11B2,C2CD4A,GRK2,DMPK,HTR7,KCNH2,HOPX,PTP4A3,CYP11B1,TPM1,ABCC8,DSG2,MIR1A-1,MYH6,SCN2B,SLC6A4,MRVI1,ABCC9,HMGCR,TNNI3,GPD1L,PPARD,CDH5,STK39,BMP6,CACNB2,QRFP,COL1A2,NPR3,AKAP13,PDE4D,NISCH,CAV1,PTGS1,AOC3,SCN10A,TJP1,ABR,SLC1A1,ENPEP,THRB,HEY2,GJC1,SLC4A3,CACNA1B,SMAD5,PDE2A,AKAP6,NTSR1,HSD11B2,PLCB3,DLG1,KCNJ8,RPS6…
GO:BP	blood circulation	GO:0008015	0.000215742	3.66607	493	3293	121	TAC2,GNAS,OXTR,AKAP12,CLDN5,SCN5A,CBS,SMAD3,SLC2A5,CHD7,FXYD1,SPX,EDNRB,CYP11B2,C2CD4A,GRK2,DMPK,HTR7,KCNH2,HOPX,PTP4A3,CYP11B1,TPM1,ABCC8,DSG2,MIR1A-1,MYH6,SCN2B,SLC6A4,MRVI1,ABCC9,HMGCR,TNNI3,GPD1L,PPARD,CDH5,STK39,BMP6,CACNB2,QRFP,COL1A2,NPR3,PDE4D,NISCH,CAV1,PTGS1,AOC3,SCN10A,TJP1,ABR,SLC1A1,ENPEP,THRB,HEY2,GJC1,SLC4A3,CACNA1B,SMAD5,PDE2A,AKAP6,NTSR1,HSD11B2,PLCB3,DLG1,KCNJ8,RPS6KA2,BDKRB2,CA…
GO:BP	response to growth factor	GO:0070848	0.00023405	3.63069	681	3293	157	ADAMTSL2,GRB10,ANKRD1,FAM83G,PDE8A,FGF22,CLDN5,SMAD3,SCX,FNDC4,SULF1,XDH,CLEC3B,MEF2C,DAB2IP,LTBP4,FBN1,WFIKKN2,KIDINS220,MYO1C,LTBP1,SORL1,TDGF1,LRP8,GRK2,PTP4A3,WNT10A,RDX,FGF8,TMEM100,CORO1A,TEK,SPHK1,BMP2,FLT1,SMURF1,FGFR2,WWOX,TMEM204,PML,CDH5,DAND5,MAGI2,BMPR1B,SOX6,ABL1,BMP6,IL12A,MAPK3,SPARC,GCNT2,FGF7,COL1A2,RASL11B,ADGRA2,SMAD1,FGFR1,FUZ,CD63,PDGFB,TWIST1,CAV1,NUMA1,VSTM2A,CIB1,CREBBP,A…
GO:BP	signal transduction by protein phosphorylation	GO:0023014	0.000255493	3.59262	810	3293	181	OXTR,AKAP12,LPAR1,GRB10,FN1,PDE8A,PLVAP,COPS5,PTPN6,TLR6,CSPG4,SYK,CBS,CCL7,SPRED2,MID1,TRF,CD300A,MIR126A,XDH,MEF2C,P2RX7,EZR,DAB2IP,PHB,MARVELD3,AAED1,HIPK3,SH3RF2,SORL1,TDGF1,CHIL1,TRAF6,WNT7B,RNF149,ALOX15,MAP3K6,PIK3R2,CDK5RAP3,ADAM8,C1QTNF2,GRM4,FGF8,ARHGEF5,TEK,SPHK1,BMP2,FLT1,TSG101,SMPD1,FGFR2,CYSLTR2,MIR24-1,TIAM1,HMGCR,LAX1,CARD9,TNFRSF11A,STK39,MAP3K5,PDGFC,ABL1,NPY5R,KIT,BCAR3,MAPK3,…
GO:BP	MAPK cascade	GO:0000165	0.000292995	3.53314	790	3293	177	OXTR,AKAP12,LPAR1,GRB10,FN1,PDE8A,PLVAP,COPS5,PTPN6,TLR6,CSPG4,SYK,CBS,CCL7,SPRED2,MID1,TRF,CD300A,MIR126A,XDH,MEF2C,P2RX7,EZR,DAB2IP,PHB,MARVELD3,AAED1,HIPK3,SH3RF2,SORL1,TDGF1,CHIL1,TRAF6,WNT7B,RNF149,ALOX15,MAP3K6,PIK3R2,CDK5RAP3,ADAM8,C1QTNF2,GRM4,FGF8,ARHGEF5,TEK,SPHK1,BMP2,FLT1,TSG101,SMPD1,FGFR2,CYSLTR2,MIR24-1,TIAM1,HMGCR,LAX1,CARD9,TNFRSF11A,STK39,MAP3K5,PDGFC,ABL1,NPY5R,KIT,BCAR3,MAPK3,…
GO:BP	regulation of hydrolase activity	GO:0051336	0.000293254	3.53276	1246	3293	260	TCEA1,GNAS,CASP14,NPRL3,GSN,ARHGAP27,LPAR1,FN1,RIN2,RGS20,PLXNB1,SYK,TMEM132D,CCK,CCL7,SMAD3,DYNLL2,TBC1D2B,PREX2,RAPGEF3,PPP6R1,CD300A,RARRES1,XDH,CLDN4,TIAM2,MEF2C,RCN3,RGL3,DAB2IP,CORO1C,PHACTR3,TPM2,HPN,MPRIP,CD2BP2,ARFGEF1,CHP2,RAB3A,WFIKKN2,PLEKHG4,PROM2,SH3RF2,NPRL2,BCL2L12,RASGRP2,SORL1,ANGPTL4,ARHGEF10,TBC1D9,NR1H2,SEC23B,GRK2,ARHGAP40,DMPK,ZCCHC9,ARHGAP45,CTLA2B,COL7A1,ARHGAP23,CDK5RAP3…
GO:BP	inflammatory response	GO:0006954	0.000361643	3.44172	728	3293	165	IL1F8,C1QTNF12,FN1,BST1,TLR6,CSPG4,SYK,CCL7,SMAD3,TRIL,CMKLR1,LY86,CD300A,FNDC4,TLR1,P2RX7,CSF1,DAB2IP,ITGB2,NLRX1,EDNRB,GPSM3,C2CD4A,CD180,CHIL1,ALOX15,B4GALT1,MIR124A-3,ACP5,CCR4,ADAM8,SPHK1,BMP2,REG3G,MIR124A-2,IFNGR2,TYRO3,PARK7,MIR181C,IL20RB,PPARD,CDH5,TNFRSF11A,STK39,SERPINE1,NR1D1,IL17RC,BMPR1B,ALOX5AP,BACE2,NPY5R,UNC13D,KIT,SIGIRR,BMP6,FFAR2,IL17D,TICAM2,IRF3,CAMK1D,SMAD1,KRT1,CUEDC2,CLE…
GO:BP	regulation of system process	GO:0044057	0.000369057	3.43291	617	3293	144	GNAS,OXTR,MIR34A,RNF10,SCN5A,CCK,SMAD3,TRF,FXYD1,MEF2C,SPX,SOX10,EDNRB,SGCA,NR4A3,NR1H2,GRK2,MLIP,DMPK,HTR7,KCNH2,HOPX,NCMAP,SLC8A2,TPM1,WNK4,ABCC8,DSG2,MIR1A-1,LMNA,TMEM100,SPHK1,TRPC3,MYH6,SCN2B,MRVI1,ABCC9,TNNI3,GRIN2D,GPD1L,CALD1,STX1A,TMEM25,STK39,ZMYND8,KIT,BMP6,CACNB2,ISX,ABCG5,FGFR1,DAG1,PDE4D,ACPP,WASF3,CAV1,PTGS1,SCN10A,CRY1,TNFRSF1A,CACNB3,SHISA7,SLC1A1,GATA5,MIR199B,THRB,SLC9A3R1,C1QT…
GO:BP	cellular component morphogenesis	GO:0032989	0.000384382	3.41524	793	3293	177	CAPN3,FN1,MYH14,VAX1,PLXNB1,BSG,NFATC4,CCK,PRRXL1,PREX2,CELSR3,SUPV3L1,TIAM2,MEF2C,PAX6,DAB2IP,CORO1C,EVL,RAB3A,KIDINS220,NR4A3,DDR1,LZTS1,LRP8,WNT7B,GRIP1,SPACA1,NCMAP,TRAK1,TPM1,CXCL12,LRP4,MACF1,FGF8,MIR1A-1,MAP1A,EPHB3,MYH6,STXBP1,SMURF1,NDEL1,DST,CPNE5,TIAM1,RHOBTB3,PTPRS,EFNB1,LIFR,CAVIN4,CAPRIN2,BMPR1B,ABL1,TMOD1,TCTN1,OBSL1,ZFP335,UNC5B,SPAST,PHLDB1,STK25,ROBO3,SLITRK5,NIN,FSTL4,PLPPR4,SZ…
GO:BP	cellular component assembly	GO:0022607	0.000423883	3.37275	2657	3293	503	CAPN3,RPL3L,FBF1,PFKL,OXTR,NPRL3,COIL,GSN,LPAR1,FN1,RPSA,HAUS1,RAB20,MCMDC2,TAPBP,DGKQ,C530008M17RIK,PLXNB1,CLDN5,WWTR1,TLR6,CSPG4,MYO1A,SYK,PLEC,CCK,BSN,SMAD3,RAPGEF3,XRCC3,CELSR3,RSPH6A,DNAH8,TTLL3,MCM6,HIST2H2AA2,USH1C,LSM14A,MEF2C,P2RX7,EZR,XAF1,DAB2IP,MARVELD3,CORO1C,EVL,GABRG2,DNAIC2,LAMA5,UBTF,ARFGEF1,RAB3A,TIFA,CC2D2A,TRIM28,MYO1C,MARVELD2,NPRL2,SORL1,MYO10,ARHGEF10,SLC24A2,NR1H2,RPS14,RA…
GO:BP	response to cytokine	GO:0034097	0.000432735	3.36378	941	3293	204	IL1F8,KEAP1,OXTR,AKAP12,GSN,ANKRD1,FN1,UBE2G2,TRIM44,RAB20,PLVAP,PTPN6,SYK,SPP1,CCL7,LSM14A,ZBP1,XAF1,CSF1,PAX6,DAB2IP,PHB,EVL,MYO1C,TDGF1,LDLRAP1,CLDN18,CHIL1,TRAF6,GRK2,CTBP2,PTP4A3,ALOX15,STAT1,ACP5,CCR4,CXCL12,TNFRSF18,GBP9,CORO1A,PARP14,SPHK1,STXBP1,CDIP1,IFNGR2,MIR24-1,KMO,LIFR,MRAS,IL20RB,PML,ACKR4,TNFRSF11A,STK39,MAP3K5,NR1D1,IL11RA1,IL17RC,TCF7,PIAS3,RIPOR2,KIT,SIGIRR,PTPRN,MAPK3,SPARC,I…
GO:BP	negative regulation of phosphate metabolic process	GO:0045936	0.000464498	3.33302	593	3293	139	CDKN1C,GRB10,DGKQ,PTPN6,WWTR1,TMEM132D,SPRED2,CD300A,XDH,P2RX7,EZR,PAX6,DAB2IP,PHB,MARVELD3,CORO1C,PHACTR3,HPN,MPRIP,CD2BP2,HIPK3,SH3RF2,NPRL2,SORL1,FBP1,GRK2,KIRREL,ZCCHC9,RNF149,MIR124A-3,PIK3R2,CDK5RAP3,RHOH,MICAL1,MYADM,PARP14,TSG101,SMPD1,MIR124A-2,PDZD3,MIDN,RASIP1,CDA,HMGCR,2810408A11RIK,SH2D4A,LAX1,PARK7,GPD1L,ATG14,PPP2CA,ABL1,DYNLT1F,CTDSP1,SIRT6,RASSF2,E130311K13RIK,DAG1,PDE4D,PDGFB,TW…
GO:BP	negative regulation of phosphorus metabolic process	GO:0010563	0.000464498	3.33302	593	3293	139	CDKN1C,GRB10,DGKQ,PTPN6,WWTR1,TMEM132D,SPRED2,CD300A,XDH,P2RX7,EZR,PAX6,DAB2IP,PHB,MARVELD3,CORO1C,PHACTR3,HPN,MPRIP,CD2BP2,HIPK3,SH3RF2,NPRL2,SORL1,FBP1,GRK2,KIRREL,ZCCHC9,RNF149,MIR124A-3,PIK3R2,CDK5RAP3,RHOH,MICAL1,MYADM,PARP14,TSG101,SMPD1,MIR124A-2,PDZD3,MIDN,RASIP1,CDA,HMGCR,2810408A11RIK,SH2D4A,LAX1,PARK7,GPD1L,ATG14,PPP2CA,ABL1,DYNLT1F,CTDSP1,SIRT6,RASSF2,E130311K13RIK,DAG1,PDE4D,PDGFB,TW…
GO:BP	cation transport	GO:0006812	0.000533585	3.2728	1204	3293	251	CNGB1,CAPN3,LHCGR,GNAS,PRSS30,PTPN6,PANX2,SCN5A,SYK,KCNJ16,RAPGEF3,SLC7A8,TRPV3,TRF,CD300A,CHD7,FXYD1,KCNK4,MEF2C,SLC2A10,P2RX7,SLC17A4,TMEM165,PLCH2,SYT8,SLC30A6,HPN,CHP2,CHRNE,RAB3A,NSF,KCNK12,TSPO,KCNK2,SLC24A2,P2RX5,KCNG2,SLC6A7,DMPK,HTR7,KCNH2,LRRC38,SLC12A8,KCNG4,SLC8A2,CALHM2,CXCL12,PKD1L3,ATP2C1,KCNA10,WNK4,ABCC8,STAC3,SLC13A5,MIR1A-1,STIM2,ATP6V0A1,CORO1A,TRPC3,SLC25A17,SLC1A5,SLC9A3,SCN…
GO:BP	endothelial cell differentiation	GO:0045446	0.000533789	3.27263	110	3293	39	CLDN5,RAPGEF3,XDH,EZR,APOLD1,MARVELD2,WNT7B,RDX,MYADM,TMEM100,PTPRS,CDH5,BMP6,PDE4D,PROC,TJP1,TNFRSF1A,PECAM1,MIR199B,AKAP11,HEY2,PDE2A,SMAD4,ACVRL1,ID1,S1PR3,RAP1B,VHL,ARHGEF26,UBIAD1,TJP2,VEGFA,PDPN,NOTCH1,COL18A1,BMP4,ROBO4,ATOH8,ENG
GO:BP	anion transport	GO:0006820	0.000540179	3.26746	626	3293	145	LHCGR,AQP6,SYK,CCK,SLC7A8,CLDN4,FXYD1,P2RX7,SPX,SLC17A4,SLC6A11,GABRG2,ATP8B2,TSPO,SLC24A2,IP6K2,PLIN2,SLC6A7,G6PC3,SLC12A8,MFSD10,SLCO1C1,SLC22A12,WNK4,SLC13A5,PLA2G2C,SLC25A17,SLC1A5,SLC9A3,STXBP1,KMO,SLC26A4,SLC4A9,PPARD,SLC25A22,TNFRSF11A,SLC6A12,STK39,SLC16A9,NPY5R,SLC43A1,TTYH1,SLC35A1,MIR33,ABCB4,ABCA4,SLC36A4,CLCNKB,FGFR1,ERFE,ATP10A,ATP8A1,SLC35C2,PLA2G2F,PRKG2,SLC2A2,KISS1R,SLC25A1,SLC6…
GO:BP	ion transmembrane transport	GO:0034220	0.00057384	3.24121	1138	3293	239	CNGB1,CAPN3,LHCGR,PTPN6,SCN5A,KCNJ16,RAPGEF3,SLC7A8,TRPV3,TRF,CLDN4,CHD7,FXYD1,KCNK4,MEF2C,SLC2A10,P2RX7,TMEM165,PLCH2,SLC30A6,GABRG2,HPN,CHRNE,KCNK12,KCNK2,SLC24A2,P2RX5,KCNG2,SLC6A7,KCNH2,LRRC38,SLC12A8,KCNG4,SLC8A2,CALHM2,PKD1L3,ATP2C1,KCNA10,WNK4,ABCC8,STAC3,SLC13A5,MIR1A-1,STIM2,ATP6V0A1,CORO1A,TRPC3,SLC25A17,SLC1A5,SLC9A3,SCN2B,IFNGR2,CATSPER2,ABCC9,SLC22A4,GRIN2D,SLC26A4,SLC4A9,PARK7,GPD1L…
GO:BP	regulation of cell development	GO:0060284	0.000580364	3.2363	1077	3293	228	HOOK3,LPAR1,RNF10,ANKRD1,FN1,VAX1,PLXNB1,CLDN5,CSPG4,ADGRG1,NFATC4,TCF3,TRF,TIAM2,CHD7,MEF2C,RFLNB,CSF1,PAX6,DAB2IP,CORO1C,NME2,SOX10,EDNRB,FBN1,KIDINS220,TSPO,SIGLEC15,SORL1,LZTS1,CLDN18,LRP8,WNT7B,GRIP1,HTR7,NKX6-2,AXIN2,TRAK1,CXCL12,PLPPR5,LRP4,ABCC8,MACF1,MYADM,MIR1A-1,EPHB3,SPHK1,BMP2,LTK,SMURF1,NDEL1,SLC6A4,CPNE5,TIAM1,PTPRS,LBX1,REST,MIR181C,CDH5,CAPRIN2,NR1D1,MAGI2,ZMYND8,ABL1,MIR431,OBSL…
GO:BP	negative regulation of cell motility	GO:2000146	0.000635487	3.19689	292	3293	79	MIR34A,GPR18,CLDN5,ADGRG1,CD300A,SULF1,MEF2C,DAB2IP,MARVELD3,CORO1C,EVL,PATZ1,ANGPT4,PIK3R2,TPM1,CXCL12,ABCC8,MIR24-1,CARD10,MIR204,PPARD,SERPINE1,MAGI2,ZMYND8,RIPOR2,CTNNA1,MITF,PODN,FUZ,DAG1,CCDC125,CD63,BST2,NISCH,STARD13,DLC1,CLASP1,ABR,NAV3,PTPRR,FBLN1,HYAL2,SLC9A3R1,NBL1,GSK3B,STAT3,IL27RA,EGFL7,IL1RN,DPEP1,ACVRL1,DRD2,GJA1,MCC,NDRG4,D1ERTD622E,DPYSL3,TIE1,GADD45A,SERPINF1,CSNK2B,DUSP1,PKP2…
GO:BP	ion homeostasis	GO:0050801	0.000635659	3.19678	842	3293	185	CNGB1,CAPN3,LHCGR,GNAS,OXTR,LPAR1,RAB20,GPR18,PTPN6,SCN5A,CCK,SMAD3,CMKLR1,TRF,CHD7,FXYD1,RCN3,P2RX7,SPX,TMEM165,PLCH2,EDNRB,CYP11B2,CHP2,BTBD9,GHRH,TSPO,SLC24A2,RAB39,DMPK,KCNH2,SLC12A8,CYP11B1,BNIP3,SLC8A2,1600014C10RIK,CCR4,ATP2C1,WNK4,TSPOAP1,MIR1A-1,STIM2,ATP6V0A1,MARCKSL1,CORO1A,TRPC3,NUCB2,SLC9A3,SCN2B,TNNI3,GRIN2D,SLC26A4,SLC4A9,CIB2,GPD1L,TRPM1,PML,CDH5,ACKR4,STK39,ABL1,ATP2A3,OLFR683,AT…
GO:BP	negative regulation of phosphorylation	GO:0042326	0.000663971	3.17785	477	3293	116	CDKN1C,GRB10,DGKQ,PTPN6,WWTR1,SPRED2,CD300A,XDH,P2RX7,EZR,PAX6,DAB2IP,PHB,MARVELD3,CORO1C,HIPK3,SH3RF2,NPRL2,SORL1,FBP1,GRK2,KIRREL,RNF149,PIK3R2,CDK5RAP3,RHOH,MICAL1,MYADM,PARP14,TSG101,SMPD1,MIDN,RASIP1,HMGCR,LAX1,PARK7,GPD1L,ATG14,PPP2CA,ABL1,DYNLT1F,CTDSP1,SIRT6,RASSF2,E130311K13RIK,DAG1,PDE4D,TWIST1,CAV1,WEE2,DUS2,DACT1,CIB1,ARRB1,AHSG,PECAM1,NTRK3,PRKCD,CADM4,TAF7,PTPRR,RANBP9,FBLN1,PRKRIP1…
GO:BP	apoptotic process	GO:0006915	0.000666675	3.17609	1950	3293	381	PEG3,CAPN3,CASP14,AKAP12,CD59B,GSN,LPAR1,MIR34A,ANKRD1,FN1,COPS5,NFATC4,SYK,CBS,CCK,SPP1,SMAD3,TFPT,RAPGEF3,EYA4,SCX,SUPV3L1,SULF1,XDH,GPLD1,MEF2C,P2RX7,XAF1,DAB2IP,PHB,NME2,SOX10,EDNRB,HPN,DNAJC5,HIPK3,ELMO2,TOPAZ1,NR4A3,GHRH,TSPO,SH3RF2,BCL2L12,TDGF1,PTMA,ANGPTL4,CHIL1,LRP8,ANP32A,IP6K2,TRAF6,GRK2,ANGPT4,ATG4D,WNT7B,DMPK,B4GALT1,ACOT1,MFSD10,RXRA,MIR124A-3,SCIN,CDK5RAP3,BNIP3,BCL2A1C,TXNIP,YPEL…
GO:BP	response to organonitrogen compound	GO:0010243	0.000669116	3.1745	1090	3293	230	LHCGR,GNAS,OXTR,C1QTNF12,GSN,GRB10,UBE2G2,NPLOC4,DGKQ,BSG,TLR6,SYK,CBS,RAPGEF3,GATM,GPLD1,MEF2C,RCN3,P2RX7,EZR,PHB,NME2,EDNRB,GABRG2,CYP11B2,SPAAR,FBN1,NR4A3,MYO1C,TSPO,SORL1,P2RX5,GRK2,HTR7,CYP11B1,PIK3R2,CXCL12,ABCC8,TEK,TRPC3,TNS2,REG3G,NUCB2,SMPD1,NDEL1,SLC6A4,CYP11A1,PRKACB,TIMELESS,ABCC9,TIAM1,PKLR,AMFR,DERL3,CIB2,TRIM41,CARD9,EIF2B5,PDGFC,OLFR683,PTPRN,BCAR3,MAPK3,CTNNA1,SPARC,NCOR2,COL1A2…
GO:BP	negative regulation of cell migration	GO:0030336	0.000679685	3.16769	278	3293	76	MIR34A,GPR18,CLDN5,ADGRG1,CD300A,SULF1,MEF2C,DAB2IP,MARVELD3,CORO1C,EVL,PATZ1,ANGPT4,PIK3R2,TPM1,CXCL12,ABCC8,MIR24-1,CARD10,MIR204,PPARD,SERPINE1,MAGI2,ZMYND8,RIPOR2,MITF,PODN,FUZ,DAG1,CD63,BST2,NISCH,STARD13,DLC1,CLASP1,ABR,NAV3,PTPRR,HYAL2,SLC9A3R1,NBL1,GSK3B,STAT3,IL27RA,EGFL7,IL1RN,DPEP1,ACVRL1,DRD2,GJA1,MCC,NDRG4,D1ERTD622E,DPYSL3,TIE1,GADD45A,SERPINF1,CSNK2B,DUSP1,PKP2,STK24,NOTCH1,PTPRG,L…
GO:BP	positive regulation of kinase activity	GO:0033674	0.000710136	3.14866	550	3293	130	LPAR1,DGKQ,TELO2,TLR6,CSPG4,SYK,TCF3,TRF,CD300A,MEF2C,TLR1,P2RX7,CSF1,DAB2IP,FBN1,DDR1,TDGF1,CHIL1,LRP8,TRAF6,ANGPT4,WNT7B,MAP3K6,AXIN2,SLC8A2,ADAM8,C1QTNF2,GRM4,ARHGEF5,TEK,EPHB3,BMP2,FLT1,LTK,RALB,TIAM1,CARD10,TYRO3,ATG14,FGR,TNFRSF11A,PPP2CA,STK39,MAP3K5,PDGFC,ABL1,STOX1,KIT,MAPK3,STK25,MAP4K2,NEK6,RASSF2,SPAG9,CLSPN,PKD1,FGFR1,DAG1,EREG,AKAP13,LCP2,PDGFB,KISS1R,CD40,CXCL17,CIB1,ARRB1,SLK,NTRK…
GO:BP	neuron development	GO:0048666	0.000840779	3.07532	1188	3293	247	CNGB1,CDKN1C,NR2F6,LPAR1,ANKRD1,FN1,VAX1,PLXNB1,BSG,CSPG4,NFATC4,CCK,PRRXL1,PREX2,CELSR3,TIAM2,MEF2C,PAX6,DAB2IP,NME2,EDNRB,EVL,ARFGEF1,RAB3A,KIDINS220,NR4A3,TSPO,DDR1,LZTS1,LRP8,STMND1,WNT7B,GRIP1,HTR7,MYO7A,TRAK1,RND1,CXCL12,PLPPR5,LRP4,MACF1,FGF8,A830010M20RIK,MAP1A,EPHB3,SPHK1,HDGFL3,STXBP1,LTK,SMURF1,NDEL1,DST,CPNE5,TIAM1,RHOBTB3,PTPRS,ALKBH1,EFNB1,LIFR,TRPM1,CAPRIN2,MAGI2,BMPR1B,ZMYND8,ABL1…
GO:BP	cellular homeostasis	GO:0019725	0.000854359	3.06836	988	3293	211	CNGB1,CAPN3,LHCGR,OXTR,C1QTNF12,LPAR1,TXN1,BAIAP3,RAB20,GPR18,PTPN6,SMAD3,CMKLR1,PIWIL4,TRF,CHD7,FXYD1,P2RX7,TMEM165,PLCH2,NME2,EDNRB,HKDC1,GHRH,SLC24A2,RAB39,GRK2,DMPK,SLC12A8,PIK3R2,BNIP3,SLC8A2,1600014C10RIK,CCR4,ATP2C1,WNK4,ABCC8,TSPOAP1,TXNDC2,STIM2,ATP6V0A1,MAP1A,MARCKSL1,CORO1A,TRPC3,TNS2,NUCB2,SLC9A3,TIAM1,HMGCR,TNNI3,TYRO3,GRIN2D,SLC4A9,GSR,CIB2,TRPM1,DNAJC16,PML,CDH5,ACKR4,PHPT1,PPP2CA,…
GO:BP	cell-substrate adhesion	GO:0031589	0.000866536	3.06221	343	3293	89	FN1,RIN2,BST1,SPP1,SMAD3,MIR126A,CSF1,ITGB2,CORO1C,LAMA5,MADCAM1,DDR1,ALOX15,NINJ1,ADAM8,TECTA,MACF1,MYADM,CORO1A,TEK,EPHB3,LYPD3,TIAM1,TYRO3,PPARD,SERPINE1,ABL1,UNC13D,TTYH1,LAMC3,GCNT2,DAPK3,LAMB3,DAG1,FZD7,RREB1,CD63,TNFRSF12A,FMN1,DLC1,CIB1,PARVA,CLASP1,SLK,PECAM1,DMP1,MIA,FER,FBLN1,SDC4,BCL2L11,TMEM8B,CSPG5,MDK,LGALS1,NID2,SMOC2,GSK3B,EPB41L5,ACVRL1,COL16A1,ITGA2B,SRCIN1,ID1,ITGA3,ITGB7,POST…
GO:BP	peptidyl-tyrosine phosphorylation	GO:0018108	0.00088745	3.05186	383	3293	97	BST1,DGKQ,PTPN6,CSPG4,SYK,CCK,TCF3,CD300A,HIPK3,DDR1,TDGF1,LRP8,ANGPT4,ZAP70,TNFRSF18,LRP4,FGF8,PARP14,TEK,EPHB3,FLT1,TSG101,LTK,FGFR2,SLA,TYRO3,FGR,PDGFC,ABL1,KIT,BMP6,IL12A,MAPK3,FGF7,FGFR1,MATK,EREG,PDGFB,CLEC7A,CAV1,WEE2,IL22,CD40,AHSG,TNFRSF1A,PECAM1,NTRK3,PRKCD,CADM4,IL15,CD24A,FER,HYAL2,FGFR3,DOK7,NTRK1,DSTYK,IGF1,HCLS1,MAP2K7,IL27RA,HIPK2,EIF2AK2,CRLF1,CBL,SAMSN1,SRCIN1,FLT3,ERRFI1,CBLC,A…
GO:BP	tissue morphogenesis	GO:0048729	0.000896979	3.04722	647	3293	148	ANKRD1,AIRE,NFATC4,SMAD3,SALL4,CELSR3,SCX,MLLT3,SULF1,CHD7,MEF2C,SHROOM3,CSF1,SOX10,COL20A1,WNT6,LAMA5,MSGN1,CC2D2A,NR4A3,TRIM28,DDR1,TRAF6,WNT7B,HESX1,RXRA,COL7A1,WNT10A,TPM1,ADAM8,CXCL12,WNK4,FGF8,TBX3,MIR1A-1,TMEM100,TEK,BMP2,ESRP2,MYH6,FGFR2,RASIP1,PRKACB,TIMELESS,TNNI3,LBX1,PML,MYLK,ABL1,TCTN1,STOX1,PODXL,SCRIB,GZF1,FGF7,SIRT6,SCNN1B,SMAD1,CASP8,PKD1,FGFR1,SPECC1L,EPOR,FUZ,KRT17,DAG1,RREB1,T…
GO:BP	positive regulation of cellular component organization	GO:0051130	0.000956565	3.01929	1246	3293	257	OXTR,GSN,LPAR1,ANKRD1,FN1,C530008M17RIK,PLXNB1,CLDN5,TLR6,SYK,CCK,SMAD3,RAPGEF3,TRF,TIAM2,P2RX7,DAB2IP,CORO1C,NME2,EVL,KIDINS220,TRIM28,MYO1C,PROM2,LDLRAP1,ARHGEF10,LRP8,NR1H2,GRIP1,HTR7,KIRREL,ALOX15,TRAK1,GMFG,SCIN,BNIP3,TPM1,CXCL12,ESPN,PLPPR5,LRP4,EPS8L2,ABCC8,MACF1,FGF8,MIR1A-1,ARHGEF5,LMNA,PLEK2,CORO1A,TEK,EPHB3,SPHK1,NABP2,TSG101,LTK,SMURF1,NDEL1,RALB,RASIP1,CPNE5,TIAM1,PARK7,KPNA7,PML,CDH…
GO:BP	neuron projection development	GO:0031175	0.000963299	3.01624	1056	3293	223	LPAR1,ANKRD1,FN1,VAX1,PLXNB1,BSG,CSPG4,NFATC4,CCK,PRRXL1,PREX2,CELSR3,TIAM2,MEF2C,PAX6,DAB2IP,NME2,EVL,ARFGEF1,RAB3A,KIDINS220,NR4A3,TSPO,DDR1,LZTS1,LRP8,STMND1,WNT7B,GRIP1,HTR7,MYO7A,TRAK1,CXCL12,PLPPR5,LRP4,MACF1,FGF8,A830010M20RIK,MAP1A,EPHB3,SPHK1,HDGFL3,STXBP1,LTK,SMURF1,NDEL1,DST,CPNE5,TIAM1,RHOBTB3,PTPRS,ALKBH1,EFNB1,LIFR,CAPRIN2,MAGI2,BMPR1B,ZMYND8,ABL1,MIR431,TCTN1,OBSL1,RIPOR2,ZFP335,UN…
GO:BP	regulation of cell death	GO:0010941	0.00107113	2.97016	1773	3293	349	CAPN3,CASP14,AKAP12,CD59B,GSN,LPAR1,MIR34A,ANKRD1,TXN1,FN1,PDE8A,COPS5,TLR6,NFATC4,SYK,CBS,CCK,SPP1,SMAD3,TFPT,RAPGEF3,EYA4,SCX,SUPV3L1,XDH,GPLD1,MEF2C,P2RX7,CSF1,PAX6,DAB2IP,PHB,NME2,SOX10,EDNRB,HPN,DNAJC5,HIPK3,NR4A3,GHRH,TSPO,SH3RF2,BCL2L12,SORL1,TDGF1,KCNK2,PTMA,ANGPTL4,LRP8,ANP32A,IP6K2,TRAF6,GRK2,ANGPT4,B4GALT1,ACOT1,RXRA,AXIN2,MIR124A-3,SCIN,BNIP3,BCL2A1C,TXNIP,CALHM2,ADAM8,CXCL12,MICAL1,T…
GO:BP	programmed cell death	GO:0012501	0.00109877	2.9591	1994	3293	387	PEG3,CAPN3,CASP14,AKAP12,CD59B,GSN,LPAR1,MIR34A,ANKRD1,FN1,COPS5,NFATC4,SYK,CBS,CCK,SPP1,SMAD3,TFPT,RAPGEF3,EYA4,SCX,SUPV3L1,SULF1,XDH,GPLD1,MEF2C,P2RX7,XAF1,DAB2IP,PHB,NME2,SOX10,EDNRB,HPN,DNAJC5,HIPK3,ELMO2,TOPAZ1,NR4A3,GHRH,TSPO,SH3RF2,BCL2L12,TDGF1,PTMA,ANGPTL4,CHIL1,LRP8,ANP32A,IP6K2,TRAF6,GRK2,ANGPT4,ATG4D,WNT7B,DMPK,B4GALT1,ACOT1,MFSD10,RXRA,MIR124A-3,SCIN,CDK5RAP3,BNIP3,BCL2A1C,TXNIP,YPEL…
GO:BP	regulation of actin filament-based process	GO:0032970	0.00110706	2.95583	415	3293	103	GSN,LPAR1,BST1,C530008M17RIK,SCN5A,SMAD3,RAPGEF3,FXYD1,MEF2C,EVL,ARFGEF1,MYO1C,SIGLEC15,ARHGEF10,ARHGAP40,KIRREL,ALOX15,CAPG,GMFG,PIK3R2,SCIN,RND1,TPM1,RDX,DSG2,MYADM,MIR1A-1,ARHGEF5,CORO1A,TEK,RHOBTB3,FGR,PHPT1,ARHGAP17,ABL1,TMOD1,IQGAP2,DAPK3,BAIAP2L2,SPECC1L,SYNPO,AKAP13,PDE4D,BST2,FMN1,CAV1,KISS1R,DLC1,TJP1,4930544G11RIK,CLASP1,RHOQ,ARAP1,PECAM1,NTRK3,PRKCD,AVIL,DIXDC1,FER,SDC4,MDK,LMOD1,AKAP…
GO:BP	muscle structure development	GO:0061061	0.00127656	2.89396	672	3293	152	CAPN3,SYNA,DES,MIR34A,ANKRD1,MYH14,PLAGL1,VAX1,PLPP7,NFATC4,SMAD3,PTBP1,SCX,CHD7,MEF2C,EDNRB,TANC1,LAMA5,SPEG,WFIKKN2,ANKRD33,KCNK2,WNT7B,DMPK,HOPX,RXRA,TPM1,CXCL12,STAC3,FGF8,TBX3,MIR1A-1,LMNA,BMP2,MYH6,USP2,HMGCR,TNNI3,FOXP2,TMEM204,MIR204,LBX1,CAVIN4,REST,ID3,PPARD,EPC1,MYLK,MAP3K5,SOX6,TMOD1,TNPO2,RIPOR2,KIT,YBX3,SIRT6,SPAG9,ZFP609,FGFR1,EPOR,PDLIM2,EREG,FZD7,USP19,AKAP13,PDGFB,TWIST1,CAV1,EH…
GO:BP	positive regulation of cell differentiation	GO:0045597	0.00128085	2.8925	1110	3293	232	WNT5B,IL1F8,GNAS,LPAR1,MIR34A,ANKRD1,FN1,RIN2,PLXNB1,CLDN5,WWTR1,SYK,SMAD3,CMKLR1,TCF3,TRF,TIAM2,MEF2C,CSF1,PAX6,DAB2IP,NME2,SOX10,PITHD1,KIDINS220,TSPO,LRP8,TRAF6,WNT7B,GRIP1,HTR7,HOPX,NKX6-2,AXIN2,TRAK1,STAT1,SCIN,ZAP70,RHOH,ADAM8,CXCL12,PLPPR5,MACF1,MYADM,MIR1A-1,ASB4,LMNA,TMEM100,ZBTB7C,SPHK1,BMP2,LTK,SMURF1,HSF4,NDEL1,CPNE5,TIAM1,REST,SULT2B1,EPC1,CDH5,MAP3K5,SERPINE1,CAPRIN2,MAGI2,BMPR1B,SO…
GO:BP	mesenchymal cell differentiation	GO:0048762	0.00129564	2.88752	211	3293	61	FN1,WWTR1,SMAD3,MIR23A,MEF2C,RFLNB,PAX6,DAB2IP,CORO1C,SOX10,EDNRB,HPN,LAMA5,TRIM28,AXIN2,WNT10A,FGF8,TMEM100,BMP2,FGFR2,TIAM1,EFNB1,PPP2CA,PHLDB1,MAPK3,GCNT2,FGFR1,FUZ,ELL3,DAG1,TWIST1,PEF1,CLASP1,WNT5A,AKNA,GATA5,HEY2,MDK,TCOF1,KLHL12,GSK3B,SMAD4,EPB41L5,MCRIP1,GJA1,VEGFA,PDPN,VANGL2,EDN3,NOTCH1,WNT16,SEMA7A,SEMA6D,BMP4,SEMA4C,SEMA6C,ENG,HNRNPAB,SOX11,SDHAF2,MYOCD
GO:BP	peptidyl-tyrosine modification	GO:0018212	0.00130287	2.8851	386	3293	97	BST1,DGKQ,PTPN6,CSPG4,SYK,CCK,TCF3,CD300A,HIPK3,DDR1,TDGF1,LRP8,ANGPT4,ZAP70,TNFRSF18,LRP4,FGF8,PARP14,TEK,EPHB3,FLT1,TSG101,LTK,FGFR2,SLA,TYRO3,FGR,PDGFC,ABL1,KIT,BMP6,IL12A,MAPK3,FGF7,FGFR1,MATK,EREG,PDGFB,CLEC7A,CAV1,WEE2,IL22,CD40,AHSG,TNFRSF1A,PECAM1,NTRK3,PRKCD,CADM4,IL15,CD24A,FER,HYAL2,FGFR3,DOK7,NTRK1,DSTYK,IGF1,HCLS1,MAP2K7,IL27RA,HIPK2,EIF2AK2,CRLF1,CBL,SAMSN1,SRCIN1,FLT3,ERRFI1,CBLC,A…
GO:BP	regulation of transferase activity	GO:0051338	0.0013248	2.87785	944	3293	202	CDKN1C,LPAR1,DGKQ,TELO2,PTPN6,WWTR1,TLR6,CSPG4,SYK,CBS,BSN,4931440F15RIK,SPRED2,TCF3,TRF,CD300A,MEF2C,TLR1,P2RX7,CSF1,DAB2IP,CORO1C,HIPK3,FBN1,KIDINS220,NPRL2,DDR1,SORL1,TDGF1,CHIL1,LRP8,TRAF6,ANGPT4,WNT7B,MAP3K6,AXIN2,PIK3R2,CDK5RAP3,RHOH,SLC8A2,ADAM8,BAG2,C1QTNF2,GRM4,ARHGEF5,TEK,EPHB3,BMP2,FLT1,TSG101,SMPD1,LTK,RALB,MIDN,RASIP1,TIAM1,HMGCR,CARD10,TYRO3,LAX1,PARK7,ATG14,PML,FGR,PHPT1,TNFRSF11A,…
GO:BP	regulation of muscle cell differentiation	GO:0051147	0.00133128	2.87573	170	3293	52	MIR34A,PLPP7,PTBP1,MEF2C,DMPK,HOPX,CXCL12,MIR1A-1,BMP2,EPC1,SOX6,TNPO2,RIPOR2,KIT,EREG,FZD7,AKAP13,PDGFB,EHD2,NFATC2,MIR199B,GDF15,TMEM119,RBM4,IL4RA,AKAP6,IGF1,OLFM2,CXCL10,MED28,GSK3B,SMAD4,MYF6,MEGF10,GPER1,FDPS,PPARA,CSRP3,RBPMS2,ANKRD17,RBM24,TRIM72,ANKRD2,NOTCH1,LMOD3,BHLHE41,BMP4,MIR155,ENG,CAPN2,ADRB1,MYOCD
GO:BP	positive regulation of MAPK cascade	GO:0043410	0.00135619	2.86768	530	3293	125	AKAP12,LPAR1,PDE8A,TLR6,CSPG4,SYK,CCL7,MID1,TRF,MIR126A,XDH,MEF2C,P2RX7,DAB2IP,PHB,AAED1,SH3RF2,TDGF1,CHIL1,TRAF6,WNT7B,ALOX15,MAP3K6,ADAM8,C1QTNF2,GRM4,FGF8,ARHGEF5,TEK,SPHK1,BMP2,FLT1,FGFR2,CYSLTR2,MIR24-1,TIAM1,HMGCR,CARD9,TNFRSF11A,STK39,MAP3K5,PDGFC,ABL1,NPY5R,KIT,BCAR3,MAPK3,STK25,GCNT2,WWC1,MAP4K2,RASSF2,SPAG9,FGFR1,EPOR,AKAP13,PDGFB,CLEC7A,TRAF1,THPO,KISS1R,CD40,CXCL17,CIB1,ARRB1,NTRK3,PR…
GO:BP	response to nitrogen compound	GO:1901698	0.00146992	2.83271	1196	3293	247	LHCGR,GNAS,OXTR,C1QTNF12,GSN,GRB10,TXN1,UBE2G2,NPLOC4,DGKQ,LY6I,BSG,TLR6,SYK,CBS,RAPGEF3,GATM,GPLD1,MEF2C,RCN3,P2RX7,EZR,PHB,NME2,EDNRB,GABRG2,CYP11B2,SPAAR,FBN1,NR4A3,MYO1C,TSPO,SORL1,P2RX5,GRK2,HTR7,CYP11B1,PIK3R2,CXCL12,ABCC8,TEK,TRPC3,TNS2,REG3G,NUCB2,SMPD1,NDEL1,SLC6A4,RALB,CYP11A1,PRKACB,TIMELESS,ABCC9,TIAM1,PKLR,AMFR,DERL3,CIB2,TRIM41,CARD9,EIF2B5,MAP3K5,PDGFC,OLFR683,PTPRN,BCAR3,MAPK3,CTN…
GO:BP	regulation of kinase activity	GO:0043549	0.00151684	2.81906	836	3293	182	CDKN1C,LPAR1,DGKQ,TELO2,PTPN6,WWTR1,TLR6,CSPG4,SYK,CBS,SPRED2,TCF3,TRF,CD300A,MEF2C,TLR1,P2RX7,CSF1,DAB2IP,CORO1C,HIPK3,FBN1,KIDINS220,NPRL2,DDR1,SORL1,TDGF1,CHIL1,LRP8,TRAF6,ANGPT4,WNT7B,MAP3K6,AXIN2,PIK3R2,CDK5RAP3,RHOH,SLC8A2,ADAM8,C1QTNF2,GRM4,ARHGEF5,TEK,EPHB3,BMP2,FLT1,TSG101,SMPD1,LTK,RALB,MIDN,RASIP1,TIAM1,HMGCR,CARD10,TYRO3,LAX1,PARK7,ATG14,FGR,TNFRSF11A,PPP2CA,STK39,MAP3K5,PDGFC,ABL1,ST…
GO:BP	cellular calcium ion homeostasis	GO:0006874	0.00154663	2.81061	500	3293	119	CNGB1,CAPN3,LHCGR,OXTR,LPAR1,GPR18,PTPN6,SMAD3,CMKLR1,CHD7,FXYD1,P2RX7,TMEM165,PLCH2,EDNRB,GHRH,SLC24A2,DMPK,BNIP3,SLC8A2,1600014C10RIK,CCR4,ATP2C1,TSPOAP1,STIM2,MARCKSL1,CORO1A,TRPC3,NUCB2,TNNI3,GRIN2D,CIB2,TRPM1,PML,CDH5,ACKR4,ABL1,ATP2A3,OLFR683,CACNB2,PTH1R,ITPR1,PKD1,PLCH1,EPOR,SYNPO,HERPUD1,PDE4D,ITPR2,CAV1,PYGM,CCRL2,GPR12,CD40,CXCL17,CACNB3,CXCL2,WNT5A,PLCL1,CD24A,C1QTNF1,PLCD1,FCRL5,CACN…
GO:BP	positive regulation of cell death	GO:0010942	0.00169416	2.77104	718	3293	160	CASP14,AKAP12,GSN,LPAR1,MIR34A,ANKRD1,TLR6,NFATC4,SYK,CCK,SMAD3,TFPT,XDH,GPLD1,MEF2C,P2RX7,PAX6,DAB2IP,PHB,NR4A3,TSPO,KCNK2,IP6K2,GRK2,B4GALT1,RXRA,AXIN2,MIR124A-3,SCIN,BNIP3,TXNIP,CALHM2,ADAM8,BMP2,SMPD1,LTK,MIR124A-2,WWOX,CYSLTR2,HMGCR,RAD9A,KMO,PARK7,REST,ID3,PML,PMAIP1,CARD9,PPP2CA,EIF2B5,MAP3K5,BMPR1B,ABL1,SOX7,ATP2A3,UNC5B,IL12A,CTNNA1,SCRIB,SFPQ,ITPR1,DAPK3,RASSF2,CAMK1D,BCL2L10,CASP8,BNIP…
GO:BP	negative regulation of locomotion	GO:0040013	0.00190257	2.72066	324	3293	84	MIR34A,GPR18,CLDN5,ADGRG1,CD300A,SULF1,MEF2C,DAB2IP,MARVELD3,CORO1C,EVL,PATZ1,ANGPT4,PIK3R2,TPM1,CXCL12,ABCC8,MIR24-1,CARD10,MIR204,PPARD,SERPINE1,MAGI2,ZMYND8,RIPOR2,CTNNA1,MITF,PODN,FUZ,DAG1,CCDC125,CD63,BST2,NISCH,STARD13,DLC1,CLASP1,ABR,NAV3,PTPRR,WNT5A,FBLN1,HYAL2,SLC9A3R1,NBL1,GSK3B,STAT3,IL27RA,EGFL7,IL1RN,DPEP1,ACVRL1,DRD2,GJA1,MCC,NDRG4,D1ERTD622E,DPYSL3,GHRL,TIE1,GADD45A,SERPINF1,CSNK2B…
GO:BP	negative regulation of protein phosphorylation	GO:0001933	0.00194478	2.71113	435	3293	106	CDKN1C,DGKQ,PTPN6,WWTR1,SPRED2,CD300A,XDH,P2RX7,EZR,PAX6,DAB2IP,PHB,MARVELD3,CORO1C,HIPK3,SH3RF2,SORL1,GRK2,KIRREL,RNF149,PIK3R2,CDK5RAP3,MICAL1,MYADM,PARP14,TSG101,SMPD1,RASIP1,HMGCR,LAX1,PARK7,GPD1L,ATG14,PPP2CA,ABL1,DYNLT1F,CTDSP1,RASSF2,E130311K13RIK,DAG1,PDE4D,TWIST1,CAV1,WEE2,DUS2,DACT1,CIB1,ARRB1,AHSG,PECAM1,NTRK3,PRKCD,CADM4,TAF7,PTPRR,RANBP9,FBLN1,PRKRIP1,HYAL2,SLC9A3R1,IGF1,GSK3B,DLG1,S…
GO:BP	BMP signaling pathway	GO:0030509	0.00196165	2.70738	154	3293	48	FAM83G,SCX,SULF1,FBN1,SORL1,TMEM100,BMP2,SMURF1,CDH5,DAND5,BMPR1B,ABL1,BMP6,MAPK3,SMAD1,CAV1,NUMA1,LEMD3,WNT5A,BMP8A,GDF15,SMAD5,RUNX2,NBL1,SMAD4,FZD1,HIPK2,BMP3,SFRP5,ACVRL1,LEMD2,SFRP4,ID1,NANOG,GREM2,KCP,ITGA3,RBPMS2,GATA6,SMAD6,EGR1,NOTCH1,VWC2L,UBE2O,BMP4,ROR2,ENG,SOX11
GO:BP	cellular chemical homeostasis	GO:0055082	0.00204248	2.68984	867	3293	187	CNGB1,CAPN3,LHCGR,OXTR,C1QTNF12,LPAR1,BAIAP3,RAB20,GPR18,PTPN6,SMAD3,CMKLR1,PIWIL4,TRF,CHD7,FXYD1,P2RX7,TMEM165,PLCH2,NME2,EDNRB,HKDC1,GHRH,SLC24A2,RAB39,GRK2,DMPK,PIK3R2,BNIP3,SLC8A2,1600014C10RIK,CCR4,ATP2C1,WNK4,ABCC8,TSPOAP1,STIM2,ATP6V0A1,MARCKSL1,CORO1A,TRPC3,NUCB2,SLC9A3,TIAM1,HMGCR,TNNI3,GRIN2D,SLC4A9,CIB2,TRPM1,PML,CDH5,ACKR4,PHPT1,PPP2CA,NR1D1,ABL1,ATP2A3,OLFR683,ATP6V0A4,BMP6,PTPRN,CAC…
GO:BP	regulation of cellular localization	GO:0060341	0.00206968	2.6841	1072	3293	224	CAPN3,LHCGR,C1QTNF12,GSN,TXN1,UBE2G2,BAIAP3,DGKQ,PTPN6,SCN5A,SYK,BSN,RAPGEF3,PIWIL4,CD300A,CHD7,MEF2C,P2RX7,EZR,PLCH2,DNAJC5,CHP2,RAB3A,BTBD9,TRIM28,MYO1C,SORL1,LDLRAP1,CLDN18,HTR7,KCNH2,MIR124A-3,PIK3R2,CDK5RAP3,GIT2,LRP4,STAC3,RDX,GLIS2,MIR1A-1,LMNA,MAP1A,CORO1A,TEK,SPHK1,TRPC3,TSG101,STXBP1,MIR124A-2,NDEL1,RALB,TIAM1,HMGCR,CARD10,DDRGK1,KMO,PARK7,DERL3,SEPT5,GPD1L,PML,FGR,PMAIP1,PTPN14,PHPT1,S…
GO:BP	regulation of MAP kinase activity	GO:0043405	0.00210132	2.67751	305	3293	80	LPAR1,PTPN6,TLR6,CSPG4,SYK,CBS,SPRED2,TRF,CD300A,MEF2C,P2RX7,DAB2IP,HIPK3,SORL1,TDGF1,TRAF6,WNT7B,MAP3K6,CDK5RAP3,ADAM8,C1QTNF2,GRM4,ARHGEF5,BMP2,FLT1,TSG101,SMPD1,TIAM1,HMGCR,LAX1,TNFRSF11A,STK39,MAP3K5,PDGFC,KIT,MAPK3,MAP4K2,SPAG9,FGFR1,AKAP13,PDGFB,CAV1,KISS1R,CD40,CXCL17,ARRB1,NTRK3,PRKCD,WNT5A,CD24A,PIK3R5,HYAL2,GDF15,ERN1,IGF1,MAP2K7,GSK3B,RPS3,IL1RN,PROK1,PDGFA,EIF2AK2,INPP5K,CBLC,MAPK8IP1…
GO:BP	metabolic process	GO:0008152	0.00211818	2.67404	11496	3293	1906	PUSL1,TRIM7,PRSS44,PEG3,TCEA1,ZFP180,ARHGAP33OS,CAPN3,EAR10,SRD5A3,RPL3L,AKR1E1,LHCGR,ART3,PRSS45,GYS2,CDKN1C,PFKL,SCD4,IL1F8,ADAMTSL2,KEAP1,GNAS,A630089N07RIK,OXTR,CASP14,AKAP12,C1QTNF12,PRSS41,L3MBTL1,NPRL3,COIL,NR2F6,ASB14,GSN,MLLT10,TAF4B,LPAR1,MIR34A,GRB10,ACAT3,SMARCA2,RNF10,ANKRD1,RRP1,TDRD1,TXN1,PRSS30,FN1,AKR1B10,ALKBH3,RPSA,UBE2G2,TRIM44,NPLOC4,AOX1,MCMDC2,PDE8A,TAPBP,BST1,MMP23,GMPR,MM…
GO:BP	negative regulation of intracellular signal transduction	GO:1902532	0.00222064	2.65352	519	3293	122	NPRL3,ITFG2,LPAR1,MIR34A,NPLOC4,PTPN6,SPRED2,CD300A,XDH,P2RX7,EZR,DAB2IP,PHB,MARVELD3,NLRX1,SPAAR,HIPK3,SH3RF2,NPRL2,BCL2L12,SORL1,FBP1,GRK2,RNF149,MIR124A-3,STAT1,PIK3R2,CDK5RAP3,RHOH,CXCL12,ADGRG3,MYADM,NUCB2,SMPD1,MIR124A-2,ARHGAP25,PDZD3,RASIP1,SEC14L1,HMGCR,LAX1,PARK7,GPD1L,MRAP,NR1D1,MAGI2,ABL1,RIPOR2,WWC1,DYNLT1F,YBX3,ITPR1,RASSF2,BCL2L10,CASP8,SZT2,E130311K13RIK,ELL3,DAG1,HERPUD1,CCDC125,…
GO:BP	cellular divalent inorganic cation homeostasis	GO:0072503	0.00240702	2.61852	525	3293	123	CNGB1,CAPN3,LHCGR,OXTR,LPAR1,GPR18,PTPN6,SMAD3,CMKLR1,CHD7,FXYD1,P2RX7,TMEM165,PLCH2,EDNRB,GHRH,SLC24A2,DMPK,BNIP3,SLC8A2,1600014C10RIK,CCR4,ATP2C1,TSPOAP1,STIM2,MARCKSL1,CORO1A,TRPC3,NUCB2,TNNI3,GRIN2D,CIB2,TRPM1,PML,CDH5,ACKR4,ABL1,ATP2A3,OLFR683,CACNB2,PTH1R,ITPR1,PKD1,PLCH1,EPOR,SYNPO,HERPUD1,PDE4D,ITPR2,SLC39A13,CAV1,PYGM,CCRL2,GPR12,CD40,CXCL17,CACNB3,CXCL2,WNT5A,PLCL1,CD24A,C1QTNF1,PLCD1,F…
GO:BP	positive regulation of cytokine production	GO:0001819	0.0024136	2.61734	442	3293	107	IL1F8,AKAP12,MIR34A,NPLOC4,PANX2,BSG,TLR6,NFATC4,SYK,SMAD3,SULF1,LSM14A,TLR1,P2RX7,NLRX1,GPSM3,NR4A3,SORL1,TRAF6,GRK2,STAT1,ADAM8,ABCC8,SPHK1,SEC14L1,PARK7,ZFP64,IL20RB,FGR,CARD9,SERPINE1,IL17RC,ABL1,FFAR2,IL12A,IL17D,SCRIB,POLR3B,TICAM2,IRF3,CASP8,PANX3,EREG,PDE4D,CLEC7A,DHX9,TWIST1,TUSC2,CD40,CCM2L,CXCL17,LTA,TNFRSF1A,AGPAT1,WNT5A,IL15,C1QTNF4,MIR144,HYAL2,PRKD2,RSAD2,FURIN,IL4RA,MDK,DHX58,STAT…
GO:BP	regulation of nervous system development	GO:0051960	0.00244701	2.61136	1052	3293	220	OXTR,HOOK3,LPAR1,RNF10,ANKRD1,FN1,VAX1,PLXNB1,RXRG,CSPG4,ADGRG1,NFATC4,TCF3,TRF,TIAM2,CHD7,MEF2C,CSF1,PAX6,DAB2IP,NME2,SOX10,EDNRB,KIDINS220,TSPO,SORL1,LZTS1,LRP8,WNT7B,GRIP1,HTR7,NKX6-2,RXRA,NCMAP,TRAK1,CXCL12,PLPPR5,LRP4,ABCC8,MACF1,MIR1A-1,EPHB3,SPHK1,BMP2,LTK,SMURF1,NDEL1,SLC6A4,PRKACB,CPNE5,TIAM1,PTPRS,LBX1,REST,MIR181C,CAPRIN2,NR1D1,MAGI2,ZMYND8,ABL1,MIR431,OBSL1,KIT,ZFP335,EIF4E,BMP6,S1PR5…
GO:BP	negative regulation of cellular component movement	GO:0051271	0.00249925	2.60219	326	3293	84	MIR34A,GPR18,CLDN5,ADGRG1,CD300A,SULF1,MEF2C,DAB2IP,MARVELD3,CORO1C,EVL,PATZ1,ANGPT4,PIK3R2,TPM1,CXCL12,ABCC8,MIR24-1,CARD10,MIR204,PPARD,SERPINE1,MAGI2,ZMYND8,RIPOR2,CTNNA1,MITF,PODN,FUZ,DAG1,CCDC125,CD63,BST2,NISCH,STARD13,DLC1,CLASP1,ABR,NAV3,PTPRR,WNT5A,FBLN1,HYAL2,SLC9A3R1,NBL1,GSK3B,STAT3,IL27RA,EGFL7,IL1RN,DPEP1,ACVRL1,DRD2,GJA1,MCC,NDRG4,D1ERTD622E,DPYSL3,TIE1,GADD45A,SERPINF1,NOS1,CSNK2B…
GO:BP	cellular response to BMP stimulus	GO:0071773	0.00268389	2.57124	169	3293	51	FAM83G,SCX,SULF1,FBN1,SORL1,TMEM100,BMP2,SMURF1,CDH5,DAND5,BMPR1B,ABL1,BMP6,MAPK3,SMAD1,CAV1,NUMA1,VSTM2A,LEMD3,WNT5A,GATA5,BMP8A,GDF15,SMAD5,RUNX2,NBL1,SMAD4,FZD1,HIPK2,BMP3,SFRP5,ACVRL1,LEMD2,SFRP4,ID1,NANOG,GREM2,KCP,ITGA3,RBPMS2,GATA6,SMAD6,EGR1,NOTCH1,VWC2L,UBE2O,BMP4,ROR2,SPINT1,ENG,SOX11
GO:BP	response to BMP	GO:0071772	0.00268389	2.57124	169	3293	51	FAM83G,SCX,SULF1,FBN1,SORL1,TMEM100,BMP2,SMURF1,CDH5,DAND5,BMPR1B,ABL1,BMP6,MAPK3,SMAD1,CAV1,NUMA1,VSTM2A,LEMD3,WNT5A,GATA5,BMP8A,GDF15,SMAD5,RUNX2,NBL1,SMAD4,FZD1,HIPK2,BMP3,SFRP5,ACVRL1,LEMD2,SFRP4,ID1,NANOG,GREM2,KCP,ITGA3,RBPMS2,GATA6,SMAD6,EGR1,NOTCH1,VWC2L,UBE2O,BMP4,ROR2,SPINT1,ENG,SOX11
GO:BP	biological regulation	GO:0065007	0.00272248	2.56504	13274	3293	2176	CNGB1,PEG3,TCEA1,ZFP180,ARHGAP33OS,WNT5B,CAPN3,LHCGR,CDKN1C,PFKL,IL1F8,ADAMTSL2,TAC2,ADGRF2,KEAP1,GNAS,A630089N07RIK,OXTR,CASP14,HOOK3,AKAP12,C1QTNF12,L3MBTL1,CD59B,NPRL3,NR2F6,ASB14,GSN,ARHGAP27,MLLT10,TAF4B,ITFG2,LPAR1,MIR34A,OLFR212,GRB10,SMARCA2,RNF10,ANKRD1,TDRD1,TXN1,FAM83G,FN1,AKR1B10,UBE2G2,BAIAP3,TRIM44,RAB20,NPLOC4,RIN2,PDE8A,TAPBP,BST1,PLVAP,OLFR142,AKR1B8,MYH14,OLFR1419,DGKQ,EXOC7,ROR…
GO:BP	organic substance metabolic process	GO:0071704	0.0027714	2.5573	10940	3293	1819	PUSL1,TRIM7,PRSS44,PEG3,TCEA1,ZFP180,ARHGAP33OS,CAPN3,EAR10,SRD5A3,RPL3L,LHCGR,ART3,PRSS45,GYS2,CDKN1C,PFKL,SCD4,IL1F8,ADAMTSL2,KEAP1,GNAS,A630089N07RIK,OXTR,CASP14,AKAP12,C1QTNF12,PRSS41,L3MBTL1,COIL,NR2F6,ASB14,GSN,MLLT10,TAF4B,LPAR1,MIR34A,GRB10,ACAT3,SMARCA2,RNF10,ANKRD1,RRP1,TDRD1,TXN1,PRSS30,FN1,AKR1B10,ALKBH3,RPSA,UBE2G2,TRIM44,NPLOC4,MCMDC2,PDE8A,TAPBP,BST1,MMP23,GMPR,MMP15,GOT1L1,PLVAP,S…
GO:BP	cellular component biogenesis	GO:0044085	0.00277309	2.55704	2888	3293	535	CAPN3,RPL3L,FBF1,PFKL,OXTR,NPRL3,COIL,GSN,LPAR1,RRP1,FN1,RPSA,HAUS1,RAB20,MCMDC2,TAPBP,DGKQ,COPS5,C530008M17RIK,PLXNB1,CLDN5,WWTR1,TLR6,CSPG4,MYO1A,SYK,PLEC,CCK,BSN,SMAD3,RAPGEF3,XRCC3,CELSR3,RSPH6A,DNAH8,TTLL3,MCM6,HIST2H2AA2,CHD7,USH1C,LSM14A,MEF2C,P2RX7,EZR,XAF1,DAB2IP,RASL2-9,MARVELD3,CORO1C,EVL,GABRG2,DNAIC2,LAMA5,UBTF,ARFGEF1,RAB3A,TIFA,CC2D2A,TRIM28,MYO1C,MARVELD2,NPRL2,SORL1,MYO10,ARHGEF1…
GO:BP	positive regulation of GTPase activity	GO:0043547	0.00284417	2.54605	367	3293	92	GNAS,NPRL3,ARHGAP27,RIN2,RGS20,PLXNB1,CCL7,TBC1D2B,PREX2,RAPGEF3,TIAM2,RGL3,DAB2IP,CORO1C,PLEKHG4,NPRL2,RASGRP2,ARHGEF10,TBC1D9,SEC23B,ARHGAP40,ARHGAP45,ARHGAP23,ARHGAP39,GIT2,ARHGEF5,ARHGAP22,NDEL1,ARHGAP25,SGSM3,RABGAP1L,TIAM1,ADPRHL1,CAVIN4,ARHGAP17,MAPRE2,SGSM2,BCAR3,SCRIB,SIPA1,GMIP,TBC1D13,CCDC125,RGS10,EIF5,STARD13,ARHGEF1,DLC1,CD40,PREB,ARRB1,ABR,ARAP1,NTRK3,RIN1,ADAP1,WNT5A,ARHGAP26,GNB5…
GO:BP	cell morphogenesis involved in differentiation	GO:0000904	0.00288782	2.53943	762	3293	167	FN1,VAX1,PTPN6,PLXNB1,BSG,NFATC4,CCK,PRRXL1,PREX2,CELSR3,TIAM2,MEF2C,PAX6,CORO1C,COL20A1,EVL,LAMA5,RAB3A,KIDINS220,NR4A3,LZTS1,LRP8,WNT7B,MYO7A,COL7A1,TRAK1,CXCL12,LRP4,MACF1,FGF8,MYADM,MAP1A,TEK,EPHB3,STXBP1,NDEL1,DST,TIAM1,RHOBTB3,PTPRS,EFNB1,TYRO3,CAPRIN2,BMPR1B,ABL1,TCTN1,OBSL1,RIPOR2,UNC13D,LAMC3,RILPL1,UNC5B,SPAST,CLRN1,STK25,SCRIB,ROBO3,SLITRK5,RAB25,NIN,FSTL4,LAMB3,PLPPR4,SZT2,DAG1,FZD7,R…
GO:BP	regulation of protein kinase activity	GO:0045859	0.00291995	2.53462	735	3293	162	CDKN1C,LPAR1,DGKQ,TELO2,PTPN6,WWTR1,TLR6,CSPG4,SYK,CBS,SPRED2,TCF3,TRF,CD300A,MEF2C,TLR1,P2RX7,CSF1,DAB2IP,CORO1C,HIPK3,FBN1,KIDINS220,SORL1,TDGF1,CHIL1,LRP8,TRAF6,ANGPT4,WNT7B,MAP3K6,AXIN2,CDK5RAP3,SLC8A2,ADAM8,C1QTNF2,GRM4,ARHGEF5,BMP2,FLT1,TSG101,SMPD1,RALB,RASIP1,TIAM1,HMGCR,CARD10,LAX1,PARK7,FGR,TNFRSF11A,PPP2CA,STK39,MAP3K5,PDGFC,ABL1,STOX1,KIT,MAPK3,STK25,MAP4K2,NEK6,RASSF2,SPAG9,CLSPN,PKD…
GO:BP	inorganic ion homeostasis	GO:0098771	0.00302835	2.51879	768	3293	168	CNGB1,CAPN3,LHCGR,GNAS,OXTR,LPAR1,RAB20,GPR18,PTPN6,SMAD3,CMKLR1,TRF,CHD7,FXYD1,P2RX7,SPX,TMEM165,PLCH2,EDNRB,CHP2,BTBD9,GHRH,SLC24A2,RAB39,DMPK,KCNH2,SLC12A8,CYP11B1,BNIP3,SLC8A2,1600014C10RIK,CCR4,ATP2C1,WNK4,TSPOAP1,STIM2,ATP6V0A1,MARCKSL1,CORO1A,TRPC3,NUCB2,SLC9A3,TNNI3,GRIN2D,SLC26A4,SLC4A9,CIB2,TRPM1,PML,CDH5,ACKR4,ABL1,ATP2A3,OLFR683,ATP6V0A4,BMP6,CACNB2,MAPK3,PTH1R,ITPR1,SCNN1B,PKD1,PLCH1…
GO:BP	regulation of metabolic process	GO:0019222	0.00312316	2.50541	6856	3293	1179	PEG3,TCEA1,ZFP180,CAPN3,LHCGR,CDKN1C,IL1F8,KEAP1,GNAS,A630089N07RIK,OXTR,CASP14,AKAP12,C1QTNF12,L3MBTL1,NPRL3,NR2F6,GSN,MLLT10,TAF4B,LPAR1,MIR34A,GRB10,SMARCA2,RNF10,ANKRD1,TDRD1,TXN1,FN1,UBE2G2,TRIM44,NPLOC4,PDE8A,TAPBP,BST1,DGKQ,RORC,GPR18,PLAGL1,COPS5,TELO2,VAX1,PTPN6,TOB2,ZSCAN4C,MED23,GM5136,CLDN5,PEMT,WWTR1,PANX2,BSG,RXRG,TLR6,AIRE,CSPG4,NFATC4,SYK,CBS,TMEM132D,NFIX,CCK,SPP1,CCL7,BSN,SMAD3,…
GO:BP	ossification	GO:0001503	0.00315557	2.50092	383	3293	95	GNAS,PLXNB1,TOB2,WWTR1,CBS,SPP1,SMAD3,SCX,CLEC3B,MEPE,MEF2C,P2RX7,RFLNB,CSF1,LRRC17,TRAF6,WNT7B,ALOX15,AXIN2,ACP5,ALPL,PHOSPHO1,LRP4,COL11A2,LMNA,TEK,BMP2,SMURF1,WWOX,REST,ID3,FGR,TNFRSF11A,BMPR1B,ATP6V0A4,BMP6,MAPK3,PTH1R,SPARC,P3H1,COL1A2,RASSF2,SMAD1,FGFR1,TWIST1,AHSG,EXT2,WNT5A,DMP1,ZBTB16,ID4,THRB,BMP8A,RSAD2,TMEM119,MDK,JUND,TCIRG1,SMAD5,RUNX2,TRP53INP2,IHH,ANK,IGF1,IMPAD1,CBFB,GSK3B,SMAD4,…
GO:BP	positive regulation of ion transport	GO:0043270	0.00325775	2.48708	323	3293	83	CAPN3,LHCGR,GNAS,SCN5A,CCK,RAPGEF3,TRPV3,FXYD1,P2RX7,TSPO,KCNH2,LRRC38,CXCL12,WNK4,ABCC8,STAC3,MIR1A-1,STIM2,TRPC3,STXBP1,SLC6A4,IFNGR2,KMO,PARK7,GPD1L,MYLK,TNFRSF11A,STK39,ABL1,KCNIP2,CACNB2,ABCB4,ITPR1,ERFE,ATP8A1,PDGFB,STAC,CAV1,TMEM110,CACNB3,PRKCD,AQP2,ORAI1,ATP1B3,SLC9A3R1,RGS9,AKAP6,NTSR1,SNX4,CXCL10,DLG1,MAPK9,ASPH,CALCR,KCNJ11,DRD2,SRI,LGALS3,GAL,GPER1,CNTN1,OPRK1,CAMK2A,P2RY6,SCN4B,KCNC…
GO:BP	response to peptide	GO:1901652	0.00354069	2.45091	534	3293	124	LHCGR,OXTR,C1QTNF12,GRB10,BSG,TLR6,GATM,GPLD1,PHB,NME2,EDNRB,CYP11B2,FBN1,NR4A3,MYO1C,SORL1,GRK2,CYP11B1,PIK3R2,CXCL12,ABCC8,TEK,TNS2,REG3G,NUCB2,NDEL1,CYP11A1,TIMELESS,PKLR,TRIM41,CARD9,EIF2B5,PTPRN,BCAR3,SPARC,RAB31,IGFBP1,SCAP,EIF2B3,ERFE,DAG1,EREG,CAV1,CD40,AHSG,RHOQ,CRY1,EEF2K,PRKCD,TRARG1,GJB2,FER,BCL2L11,GDF15,EPM2AIP1,RBM4,PLCD1,CACNA1B,JUND,LDOC1,CPEB2,BRWD1,NR4A1,HSD11B2,IGF1,ADRM1,DNM1…
GO:BP	calcium ion homeostasis	GO:0055074	0.00354075	2.45091	513	3293	120	CNGB1,CAPN3,LHCGR,GNAS,OXTR,LPAR1,GPR18,PTPN6,SMAD3,CMKLR1,CHD7,FXYD1,P2RX7,TMEM165,PLCH2,EDNRB,GHRH,SLC24A2,DMPK,BNIP3,SLC8A2,1600014C10RIK,CCR4,ATP2C1,TSPOAP1,STIM2,MARCKSL1,CORO1A,TRPC3,NUCB2,TNNI3,GRIN2D,CIB2,TRPM1,PML,CDH5,ACKR4,ABL1,ATP2A3,OLFR683,CACNB2,PTH1R,ITPR1,PKD1,PLCH1,EPOR,SYNPO,HERPUD1,PDE4D,ITPR2,CAV1,PYGM,CCRL2,GPR12,CD40,CXCL17,CACNB3,CXCL2,WNT5A,PLCL1,CD24A,C1QTNF1,PLCD1,FCRL5…
GO:BP	establishment of endothelial barrier	GO:0061028	0.00389226	2.4098	50	3293	22	CLDN5,RAPGEF3,EZR,MARVELD2,WNT7B,RDX,MYADM,PTPRS,CDH5,PDE4D,PROC,TJP1,TNFRSF1A,PECAM1,AKAP11,PDE2A,S1PR3,RAP1B,TJP2,VEGFA,ROBO4,ENG
GO:BP	protein localization	GO:0008104	0.00430468	2.36606	2653	3293	494	CNGB1,CAPN3,LHCGR,PFKL,KEAP1,HOOK3,AKAP12,C1QTNF12,GSN,MIR34A,ANKRD1,TXN1,FN1,NBEA,UBE2G2,BAIAP3,RAB20,NPLOC4,EXOC7,SYTL3,PANX2,BSG,TLR6,MYO1A,SYK,BSN,TBC1D2B,TTC30B,RAPGEF3,MID1,CELSR3,ADAM22,PIWIL4,TANGO6,SRP19,USH1C,TLR1,RCN3,P2RX7,EZR,PAX6,RASL2-9,MARVELD3,CORO1C,STX19,MPRIP,LAMA5,TBRG1,ARFGEF1,CHP2,FBN1,RAB3A,CC2D2A,NSF,TRIM28,MYO1C,LTBP1,TSPO,NXT2,SORL1,LDLRAP1,CLDN18,CHIL1,TBC1D9,NR1H2,SEC…
GO:BP	regulation of vasculature development	GO:1901342	0.00471123	2.32687	366	3293	91	MIR34A,RIN2,CLDN5,RAPGEF3,MIR126A,SULF1,XDH,DAB2IP,ITGB2,CHIL1,ANGPT4,STAT1,PIK3R2,ABCC8,MIR1A-1,ASB4,TMEM100,TEK,SPHK1,FLT1,CYSLTR2,CARD10,PML,CDH5,SERPINE1,ABL1,KIT,IL12A,SPARC,SIRT6,ADGRA2,SMAD1,PDGFB,TNFRSF12A,STARD13,CD40,NFATC2,CIB1,TJP1,TNFRSF1A,WNT5A,MIR199B,PGF,PRKD2,HEY2,NTRK1,MDK,TSPAN12,MIR487B,CXCL10,SMOC2,STAT3,MIR34B,ANXA3,PROK1,HIPK2,AGO2,ACVRL1,AQP1,ID1,HSPB1,ANGPTL7,IL12B,GPER1,…
GO:BP	response to organic cyclic compound	GO:0014070	0.00476322	2.3221	1067	3293	221	GNAS,OXTR,NR2F6,GSN,ANKRD1,MMP15,DGKQ,RORC,SPRR2D,BSG,RXRG,SCN5A,NFATC4,CBS,SPP1,RAPGEF3,CLDN4,GPLD1,MEF2C,P2RX7,EZR,PHB,SOX10,EDNRB,GABRG2,NR4A3,TSPO,IGFBP2,LRP8,NR1H2,P2RX5,PLIN2,GRK2,WNT7B,HTR7,RXRA,PAQR7,TXNIP,ALPL,DSG2,P2RY13,ESRRG,TEK,BMP2,NR0B2,TRPC3,SMPD1,STXBP1,SLC6A4,RALB,PRKACB,ABCC9,TIAM1,PKLR,FOXP2,DDRGK1,PARK7,REST,CIB2,ID3,PPARD,ADCY3,CARD9,NR1D1,KAT5,OLFR683,EIF4E,BMP6,PTPRN,MAPK3…
GO:BP	inorganic ion transmembrane transport	GO:0098660	0.00486124	2.31325	867	3293	185	CAPN3,LHCGR,PTPN6,SCN5A,KCNJ16,RAPGEF3,TRPV3,TRF,CLDN4,CHD7,FXYD1,KCNK4,SLC2A10,P2RX7,TMEM165,PLCH2,SLC30A6,GABRG2,HPN,KCNK12,KCNK2,SLC24A2,KCNG2,KCNH2,LRRC38,SLC12A8,KCNG4,SLC8A2,PKD1L3,ATP2C1,KCNA10,WNK4,ABCC8,STAC3,MIR1A-1,STIM2,ATP6V0A1,CORO1A,TRPC3,SLC9A3,SCN2B,ABCC9,GRIN2D,SLC26A4,SLC4A9,PARK7,GPD1L,TRPM1,PPP2CA,STK39,SLC15A5,ABL1,KCNIP1,ATP2A3,OLFR683,KCNIP2,ATP6V0A4,TTYH1,BPIFA1,CACNB2,TM…
GO:BP	positive regulation of protein kinase activity	GO:0045860	0.00504645	2.29701	485	3293	114	LPAR1,DGKQ,TELO2,TLR6,CSPG4,SYK,TCF3,TRF,CD300A,MEF2C,TLR1,P2RX7,CSF1,DAB2IP,FBN1,TDGF1,CHIL1,LRP8,TRAF6,ANGPT4,WNT7B,MAP3K6,AXIN2,SLC8A2,ADAM8,C1QTNF2,GRM4,ARHGEF5,BMP2,FLT1,RALB,TIAM1,CARD10,TNFRSF11A,PPP2CA,STK39,MAP3K5,PDGFC,ABL1,STOX1,KIT,MAPK3,STK25,MAP4K2,NEK6,RASSF2,SPAG9,CLSPN,PKD1,FGFR1,DAG1,EREG,AKAP13,LCP2,PDGFB,KISS1R,CD40,CXCL17,CIB1,ARRB1,SLK,NTRK3,PRKCD,WNT5A,CD24A,PIK3R5,SDC4,GDF…
GO:BP	ameboidal-type cell migration	GO:0001667	0.00519047	2.28479	423	3293	102	AKAP12,MIR34A,FN1,RIN2,MIR126A,GPLD1,MEF2C,PAX6,DAB2IP,ITGB2,MARVELD3,CORO1C,SOX10,EDNRB,EVL,LAMA5,PATZ1,TDGF1,ANGPT4,PTP4A3,PIK3R2,ADAM8,CXCL12,FGF8,TEK,MIR24-1,EFNB1,CARD10,MIR204,PML,PPARD,MAPRE2,ABL1,AMOTL2,KIT,SPARC,FGF7,RAB25,ADGRA2,FGFR1,RREB1,CD63,PDGFB,TWIST1,STARD13,CD40,CIB1,CLASP1,PECAM1,PTPRR,WNT5A,SCARB1,FER,SDC4,HYAL2,PRKD2,NR4A1,TNS1,IGF1,LGALS8,CLEC14A,SMOC2,EPB41L5,ANXA3,PDLIM1,…
GO:BP	regulation of inflammatory response	GO:0050727	0.00537013	2.27002	362	3293	90	C1QTNF12,BST1,TLR6,SMAD3,FNDC4,NLRX1,EDNRB,GPSM3,C2CD4A,ALOX15,MIR124A-3,ACP5,ADAM8,SPHK1,MIR124A-2,TYRO3,PARK7,MIR181C,IL20RB,PPARD,CDH5,TNFRSF11A,STK39,SERPINE1,NR1D1,IL17RC,ALOX5AP,NPY5R,FFAR2,IL17D,IRF3,KRT1,CUEDC2,PROC,NDFIP1,MIR128-2,AOC3,IL22,CXCL17,LTA,AHSG,ABR,TNFRSF1A,WNT5A,AKNA,GGT1,CD24A,MIR144,HYAL2,DNASE1L3,MDK,GPR17,PDE2A,SNX4,IGF1,FAM19A3,NFKBIZ,D1ERTD622E,IL12B,GPER1,RORA,TNFSF18…
GO:BP	epithelial to mesenchymal transition	GO:0001837	0.00589923	2.2292	137	3293	43	WWTR1,SMAD3,MIR23A,RFLNB,DAB2IP,HPN,TRIM28,AXIN2,FGF8,TMEM100,BMP2,FGFR2,TIAM1,PPP2CA,PHLDB1,GCNT2,FUZ,ELL3,DAG1,TWIST1,PEF1,CLASP1,WNT5A,AKNA,HEY2,MDK,TCOF1,KLHL12,GSK3B,SMAD4,EPB41L5,MCRIP1,GJA1,VEGFA,PDPN,VANGL2,NOTCH1,WNT16,BMP4,ENG,HNRNPAB,SDHAF2,MYOCD
GO:BP	positive regulation of response to external stimulus	GO:0032103	0.00611077	2.2139	409	3293	99	LPAR1,FN1,TLR6,CCL7,SMAD3,CMKLR1,LY86,LSM14A,ZBP1,CSF1,LAG3,GPSM3,C2CD4A,CD180,TRAF6,CCR4,ADAM8,CXCL12,NDEL1,TIAM1,PARK7,CARD9,TNFRSF11A,STK39,SERPINE1,IL17RC,MIR431,ALOX5AP,NPY5R,RIPOR2,BMP6,FFAR2,IL12A,MAPK3,IL17D,SFPQ,POLR3B,IRGM1,IRF3,CAMK1D,FGFR1,EREG,PDGFB,MIR128-2,AOC3,DAPK2,CXCL17,LTA,TNFRSF1A,NTRK3,WNT5A,CD24A,MIR144,HYAL2,PGF,PRKD2,MDK,CXCL14,PVR,PDE2A,SNX4,CXCL10,SMOC2,DHX58,FAM19A3,NF…
GO:BP	protein metabolic process	GO:0019538	0.00613245	2.21237	5601	3293	975	TRIM7,PRSS44,ARHGAP33OS,CAPN3,SRD5A3,RPL3L,ART3,PRSS45,CDKN1C,ADAMTSL2,KEAP1,GNAS,OXTR,CASP14,AKAP12,PRSS41,ASB14,GSN,LPAR1,GRB10,RNF10,TXN1,PRSS30,FN1,RPSA,UBE2G2,TRIM44,NPLOC4,PDE8A,BST1,MMP23,MMP15,PLVAP,DGKQ,RORC,ST3GAL5,COPS5,TELO2,PSMB7,PTPN6,ENDOU,GM5136,PEMT,WWTR1,TLR6,AIRE,CSPG4,AF366264,SYK,CBS,MRPL2,TINAGL1,CCK,CCL7,BSN,SMAD3,4931440F15RIK,PTBP1,RAPGEF3,SPRED2,EYA4,MID1,TCF3,CELSR3,ADA…
GO:BP	divalent inorganic cation homeostasis	GO:0072507	0.00626232	2.20326	545	3293	125	CNGB1,CAPN3,LHCGR,GNAS,OXTR,LPAR1,GPR18,PTPN6,SMAD3,CMKLR1,CHD7,FXYD1,P2RX7,TMEM165,PLCH2,EDNRB,GHRH,SLC24A2,DMPK,BNIP3,SLC8A2,1600014C10RIK,CCR4,ATP2C1,TSPOAP1,STIM2,MARCKSL1,CORO1A,TRPC3,NUCB2,TNNI3,GRIN2D,CIB2,TRPM1,PML,CDH5,ACKR4,ABL1,ATP2A3,OLFR683,CACNB2,PTH1R,ITPR1,PKD1,PLCH1,EPOR,SYNPO,HERPUD1,PDE4D,ITPR2,SLC39A13,CAV1,PYGM,CCRL2,GPR12,CD40,CXCL17,CACNB3,CXCL2,WNT5A,PLCL1,CD24A,C1QTNF1,PL…
GO:BP	regulation of defense response	GO:0031347	0.0063421	2.19777	593	3293	134	C1QTNF12,TRIM44,NPLOC4,BST1,TLR6,CCK,SMAD3,FNDC4,LSM14A,MEF2C,ZBP1,LAG3,NLRX1,EDNRB,GPSM3,CD37,C2CD4A,LRP8,ALOX15,MIR124A-3,STAT1,ACP5,ADAM8,PARP14,SPHK1,MIR124A-2,SEC14L1,TYRO3,PARK7,MIR181C,IL20RB,PML,FGR,PPARD,CDH5,CARD9,TNFRSF11A,STK39,SERPINE1,NR1D1,IL17RC,ALOX5AP,NPY5R,FFAR2,IL12A,MAPK3,IL17D,IFIT1BL2,SFPQ,POLR3B,IRGM1,IRF3,KRT1,EREG,CUEDC2,PROC,NDFIP1,MIR128-2,AOC3,IL22,CXCL17,TRAF3IP2,LTA…
GO:BP	small GTPase mediated signal transduction	GO:0007264	0.00643187	2.19166	456	3293	108	LPAR1,RAB20,GPR18,ADGRG1,RAPGEF3,TIAM2,RASSF1,PSD4,RGL3,CSF1,DAB2IP,ARFGEF1,RAB3A,TRIM28,RASGRP2,FBP1,ARHGEF10,RAB39,ARHGAP40,RHOH,RND1,EPS8L2,NUCB2,DOCK10,ARHGAP25,RALB,RASIP1,SGSM3,TIAM1,RHOBTB3,CYTH3,MRAS,CAVIN4,ARHGAP17,MAPRE2,ABL1,RAB6A,RIPOR2,BCAR3,SOS2,RAB25,SIPA1,COL1A2,RUFY1,ELMO1,AKAP13,CCDC125,RHEBL1,ITPKB,ARHGEF3,NISCH,DLC1,RASGRF2,RAB44,4930544G11RIK,ARRB1,RHOQ,PECAM1,CADM4,ARL6,ARHG…
GO:BP	positive regulation of transferase activity	GO:0051347	0.00663956	2.17786	631	3293	141	LPAR1,DGKQ,TELO2,TLR6,CSPG4,SYK,TCF3,TRF,CD300A,MEF2C,TLR1,P2RX7,CSF1,DAB2IP,FBN1,DDR1,SORL1,TDGF1,CHIL1,LRP8,TRAF6,ANGPT4,WNT7B,MAP3K6,AXIN2,SLC8A2,ADAM8,C1QTNF2,GRM4,ARHGEF5,TEK,EPHB3,BMP2,FLT1,LTK,RALB,TIAM1,CARD10,TYRO3,ATG14,FGR,TNFRSF11A,PPP2CA,STK39,MAP3K5,PDGFC,ABL1,STOX1,KIT,MAPK3,STK25,MAP4K2,NEK6,RASSF2,SPAG9,CLSPN,PKD1,FGFR1,DAG1,EREG,AKAP13,LCP2,PDGFB,KISS1R,CD40,CXCL17,CIB1,ARRB1,SL…
GO:BP	cellular ion homeostasis	GO:0006873	0.00727182	2.13836	686	3293	151	CNGB1,CAPN3,LHCGR,OXTR,LPAR1,RAB20,GPR18,PTPN6,SMAD3,CMKLR1,TRF,CHD7,FXYD1,P2RX7,TMEM165,PLCH2,EDNRB,GHRH,SLC24A2,RAB39,DMPK,BNIP3,SLC8A2,1600014C10RIK,CCR4,ATP2C1,WNK4,TSPOAP1,STIM2,ATP6V0A1,MARCKSL1,CORO1A,TRPC3,NUCB2,SLC9A3,TNNI3,GRIN2D,SLC4A9,CIB2,TRPM1,PML,CDH5,ACKR4,ABL1,ATP2A3,OLFR683,ATP6V0A4,BMP6,CACNB2,MAPK3,PTH1R,ITPR1,PKD1,PLCH1,ERFE,EPOR,SYNPO,HERPUD1,PDE4D,ITPR2,SLC39A13,NDFIP1,CAV1…
GO:BP	regulation of organelle organization	GO:0033043	0.00727476	2.13818	1277	3293	257	ARHGAP33OS,CDKN1C,L3MBTL1,NPRL3,GSN,LPAR1,BST1,C530008M17RIK,PLXNB1,SMAD3,RAPGEF3,XRCC3,MID1,MLLT3,RASSF1,MEF2C,NSD1,EZR,EVL,ARFGEF1,RAB3A,TRIM28,MYO1C,TSPO,SIGLEC15,NPRL2,ARHGEF10,STN1,ARHGAP40,STMND1,KIRREL,ALOX15,CAPG,AXIN2,GMFG,PIK3R2,SCIN,BNIP3,RND1,CDKL1,TPM1,ESPN,RDX,FGF8,MYADM,MIR1A-1,ARHGEF5,LMNA,MAP1A,CORO1A,TEK,SPHK1,HDGFL3,NABP2,TSG101,STXBP1,SMURF1,RALB,DST,ATAD2,RHOBTB3,PTPRS,PARK7,…
GO:BP	endothelial cell development	GO:0001885	0.00815144	2.08877	67	3293	26	CLDN5,RAPGEF3,EZR,MARVELD2,WNT7B,RDX,MYADM,PTPRS,CDH5,PDE4D,PROC,TJP1,TNFRSF1A,PECAM1,AKAP11,PDE2A,ID1,S1PR3,RAP1B,ARHGEF26,UBIAD1,TJP2,VEGFA,COL18A1,ROBO4,ENG
GO:BP	positive regulation of cellular component biogenesis	GO:0044089	0.00837806	2.07686	548	3293	125	OXTR,GSN,LPAR1,C530008M17RIK,CLDN5,TLR6,SYK,CCK,SMAD3,RAPGEF3,P2RX7,DAB2IP,EVL,TRIM28,MYO1C,ARHGEF10,NR1H2,KIRREL,ALOX15,GMFG,SCIN,TPM1,ESPN,PLPPR5,EPS8L2,MIR1A-1,ARHGEF5,PLEK2,CORO1A,TEK,EPHB3,TSG101,NDEL1,RALB,RASIP1,PARK7,CDH5,ZMYND8,ABL1,MIR431,IQGAP2,RIPOR2,KIT,PHLDB1,CLRN1,SLITRK5,NIN,SIRT6,BAIAP2L2,FUZ,DAG1,SYNPO,FMN1,CAV1,KISS1R,NUMA1,ERCC1,CLASP1,RHOQ,ARAP1,NTRK3,EEF2K,AVIL,NAV3,CD24A,FE…
GO:BP	regulation of transmembrane transport	GO:0034762	0.00893752	2.04878	586	3293	132	CAPN3,LHCGR,C1QTNF12,GRB10,PTPN6,SCN5A,KCNJ16,RAPGEF3,CHD7,FXYD1,KCNK4,MEF2C,P2RX7,NR4A3,AK1,KCNG2,GRK2,KCNH2,LRRC38,KCNG4,KCNA10,C1QTNF2,WNK4,ABCC8,STAC3,MIR1A-1,STIM2,CORO1A,SCN2B,IFNGR2,PARK7,GPD1L,PPP2CA,STK39,ABL1,KCNIP1,OLFR683,KCNIP2,BPIFA1,CACNB2,TMEM37,SIRT6,CLCNKB,ERFE,KCNAB2,CD63,PDE4D,STAC,TWIST1,FXYD3,CAV1,AOC3,SCN10A,CACNA1E,RHOQ,TMEM110,CACNB3,PRKCD,CTTNBP2NL,KCNIP3,ATP1B3,GNB5,SLC…
GO:BP	cation homeostasis	GO:0055080	0.00906337	2.04271	754	3293	163	CNGB1,CAPN3,LHCGR,GNAS,OXTR,LPAR1,RAB20,GPR18,PTPN6,SMAD3,CMKLR1,TRF,CHD7,FXYD1,P2RX7,SPX,TMEM165,PLCH2,EDNRB,CHP2,BTBD9,GHRH,SLC24A2,RAB39,DMPK,KCNH2,SLC12A8,CYP11B1,BNIP3,SLC8A2,1600014C10RIK,CCR4,ATP2C1,TSPOAP1,STIM2,ATP6V0A1,MARCKSL1,CORO1A,TRPC3,NUCB2,SLC9A3,TNNI3,GRIN2D,SLC26A4,SLC4A9,CIB2,TRPM1,PML,CDH5,ACKR4,ABL1,ATP2A3,OLFR683,ATP6V0A4,BMP6,CACNB2,MAPK3,PTH1R,ITPR1,SCNN1B,PKD1,PLCH1,ERFE…
GO:BP	metal ion transport	GO:0030001	0.00918055	2.03713	892	3293	188	CAPN3,LHCGR,GNAS,PRSS30,PTPN6,SCN5A,KCNJ16,RAPGEF3,TRPV3,TRF,CHD7,FXYD1,KCNK4,P2RX7,SLC17A4,TMEM165,PLCH2,SLC30A6,HPN,CHP2,NSF,KCNK12,TSPO,KCNK2,SLC24A2,KCNG2,DMPK,KCNH2,LRRC38,SLC12A8,KCNG4,SLC8A2,CXCL12,PKD1L3,ATP2C1,KCNA10,WNK4,ABCC8,STAC3,SLC13A5,MIR1A-1,STIM2,CORO1A,TRPC3,SLC9A3,SCN2B,ABCC9,SLC22A4,GRIN2D,SLC4A9,GPD1L,TRPM1,PML,MYLK,PPP2CA,CLTC,STK39,ABL1,KCNIP1,ATP2A3,OLFR683,KCNIP2,BPIFA1,…
GO:BP	cation transmembrane transport	GO:0098655	0.00996034	2.00173	882	3293	186	CNGB1,CAPN3,LHCGR,PTPN6,SCN5A,KCNJ16,RAPGEF3,TRPV3,TRF,CHD7,FXYD1,KCNK4,MEF2C,SLC2A10,P2RX7,TMEM165,PLCH2,SLC30A6,HPN,KCNK12,KCNK2,SLC24A2,P2RX5,KCNG2,SLC6A7,KCNH2,LRRC38,SLC12A8,KCNG4,SLC8A2,CALHM2,PKD1L3,ATP2C1,KCNA10,WNK4,ABCC8,STAC3,MIR1A-1,STIM2,ATP6V0A1,CORO1A,TRPC3,SLC1A5,SLC9A3,SCN2B,IFNGR2,CATSPER2,ABCC9,SLC22A4,GRIN2D,SLC4A9,PARK7,GPD1L,TRPM1,PPP2CA,STK39,SLC15A5,ABL1,KCNIP1,ATP2A3,OLFR…
GO:BP	transmembrane receptor protein serine/threonine kinase signaling pathway	GO:0007178	0.0104734	1.97991	332	3293	83	ADAMTSL2,FAM83G,CLDN5,WWTR1,SMAD3,SCX,TRF,SULF1,LTBP4,FBN1,WFIKKN2,LTBP1,SORL1,TMEM100,BMP2,SMURF1,PML,CDH5,DAND5,MAGI2,BMPR1B,ABL1,BMP6,MAPK3,GCNT2,COL1A2,RASL11B,SMAD1,CAV1,BTBD11,NUMA1,CREBBP,ARAP1,LEMD3,WNT5A,BMP8A,GDF15,FURIN,FUT8,SMAD5,RUNX2,NBL1,SMAD4,FZD1,HIPK2,BMP3,SFRP5,ACVRL1,LEMD2,SFRP4,ID1,NANOG,GREM2,KCP,ITGA3,GIPC1,SNX6,HSPA5,VIM,LRRC32,LY6G6E,RBPMS2,CSNK2B,GATA6,AKAP7,SMAD6,EGR1,N…
GO:BP	positive regulation of programmed cell death	GO:0043068	0.0107113	1.97016	658	3293	145	CASP14,AKAP12,GSN,LPAR1,MIR34A,ANKRD1,NFATC4,SYK,CCK,SMAD3,TFPT,XDH,GPLD1,MEF2C,P2RX7,DAB2IP,NR4A3,TSPO,IP6K2,GRK2,B4GALT1,RXRA,MIR124A-3,SCIN,BNIP3,TXNIP,CALHM2,ADAM8,BMP2,SMPD1,LTK,MIR124A-2,WWOX,HMGCR,RAD9A,PARK7,REST,ID3,PML,PMAIP1,CARD9,PPP2CA,EIF2B5,MAP3K5,BMPR1B,ABL1,SOX7,ATP2A3,UNC5B,IL12A,CTNNA1,SCRIB,SFPQ,ITPR1,DAPK3,RASSF2,CAMK1D,BCL2L10,CASP8,BNIP3L,UNC5C,TNFRSF12A,MFF,CAV1,RARG,NSMAF…
GO:BP	regulation of immune system process	GO:0002682	0.0108001	1.96657	1421	3293	281	IL1F8,GNAS,L3MBTL1,CD59B,GSN,TRIM44,NPLOC4,BST1,PLVAP,RORC,GPR18,PTPN6,TOB2,TLR6,AIRE,SYK,CCL7,SMAD3,TRIL,CMKLR1,TCF3,CD300A,ADGRF5,LSM14A,GPLD1,MEF2C,P2RX7,EZR,ZBP1,CSF1,PHB,LAG3,NME2,NLRX1,GPSM3,TMEM176B,PITHD1,FBN1,CD37,MADCAM1,NR4A3,SIGLEC15,LRRC17,IGFBP2,CLDN18,LRP8,TRAF6,PIANP,ALOX15,MIR124A-3,STAT1,SCIN,ZAP70,RHOH,ADAM8,CXCL12,TNFRSF18,SPNS2,CORO1A,PARP14,SPHK1,CD22,STXBP1,MIR124A-2,PUS7,M…
GO:BP	cell part morphogenesis	GO:0032990	0.0112217	1.94994	702	3293	153	FN1,MYH14,VAX1,PLXNB1,BSG,NFATC4,CCK,PRRXL1,PREX2,CELSR3,SUPV3L1,TIAM2,PAX6,DAB2IP,CORO1C,EVL,RAB3A,KIDINS220,NR4A3,DDR1,LZTS1,LRP8,WNT7B,GRIP1,TRAK1,CXCL12,LRP4,MACF1,FGF8,MAP1A,EPHB3,STXBP1,SMURF1,NDEL1,DST,CPNE5,TIAM1,RHOBTB3,PTPRS,EFNB1,LIFR,CAPRIN2,BMPR1B,ABL1,TCTN1,OBSL1,ZFP335,UNC5B,SPAST,STK25,ROBO3,SLITRK5,NIN,FSTL4,PLPPR4,SZT2,DAG1,RREB1,UNC5C,TNFRSF12A,FARP1,ABLIM1,MFF,PHACTR1,PACSIN1,…
GO:BP	regulation of metal ion transport	GO:0010959	0.0112659	1.94823	430	3293	102	CAPN3,LHCGR,GNAS,PTPN6,SCN5A,RAPGEF3,TRPV3,TRF,CHD7,FXYD1,P2RX7,TSPO,DMPK,KCNH2,LRRC38,CXCL12,WNK4,ABCC8,STAC3,MIR1A-1,STIM2,CORO1A,TRPC3,SLC9A3,SCN2B,GPD1L,PML,MYLK,PPP2CA,STK39,ABL1,KCNIP1,OLFR683,KCNIP2,BPIFA1,CACNB2,RCVRN,ITPR1,SCNN1B,KCNAB2,CD63,PDE4D,PDGFB,STAC,FXYD3,CAV1,TMEM110,CACNB3,AQP2,KCNIP3,ORAI1,ATP1B3,GNB5,SLC9A3R1,FCRL5,RGS9,CACNA1B,AKAP6,NTSR1,PLCB4,IGF1,CXCL10,DLG1,ASPH,CALCR,C…
GO:BP	cellular protein metabolic process	GO:0044267	0.0112671	1.94819	4937	3293	865	TRIM7,ARHGAP33OS,CAPN3,SRD5A3,RPL3L,ART3,CDKN1C,KEAP1,GNAS,OXTR,CASP14,AKAP12,ASB14,GSN,LPAR1,GRB10,RNF10,TXN1,FN1,RPSA,UBE2G2,TRIM44,NPLOC4,PDE8A,BST1,PLVAP,DGKQ,RORC,ST3GAL5,COPS5,TELO2,PSMB7,PTPN6,GM5136,WWTR1,TLR6,AIRE,CSPG4,AF366264,SYK,CBS,MRPL2,CCK,CCL7,BSN,SMAD3,4931440F15RIK,PTBP1,RAPGEF3,SPRED2,EYA4,MID1,TCF3,CELSR3,ASTL,PPP6R1,STK32C,PIWIL4,TRF,TTLL3,CD300A,MIR126A,RARRES1,XDH,CLDN4,RA…
GO:BP	smooth muscle cell differentiation	GO:0051145	0.0114307	1.94193	72	3293	27	MIR34A,NFATC4,MEF2C,EDNRB,WNT7B,MIR1A-1,TMEM204,EPC1,KIT,EREG,PDGFB,NFATC2,MIR199B,HEY2,OLFM2,MED28,GPER1,NTF3,RBPMS2,ANKRD17,VANGL2,GATA6,SMAD6,NOTCH1,BMP4,ENG,MYOCD
GO:BP	epithelial cell differentiation	GO:0030855	0.0115003	1.93929	621	3293	138	CDKN1C,KEAP1,CASP14,RPSA,SPRR2D,CLDN5,WWTR1,SMAD3,RAPGEF3,TFCP2L1,SCX,XDH,MEF2C,SHROOM3,EZR,PAX6,UPK2,NME2,APOLD1,MADCAM1,MARVELD2,ANXA4,WNT7B,B4GALT1,MYO7A,RXRA,TXNIP,RDX,FGF8,TBX3,CDHR2,MYADM,TMEM100,BMP2,REG3G,TSG101,PTPRS,ID3,SULT2B1,CDH5,SERPINE1,MAGI2,ABL1,TMOD1,PODXL,RIPOR2,RILPL1,BMP6,CLRN1,SCRIB,NCOR2,RAB25,FGFR1,TGM3,KRT17,FZD7,CD63,PDE4D,PROC,CAV1,RARG,PTGS1,NUMA1,TJP1,TNFRSF1A,PECAM1,…
GO:BP	cell projection morphogenesis	GO:0048858	0.0118277	1.9271	670	3293	147	FN1,VAX1,PLXNB1,BSG,NFATC4,CCK,PRRXL1,PREX2,CELSR3,TIAM2,PAX6,DAB2IP,CORO1C,EVL,RAB3A,KIDINS220,NR4A3,DDR1,LZTS1,LRP8,WNT7B,GRIP1,TRAK1,CXCL12,LRP4,MACF1,FGF8,MAP1A,EPHB3,STXBP1,SMURF1,NDEL1,DST,CPNE5,TIAM1,RHOBTB3,PTPRS,EFNB1,LIFR,CAPRIN2,BMPR1B,ABL1,TCTN1,OBSL1,ZFP335,UNC5B,SPAST,STK25,ROBO3,SLITRK5,NIN,FSTL4,PLPPR4,SZT2,DAG1,RREB1,UNC5C,TNFRSF12A,FARP1,ABLIM1,PHACTR1,PACSIN1,DACT1,NTRK3,EEF2K,…
GO:BP	regulation of cytoskeleton organization	GO:0051493	0.0122359	1.91236	568	3293	128	GSN,LPAR1,BST1,C530008M17RIK,PLXNB1,SMAD3,RAPGEF3,XRCC3,MID1,RASSF1,MEF2C,EVL,ARFGEF1,MYO1C,SIGLEC15,ARHGEF10,ARHGAP40,STMND1,KIRREL,ALOX15,CAPG,GMFG,PIK3R2,SCIN,RND1,TPM1,ESPN,RDX,MYADM,MIR1A-1,ARHGEF5,MAP1A,CORO1A,TEK,HDGFL3,DST,RHOBTB3,FGR,CDH5,PHPT1,ARHGAP17,CLTC,MAPRE2,ABL1,TMOD1,IQGAP2,RIPOR2,SPAST,PHLDB1,MAPK3,NIN,ATF5,DAPK3,PKD1,BAIAP2L2,SPECC1L,SYNPO,AKAP13,EML2,BST2,FMN1,CAV1,KISS1R,NUM…
GO:BP	leukocyte migration	GO:0050900	0.0130654	1.88388	349	3293	86	BST1,PLVAP,GPR18,AIRE,SYK,SPP1,CCL7,CMKLR1,CD300A,CSF1,ITGB2,EDNRB,GPSM3,MADCAM1,B4GALT1,ADAM8,CXCL12,TNFRSF18,ARHGEF5,SPNS2,CORO1A,FLT1,MIR24-1,STK39,SERPINE1,IL17RC,PODXL,RIPOR2,KIT,FFAR2,IL12A,MAPK3,CAMK1D,PODXL2,PDE4D,PDGFB,AOC3,DAPK2,CXCL17,ABR,PECAM1,CXCL2,WNT5A,CD24A,FER,2610528A11RIK,PGF,MDK,CXCL14,NBL1,SLC37A4,CXCL10,IL27RA,CAPN1,DPEP1,ITGA2B,LGALS3,CXADR,TNFSF18,SELP,ITGB7,STK10,EDN2,LB…
GO:BP	muscle cell differentiation	GO:0042692	0.0131385	1.88145	390	3293	94	CAPN3,SYNA,MIR34A,PLPP7,NFATC4,PTBP1,MEF2C,EDNRB,TANC1,SPEG,WFIKKN2,WNT7B,DMPK,HOPX,RXRA,TPM1,CXCL12,STAC3,TBX3,MIR1A-1,LMNA,BMP2,MYH6,TMEM204,CAVIN4,EPC1,SOX6,TMOD1,TNPO2,RIPOR2,KIT,SPAG9,EREG,FZD7,AKAP13,PDGFB,EHD2,NFATC2,FLNC,MIR199B,RCAN1,GDF15,HEY2,TMEM119,RBM4,IL4RA,KRT19,AKAP6,IGF1,NRAP,OLFM2,CXCL10,MED28,GSK3B,TMOD2,SMAD4,MYF6,MEGF10,H3F3B,CXADR,GPER1,RORA,FDPS,PPARA,CSRP3,NTF3,POPDC2,RBP…
GO:BP	negative regulation of secretion	GO:0051048	0.0134339	1.8718	269	3293	70	PFKL,GNAS,OXTR,FN1,TLR6,CD300A,SPX,EZR,ANXA4,HTR7,RHBDF1,FRMD4A,WNK4,ABCC8,NUCB2,MIDN,HMGCR,REST,PML,STK39,NPY5R,MIR33,IL12A,PTGS1,ABR,CRY1,TNFRSF1A,ASIC1,FBLN1,BMP8A,RSAD2,PIM3,IL27RA,IL1RN,OIT1,RAB11FIP3,MAP4K4,KCNJ11,DRD2,GJA1,ATP5J,SRCIN1,SIRT4,IL12B,RAP1B,OPRK1,GHRL,SREBF1,LGR4,LRRC32,EDN2,GAS6,NOS1,CD34,PDE4C,HRH2,EDN3,NOTCH1,SERGEF,OSM,GABBR1,NMU,RHBDF2,DDI2,KALRN,IGFBP3,CNR1,MTNR1B,MIR155…
GO:BP	positive regulation of secretion by cell	GO:1903532	0.0137827	1.86066	458	3293	107	OXTR,AKAP12,C1QTNF12,MIR34A,ANKRD1,BAIAP3,PANX2,SYK,CCK,SPP1,TLR1,P2RX7,EZR,PAX6,RAB3A,GHRH,SORL1,NR1H2,GRK2,CXCL12,FRMD4A,SPHK1,NR0B2,NUCB2,TSG101,STXBP1,SLC6A4,KMO,SEPT5,FGR,PPARD,PHPT1,TNFRSF11A,STX1A,IL17RC,ABL1,UNC13D,BMP6,FFAR2,CACNB2,IRF3,FGFR1,PANX3,DHX9,TWIST1,KISS1R,ARRB1,CLASP1,WNT5A,MIR199B,C1QTNF4,MIR144,SDC4,HYAL2,C1QTNF1,IL4RA,PLCD1,MDK,CACNA1B,UNC13A,NTSR1,SNX4,IGF1,SEC24A,SMAD4,M…
GO:BP	regulation of cytosolic calcium ion concentration	GO:0051480	0.0139119	1.85661	406	3293	97	CNGB1,CAPN3,LHCGR,OXTR,LPAR1,GPR18,PTPN6,SMAD3,CMKLR1,CHD7,FXYD1,P2RX7,PLCH2,EDNRB,GHRH,SLC24A2,SLC8A2,CCR4,TSPOAP1,MARCKSL1,CORO1A,TRPC3,GRIN2D,CIB2,TRPM1,PML,ACKR4,ABL1,OLFR683,CACNB2,PTH1R,ITPR1,PKD1,PLCH1,EPOR,SYNPO,PDE4D,ITPR2,CAV1,CCRL2,CXCL17,CACNB3,CXCL2,WNT5A,PLCL1,CD24A,C1QTNF1,PLCD1,FCRL5,CACNA1B,GPR17,AKAP6,NTSR1,PLCB4,ERO1L,CXCL10,PLCB3,SCGN,ASPH,CALCR,BDKRB2,CACNA1A,JSRP1,HCRTR1,DRD…
GO:BP	negative regulation of developmental process	GO:0051093	0.0140961	1.8509	1134	3293	230	GNAS,HOOK3,LPAR1,MIR34A,RNF10,VAX1,PLPP7,TOB2,CLDN5,WWTR1,CSPG4,ADGRG1,NFATC4,SMAD3,PTBP1,RAPGEF3,TCF3,SULF1,XDH,MEPE,MIR23A,RFLNB,PAX6,DAB2IP,LAG3,CORO1C,NME2,SOX10,EDNRB,HPN,TMEM176B,FBN1,TSPO,BCL2L12,SORL1,LRRC17,KCNK2,CLDN18,ANGPT4,WNT7B,HOPX,NKX6-2,AXIN2,STAT1,PIK3R2,BNIP3,LRP4,ABCC8,FGF8,TBX3,MIR1A-1,LMNA,TEK,BMP2,REG3G,NUCB2,SLC6A4,USP2,PRKACB,PTPRS,CARD10,LBX1,REST,MIR181C,ID3,PML,PPARD,P…
GO:BP	cell junction organization	GO:0034330	0.0149266	1.82604	700	3293	152	FBF1,OXTR,FN1,PLXNB1,CLDN5,NFATC4,PLEC,BSN,SMAD3,MEF2C,DAB2IP,MARVELD3,CORO1C,GABRG2,TANC1,RAB3A,MYO1C,MARVELD2,LRP8,LRRC4,CTBP2,WNT7B,DMPK,IGSF21,SLC8A2,ARHGAP39,LRP4,ABCC8,RDX,KIFC3,DSG2,MACF1,TEK,EPHB3,ARHGAP22,DST,PCDHGC3,TIAM1,PTPRS,EFNB1,REST,CDH5,MAPRE2,CAPRIN2,MAGI2,ZMYND8,ABL1,MIR431,BMP6,CACNB2,CTNNA1,IGSF9,SPARC,SLITRK5,SDK2,DAPK3,SPECC1L,DAG1,SYNPO,FNTA,FARP1,CTTNBP2,FMN1,WASF3,CAV1,M…
GO:BP	cellular cation homeostasis	GO:0030003	0.0152346	1.81717	673	3293	147	CNGB1,CAPN3,LHCGR,OXTR,LPAR1,RAB20,GPR18,PTPN6,SMAD3,CMKLR1,TRF,CHD7,FXYD1,P2RX7,TMEM165,PLCH2,EDNRB,GHRH,SLC24A2,RAB39,DMPK,BNIP3,SLC8A2,1600014C10RIK,CCR4,ATP2C1,TSPOAP1,STIM2,ATP6V0A1,MARCKSL1,CORO1A,TRPC3,NUCB2,SLC9A3,TNNI3,GRIN2D,SLC4A9,CIB2,TRPM1,PML,CDH5,ACKR4,ABL1,ATP2A3,OLFR683,ATP6V0A4,BMP6,CACNB2,MAPK3,PTH1R,ITPR1,PKD1,PLCH1,ERFE,EPOR,SYNPO,HERPUD1,PDE4D,ITPR2,SLC39A13,NDFIP1,CAV1,PYGM…
GO:BP	response to hormone	GO:0009725	0.0156554	1.80534	944	3293	196	LHCGR,GNAS,OXTR,C1QTNF12,NR2F6,GRB10,RORC,BSG,RXRG,SPP1,GATM,CLDN4,GPLD1,MEF2C,PHB,NME2,SOX10,EDNRB,CYP11B2,HPN,FBN1,NR4A3,MYO1C,TSPO,SORL1,IGFBP2,NR1H2,GRK2,WNT7B,HTR7,RXRA,PAQR7,CYP11B1,PIK3R2,TXNIP,CXCL12,ALPL,ABCC8,RDX,DSG2,ESRRG,TEK,NR0B2,TNS2,REG3G,NUCB2,NDEL1,CYP11A1,PKLR,DDRGK1,PARK7,REST,PPARD,EIF2B5,NR1D1,PIAS3,KIT,EIF4E,BMP6,PTPRN,BCAR3,CTNNA1,TXN2,SPARC,NCOR2,RAB31,IGFBP1,SCAP,EIF2B3,…
GO:BP	C21-steroid hormone biosynthetic process	GO:0006700	0.0157738	1.80206	17	3293	11	DGKQ,CYP27A1,CYP11B2,CYP11B1,DKK3,BMP2,CYP11A1,REST,BMP6,EGR1,CLCN2
GO:BP	cellular metabolic process	GO:0044237	0.0163981	1.78521	10318	3293	1713	PUSL1,TRIM7,PEG3,TCEA1,ZFP180,ARHGAP33OS,CAPN3,EAR10,SRD5A3,RPL3L,LHCGR,ART3,GYS2,CDKN1C,PFKL,SCD4,KEAP1,GNAS,A630089N07RIK,OXTR,CASP14,AKAP12,C1QTNF12,L3MBTL1,NPRL3,COIL,NR2F6,ASB14,GSN,MLLT10,TAF4B,LPAR1,GRB10,ACAT3,SMARCA2,RNF10,ANKRD1,RRP1,TDRD1,TXN1,FN1,AKR1B10,ALKBH3,RPSA,UBE2G2,TRIM44,NPLOC4,AOX1,MCMDC2,PDE8A,TAPBP,BST1,GMPR,GOT1L1,PLVAP,SFTPB,AS3MT,AKR1B8,DGKQ,RORC,ST3GAL5,PLAGL1,COPS5,TE…
GO:BP	regulation of GTPase activity	GO:0043087	0.0172667	1.76279	434	3293	102	GNAS,NPRL3,ARHGAP27,RIN2,RGS20,PLXNB1,CCL7,TBC1D2B,PREX2,RAPGEF3,TIAM2,RGL3,DAB2IP,CORO1C,ARFGEF1,PLEKHG4,PROM2,NPRL2,RASGRP2,ARHGEF10,TBC1D9,SEC23B,ARHGAP40,ARHGAP45,ARHGAP23,ARHGAP39,GIT2,GPSM1,RDX,ARHGEF5,EPHB3,ARHGAP22,NDEL1,ARHGAP25,RASIP1,SGSM3,RABGAP1L,TIAM1,ADPRHL1,CAVIN4,ARHGAP17,MAPRE2,IQGAP2,SGSM2,BCAR3,SCRIB,SIPA1,GMIP,TBC1D13,CCDC125,RGS10,EIF5,STARD13,ARHGEF1,DLC1,CD40,PREB,ARRB1,AB…
GO:BP	positive regulation of apoptotic process	GO:0043065	0.0176429	1.75343	653	3293	143	CASP14,AKAP12,GSN,LPAR1,MIR34A,ANKRD1,NFATC4,SYK,CCK,SMAD3,TFPT,XDH,GPLD1,MEF2C,P2RX7,DAB2IP,NR4A3,TSPO,IP6K2,GRK2,B4GALT1,RXRA,MIR124A-3,SCIN,BNIP3,TXNIP,CALHM2,ADAM8,BMP2,SMPD1,LTK,MIR124A-2,WWOX,HMGCR,RAD9A,PARK7,REST,ID3,PML,PMAIP1,CARD9,PPP2CA,EIF2B5,MAP3K5,BMPR1B,ABL1,SOX7,ATP2A3,UNC5B,IL12A,CTNNA1,SCRIB,SFPQ,ITPR1,DAPK3,RASSF2,CAMK1D,BCL2L10,CASP8,BNIP3L,UNC5C,TNFRSF12A,MFF,CAV1,RARG,NSMAF…
GO:BP	regulation of apoptotic process	GO:0042981	0.0182629	1.73843	1604	3293	311	CAPN3,CASP14,AKAP12,CD59B,GSN,LPAR1,MIR34A,ANKRD1,FN1,COPS5,NFATC4,SYK,CBS,CCK,SPP1,SMAD3,TFPT,RAPGEF3,EYA4,SCX,SUPV3L1,XDH,GPLD1,MEF2C,P2RX7,DAB2IP,PHB,NME2,SOX10,EDNRB,HPN,DNAJC5,HIPK3,NR4A3,GHRH,TSPO,SH3RF2,BCL2L12,TDGF1,PTMA,ANGPTL4,LRP8,ANP32A,IP6K2,TRAF6,GRK2,ANGPT4,B4GALT1,ACOT1,RXRA,MIR124A-3,SCIN,BNIP3,BCL2A1C,TXNIP,CALHM2,ADAM8,CXCL12,MICAL1,TNFRSF18,FGF8,TBX3,LMNA,CORO1A,TEK,SPHK1,BMP2…
GO:BP	response to lipid	GO:0033993	0.0185953	1.7306	997	3293	205	SCD4,IL1F8,GNAS,OXTR,AKAP12,NR2F6,LPAR1,ANKRD1,MMP15,GJB3,RORC,SPRR2D,RXRG,NFATC4,SPP1,MEST,LY86,TCF3,CLDN4,KCNK4,GPLD1,MEF2C,P2RX7,DAB2IP,PHB,NME2,SOX10,EDNRB,SCD3,NR4A3,TSPO,CD180,IGFBP2,LRP8,NR1H2,TRAF6,WNT7B,HTR7,RXRA,PAQR7,TXNIP,ACP5,ALPL,ABCC8,DSG2,ESRRG,TEK,NR0B2,STXBP1,LTK,SLC6A4,FGFR2,FOXP2,DDRGK1,KMO,PARK7,REST,ID3,PPARD,ADCY3,TRIM41,TNFRSF11A,SERPINE1,BPI,NR1D1,ABL1,KAT5,EIF4E,BMP6,FFA…
GO:BP	plasma membrane bounded cell projection morphogenesis	GO:0120039	0.0193854	1.71253	665	3293	145	FN1,VAX1,PLXNB1,BSG,NFATC4,CCK,PRRXL1,PREX2,CELSR3,TIAM2,PAX6,DAB2IP,CORO1C,EVL,RAB3A,KIDINS220,NR4A3,DDR1,LZTS1,LRP8,WNT7B,GRIP1,TRAK1,CXCL12,LRP4,MACF1,FGF8,MAP1A,EPHB3,STXBP1,SMURF1,NDEL1,DST,CPNE5,TIAM1,RHOBTB3,PTPRS,EFNB1,LIFR,CAPRIN2,BMPR1B,ABL1,TCTN1,OBSL1,ZFP335,UNC5B,SPAST,STK25,ROBO3,SLITRK5,NIN,FSTL4,PLPPR4,SZT2,DAG1,RREB1,UNC5C,TNFRSF12A,FARP1,ABLIM1,PHACTR1,PACSIN1,DACT1,NTRK3,EEF2K,…
GO:BP	response to transforming growth factor beta	GO:0071559	0.0198782	1.70162	218	3293	59	ADAMTSL2,ANKRD1,CLDN5,SMAD3,SCX,FNDC4,CLEC3B,MEF2C,LTBP4,FBN1,WFIKKN2,LTBP1,WNT10A,BMP2,SMURF1,FGFR2,WWOX,PML,CDH5,DAND5,BMPR1B,SOX6,GCNT2,COL1A2,RASL11B,SMAD1,CAV1,CREBBP,ARAP1,LEMD3,WNT5A,HYAL2,BMP8A,FURIN,FUT8,SMAD5,SMAD4,EPB41L5,HIPK2,ACVRL1,ID1,ITGA3,GIPC1,COL4A2,SNX6,HSPA5,POSTN,LRRC32,ACTR3,SMAD6,AMHR2,STUB1,CREB1,HSP90AB1,ENG,SOX11,CHST11,ARG1,MYOCD
GO:BP	negative regulation of metabolic process	GO:0009892	0.019986	1.69928	3195	3293	578	PEG3,CAPN3,CDKN1C,KEAP1,C1QTNF12,L3MBTL1,NR2F6,MIR34A,GRB10,SMARCA2,ANKRD1,TDRD1,TXN1,FN1,UBE2G2,TRIM44,NPLOC4,DGKQ,RORC,GPR18,VAX1,PTPN6,TOB2,ZSCAN4C,CLDN5,WWTR1,TLR6,NFATC4,TMEM132D,NFIX,SMAD3,SALL4,PTBP1,RAPGEF3,CMKLR1,SPRED2,TCF3,PIWIL4,TFCP2L1,SCX,CD300A,MIR126A,RARRES1,SUPV3L1,HIST2H2AA2,XDH,FXYD1,MEF2C,P2RX7,EZR,PAX6,DAB2IP,PHB,MARVELD3,LAG3,CORO1C,SOX10,NLRX1,EDNRB,PHACTR3,HPN,MPRIP,CD2BP…
GO:BP	regulation of actin cytoskeleton organization	GO:0032956	0.0203923	1.69053	363	3293	88	GSN,LPAR1,BST1,C530008M17RIK,SMAD3,RAPGEF3,MEF2C,EVL,ARFGEF1,MYO1C,SIGLEC15,ARHGEF10,ARHGAP40,KIRREL,ALOX15,CAPG,GMFG,PIK3R2,SCIN,RND1,TPM1,RDX,MYADM,MIR1A-1,ARHGEF5,CORO1A,TEK,RHOBTB3,FGR,PHPT1,ARHGAP17,ABL1,TMOD1,IQGAP2,DAPK3,BAIAP2L2,SPECC1L,SYNPO,AKAP13,BST2,FMN1,KISS1R,DLC1,TJP1,4930544G11RIK,CLASP1,RHOQ,ARAP1,PECAM1,NTRK3,PRKCD,AVIL,DIXDC1,FER,SDC4,MDK,LMOD1,HCLS1,TMOD2,DLG1,SMAD4,ARHGEF15,…
GO:BP	positive regulation of MAP kinase activity	GO:0043406	0.0208646	1.68059	228	3293	61	LPAR1,TLR6,CSPG4,SYK,TRF,MEF2C,P2RX7,DAB2IP,TDGF1,TRAF6,WNT7B,MAP3K6,ADAM8,C1QTNF2,GRM4,ARHGEF5,BMP2,FLT1,TIAM1,TNFRSF11A,STK39,MAP3K5,PDGFC,KIT,MAPK3,MAP4K2,SPAG9,FGFR1,AKAP13,PDGFB,KISS1R,CD40,CXCL17,ARRB1,NTRK3,PRKCD,WNT5A,CD24A,PIK3R5,GDF15,ERN1,IGF1,MAP2K7,RPS3,IL1RN,PROK1,PDGFA,EIF2AK2,GHRL,NTF3,GADD45A,PIK3CG,VEGFA,DVL2,VANGL2,EDN3,BMP4,ROR2,PDE6H,ITGA1,EGFR
GO:BP	regulation of BMP signaling pathway	GO:0030510	0.0222365	1.65293	95	3293	32	SULF1,FBN1,SORL1,SMURF1,CDH5,DAND5,ABL1,CAV1,NUMA1,LEMD3,WNT5A,NBL1,SMAD4,FZD1,HIPK2,SFRP5,ACVRL1,LEMD2,SFRP4,NANOG,GREM2,KCP,ITGA3,RBPMS2,GATA6,SMAD6,NOTCH1,VWC2L,UBE2O,BMP4,ENG,SOX11
GO:BP	negative regulation of canonical Wnt signaling pathway	GO:0090090	0.022456	1.64867	130	3293	40	WNT5B,WWTR1,MLLT3,DAB2IP,SOX10,TMEM88,AXIN2,LRP4,DKK3,BMP2,AMFR,FUZ,CAV1,DACT1,WNT5A,SLC9A3R1,MDK,GSK3B,FZD1,SFRP5,JADE1,FOXO1,SFRP4,CCDC88C,MCC,MAPK8IP1,ANKRD6,RUVBL2,AES,LMBR1L,DKKL1,EGR1,NOTCH1,ROR2,TLE6,NOTUM,BICC1,PFDN5,G3BP1,SDHAF2
GO:BP	cellular response to transforming growth factor beta stimulus	GO:0071560	0.0225565	1.64673	214	3293	58	ADAMTSL2,ANKRD1,CLDN5,SMAD3,SCX,CLEC3B,MEF2C,LTBP4,FBN1,WFIKKN2,LTBP1,WNT10A,BMP2,SMURF1,FGFR2,WWOX,PML,CDH5,DAND5,BMPR1B,SOX6,GCNT2,COL1A2,RASL11B,SMAD1,CAV1,CREBBP,ARAP1,LEMD3,WNT5A,HYAL2,BMP8A,FURIN,FUT8,SMAD5,SMAD4,EPB41L5,HIPK2,ACVRL1,ID1,ITGA3,GIPC1,COL4A2,SNX6,HSPA5,POSTN,LRRC32,ACTR3,SMAD6,AMHR2,STUB1,CREB1,HSP90AB1,ENG,SOX11,CHST11,ARG1,MYOCD
GO:BP	mesenchyme development	GO:0060485	0.0229585	1.63906	263	3293	68	FN1,WWTR1,SMAD3,SCX,MIR23A,MEF2C,RFLNB,PAX6,DAB2IP,CORO1C,SOX10,EDNRB,HPN,LAMA5,TRIM28,WNT7B,RXRA,AXIN2,WNT10A,FGF8,TMEM100,BMP2,FGFR2,TIAM1,EFNB1,PPP2CA,DAND5,PHLDB1,MAPK3,PAX1,GCNT2,FGFR1,FUZ,ELL3,DAG1,TWIST1,PEF1,CLASP1,WNT5A,AKNA,GATA5,HEY2,MDK,TCOF1,KLHL12,GSK3B,SMAD4,EPB41L5,MCRIP1,ACVRL1,GJA1,VEGFA,RBM24,PDPN,VANGL2,EDN3,NOTCH1,WNT16,SEMA7A,SEMA6D,BMP4,SEMA4C,SEMA6C,ENG,HNRNPAB,SOX11,SDHAF…
GO:BP	muscle contraction	GO:0006936	0.0230964	1.63646	303	3293	76	OXTR,MYH14,SCN5A,SULF1,FXYD1,SPX,EDNRB,TPM2,CHRNE,GRK2,DMPK,HTR7,KCNH2,TPM1,STAC3,DSG2,MIR1A-1,SPHK1,MYH6,SCN2B,MRVI1,TNNI3,GPD1L,MYLK,CALD1,TMOD1,KIT,CACNB2,PDE4D,STAC,CAV1,PTGS1,SCN10A,MYH2,SMAD5,LMOD1,AKAP6,TMOD2,DLG1,KCNJ8,BDKRB2,ATP1A3,JSRP1,GAA,DRD2,NMUR1,MYBPC3,SRI,SCN4A,GPER1,RCSD1,TRIM63,GHRL,CSRP3,LCK,SCN4B,EDN2,NOS1,MYBPC2,SLC9A1,TCAP,PKP2,MYL2,MYL3,SLC8A1,EDN3,LMOD3,NMU,FGF13,DRD1,TTN…
GO:BP	cellular metal ion homeostasis	GO:0006875	0.0235501	1.62801	613	3293	135	CNGB1,CAPN3,LHCGR,OXTR,LPAR1,GPR18,PTPN6,SMAD3,CMKLR1,TRF,CHD7,FXYD1,P2RX7,TMEM165,PLCH2,EDNRB,GHRH,SLC24A2,DMPK,BNIP3,SLC8A2,1600014C10RIK,CCR4,ATP2C1,TSPOAP1,STIM2,MARCKSL1,CORO1A,TRPC3,NUCB2,TNNI3,GRIN2D,CIB2,TRPM1,PML,CDH5,ACKR4,ABL1,ATP2A3,OLFR683,BMP6,CACNB2,PTH1R,ITPR1,PKD1,PLCH1,ERFE,EPOR,SYNPO,HERPUD1,PDE4D,ITPR2,SLC39A13,NDFIP1,CAV1,PYGM,CCRL2,GPR12,CD40,CXCL17,CACNB3,CXCL2,WNT5A,PLCL1,…
GO:BP	positive regulation of vasculature development	GO:1904018	0.0240216	1.6194	200	3293	55	RIN2,RAPGEF3,MIR126A,ITGB2,CHIL1,ANGPT4,MIR1A-1,ASB4,TMEM100,TEK,SPHK1,FLT1,CYSLTR2,CDH5,SERPINE1,ABL1,KIT,SIRT6,SMAD1,PDGFB,CD40,CIB1,TJP1,TNFRSF1A,WNT5A,MIR199B,PGF,PRKD2,NTRK1,MDK,SMOC2,STAT3,ANXA3,HIPK2,AGO2,ACVRL1,AQP1,HSPB1,GPER1,GHRL,TIE1,PRKD1,CD34,VEGFA,GATA6,EGR1,NOTCH1,C3,HSPB6,ANGPTL3,ENG,APELA,MYOCD,IL1A,FUT1
GO:BP	protein depolymerization	GO:0051261	0.0241098	1.61781	117	3293	37	GSN,C530008M17RIK,MID1,EVL,STMND1,CAPG,SCIN,TPM1,MICAL1,RDX,MAP1A,HDGFL3,TMOD1,SPAST,NCKAP5,SPECC1L,MICAL3,CIB1,CLASP1,AQP2,AVIL,NAV3,DNAJC6,LMOD1,KIF2C,TMOD2,ASPH,VILL,ARHGEF2,SWAP70,LMOD3,PLEKHH2,FGF13,ADD2,STMN4,SPTBN1,MAP1S
GO:BP	epithelial cell development	GO:0002064	0.0250473	1.60124	239	3293	63	CLDN5,RAPGEF3,TFCP2L1,SHROOM3,EZR,PAX6,MARVELD2,WNT7B,B4GALT1,MYO7A,RDX,MYADM,PTPRS,CDH5,MAGI2,TMOD1,PODXL,RIPOR2,RILPL1,BMP6,CLRN1,SCRIB,RAB25,FGFR1,PDE4D,PROC,RARG,TJP1,TNFRSF1A,PECAM1,C1GALT1,WNT5A,SLC9A3R1,AKAP11,NTRK1,PDE2A,IHH,ADRM1,EPB41L5,TFAP2C,GJA1,SEC24B,CCDC88C,ID1,S1PR3,RAP1B,CRYAA,VIM,ARHGEF26,UBIAD1,TJP2,VEGFA,HRH2,NOTCH1,COL18A1,BMP4,MYO3B,ROBO4,ENG,ATP2B2,GPR4,TPRN,IL1A
GO:BP	inorganic cation transmembrane transport	GO:0098662	0.0281341	1.55077	774	3293	164	CAPN3,LHCGR,PTPN6,SCN5A,KCNJ16,RAPGEF3,TRPV3,TRF,CHD7,FXYD1,KCNK4,SLC2A10,P2RX7,TMEM165,PLCH2,SLC30A6,HPN,KCNK12,KCNK2,SLC24A2,KCNG2,KCNH2,LRRC38,SLC12A8,KCNG4,SLC8A2,PKD1L3,ATP2C1,KCNA10,WNK4,ABCC8,STAC3,MIR1A-1,STIM2,ATP6V0A1,CORO1A,TRPC3,SLC9A3,SCN2B,ABCC9,GRIN2D,SLC4A9,PARK7,GPD1L,TRPM1,PPP2CA,STK39,SLC15A5,ABL1,KCNIP1,ATP2A3,OLFR683,KCNIP2,ATP6V0A4,BPIFA1,CACNB2,TMEM37,KCNK7,ITPR1,SCNN1B,PKD…
GO:BP	negative regulation of cytoskeleton organization	GO:0051494	0.0289175	1.53884	168	3293	48	GSN,C530008M17RIK,MID1,EVL,ARFGEF1,CAPG,GMFG,SCIN,TPM1,ESPN,RDX,MYADM,MAP1A,CORO1A,HDGFL3,CDH5,TMOD1,SPECC1L,EML2,DLC1,CIB1,TJP1,CLASP1,ARAP1,PECAM1,PRKCD,AVIL,NAV3,LMOD1,TMOD2,SMAD4,VILL,CAPN1,SSH1,INPP5K,WASF2,CLIP3,ARHGEF2,TMEM67,CHMP2A,SWAP70,LMOD3,PLEKHH2,FGF13,ARHGEF18,ADD2,TMEFF2,SPTBN1
GO:BP	regulation of cell adhesion	GO:0030155	0.0295555	1.52936	703	3293	151	IL1F8,CD59B,GSN,FN1,RIN2,BST1,PTPN6,PLXNB1,ADGRG1,SYK,SPP1,SMAD3,CD300A,MIR126A,CSF1,LAG3,CORO1C,LAMA5,NR4A3,C2CD4A,DDR1,IGFBP2,MYO10,TRAF6,ALOX15,NINJ1,PIK3R2,ZAP70,RHOH,RND1,TPM1,ADAM8,CXCL12,TNFRSF18,RDX,MACF1,MYADM,CORO1A,TEK,EPHB3,BMP2,EFNB1,CYTH3,LAX1,IL20RB,PML,SERPINE1,MAGI2,ABL1,PODXL,RIPOR2,UNC13D,BMP6,IL12A,GCNT2,SCRIB,DAPK3,ZFP609,PKD1,SPECC1L,DAG1,FZD7,RREB1,CD63,ITPKB,PLA2G2F,FMN1,N…
GO:BP	cell communication	GO:0007154	0.0329414	1.48226	7226	3293	1225	CNGB1,WNT5B,CAPN3,LHCGR,PFKL,SCD4,IL1F8,ADAMTSL2,TAC2,ADGRF2,GNAS,OXTR,CASP14,AKAP12,C1QTNF12,NPRL3,NR2F6,ASB14,GSN,ARHGAP27,ITFG2,LPAR1,MIR34A,OLFR212,GRB10,RNF10,ANKRD1,FAM83G,FN1,BAIAP3,TRIM44,RAB20,NPLOC4,RIN2,PDE8A,BST1,PLVAP,OLFR142,GJB3,MYH14,OLFR1419,DGKQ,RORC,GPR18,LY6I,COPS5,FGF22,TENM3,RGS20,TELO2,TAS1R2,PTPN6,PLXNB1,GM5136,CLDN5,WWTR1,PANX2,RXRG,TLR6,CSPG4,ADGRG1,SCN5A,NFATC4,SYK,CBS,…
GO:BP	metal ion homeostasis	GO:0055065	0.0331871	1.47903	688	3293	148	CNGB1,CAPN3,LHCGR,GNAS,OXTR,LPAR1,GPR18,PTPN6,SMAD3,CMKLR1,TRF,CHD7,FXYD1,P2RX7,SPX,TMEM165,PLCH2,EDNRB,BTBD9,GHRH,SLC24A2,DMPK,KCNH2,SLC12A8,CYP11B1,BNIP3,SLC8A2,1600014C10RIK,CCR4,ATP2C1,TSPOAP1,STIM2,MARCKSL1,CORO1A,TRPC3,NUCB2,TNNI3,GRIN2D,CIB2,TRPM1,PML,CDH5,ACKR4,ABL1,ATP2A3,OLFR683,BMP6,CACNB2,PTH1R,ITPR1,SCNN1B,PKD1,PLCH1,ERFE,EPOR,SYNPO,HERPUD1,PDE4D,ITPR2,SLC39A13,NDFIP1,CAV1,PYGM,CCRL2…
GO:BP	regulation of biological process	GO:0050789	0.0333791	1.47653	12647	3293	2067	CNGB1,PEG3,TCEA1,ZFP180,ARHGAP33OS,WNT5B,CAPN3,LHCGR,CDKN1C,PFKL,IL1F8,ADAMTSL2,TAC2,ADGRF2,KEAP1,GNAS,A630089N07RIK,OXTR,CASP14,HOOK3,AKAP12,C1QTNF12,L3MBTL1,CD59B,NPRL3,NR2F6,ASB14,GSN,ARHGAP27,MLLT10,TAF4B,ITFG2,LPAR1,MIR34A,OLFR212,GRB10,SMARCA2,RNF10,ANKRD1,TDRD1,TXN1,FAM83G,FN1,UBE2G2,BAIAP3,TRIM44,RAB20,NPLOC4,RIN2,PDE8A,TAPBP,BST1,PLVAP,OLFR142,MYH14,OLFR1419,DGKQ,EXOC7,RORC,GPR18,LY6I,PL…
GO:BP	cytokine-mediated signaling pathway	GO:0019221	0.0336566	1.47293	409	3293	96	IL1F8,TRIM44,PLVAP,PTPN6,SYK,CCL7,LSM14A,ZBP1,CSF1,CLDN18,TRAF6,STAT1,CCR4,CXCL12,TNFRSF18,PARP14,SPHK1,CDIP1,IFNGR2,MIR24-1,LIFR,IL20RB,ACKR4,TNFRSF11A,STK39,IL11RA1,IL17RC,PIAS3,KIT,SIGIRR,PTPRN,MAPK3,TICAM2,IRGM1,IRF3,EPOR,EREG,PDGFB,TRAF1,PIRB,CAV1,THPO,CCRL2,CXCL17,CIB1,TNFRSF1A,CXCL2,CDC37,RPS6KA4,WNT5A,IL15,CD24A,C1QTNF4,FER,IL4RA,IL2RB,CXCL10,SMAD4,STAT3,OAS2,IL27RA,PALM3,IL1RN,CRLF1,CSF2…
GO:BP	regulation of endothelial cell differentiation	GO:0045601	0.0361206	1.44224	41	3293	18	CLDN5,XDH,APOLD1,TMEM100,CDH5,BMP6,PROC,TNFRSF1A,MIR199B,AKAP11,ACVRL1,ID1,S1PR3,VHL,VEGFA,NOTCH1,BMP4,ATOH8
GO:BP	regulation of programmed cell death	GO:0043067	0.0385275	1.41423	1630	3293	313	CAPN3,CASP14,AKAP12,CD59B,GSN,LPAR1,MIR34A,ANKRD1,FN1,COPS5,NFATC4,SYK,CBS,CCK,SPP1,SMAD3,TFPT,RAPGEF3,EYA4,SCX,SUPV3L1,XDH,GPLD1,MEF2C,P2RX7,DAB2IP,PHB,NME2,SOX10,EDNRB,HPN,DNAJC5,HIPK3,NR4A3,GHRH,TSPO,SH3RF2,BCL2L12,TDGF1,PTMA,ANGPTL4,LRP8,ANP32A,IP6K2,TRAF6,GRK2,ANGPT4,B4GALT1,ACOT1,RXRA,MIR124A-3,SCIN,BNIP3,BCL2A1C,TXNIP,CALHM2,ADAM8,CXCL12,MICAL1,TNFRSF18,FGF8,TBX3,LMNA,CORO1A,TEK,SPHK1,BMP2…
GO:BP	negative regulation of macromolecule metabolic process	GO:0010605	0.0386992	1.4123	2946	3293	534	PEG3,CAPN3,CDKN1C,KEAP1,L3MBTL1,NR2F6,MIR34A,GRB10,SMARCA2,ANKRD1,TDRD1,TXN1,FN1,UBE2G2,TRIM44,NPLOC4,DGKQ,RORC,GPR18,VAX1,PTPN6,TOB2,ZSCAN4C,CLDN5,WWTR1,TLR6,NFATC4,NFIX,SMAD3,SALL4,PTBP1,CMKLR1,SPRED2,TCF3,PIWIL4,TFCP2L1,SCX,CD300A,MIR126A,RARRES1,SUPV3L1,HIST2H2AA2,XDH,FXYD1,MEF2C,P2RX7,EZR,PAX6,DAB2IP,PHB,MARVELD3,LAG3,CORO1C,SOX10,NLRX1,EDNRB,PHACTR3,MPRIP,HIPK3,PATZ1,WFIKKN2,NR4A3,TRIM28,AN…
GO:BP	negative regulation of Wnt signaling pathway	GO:0030178	0.0411204	1.38594	156	3293	45	WNT5B,GRB10,WWTR1,NFATC4,MLLT3,DAB2IP,SOX10,RNF43,TMEM88,AXIN2,LRP4,DKK3,BMP2,WWOX,AMFR,FUZ,CAV1,DACT1,WNT5A,SLC9A3R1,MDK,GSK3B,FZD1,SFRP5,JADE1,FOXO1,SFRP4,CCDC88C,MCC,MAPK8IP1,ANKRD6,RUVBL2,AES,LMBR1L,DKKL1,EGR1,NOTCH1,ROR2,TLE6,NOTUM,BICC1,PFDN5,G3BP1,SOX30,SDHAF2
GO:BP	embryo development	GO:0009790	0.0431085	1.36544	1152	3293	230	CDKN1C,KEAP1,GNAS,SYNA,FN1,MMP15,KIF1BP,GJB3,PEMT,SMAD3,SALL4,EYA4,TCF3,SCX,ADGRF5,SULF1,CHD7,MEF2C,SHROOM3,PAX6,SOX10,WNT6,HPN,LAMA5,FBN1,SPEG,MSGN1,CC2D2A,KIDINS220,NR4A3,TRIM28,TBX1,TRAF6,WNT7B,HOPX,HESX1,MYO7A,RXRA,AXIN2,TPM1,LRP4,FGF8,TBX3,MYADM,MIR1A-1,TMEM100,BMP2,MYH6,NDEL1,FGFR2,PRKACB,ZBTB17,MFNG,ALKBH1,EFNB1,LBX1,STPG4,ID3,KPNA7,PDGFC,SOX6,TCF7,ABL1,TCTN1,STOX1,SOX7,NLE1,RIPOR2,KIT,ZFP…
GO:BP	negative regulation of secretion by cell	GO:1903531	0.0436262	1.36025	238	3293	62	PFKL,FN1,TLR6,CD300A,EZR,ANXA4,HTR7,RHBDF1,FRMD4A,ABCC8,NUCB2,MIDN,HMGCR,REST,PML,NPY5R,IL12A,PTGS1,ABR,CRY1,TNFRSF1A,ASIC1,FBLN1,BMP8A,RSAD2,PIM3,IL27RA,IL1RN,OIT1,RAB11FIP3,MAP4K4,KCNJ11,DRD2,GJA1,ATP5J,SRCIN1,SIRT4,IL12B,RAP1B,OPRK1,GHRL,SREBF1,LGR4,LRRC32,EDN2,GAS6,NOS1,CD34,PDE4C,EDN3,NOTCH1,SERGEF,OSM,GABBR1,RHBDF2,DDI2,KALRN,IGFBP3,CNR1,MTNR1B,MIR155,TRH
GO:BP	negative regulation of supramolecular fiber organization	GO:1902904	0.0436307	1.36021	161	3293	46	GSN,C530008M17RIK,MID1,EVL,ARFGEF1,CAPG,GMFG,SCIN,TPM1,RDX,MYADM,MAP1A,CORO1A,HDGFL3,CDH5,TMOD1,SPECC1L,EML2,DLC1,CIB1,TJP1,CLASP1,ARAP1,PECAM1,PRKCD,AVIL,NAV3,LMOD1,TMOD2,SMAD4,VILL,CAPN1,SSH1,INPP5K,WASF2,CLIP3,ARHGEF2,SWAP70,LMOD3,CRYAB,PLEKHH2,FGF13,ARHGEF18,ADD2,TMEFF2,SPTBN1
GO:BP	cellular protein complex disassembly	GO:0043624	0.0447109	1.34959	138	3293	41	GSN,C530008M17RIK,MID1,EVL,NSF,STMND1,CAPG,SCIN,TPM1,MICAL1,RDX,MAP1A,HDGFL3,TMOD1,SPAST,NCKAP5,SPECC1L,MICAL3,CIB1,CLASP1,MRPL58,AQP2,AVIL,NAV3,DNAJC6,LMOD1,KIF2C,TMOD2,ASPH,VILL,ARHGEF2,SWAP70,LMOD3,PLEKHH2,FGF13,ADD2,NAPB,STMN4,UPF1,SPTBN1,MAP1S
GO:BP	protein localization to extracellular region	GO:0071692	0.0453453	1.34347	599	3293	131	PFKL,AKAP12,C1QTNF12,MIR34A,ANKRD1,FN1,BAIAP3,PANX2,TLR6,SYK,PIWIL4,TANGO6,TLR1,RCN3,P2RX7,EZR,FBN1,RAB3A,LTBP1,SORL1,CHIL1,NR1H2,TRAF6,ANXA4,RHBDF1,FRMD4A,ABCC8,NR0B2,MIDN,TIAM1,HMGCR,LAX1,PARK7,REST,PML,FGR,PPARD,PHPT1,STX1A,FAM3B,DAND5,NR1D1,IL17RC,ABL1,FFAR2,PTPRN,IL12A,P3H1,IRF3,PANX3,LCP2,DHX9,TWIST1,CD40,PREB,TRAF3IP2,ARRB1,DNAJC1,WNT5A,C1QTNF5,MIR199B,C1QTNF4,MIR144,FBLN1,HYAL2,BMP8A,RSAD…
GO:BP	signaling	GO:0023052	0.0456737	1.34033	7162	3293	1213	CNGB1,WNT5B,CAPN3,LHCGR,PFKL,IL1F8,ADAMTSL2,TAC2,ADGRF2,GNAS,OXTR,CASP14,AKAP12,C1QTNF12,NPRL3,NR2F6,ASB14,GSN,ARHGAP27,ITFG2,LPAR1,MIR34A,OLFR212,GRB10,RNF10,ANKRD1,FAM83G,FN1,BAIAP3,TRIM44,RAB20,NPLOC4,RIN2,PDE8A,BST1,PLVAP,OLFR142,MYH14,OLFR1419,DGKQ,RORC,GPR18,LY6I,COPS5,FGF22,TENM3,RGS20,TELO2,TAS1R2,PTPN6,PLXNB1,GM5136,CLDN5,WWTR1,PANX2,RXRG,TLR6,CSPG4,ADGRG1,SCN5A,NFATC4,SYK,CBS,CCK,SPP1,C…
GO:BP	negative regulation of transport	GO:0051051	0.0474471	1.32379	567	3293	125	PFKL,GNAS,OXTR,MIR34A,GRB10,TXN1,FN1,UBE2G2,TLR6,CD300A,SPX,EZR,PROM2,NR1H2,GRK2,ANXA4,HTR7,KCNH2,RHBDF1,FRMD4A,WNK4,ABCC8,CORO1A,NUCB2,MIDN,HMGCR,PIP4P2,PARK7,REST,DERL3,PML,PPP2CA,STK39,NPY5R,OLFR683,MIR33,IL12A,ISX,ABCG5,SIRT6,BST2,TWIST1,PRKG2,NDFIP1,CAV1,MIR128-2,PTGS1,PACSIN1,CABP1,RHOQ,ABR,CRY1,TNFRSF1A,CACNB3,CTTNBP2NL,ASIC1,MIR144,FBLN1,GNB5,SLC9A3R1,BMP8A,RSAD2,GOPC,FCRL5,PIM3,ATXN2,NTS…
GO:BP	negative regulation of protein modification process	GO:0031400	0.0483335	1.31575	627	3293	136	CAPN3,CDKN1C,TRIM44,DGKQ,PTPN6,WWTR1,SPRED2,CD300A,XDH,FXYD1,P2RX7,EZR,PAX6,DAB2IP,PHB,MARVELD3,CORO1C,PHACTR3,MPRIP,HIPK3,TSPO,SH3RF2,SORL1,GRK2,KIRREL,RNF149,MIR124A-3,PIK3R2,CDK5RAP3,BAG2,MICAL1,MYADM,PARP14,TSG101,SMPD1,MIR124A-2,RASIP1,HMGCR,2810408A11RIK,LAX1,PARK7,GPD1L,ATG14,PPP2CA,ABL1,PIAS3,P3H1,DYNLT1F,CTDSP1,RASSF2,E130311K13RIK,DAG1,PDE4D,TWIST1,PPP1R2,CAV1,WEE2,PHACTR1,DUS2,DACT1,CI…
GO:BP	negative regulation of cell development	GO:0010721	0.0488039	1.31155	376	3293	89	HOOK3,LPAR1,RNF10,VAX1,CSPG4,ADGRG1,NFATC4,RFLNB,PAX6,CORO1C,SOX10,EDNRB,FBN1,TSPO,SORL1,CLDN18,WNT7B,NKX6-2,LRP4,ABCC8,MIR1A-1,SLC6A4,PTPRS,LBX1,REST,MIR181C,NR1D1,EIF4E,CTNNA1,DYNLT1F,CTDSP1,GFAP,FSTL4,ATF5,CAV1,WEE2,CIB1,NTRK3,DIXDC1,WNT5A,CD24A,MIR199B,ID4,FBLN1,THRB,LGALS1,IGF1,GSK3B,SMAD4,STAT3,LHX2,PRTG,MAP4K4,GPR37L1,MIR210,ID1,RFLNA,ARHGEF2,S1PR3,DPYSL3,YWHAH,PPARA,DYNLT1C,VIM,POSTN,DTX1…
GO:BP	neuron projection morphogenesis	GO:0048812	0.0488575	1.31107	649	3293	140	FN1,VAX1,PLXNB1,BSG,NFATC4,CCK,PRRXL1,PREX2,CELSR3,TIAM2,PAX6,DAB2IP,EVL,RAB3A,KIDINS220,NR4A3,DDR1,LZTS1,LRP8,WNT7B,GRIP1,TRAK1,CXCL12,LRP4,MACF1,FGF8,MAP1A,EPHB3,STXBP1,SMURF1,NDEL1,DST,CPNE5,TIAM1,RHOBTB3,PTPRS,EFNB1,LIFR,CAPRIN2,BMPR1B,ABL1,TCTN1,OBSL1,ZFP335,UNC5B,SPAST,STK25,ROBO3,SLITRK5,NIN,FSTL4,PLPPR4,SZT2,DAG1,UNC5C,TNFRSF12A,FARP1,ABLIM1,PHACTR1,PACSIN1,DACT1,NTRK3,EEF2K,MOV10,ITSN2,D…
GO:BP	regulation of hormone levels	GO:0010817	0.0490512	1.30935	535	3293	119	LHCGR,PFKL,GNAS,C1QTNF12,AKR1B10,BAIAP3,AKR1B8,DGKQ,SPP1,CYP27A1,PIWIL4,CHD7,PAX6,LTBP4,CYP11B2,HPN,GHRH,ADH7,CYP11B1,SLCO1C1,RDH5,ABCC8,DKK3,TBX3,RDH16,BMP2,NR0B2,NUCB2,MIDN,CYP11A1,TIAM1,HMGCR,PARK7,REST,PPARD,PHPT1,STX1A,FAM3B,NR1D1,BMPR1B,BMP6,FFAR2,PTPRN,CYP2W1,CYP2D22,FGFR1,KISS1R,CRABP1,ARRB1,CRY1,CTSL,ECE2,SCARB1,CYP17A1,BMP8A,C1QTNF1,FURIN,RBM4,TCIRG1,PIM3,SNX4,IGF1,SMAD4,CYP1A2,IL1RN,OI…
GO:CC	cell junction	GO:0030054	3.91e-20	19.4082	2063	3291	481	CNGB1,FBF1,KEAP1,OXTR,AKAP12,DES,GSN,MXRA8,LPAR1,RNF10,NBEA,RPSA,BAIAP3,GJB3,DGKQ,LY6I,TJP3,COPS5,PTPN6,CLDN5,PANX2,SCN5A,PLEC,CCK,BSN,DYNLL2,RAPGEF3,ADAM22,CLDN4,TIAM2,SLC17A6,FXYD1,SYNJ2,MEF2C,P2RX7,EZR,SLC6A11,PHB,MARVELD3,NLRX1,SYT8,STX19,EVL,GABRG2,TANC1,HPN,LAMA5,SGCA,DNAJC5,CHRNE,RAB3A,NSF,GHRH,MARVELD2,SLC5A1,RASGRP2,KCNK2,LZTS1,CLDN18,LRP8,P2RX5,RPS14,IP6K2,LRRC4,GRK2,CTBP2,PIANP,GRIP1,H…
GO:CC	cytoplasm	GO:0005737	1.22e-15	14.9121	10872	3291	1916	SMC1B,TRIM7,PRSS44,PEG3,WNT5B,CAPN3,SRD5A3,RPL3L,AKR1E1,FBF1,LHCGR,GYS2,PFKL,SCD4,KEAP1,GNAS,CASP14,HOOK3,AKAP12,NPRL3,DES,GSN,ARHGAP27,MLLT10,MXRA8,ITFG2,LPAR1,GRB10,ACAT3,RNF10,ANKRD1,TDRD1,TXN1,FAM83G,FN1,AKR1B10,NBEA,ALKBH3,RPSA,UBE2G2,HAUS1,BAIAP3,RAB20,NPLOC4,RIN2,AOX1,TAPBP,MMP23,HSPB3,GMPR,ISOC2B,GOT1L1,KIF1BP,SFTPB,AS3MT,GJB3,AKR1B8,MYH14,DGKQ,EXOC7,GPR18,SYTL3,SPESP1,ST3GAL5,PLAGL1,COPS…
GO:CC	plasma membrane region	GO:0098590	1.29e-15	14.8891	1284	3291	315	GNAS,OXTR,MXRA8,RNF10,FN1,NBEA,PLVAP,AQP6,CLDN5,PEMT,CSPG4,SCN5A,MYO1A,PLEC,KCNJ16,BSN,LIPE,RAPGEF3,SLC2A5,SLC7A8,ADAM22,TRF,CLDN4,PSD4,FXYD1,SYNJ2,EZR,SLC17A4,SLC6A11,PHB,CORO1C,STX19,GABRG2,HPN,CHRNE,MYO1C,MARVELD2,PROM2,SLC5A1,RASGRP2,DDR1,TDGF1,KCNK2,IGFBP2,MYO10,LDLRAP1,LZTS1,LRP8,LRRC4,GRK2,ANXA4,PIANP,GRIP1,HTR7,BBS7,KIRREL,ARHGAP45,B4GALT1,MFSD10,MYO7A,IGSF21,SLC14A1,SLCO1C1,SLC8A2,TPM1,S…
GO:CC	cell projection	GO:0042995	1.25e-13	12.9021	2425	3291	518	CNGB1,FBF1,GNAS,OXTR,GSN,MXRA8,LPAR1,TXN1,BST1,MYH14,EXOC7,CLDN5,PEMT,BSG,CSPG4,ADGRG1,MYO1A,CCK,SPP1,BSN,TTC30B,RAPGEF3,ADAM22,RSPH6A,DNAH8,TTLL3,TIAM2,PSD4,USH1C,SYNJ2,EZR,SLC6A11,DAB2IP,CORO1C,NME2,CATSPERG2,SYT8,EVL,GABRG2,CYP11B2,DNAIC2,TANC1,CHRNE,DNAH7C,RAB3A,CC2D2A,NSF,MYO1C,LTBP1,GHRH,PROM2,SLC5A1,RASGRP2,KCNK2,MYO10,LDLRAP1,LZTS1,AK1,LRP8,LRRC4,GRK2,STMND1,GRIP1,HTR7,BBS7,PCDH9,KIRREL,A…
GO:CC	plasma membrane bounded cell projection	GO:0120025	2.71e-12	11.5672	2346	3291	497	CNGB1,FBF1,GNAS,OXTR,GSN,MXRA8,LPAR1,TXN1,BST1,MYH14,EXOC7,CLDN5,PEMT,BSG,CSPG4,ADGRG1,MYO1A,CCK,BSN,TTC30B,RAPGEF3,ADAM22,RSPH6A,DNAH8,TTLL3,TIAM2,PSD4,USH1C,SYNJ2,EZR,SLC6A11,DAB2IP,CORO1C,NME2,CATSPERG2,SYT8,EVL,GABRG2,CYP11B2,DNAIC2,TANC1,CHRNE,DNAH7C,RAB3A,CC2D2A,NSF,MYO1C,LTBP1,GHRH,PROM2,SLC5A1,RASGRP2,KCNK2,MYO10,LDLRAP1,LZTS1,AK1,LRP8,LRRC4,GRK2,STMND1,GRIP1,HTR7,BBS7,PCDH9,KIRREL,ARHGAP…
GO:CC	intracellular	GO:0005622	6.63e-11	10.1784	13902	3291	2340	PUSL1,SMC1B,TRIM7,PRSS44,PEG3,TCEA1,ZFP180,WNT5B,CAPN3,HMGXB3,SRD5A3,RPL3L,AKR1E1,FBF1,LHCGR,GYS2,CDKN1C,PFKL,SCD4,KEAP1,GNAS,CASP14,HOOK3,AKAP12,GM3285,PRSS41,L3MBTL1,NPRL3,DES,COIL,NR2F6,GSN,ARHGAP27,MLLT10,TAF4B,MXRA8,ITFG2,LPAR1,GRB10,ACAT3,SMARCA2,RNF10,ANKRD1,RRP1,TDRD1,TXN1,FAM83G,FN1,AKR1B10,NBEA,ALKBH3,RPSA,UBE2G2,HAUS1,BAIAP3,RAB20,NPLOC4,RIN2,AOX1,MCMDC2,TAPBP,MMP23,HSPB3,GMPR,ISOC2B,G…
GO:CC	organelle	GO:0043226	1.53e-10	9.81506	12582	3291	2139	PUSL1,SMC1B,TRIM7,CNGB1,PEG3,TCEA1,ZFP180,WNT5B,CAPN3,HMGXB3,SRD5A3,RPL3L,AKR1E1,FBF1,LHCGR,GYS2,CDKN1C,SCD4,KEAP1,GNAS,CASP14,HOOK3,AKAP12,GM3285,PRSS41,L3MBTL1,NPRL3,DES,COIL,NR2F6,GSN,ARHGAP27,MLLT10,TAF4B,MXRA8,ITFG2,LPAR1,ACAT3,SMARCA2,RNF10,ANKRD1,RRP1,TDRD1,TXN1,FAM83G,FN1,AKR1B10,NBEA,ALKBH3,RPSA,UBE2G2,HAUS1,BAIAP3,RAB20,NPLOC4,MCMDC2,TAPBP,MMP23,HSPB3,ISOC2B,KIF1BP,SFTPB,AS3MT,GJB3,AKR1…
GO:CC	apical plasma membrane	GO:0016324	3.31e-10	9.48	364	3291	110	GNAS,OXTR,FN1,AQP6,CSPG4,MYO1A,PLEC,SLC2A5,TRF,CLDN4,FXYD1,EZR,SLC17A4,HPN,MARVELD2,PROM2,SLC5A1,TDGF1,KCNK2,IGFBP2,LZTS1,GRK2,ANXA4,MYO7A,SLC22A12,RDX,DSG2,CDHR2,TEK,SLC9A3,SLC22A4,SLC26A4,STK39,AMOTL2,ATP6V0A4,PODXL,RIPOR2,PTH1R,ABCB4,SCRIB,ABCG5,SCNN1B,PDE4D,MFRP,BST2,SLC2A2,CAV1,CIB1,TJP1,CACNB3,AQP2,ATP8B1,SLCO2B1,C1QTNF5,SLC1A1,AMN,CTSL,ENPEP,HYAL2,TMEM235,SLC9A3R1,TCIRG1,SLC4A2,DSTYK,KCNJ1…
GO:CC	synapse	GO:0045202	4.81e-09	8.31813	1469	3291	322	CNGB1,AKAP12,DES,LPAR1,RNF10,NBEA,RPSA,BAIAP3,DGKQ,LY6I,COPS5,CCK,BSN,DYNLL2,RAPGEF3,ADAM22,TIAM2,SLC17A6,SYNJ2,MEF2C,P2RX7,SLC6A11,PHB,SYT8,STX19,GABRG2,TANC1,LAMA5,DNAJC5,CHRNE,RAB3A,NSF,GHRH,RASGRP2,KCNK2,LZTS1,LRP8,P2RX5,RPS14,LRRC4,GRK2,CTBP2,GRIP1,HTR7,PLEKHA5,MYO7A,IGSF21,BNIP3,RPL22,SLC8A2,ARHGAP39,GIT2,ESPN,SNAP47,MICAL1,LRP4,ABCC8,STAC3,TSPOAP1,A830010M20RIK,ATP6V0A1,MAP1A,MARCKSL1,PPM1…
GO:CC	anchoring junction	GO:0070161	6.74e-09	8.17161	651	3291	166	FBF1,KEAP1,OXTR,DES,GSN,MXRA8,GJB3,TJP3,PTPN6,CLDN5,PANX2,SCN5A,PLEC,CLDN4,FXYD1,P2RX7,EZR,MARVELD3,EVL,HPN,SGCA,MARVELD2,SLC5A1,CLDN18,PIANP,PCDH9,KIRREL,B4GALT1,IGSF21,PIK3R2,ZAP70,RND1,OBSCN,FRMD4A,WNK4,RDX,KIFC3,DSG2,MYADM,CORO1A,TEK,TNS2,PDZD3,SLC6A4,DST,RASIP1,SGSM3,PCDHGC3,TIAM1,TMEM204,CYTH3,CIB2,CDH5,MYLK,ARHGAP17,MAPRE2,MAGI2,AMOTL2,PCDH1,PODXL,KIT,BCAR3,MAPK3,CTNNA1,MPP4,ABCB4,SCRIB,YB…
GO:CC	cell projection membrane	GO:0031253	3.5e-08	7.45553	343	3291	100	MXRA8,PEMT,CSPG4,RAPGEF3,PSD4,SYNJ2,EZR,CORO1C,GABRG2,MYO1C,PROM2,SLC5A1,RASGRP2,MYO10,BBS7,KIRREL,ARHGAP45,B4GALT1,MFSD10,TPM1,EPS8L2,MACF1,CDHR2,PLEK2,CYBRD1,SLC9A3,TIAM1,SLC26A4,FGR,ATP6V0A4,PODXL,RIPOR2,TTYH1,PTH1R,WWC1,RAB25,SYNE2,SLC2A2,PACSIN1,DLC1,CIB1,SLC6A14,ATP8B1,SHISA7,CDC37,ARL6,AMN,ENPEP,CD24A,SCARB1,GUCY2E,SLC9A3R1,CDHR1,DLG1,RPS3,EPB41L5,SLC5A2,USH2A,DPEP1,KCNJ11,AQP1,GAP43,DRD2,…
GO:CC	apical part of cell	GO:0045177	4.99e-08	7.3015	449	3291	122	GNAS,OXTR,FN1,AQP6,CSPG4,MYO1A,PLEC,SPP1,RAPGEF3,SLC2A5,TRF,ADGRF5,CLDN4,USH1C,FXYD1,EZR,SLC17A4,HPN,MARVELD2,PROM2,SLC5A1,TDGF1,KCNK2,IGFBP2,LZTS1,GRK2,ANXA4,MYO7A,SLC22A12,RDX,DSG2,CDHR2,TEK,SLC9A3,PDZD3,SLC22A4,SLC26A4,SLC4A9,STK39,AMOTL2,ATP6V0A4,PODXL,RIPOR2,PTH1R,ABCB4,SCRIB,NIN,ABCG5,SCNN1B,PDE4D,MFRP,ACPP,BST2,SLC2A2,CAV1,CIB1,TJP1,CACNB3,AQP2,ATP8B1,SLCO2B1,C1QTNF5,SLC1A1,AMN,CTSL,ENPEP,…
GO:CC	intracellular organelle	GO:0043229	5.57e-08	7.254	12220	3291	2062	PUSL1,SMC1B,TRIM7,PEG3,TCEA1,ZFP180,WNT5B,CAPN3,HMGXB3,SRD5A3,RPL3L,AKR1E1,FBF1,LHCGR,GYS2,CDKN1C,SCD4,KEAP1,GNAS,CASP14,HOOK3,AKAP12,GM3285,PRSS41,L3MBTL1,NPRL3,DES,COIL,NR2F6,GSN,ARHGAP27,MLLT10,TAF4B,MXRA8,ITFG2,LPAR1,ACAT3,SMARCA2,RNF10,ANKRD1,RRP1,TDRD1,TXN1,FAM83G,FN1,AKR1B10,NBEA,ALKBH3,RPSA,UBE2G2,HAUS1,BAIAP3,RAB20,NPLOC4,MCMDC2,TAPBP,MMP23,HSPB3,ISOC2B,KIF1BP,SFTPB,AS3MT,GJB3,AKR1B8,MYH…
GO:CC	endomembrane system	GO:0012505	5.7e-07	6.24438	3937	3291	736	WNT5B,SRD5A3,AKR1E1,LHCGR,SCD4,KEAP1,GNAS,HOOK3,ARHGAP27,LPAR1,NBEA,UBE2G2,BAIAP3,RAB20,NPLOC4,TAPBP,MMP23,SFTPB,DGKQ,SYTL3,SPESP1,ST3GAL5,PLAGL1,COPS5,FGF22,RGS20,PLPP7,PEMT,BSG,TLR6,SCN5A,SPP1,MEST,BSN,SMAD3,TFPT,TFF3,SPRED2,ASTL,TRF,FNDC4,SULF1,XDH,OVGP1,SLC2A10,TLR1,RCN3,P2RX7,SPX,PRSS50,EZR,TMEM165,PHB,CORO1C,EDNRB,SYT8,STX19,SLC30A6,SCD3,SPAAR,WNT6,HPN,CALR4,CABP7,DNAJC5,ARFGEF1,TMEM176B,AT…
GO:CC	membrane raft	GO:0045121	1.21886e-06	5.91405	388	3291	105	GNAS,PLVAP,BSG,TLR6,ADGRG1,SCN5A,MYO1A,LIPE,SULF1,FXYD1,SYNJ2,TLR1,EZR,CORO1C,EDNRB,SGCA,MYO1C,PROM2,TDGF1,LRP8,GRK2,GRIP1,KIRREL,ZAP70,LRP4,MYADM,TEK,SLC6A4,EFNB1,PARK7,CAVIN4,ADCY3,PPP2CA,ENO2,PODXL,UNC5B,MAPK3,CTNNA1,ABCB4,ITPR1,DAPK3,CASP8,DAG1,LCP2,BST2,CAV1,EHD2,MDGA1,DLC1,RHOQ,TNFRSF1A,PECAM1,CD24A,SCARB1,ORAI1,SDC4,ATP1B3,HYAL2,SLC9A3R1,FURIN,PLCD1,PDE2A,AKAP6,NTSR1,GSK3B,DLG1,CBL,CD79A,A…
GO:CC	membrane microdomain	GO:0098857	1.41832e-06	5.84822	389	3291	105	GNAS,PLVAP,BSG,TLR6,ADGRG1,SCN5A,MYO1A,LIPE,SULF1,FXYD1,SYNJ2,TLR1,EZR,CORO1C,EDNRB,SGCA,MYO1C,PROM2,TDGF1,LRP8,GRK2,GRIP1,KIRREL,ZAP70,LRP4,MYADM,TEK,SLC6A4,EFNB1,PARK7,CAVIN4,ADCY3,PPP2CA,ENO2,PODXL,UNC5B,MAPK3,CTNNA1,ABCB4,ITPR1,DAPK3,CASP8,DAG1,LCP2,BST2,CAV1,EHD2,MDGA1,DLC1,RHOQ,TNFRSF1A,PECAM1,CD24A,SCARB1,ORAI1,SDC4,ATP1B3,HYAL2,SLC9A3R1,FURIN,PLCD1,PDE2A,AKAP6,NTSR1,GSK3B,DLG1,CBL,CD79A,A…
GO:CC	actin-based cell projection	GO:0098858	2.4e-06	5.61979	233	3291	71	OXTR,MYO1A,RAPGEF3,TIAM2,USH1C,EZR,MYO1C,PROM2,MYO10,B4GALT1,MYO7A,ESPN,OSBPL3,EPS8L2,RDX,CDHR2,CORO1A,TEK,WWOX,ARL4C,CIB2,IQGAP2,PODXL,RIPOR2,TTYH1,BPIFA1,CLRN1,ADGRA2,DAG1,ACPP,UNC5C,SYNE2,FARP1,KCNN3,AOC3,CIB1,FSCN2,ATP8B1,CTSL,CD24A,SCARB1,HYAL2,SLC9A3R1,KCNJ10,DLG1,USH2A,DPEP1,KIF13B,GAP43,SRCIN1,CXADR,ITGA3,DCXR,ERMN,LCP1,PDZK1,MYO5A,AQP5,CALB1,PDPN,NFASC,EPHB1,FGF13,ENAH,TSPEAR,MYO3B,PTPRH…
GO:CC	whole membrane	GO:0098805	6.91506e-06	5.1602	1401	3291	293	GNAS,NPRL3,ITFG2,BAIAP3,RAB20,TAPBP,PLVAP,BSG,TLR6,ADGRG1,SCN5A,MYO1A,BSN,LIPE,SPRED2,TRF,SULF1,FXYD1,SYNJ2,TLR1,EZR,TMEM165,PHB,CORO1C,SOX10,NLRX1,EDNRB,SYT8,SPAAR,SGCA,DNAJC5,RAB3A,MYO1C,TSPO,PROM2,NPRL2,SORL1,TDGF1,MARC2,LRP8,SEC23B,RAB39,GRK2,GRIP1,DMPK,SPACA1,KIRREL,MYO7A,SNX21,ZAP70,GABARAPL2,BNIP3,BCL2A1C,ADAM8,SNAP47,MVB12B,LRP4,ABCC8,A830010M20RIK,MYADM,ATP6V0A1,SPNS2,CORO1A,TEK,SPHK1,SL…
GO:CC	membrane region	GO:0098589	7.1572e-06	5.14526	405	3291	106	GNAS,PLVAP,BSG,TLR6,ADGRG1,SCN5A,MYO1A,LIPE,SULF1,FXYD1,SYNJ2,TLR1,EZR,CORO1C,EDNRB,SGCA,MYO1C,PROM2,TDGF1,LRP8,GRK2,GRIP1,SPACA1,KIRREL,ZAP70,LRP4,MYADM,TEK,SLC6A4,EFNB1,PARK7,CAVIN4,ADCY3,PPP2CA,ENO2,PODXL,UNC5B,MAPK3,CTNNA1,ABCB4,ITPR1,DAPK3,CASP8,DAG1,LCP2,BST2,CAV1,EHD2,MDGA1,DLC1,RHOQ,TNFRSF1A,PECAM1,CD24A,SCARB1,ORAI1,SDC4,ATP1B3,HYAL2,SLC9A3R1,FURIN,PLCD1,PDE2A,AKAP6,NTSR1,GSK3B,DLG1,CBL,…
GO:CC	axon	GO:0030424	1.47969e-05	4.82983	755	3291	173	CNGB1,TXN1,MYH14,EXOC7,CLDN5,BSG,MYO1A,CCK,BSN,RAPGEF3,ADAM22,TIAM2,SYNJ2,DAB2IP,SYT8,GABRG2,TANC1,RAB3A,GHRH,KCNK2,LDLRAP1,LRP8,GRK2,HTR7,PCDH9,RXRA,NCMAP,TRAK1,SLC8A2,GIT2,BAG2,MICAL1,TSPOAP1,A830010M20RIK,MAP1A,CORO1A,SPHK1,STXBP1,SMURF1,NDEL1,DST,TIAM1,PTPRS,AMFR,PARK7,SEPT5,NRGN,STX1A,PPP2CA,ABL1,ENO2,TTYH1,SPAST,PTPRN,MPP4,IGSF9,DYNLT1F,NIN,GDPD5,KCNAB2,DAG1,ITPR2,UNC5C,PPP1R2,RGS10,PACSIN1…
GO:CC	vesicle membrane	GO:0012506	1.5996e-05	4.79599	491	3291	122	RAB20,TAPBP,DGKQ,GPR18,AQP6,BSG,TLR6,BSN,SPRED2,TRF,TLR1,SYT8,GABRG2,DNAJC5,RAB3A,MYO1C,SORL1,SEC23B,RAB39,ANXA4,SPACA1,MFSD10,SNX21,ADAM8,SNAP47,ABCC8,KIFC3,A830010M20RIK,ATP6V0A1,CORO1A,SORCS2,PTPRS,PIP4P2,NRGN,IZUMO1,STX1A,CLTC,OLFR683,SPARC,SGIP1,ITPR1,SCNN1B,IRGM1,SCAP,BAIAP2L2,ATP8A1,AP1M2,ITPR2,ACPP,MFF,CAV1,PACSIN1,PEF1,AQP2,TRARG1,ECE2,DOC2A,FURIN,TCIRG1,SYT6,UNC13A,KLHL12,VOPP1,SGSM1,SE…
GO:CC	vesicle	GO:0031982	2.20644e-05	4.65631	2016	3291	398	LHCGR,GNAS,GSN,ARHGAP27,LPAR1,FN1,BAIAP3,RAB20,TAPBP,SFTPB,DGKQ,GPR18,SYTL3,SPESP1,COPS5,AQP6,BSG,SERHL,TLR6,MYO1A,SYK,SPP1,BSN,TFF3,SPRED2,ASTL,TRF,ADGRF5,OVGP1,TLR1,SPX,EZR,DAB2IP,TMEM165,PHB,MARVELD3,CORO1C,SYT8,STX19,EVL,GABRG2,SPAAR,DNAJC5,RAB3A,KIDINS220,MYO1C,MARVELD2,PROM2,SORL1,IGFBP2,LDLRAP1,GALNT15,GRAP2,SEC23B,RAB39,DEFB22,ANXA4,GRIP1,HTR7,SPACA1,PTP4A3,NUDT1,MFSD10,MYO7A,MIR124A-3,TR…
GO:CC	cell-cell junction	GO:0005911	2.48049e-05	4.60546	515	3291	126	FBF1,KEAP1,OXTR,DES,MXRA8,GJB3,TJP3,PTPN6,CLDN5,PANX2,SCN5A,CLDN4,FXYD1,P2RX7,MARVELD3,HPN,SGCA,MARVELD2,SLC5A1,CLDN18,PIANP,PCDH9,KIRREL,B4GALT1,IGSF21,ZAP70,RND1,OBSCN,FRMD4A,WNK4,RDX,KIFC3,DSG2,MYADM,CORO1A,TEK,PDZD3,RASIP1,SGSM3,PCDHGC3,TIAM1,TMEM204,CYTH3,CDH5,MYLK,ARHGAP17,MAGI2,AMOTL2,PCDH1,PODXL,KIT,CTNNA1,MPP4,ABCB4,SCRIB,YBX3,BAIAP2L2,SPECC1L,PANX3,PDLIM2,DAG1,SYNPO,LCP2,FMN1,SLC2A2,TJP…
GO:CC	intracellular vesicle	GO:0097708	2.95698e-05	4.52915	1877	3291	373	LHCGR,GNAS,GSN,ARHGAP27,LPAR1,BAIAP3,RAB20,TAPBP,SFTPB,DGKQ,GPR18,SYTL3,SPESP1,COPS5,AQP6,BSG,SERHL,TLR6,SYK,BSN,TFF3,SPRED2,ASTL,TRF,ADGRF5,OVGP1,TLR1,SPX,EZR,DAB2IP,TMEM165,PHB,MARVELD3,CORO1C,SYT8,STX19,EVL,GABRG2,SPAAR,DNAJC5,RAB3A,KIDINS220,MYO1C,MARVELD2,PROM2,SORL1,IGFBP2,LDLRAP1,GALNT15,GRAP2,SEC23B,RAB39,DEFB22,GRIP1,HTR7,SPACA1,PTP4A3,NUDT1,MFSD10,MYO7A,TRAK1,SNX21,GABARAPL2,RND1,ADAM8,…
GO:CC	cluster of actin-based cell projections	GO:0098862	3.51172e-05	4.45448	188	3291	58	MYH14,PEMT,MYO1A,PLEC,RAPGEF3,USH1C,EZR,MYO1C,SLC5A1,DDR1,B4GALT1,MFSD10,MYO7A,SCIN,ESPN,EPS8L2,RDX,CDHR2,CORO1A,CYBRD1,SLC9A3,PDZD3,SLC26A4,CIB2,ATP6V0A4,RIPOR2,PTH1R,CLRN1,SLC2A2,SLC6A14,FSCN2,ATP8B1,AMN,ENPEP,RALGDS,SLC9A3R1,SLC5A2,USH2A,AQP1,GIPC1,DCXR,ACTR3,SLC5A8,PDZK1,CALB1,SLC15A1,DIAPH1,ABCC2,ITLN1,LCT,CLTRN,TSPEAR,MYO3B,DDI2,HSP90AB1,TRPA1,TPRN,SHANK2
GO:CC	cytoplasmic vesicle	GO:0031410	4.60225e-05	4.33703	1873	3291	371	LHCGR,GNAS,GSN,ARHGAP27,LPAR1,BAIAP3,RAB20,TAPBP,SFTPB,DGKQ,GPR18,SYTL3,SPESP1,COPS5,AQP6,BSG,SERHL,TLR6,SYK,BSN,TFF3,SPRED2,ASTL,TRF,ADGRF5,OVGP1,TLR1,SPX,EZR,DAB2IP,TMEM165,PHB,MARVELD3,CORO1C,SYT8,STX19,EVL,GABRG2,SPAAR,DNAJC5,RAB3A,KIDINS220,MYO1C,MARVELD2,PROM2,SORL1,IGFBP2,LDLRAP1,GALNT15,GRAP2,SEC23B,RAB39,DEFB22,GRIP1,HTR7,SPACA1,PTP4A3,NUDT1,MFSD10,MYO7A,TRAK1,SNX21,GABARAPL2,RND1,ADAM8,…
GO:CC	cytoplasmic vesicle membrane	GO:0030659	5.00825e-05	4.30031	470	3291	116	RAB20,TAPBP,GPR18,AQP6,BSG,TLR6,BSN,SPRED2,TRF,TLR1,SYT8,GABRG2,DNAJC5,RAB3A,MYO1C,SORL1,SEC23B,RAB39,SPACA1,MFSD10,SNX21,ADAM8,SNAP47,ABCC8,KIFC3,A830010M20RIK,ATP6V0A1,CORO1A,SORCS2,PTPRS,PIP4P2,NRGN,IZUMO1,STX1A,CLTC,OLFR683,SPARC,SGIP1,ITPR1,SCNN1B,IRGM1,SCAP,BAIAP2L2,ATP8A1,AP1M2,ITPR2,MFF,CAV1,PACSIN1,PEF1,AQP2,TRARG1,ECE2,DOC2A,FURIN,TCIRG1,SYT6,UNC13A,KLHL12,VOPP1,SGSM1,SEC24A,TMED10,SCGN…
GO:CC	neuron projection	GO:0043005	5.09217e-05	4.2931	1543	3291	313	CNGB1,GNAS,LPAR1,TXN1,MYH14,EXOC7,CLDN5,BSG,MYO1A,CCK,BSN,RAPGEF3,ADAM22,TIAM2,SYNJ2,SLC6A11,DAB2IP,SYT8,GABRG2,CYP11B2,TANC1,CHRNE,RAB3A,NSF,MYO1C,LTBP1,GHRH,RASGRP2,KCNK2,MYO10,LDLRAP1,LZTS1,AK1,LRP8,LRRC4,GRK2,STMND1,GRIP1,HTR7,BBS7,PCDH9,KIRREL,MYO7A,RXRA,NCMAP,TRAK1,BNIP3,SLC8A2,GIT2,BAG2,ESPN,SNAP47,MICAL1,LRP4,EPS8L2,RDX,TSPOAP1,A830010M20RIK,MAP1A,CORO1A,EPHB3,SPHK1,SAMD4,STXBP1,SMURF1,ND…
GO:CC	actin cytoskeleton	GO:0015629	6.89758e-05	4.1613	488	3291	119	GYS2,KEAP1,GSN,MYH14,CLDN5,MYO1A,DYNLL2,TFPT,RAPGEF3,MSRA,EZR,RFLNB,CORO1C,TPM2,MPRIP,MYO1C,MYO10,MYO7A,MSRB1,SCIN,RND1,TPM1,ADAM8,AFAP1L1,ESPN,MICAL1,RDX,MYADM,ARHGEF5,CORO1A,TEK,FLT1,MYH6,TNNI3,MYH7B,SEPT5,CIB2,FGR,MYO5B,MYLK,CALD1,STX1A,ABL1,TMOD1,CTNNA1,MPP4,ABCB4,DAPK3,ABLIM3,SPECC1L,PDLIM2,SYNPO,MICAL3,AKAP13,DHX9,CTTNBP2,ABLIM1,FMN1,DLC1,FLNC,PARVA,RHOQ,FSCN2,EPB41L2,AVIL,MYL9,MYH2,CTTNBP2…
GO:CC	supramolecular fiber	GO:0099512	7.20439e-05	4.1424	978	3291	211	CAPN3,FBF1,KEAP1,CASP14,HOOK3,GM3285,DES,ANKRD1,HAUS1,MYH14,ADAMTSL5,SCN5A,MYO1A,PLEC,DYNLL2,TTC30B,TFPT,MID1,DNAH8,TTLL3,RASSF1,SYNJ2,MEF2C,KRT222,EZR,NME2,DNAIC2,TPM2,FBN1,MYO1C,LTBP1,LDLRAP1,AK1,KRT90,GM10100,CDK5RAP3,KRT78,SLC8A2,OBSCN,TPM1,BAG2,ESPN,MICAL1,KIFC3,MACF1,LMNA,MAP1A,CORO1A,TEK,TUBAL3,MYH6,KRT80,NDEL1,EML1,DST,CEP170B,ABCC9,3425401B19RIK,TIAM1,MFAP4,TNNI3,MYH7B,CAVIN4,CALD1,CLTC,…
GO:CC	supramolecular polymer	GO:0099081	8.12878e-05	4.08997	985	3291	212	CAPN3,FBF1,KEAP1,CASP14,HOOK3,GM3285,DES,ANKRD1,HAUS1,MYH14,ADAMTSL5,SCN5A,MYO1A,PLEC,DYNLL2,TTC30B,TFPT,MID1,DNAH8,TTLL3,RASSF1,SYNJ2,MEF2C,KRT222,EZR,NME2,DNAIC2,TPM2,FBN1,MYO1C,LTBP1,LDLRAP1,AK1,KRT90,GM10100,CDK5RAP3,KRT78,SLC8A2,OBSCN,TPM1,BAG2,ESPN,MICAL1,KIFC3,MACF1,LMNA,MAP1A,CORO1A,TEK,TUBAL3,MYH6,KRT80,NDEL1,EML1,DST,CEP170B,ABCC9,3425401B19RIK,TIAM1,MFAP4,TNNI3,MYH7B,CAVIN4,CALD1,CLTC,…
GO:CC	supramolecular complex	GO:0099080	0.000103225	3.98622	1277	3291	264	CAPN3,FBF1,KEAP1,CASP14,HOOK3,GM3285,DES,ANKRD1,TDRD1,HAUS1,MYH14,D1PAS1,ADAMTSL5,SCN5A,MYO1A,PLEC,DYNLL2,TTC30B,TFPT,MID1,PIWIL4,DNAH8,TTLL3,RASSF1,LSM14A,SYNJ2,MEF2C,KRT222,EZR,NME2,DNAIC2,TPM2,FBN1,MYO1C,LTBP1,LDLRAP1,AK1,KRT90,EDC4,GM10100,CDK5RAP3,KRT78,SLC8A2,OBSCN,TPM1,BAG2,ESPN,MICAL1,KIFC3,MACF1,DHX30,LMNA,MAP1A,BLNK,CORO1A,TEK,TUBAL3,SAMD4,POLI,MYH6,KRT80,NDEL1,EML1,DST,CEP170B,ABCC9,34…
GO:CC	brush border	GO:0005903	0.000110752	3.95565	132	3291	44	MYH14,PEMT,MYO1A,PLEC,RAPGEF3,USH1C,EZR,MYO1C,SLC5A1,DDR1,B4GALT1,MFSD10,SCIN,ESPN,CDHR2,CYBRD1,SLC9A3,PDZD3,SLC26A4,ATP6V0A4,PTH1R,SLC2A2,SLC6A14,ATP8B1,AMN,ENPEP,RALGDS,SLC9A3R1,SLC5A2,AQP1,GIPC1,DCXR,ACTR3,SLC5A8,PDZK1,SLC15A1,DIAPH1,ABCC2,ITLN1,LCT,CLTRN,DDI2,HSP90AB1,SHANK2
GO:CC	sarcolemma	GO:0042383	0.000114921	3.9396	167	3291	52	CAPN3,GNAS,CD59B,DES,PEMT,BSG,SCN5A,PLEC,SLC2A5,FXYD1,EZR,SGCA,MLIP,OBSCN,ABCC8,STAC3,SNTG2,RDX,DST,ABCC9,CAVIN4,CIB2,CLTC,CACNB2,DAG1,STAC,CAV1,CIB1,FLNC,CACNB3,KRT19,AKAP6,PLCB3,RTN2,DLG1,KCNJ8,ATP1A3,KCNJ11,AQP1,SRI,MYOT,LAMP1,POPDC2,NOS1,SLC9A1,TRIM72,CACNG1,AKAP7,SLC8A1,ANK1,PRKCQ,VCAM1
GO:CC	microvillus	GO:0005902	0.000118595	3.92593	99	3291	36	OXTR,MYO1A,RAPGEF3,USH1C,EZR,MYO1C,PROM2,MYO7A,ESPN,RDX,CDHR2,TEK,WWOX,IQGAP2,PODXL,BPIFA1,CLRN1,AOC3,CTSL,CD24A,SCARB1,HYAL2,SLC9A3R1,KCNJ10,DLG1,DPEP1,KIF13B,DCXR,PDZK1,AQP5,PDPN,NFASC,PTPRH,CD302,VCAM1,SLC26A2
GO:CC	membrane	GO:0016020	0.00014836	3.82868	10129	3291	1704	CNGB1,PRSS44,CAPN3,TMEM267,SRD5A3,LHCGR,ART3,PFKL,SLC6A16,SCD4,ADGRF2,GNAS,OXTR,HOOK3,MS4A6D,AKAP12,PRSS41,L3MBTL1,SYNA,CD59B,NPRL3,DES,GSN,ARHGAP27,MXRA8,ITFG2,LPAR1,OLFR212,RNF10,EML4,KLRA4,PRSS30,FN1,NBEA,RPSA,UBE2G2,BAIAP3,RAB20,NPLOC4,TAPBP,BST1,A530016L24RIK,MMP23,MMP15,PLVAP,OLFR142,GJB3,OLFR1419,DGKQ,EXOC7,RORC,PCNX,GPR18,SYTL3,LY6I,TJP3,ST3GAL5,TENM3,RGS20,DAPP1,PAQR6,TELO2,TAS1R2,PLPP7,…
GO:CC	transport vesicle	GO:0030133	0.000193527	3.71326	380	3291	96	GNAS,SYTL3,COPS5,BSN,SPRED2,ASTL,OVGP1,SPX,SYT8,STX19,DNAJC5,RAB3A,SORL1,GALNT15,SEC23B,HTR7,SNAP47,ATP2C1,ABCC8,A830010M20RIK,ATP6V0A1,MARCKSL1,SPHK1,NDEL1,PTPRS,SEPT5,NRGN,STX1A,CLTC,OLFR683,RAB6A,UNC13D,YIPF3,CLRN1,SIPA1,ITPR1,SCAP,ATP8A1,CTTNBP2,MFF,PEF1,AQP2,C1QTNF5,ECE2,APBA1,DOC2A,FGFR3,FURIN,GOPC,SYT15,SYT6,UNC13A,KLHL12,IGF1,SEC24A,TMED10,DNM1,SCGN,STX6,WDR7,DRD2,SLC40A1,VDAC1,PI4K2A,SEC…
GO:CC	organelle membrane	GO:0031090	0.000352822	3.45244	2995	3291	555	SRD5A3,SCD4,GNAS,NPRL3,MXRA8,ITFG2,BAIAP3,RAB20,NPLOC4,TAPBP,MMP23,DGKQ,GPR18,ST3GAL5,PLPP7,AQP6,PEMT,BSG,TLR6,MEST,BSN,SMAD3,TFPT,RAPGEF3,SPRED2,CYP27A1,GATM,TRF,SYNJ2,TLR1,P2RX7,TMEM165,PHB,CORO1C,NME2,SOX10,NLRX1,EDNRB,SYT8,GABRG2,SCD3,CYP11B2,SPAAR,HPN,CALR4,CABP7,DNAJC5,ARFGEF1,TMEM176B,ATP8B2,RAB3A,HKDC1,CYP8B1,SLC25A43,MYO1C,TSPO,CYP4F39,PROM2,MGAT4C,NPRL2,SORL1,MARC2,GALNT15,P2RX5,SEC23B,…
GO:CC	membrane-bounded organelle	GO:0043227	0.000377907	3.42262	11238	3291	1871	PUSL1,SMC1B,TRIM7,PEG3,TCEA1,ZFP180,WNT5B,CAPN3,HMGXB3,SRD5A3,AKR1E1,LHCGR,CDKN1C,SCD4,KEAP1,GNAS,CASP14,HOOK3,L3MBTL1,NPRL3,DES,COIL,NR2F6,GSN,ARHGAP27,MLLT10,TAF4B,MXRA8,ITFG2,LPAR1,ACAT3,SMARCA2,RNF10,ANKRD1,RRP1,TXN1,FAM83G,FN1,AKR1B10,NBEA,ALKBH3,RPSA,UBE2G2,BAIAP3,RAB20,NPLOC4,MCMDC2,TAPBP,MMP23,HSPB3,ISOC2B,KIF1BP,SFTPB,AS3MT,GJB3,AKR1B8,DGKQ,RORC,GPR18,SYTL3,TJP3,SPESP1,ST3GAL5,PLAGL1,COP…
GO:CC	intrinsic component of plasma membrane	GO:0031226	0.0011534	2.93802	1526	3291	301	LHCGR,OXTR,CD59B,LPAR1,TAPBP,MMP15,GPR18,TENM3,TAS1R2,PLXNB1,AQP6,BSG,TLR6,ADGRG1,SCN5A,SLC2A5,ADAM22,TRPV3,CLDN4,FXYD1,KCNK4,SLC2A10,TLR1,P2RX7,SLC6A11,ITGB2,PHB,ADGRG5,GABRG2,VMN2R80,HPN,SGCA,CHRNE,CD37,PCDHB7,KCNK12,PROM2,GP1BB,DDR1,KCNK2,SLC24A2,P2RX5,KCNG2,TRAF6,LRRC4,HTR7,KCNH2,PCDH9,LRRC38,RNF43,RXFP4,NCMAP,IGSF21,SLC14A1,SLCO1C1,KCNG4,SLC8A2,CALHM2,ADAM8,KCNA10,PLPPR5,TNFRSF18,ABCC8,GRM4,…
GO:CC	bounding membrane of organelle	GO:0098588	0.00166852	2.77767	1625	3291	317	GNAS,NPRL3,MXRA8,ITFG2,BAIAP3,RAB20,TAPBP,ST3GAL5,BSG,TLR6,BSN,SPRED2,TRF,SYNJ2,TLR1,TMEM165,PHB,CORO1C,SOX10,NLRX1,SYT8,SPAAR,CABP7,DNAJC5,ARFGEF1,RAB3A,TSPO,PROM2,MGAT4C,NPRL2,SORL1,MARC2,GALNT15,SEC23B,RAB39,DMPK,BBS7,SPACA1,COG1,B4GALT1,B3GALT2,MYO7A,RHBDF1,SNX21,GABARAPL2,BNIP3,BCL2A1C,ADAM8,GAL3ST1,SNAP47,ATP2C1,GPSM1,MVB12B,ABCC8,A830010M20RIK,ATP6V0A1,SPNS2,GALNT7,CORO1A,SPHK1,SLC25A17,CY…
GO:CC	integral component of plasma membrane	GO:0005887	0.00176927	2.75221	1453	3291	287	LHCGR,OXTR,LPAR1,TAPBP,MMP15,GPR18,TENM3,TAS1R2,PLXNB1,AQP6,BSG,TLR6,ADGRG1,SCN5A,SLC2A5,ADAM22,TRPV3,CLDN4,FXYD1,KCNK4,SLC2A10,TLR1,P2RX7,SLC6A11,ITGB2,PHB,ADGRG5,GABRG2,VMN2R80,HPN,SGCA,CHRNE,CD37,PCDHB7,KCNK12,PROM2,GP1BB,DDR1,KCNK2,SLC24A2,P2RX5,KCNG2,TRAF6,LRRC4,HTR7,KCNH2,PCDH9,LRRC38,RNF43,RXFP4,NCMAP,SLC14A1,SLCO1C1,KCNG4,SLC8A2,CALHM2,ADAM8,KCNA10,PLPPR5,TNFRSF18,ABCC8,GRM4,ADGRG3,CDHR2,…
GO:CC	cell leading edge	GO:0031252	0.00205319	2.68757	436	3291	103	GNAS,GSN,CSPG4,MYO1A,RAPGEF3,TIAM2,PSD4,SYNJ2,EZR,CORO1C,NME2,EVL,GABRG2,MYO1C,CDC42BPG,RASGRP2,MYO10,ARHGAP45,TPM1,ABI3,EPS8L2,RDX,MACF1,MYADM,PLEK2,CORO1A,NDEL1,TIAM1,CYTH3,FGR,MYLK,ABL1,IQGAP2,PODXL,RIPOR2,CTNNA1,CLRN1,SCRIB,WWC1,DYNLT1F,ABLIM3,DAG1,UNC5C,SYNE2,TNFRSF12A,ABLIM1,WASF3,PACSIN1,DLC1,CIB1,PARVA,SLK,PECAM1,CADM4,AVIL,SHISA7,CDC37,FER,SLC9A3R1,HCLS1,RPS3,EPB41L5,COBL,USH2A,KCNJ11,SS…
GO:CC	postsynapse	GO:0098794	0.00226258	2.6454	742	3291	160	LPAR1,RNF10,NBEA,DGKQ,BSN,DYNLL2,ADAM22,MEF2C,P2RX7,SLC6A11,PHB,GABRG2,TANC1,CHRNE,NSF,LZTS1,LRP8,P2RX5,RPS14,LRRC4,GRK2,GRIP1,HTR7,PLEKHA5,IGSF21,BNIP3,SLC8A2,ARHGAP39,ESPN,SNAP47,LRP4,MAP1A,STXBP1,SLC6A4,DST,SORCS2,TIAM1,PTPRS,GRIN2D,NRGN,CALD1,STX1A,PPP2CA,NR1D1,MAGI2,ZMYND8,EIF4E,SCRIB,ITPR1,PLPPR4,KCNAB2,DAG1,SYNPO,FARP1,PPP1R2,RGS10,CTTNBP2,ABLIM1,WASF3,PACSIN1,CABP1,4930544G11RIK,ARRB1,ABR…
GO:CC	cell periphery	GO:0071944	0.00251496	2.59947	6351	3291	1093	CNGB1,CAPN3,LHCGR,ART3,GYS2,SLC6A16,GNAS,OXTR,AKAP12,PRSS41,L3MBTL1,SYNA,CD59B,DES,GSN,MXRA8,LPAR1,OLFR212,RNF10,KLRA4,PRSS30,FN1,NBEA,RPSA,BAIAP3,TAPBP,MMP15,PLVAP,OLFR142,GJB3,OLFR1419,DGKQ,EXOC7,RORC,GPR18,SYTL3,LY6I,TJP3,TENM3,DAPP1,PAQR6,TAS1R2,PTPN6,PLXNB1,AQP6,SPRR2D,CLDN5,PEMT,PANX2,BSG,TLR6,CSPG4,ADGRG1,SCN5A,MYO1A,SYK,PLEC,KCNJ16,BSN,SMAD3,LIPE,PREX2,RAPGEF3,CMKLR1,SPRED2,SLC2A5,SLC7A8,…
GO:CC	presynapse	GO:0098793	0.0025232	2.59805	613	3291	136	CNGB1,BAIAP3,DGKQ,COPS5,CCK,BSN,RAPGEF3,SLC17A6,SYNJ2,P2RX7,SLC6A11,PHB,SYT8,STX19,TANC1,DNAJC5,RAB3A,GHRH,KCNK2,CTBP2,HTR7,IGSF21,RPL22,SLC8A2,GIT2,SNAP47,MICAL1,ABCC8,TSPOAP1,A830010M20RIK,ATP6V0A1,MARCKSL1,SPHK1,STXBP1,NDEL1,SLC6A4,PTPRS,EFNB1,PARK7,SEPT5,STX1A,PPP2CA,CLTC,OLFR683,RAB6A,PTPRN,CACNB2,MPP4,SGIP1,SCRIB,ITPR1,ATP8A1,KCNAB2,RGS10,CTTNBP2,MFF,PACSIN1,SCN10A,DIXDC1,CD24A,SLC1A7,KCNIP…
GO:CC	cell-cell contact zone	GO:0044291	0.00543936	2.26445	80	3291	28	DES,SCN5A,FXYD1,PCDH9,OBSCN,DSG2,TIAM1,CTNNA1,SCRIB,BAIAP2L2,TJP1,PECAM1,CADM4,AKAP6,NRAP,SLC4A1,KCNJ11,GJA1,CXADR,YWHAH,NECTIN1,SCN4B,TJP2,SLC9A1,PKP2,SLC8A1,FGF13,CTNNA3
GO:CC	filopodium	GO:0030175	0.00555836	2.25505	110	3291	35	RAPGEF3,TIAM2,EZR,MYO10,B4GALT1,OSBPL3,RDX,ARL4C,IQGAP2,PODXL,RIPOR2,TTYH1,ADGRA2,DAG1,ACPP,UNC5C,SYNE2,FARP1,KCNN3,CIB1,SLC9A3R1,GAP43,SRCIN1,CXADR,ITGA3,ERMN,LCP1,MYO5A,PDPN,EPHB1,FGF13,ENAH,MYO3B,CD302,VCAM1
GO:CC	contractile fiber	GO:0043292	0.00613919	2.21189	242	3291	63	CAPN3,DES,ANKRD1,SCN5A,PLEC,MEF2C,TPM2,AK1,OBSCN,TPM1,MYH6,DST,ABCC9,3425401B19RIK,TNNI3,MYH7B,CAVIN4,TMOD1,PDLIM2,DAG1,SYNPO,SYNE2,PYGM,FLNC,TJP1,PARVA,PECAM1,MYL9,MYH2,SDC4,KRT19,LMOD1,NRAP,SLC4A1,TMOD2,KCNJ8,PDLIM1,GJA1,MYBPC3,SRI,HSPB1,MYOT,TRIM63,CSRP3,NOS1,FHL2,TCAP,MYL2,MYL3,SLC8A1,ANKRD2,ANK1,LMOD3,NEBL,SMPX,CRYAB,STUB1,TTN,SCO2,MYBPHL,MYZAP,SYNPO2,SPTBN1
GO:CC	plasma membrane	GO:0005886	0.00624816	2.20425	6207	3291	1065	CNGB1,CAPN3,LHCGR,ART3,SLC6A16,GNAS,OXTR,AKAP12,PRSS41,L3MBTL1,SYNA,CD59B,DES,GSN,MXRA8,LPAR1,OLFR212,RNF10,KLRA4,PRSS30,FN1,NBEA,RPSA,BAIAP3,TAPBP,MMP15,PLVAP,OLFR142,GJB3,OLFR1419,DGKQ,EXOC7,RORC,GPR18,SYTL3,LY6I,TJP3,TENM3,DAPP1,PAQR6,TAS1R2,PTPN6,PLXNB1,AQP6,SPRR2D,CLDN5,PEMT,PANX2,BSG,TLR6,CSPG4,ADGRG1,SCN5A,MYO1A,SYK,PLEC,KCNJ16,BSN,SMAD3,LIPE,PREX2,RAPGEF3,CMKLR1,SPRED2,SLC2A5,SLC7A8,CELSR…
GO:CC	cytoskeleton	GO:0005856	0.00788502	2.1032	2191	3291	408	FBF1,GYS2,KEAP1,CASP14,HOOK3,AKAP12,GM3285,DES,GSN,SMARCA2,HAUS1,KIF1BP,MYH14,DGKQ,EXOC7,CLDN5,MYO1A,PLEC,BSN,DYNLL2,TTC30B,TFPT,RAPGEF3,MID1,RSPH6A,DNAH8,TTLL3,MSRA,RASSF1,SYNJ2,KRT222,EZR,RFLNB,CORO1C,NME2,EVL,DNAIC2,TPM2,MPRIP,SGCA,DNAH7C,CC2D2A,MYO1C,CDC42BPG,MYO10,LDLRAP1,ARHGEF10,AK1,LRP8,KRT90,STN1,BBS7,CCDC13,MYO7A,MSRB1,GM10100,CAPG,AXIN2,SCIN,CDK5RAP3,KRT78,SLC8A2,RND1,ARHGAP39,TPM1,ADA…
GO:CC	cellular anatomical entity	GO:0110165	0.00854304	2.06839	19442	3291	3078	PUSL1,SMC1B,TRIM7,CNGB1,PRSS44,PEG3,TCEA1,ZFP180,IZUMO4,WNT5B,CAPN3,HMGXB3,TMEM267,SRD5A3,RPL3L,AKR1E1,FBF1,LHCGR,ART3,PRSS45,GYS2,CDKN1C,PFKL,SLC6A16,SCD4,IL1F8,ADAMTSL2,TAC2,ADGRF2,KEAP1,GNAS,OXTR,CASP14,HOOK3,MS4A6D,AKAP12,C1QTNF12,GM3285,PRSS41,L3MBTL1,SYNA,CD59B,NPRL3,DES,COIL,NR2F6,GSN,ARHGAP27,MLLT10,TAF4B,MXRA8,ITFG2,LPAR1,OLFR212,GRB10,ACAT3,SMARCA2,RNF10,EML4,ANKRD1,RRP1,KLRA4,TDRD1,TXN…
GO:CC	obsolete cell	GO:0005623	0.00949735	2.0224	1104	3291	221	CNGB1,CAPN3,LHCGR,OXTR,GSN,LPAR1,TXN1,RAB20,GPR18,TLR6,MYO1A,SMAD3,CMKLR1,TRF,FXYD1,P2RX7,EZR,PAX6,TMEM165,PLCH2,NME2,EDNRB,MPRIP,RAB3A,HKDC1,MYO1C,GHRH,SORL1,SLC24A2,RAB39,GRK2,DMPK,SLC12A8,MYO7A,TRAK1,PIK3R2,SCIN,SLC8A2,CCR4,ATP2C1,WNK4,ABCC8,TXNDC2,A830010M20RIK,STIM2,ATP6V0A1,MAP1A,TRPC3,TNS2,NUCB2,SLC9A3,SMURF1,NDEL1,TNNI3,TYRO3,GRIN2D,SLC4A9,PARK7,GSR,CIB2,TRPM1,DNAJC16,CDH5,ACKR4,PPP2CA,NR…
GO:CC	brush border membrane	GO:0031526	0.0103975	1.98307	70	3291	25	PEMT,RAPGEF3,SLC5A1,B4GALT1,MFSD10,CDHR2,CYBRD1,SLC9A3,SLC26A4,ATP6V0A4,PTH1R,SLC2A2,SLC6A14,ATP8B1,AMN,ENPEP,SLC9A3R1,SLC5A2,AQP1,SLC5A8,ABCC2,ITLN1,CLTRN,HSP90AB1,SHANK2
GO:CC	cell-substrate junction	GO:0030055	0.0113914	1.94342	183	3291	50	KEAP1,GSN,PLEC,EZR,EVL,PIK3R2,RDX,TEK,TNS2,SLC6A4,DST,CIB2,MAPRE2,BCAR3,MAPK3,ABCB4,DAG1,SYNE2,CAV1,DLC1,PARVA,CLASP1,AVIL,TRIP6,DIXDC1,ARHGAP26,SDC4,LPP,TNS3,TNS1,NRAP,EPB41L5,CBL,ITGA2B,ITGB7,ACTR3,LCP1,CYBA,SRP68,SH3KBP1,SMPX,ENAH,ARL14EP,ARMC5,LPXN,ARHGAP24,ITGA1,MISP,CAPN2,SYNPO2
GO:CC	secretory vesicle	GO:0099503	0.0120445	1.91921	599	3291	130	SFTPB,SYTL3,SPESP1,COPS5,BSG,BSN,TFF3,ASTL,SPX,SYT8,STX19,DNAJC5,RAB3A,DEFB22,HTR7,SPACA1,NUDT1,ADAM8,SNAP47,ATP2C1,ABCC8,A830010M20RIK,ATP6V0A1,MARCKSL1,SPHK1,REG3G,SMPD1,STXBP1,NDEL1,ABCC9,PTPRS,SEPT5,IZUMO1,STX1A,CLTC,BACE2,OLFR683,RAB6A,UNC13D,KIT,PTPRN,CTNNA1,SPARC,DYNLT1F,ITPR1,FSTL4,ATP8A1,TMPRSS4,ITPR2,ACPP,CTTNBP2,MFF,CAV1,AQP2,CTSL,APBA1,DOC2A,ATP6V0A2,SYT15,TCIRG1,SYT6,UNC13A,IGF1,TMED…
GO:CC	receptor complex	GO:0043235	0.0150058	1.82374	382	3291	89	LHCGR,TAS1R2,PTPN6,PLXNB1,TLR6,SYK,SMAD3,TRIL,TRPV3,TRF,TLR1,ITGB2,GABRG2,CHRNE,DDR1,LRP8,TRAF6,RXRA,ZAP70,PKD1L3,LOXL4,TEK,EPHB3,BMP2,FLT1,LTK,TYRO3,GRIN2D,LIFR,NT5DC3,CAPRIN2,IL11RA1,BMPR1B,KIT,PTH1R,SCRIB,SLITRK5,ABCG5,TICAM2,FGFR1,ITPR2,CD40,TNFRSF1A,NTRK3,IL4RA,FCRL5,NTRK1,GPR62,OLFM2,GRIK2,DLG1,IL27RA,CALCR,CRLF1,ACVRL1,CD79A,ITGA2B,GPR37L1,GRIN2C,LRRTM4,CACNG5,CPT1C,GABRG1,IL12B,ITGA3,PTPR…
GO:CC	ruffle	GO:0001726	0.0150839	1.82149	180	3291	49	GNAS,GSN,CSPG4,PSD4,SYNJ2,EZR,CORO1C,NME2,MYO1C,RASGRP2,MYO10,ARHGAP45,TPM1,EPS8L2,RDX,MACF1,MYADM,TIAM1,CYTH3,FGR,ABL1,PODXL,WWC1,TNFRSF12A,PACSIN1,DLC1,CIB1,PECAM1,CDC37,SLC9A3R1,RPS3,EPB41L5,COBL,INPP5K,PSD3,SAMSN1,WASF2,ARHGEF2,NME1,S100A11,FAP,ACTR3,LCP1,MYO5A,PDPN,CYTH2,NOTCH1,DIAPH1,MTSS1L
GO:CC	transport vesicle membrane	GO:0030658	0.015932	1.79773	190	3291	51	BSN,SPRED2,SYT8,DNAJC5,RAB3A,SORL1,SEC23B,SNAP47,ABCC8,ATP6V0A1,PTPRS,NRGN,STX1A,CLTC,OLFR683,ITPR1,SCAP,ATP8A1,MFF,PEF1,ECE2,DOC2A,FURIN,SYT6,UNC13A,KLHL12,SEC24A,TMED10,SCGN,STX6,DRD2,PI4K2A,SEC24B,SCAMP1,UNC13C,SLC6A9,OPRK1,SREBF1,LAMP1,MAL2,OPRD1,TMEM163,SEC31B,VAMP1,VMA21,SEMA4C,CPLX3,PRRT2,RASSF9,USO1,TMEM184A
GO:CC	glutamatergic synapse	GO:0098978	0.0180047	1.74461	474	3291	106	RNF10,RPSA,DGKQ,BSN,DYNLL2,ADAM22,PHB,GABRG2,TANC1,LRRC4,CTBP2,GRIP1,PLEKHA5,RPL22,ARHGAP39,SNAP47,TSPOAP1,PPM1H,CORO1A,STXBP1,ARHGAP22,TIAM1,PTPRS,EFNB1,GRIN2D,NRGN,STX1A,MAGI2,EIF4E,SPARC,SCRIB,ABLIM3,PLPPR4,DAG1,SYNPO,FARP1,CTTNBP2,WASF3,PACSIN1,CABP1,SCN10A,ABR,NTRK3,SHISA7,WNT5A,SLC1A7,APBA1,CSPG5,NRXN1,RGS9,CACNA1B,SYT6,UNC13A,PLCB4,OLFM2,GRIK2,GPC6,DNM1,GSK3B,DLG1,STAT3,BEGAIN,CACNA1A,DRD2…
GO:CC	myofibril	GO:0030016	0.0202798	1.69294	231	3291	59	CAPN3,DES,ANKRD1,SCN5A,MEF2C,TPM2,AK1,OBSCN,TPM1,MYH6,DST,ABCC9,3425401B19RIK,TNNI3,MYH7B,CAVIN4,TMOD1,PDLIM2,DAG1,SYNPO,SYNE2,PYGM,FLNC,TJP1,PARVA,MYL9,MYH2,SDC4,KRT19,LMOD1,NRAP,SLC4A1,TMOD2,KCNJ8,PDLIM1,MYBPC3,SRI,HSPB1,MYOT,CSRP3,NOS1,FHL2,TCAP,MYL2,MYL3,SLC8A1,ANKRD2,ANK1,LMOD3,NEBL,SMPX,CRYAB,STUB1,TTN,SCO2,MYBPHL,MYZAP,SYNPO2,SPTBN1
GO:CC	cardiac myofibril	GO:0097512	0.0221152	1.65531	9	3291	7	DES,TNNI3,MYH7B,MYBPC3,HSPB1,MYL2,CRYAB
GO:CC	somatodendritic compartment	GO:0036477	0.0266912	1.57363	1053	3291	209	GNAS,AKAP12,LPAR1,TXN1,RPSA,MYO1A,CCK,BSN,RAPGEF3,TIAM2,P2RX7,DAB2IP,GABRG2,CYP11B2,TANC1,HPN,NSF,LTBP1,GHRH,SORL1,KCNK2,MYO10,LZTS1,LRP8,LRRC4,GRK2,GRIP1,HTR7,KIRREL,TRAK1,BNIP3,SLC8A2,CCR4,BAG2,ESPN,SNAP47,LRP4,TMEM100,MAP1A,EPHB3,SAMD4,NUCB2,SMURF1,NDEL1,CYP11A1,SORCS2,CPNE5,TIAM1,PTPRS,AMFR,NRGN,CALD1,NR1D1,MAGI2,BMPR1B,ZMYND8,ABL1,ENO2,KCNIP1,PIAS3,PTPRN,RCVRN,TXN2,IGSF9,DYNLT1F,CNNM1,SFPQ,N…
GO:CC	endocytic vesicle	GO:0030139	0.0276646	1.55808	184	3291	49	GSN,LPAR1,RAB20,TAPBP,TLR6,SYK,TRF,TLR1,DAB2IP,EVL,MYO1C,RAB39,ADAM8,A830010M20RIK,CORO1A,SPHK1,STXBP1,PIP4P2,ATG14,CLTC,SGIP1,RAB31,IRGM1,AMN,LPAR2,HYAL2,NRXN1,TCIRG1,STX6,SLC11A1,ANXA3,RAB11FIP3,DRD2,STXBP2,INPP5B,TAP1,ABCA1,GIPC1,LAMP1,VIM,PIK3C2B,LCK,H2-K1,SH3KBP1,H2-D1,STXBP4,PLD1,RAB12,EGFR
GO:CC	synaptic membrane	GO:0097060	0.0313123	1.50429	448	3291	100	RNF10,NBEA,BSN,ADAM22,SLC6A11,PHB,STX19,GABRG2,CHRNE,LZTS1,LRRC4,GRIP1,HTR7,IGSF21,SLC8A2,LRP4,MARCKSL1,STXBP1,SLC6A4,SORCS2,TIAM1,PTPRS,EFNB1,GRIN2D,NRGN,STX1A,CLTC,MAGI2,ENO2,MPP4,SCRIB,ITPR1,PLPPR4,DAG1,FARP1,PACSIN1,SCN10A,ARRB1,NTRK3,SHISA7,SLC1A7,APBA1,CSPG5,NRXN1,RGS9,SYT6,UNC13A,PDE2A,OLFM2,GRIK2,HCLS1,DNM1,CNTN5,DLG1,ATP1A3,CACNA1A,DRD2,GRIN2C,LRRTM4,CACNG5,PI4K2A,NRXN2,HSPB1,GRID2IP,UNC…
GO:CC	microvillus membrane	GO:0031528	0.0315623	1.50083	24	3291	12	EZR,PROM2,CDHR2,PODXL,CD24A,SCARB1,SLC9A3R1,DPEP1,PDZK1,PDPN,PTPRH,SLC26A2
GO:CC	plasma membrane protein complex	GO:0098797	0.0326803	1.48571	535	3291	116	GNAS,GJB3,PTPN6,TLR6,SCN5A,SYK,GNGT2,GNG11,TRF,FXYD1,TLR1,ITGB2,CORO1C,CATSPERG2,SGCA,CHRNE,KCNK2,KCNG2,TRAF6,KCNH2,LRRC38,ZAP70,KCNG4,ADAM8,KCNA10,ABCC8,STAC3,SNTG2,A830010M20RIK,BMP2,SCN2B,CATSPER2,ABCC9,GRIN2D,CDH5,STX1A,CLTC,KCNIP1,KCNIP2,CACNB2,CTNNA1,SGIP1,SCRIB,ABCG5,TICAM2,GNG2,CASP8,KCNAB2,DAG1,PDE4D,CAV1,CD40,SCN10A,CDH26,CACNA1E,CACNB3,GJB2,KCNIP3,ATP1B3,SLC9A3R1,GJC1,CACNA1B,CATSPERE2…
GO:CC	exocytic vesicle	GO:0070382	0.0423156	1.3735	257	3291	63	SYTL3,COPS5,BSN,SYT8,STX19,DNAJC5,RAB3A,HTR7,SNAP47,ABCC8,A830010M20RIK,ATP6V0A1,MARCKSL1,SPHK1,NDEL1,PTPRS,SEPT5,STX1A,CLTC,OLFR683,RAB6A,UNC13D,ATP8A1,CTTNBP2,MFF,AQP2,APBA1,DOC2A,SYT15,SYT6,UNC13A,IGF1,DNM1,STX6,WDR7,DRD2,SLC40A1,VDAC1,PI4K2A,SCAMP1,UNC13C,DPYSL3,SLC6A9,GIPC1,OPRK1,VDAC2,NTF3,LAMP1,MAL2,OPRD1,MYO5A,TMEM163,ATG9A,AKAP7,VAMP1,GABBR1,SYTL2,SEMA4C,CPLX3,PRRT2,KIF1A,RABAC1,RAB12
GO:CC	cytosol	GO:0005829	0.0458164	1.33898	3727	3291	654	SMC1B,CAPN3,RPL3L,AKR1E1,GYS2,PFKL,KEAP1,GNAS,CASP14,HOOK3,AKAP12,GSN,MLLT10,ITFG2,GRB10,ACAT3,ANKRD1,TDRD1,TXN1,FAM83G,AKR1B10,NBEA,ALKBH3,RPSA,UBE2G2,HAUS1,BAIAP3,NPLOC4,AOX1,GMPR,GOT1L1,AS3MT,AKR1B8,DGKQ,EXOC7,COPS5,TELO2,PSMB7,PTPN6,TOB2,WWTR1,NFATC4,SYK,PLEC,SMAD3,LIPE,TBC1D2B,XRCC3,PPP6R1,PIWIL4,MLLT3,XDH,MSRA,USH1C,LSM14A,RBX1,MEF2C,EZR,ZBP1,AOX4,PAX6,SLC30A6,MPRIP,DNAJC5,CD2BP2,HIPK3,ELMO…
GO:CC	basolateral plasma membrane	GO:0016323	0.0481885	1.31706	253	3291	62	MYO1A,PLEC,KCNJ16,RAPGEF3,SLC7A8,TRF,CLDN4,EZR,MYO1C,MARVELD2,PROM2,DDR1,LDLRAP1,GRK2,PIANP,B4GALT1,SLC14A1,SLCO1C1,SLC8A2,SLC13A5,TEK,CAR11,SLC4A9,STK39,PTH1R,SCRIB,MAP4K2,PKD1,DAG1,SLC2A2,CAV1,TJP1,ARRB1,AQP2,SLCO2B1,ORAI1,SLC4A2,DSTYK,KCNJ10,SLC4A1,DLG1,ABCC6,SLC7A7,AQP1,SLC40A1,CXADR,NDRG4,GM2A,ITGA3,SLC12A6,P2RY6,SLC27A5,SLC29A2,CD34,SLC2A9,SLC9A1,AQP5,PDPN,VANGL2,HSP90AB1,ABCC4,EGFR
KEGG	Dilated cardiomyopathy (DCM)	KEGG:05414	0.00111173	2.954	91	1368	32	GNAS,DES,TPM2,SGCA,SLC8A2,TPM1,LMNA,MYH6,PRKACB,TNNI3,ADCY3,ATP2A3,CACNB2,DAG1,CACNB3,IGF1,CACNA2D4,ITGA2B,CACNG5,LAMA1,MYBPC3,ADCY9,ITGA3,ITGB7,CACNG1,MYL2,MYL3,SLC8A1,TTN,ITGA1,ADRB1,ADCY7
KEGG	Pathways in cancer	KEGG:05200	0.00317281	2.49856	525	1368	121	WNT5B,KEAP1,GNAS,LPAR1,EML4,FN1,FGF22,RXRG,SMAD3,GNGT2,GNG11,RASSF1,RBX1,EDNRB,WNT6,LAMA5,TRAF6,CTBP2,WNT7B,RXRA,AXIN2,STAT1,WNT10A,CXCL12,FGF8,BMP2,CALML4,RALB,FGFR2,IFNGR2,PRKACB,ZBTB17,PML,PPARD,ADCY3,PMAIP1,TCF7,ABL1,KIT,LAMC3,IL12A,SOS2,MAPK3,CTNNA1,MITF,FGF7,DAPK3,LAMB3,GNG2,CASP8,FGFR1,EPOR,FZD7,PDGFB,TRAF1,ARHGEF1,DAPK2,4930544G11RIK,CREBBP,WNT5A,IL15,ZBTB16,LPAR2,RALGDS,BCL2L11,GNB5,PGF,…
KEGG	Cushing syndrome	KEGG:04934	0.0174026	1.75939	157	1368	44	WNT5B,GNAS,PDE8A,CYP11B2,WNT6,KCNK2,WNT7B,CYP11B1,AXIN2,WNT10A,CREB5,CYP11A1,PRKACB,ADCY3,MRAP,TCF7,MAPK3,ITPR1,FZD7,ITPR2,WNT5A,ASH2L,SCARB1,ORAI1,CYP17A1,NR4A1,PLCB4,PLCB3,GSK3B,GNA11,FZD1,ADCY9,RAP1B,CAMK2A,PLCB2,DVL2,WNT16,KMT2A,USP8,CREB1,ARMC5,ATF6B,EGFR,ADCY7
KEGG	Cortisol synthesis and secretion	KEGG:04927	0.0224202	1.64936	70	1368	24	GNAS,PDE8A,CYP11B2,KCNK2,CYP11B1,CREB5,CYP11A1,PRKACB,ADCY3,MRAP,ITPR1,ITPR2,SCARB1,ORAI1,CYP17A1,NR4A1,PLCB4,PLCB3,GNA11,ADCY9,PLCB2,CREB1,ATF6B,ADCY7
KEGG	Rap1 signaling pathway	KEGG:04015	0.0229536	1.63915	211	1368	55	GNAS,LPAR1,FGF22,RAPGEF3,CSF1,ITGB2,EVL,ANGPT4,FGF8,TEK,FLT1,CALML4,RALB,FGFR2,TIAM1,MRAS,ADCY3,PDGFC,MAGI2,KIT,MAPK3,FGF7,SIPA1,FGFR1,LCP2,PDGFB,PRKD3,4930544G11RIK,LPAR2,RALGDS,PGF,PRKD2,FGFR3,SIPA1L2,PLCB4,IGF1,PLCB3,FGF17,PDGFA,ITGA2B,DRD2,ID1,ADCY9,RAP1B,PRKD1,PLCB2,VEGFA,SIPA1L1,ENAH,CNR1,RAP1GAP,PRKCZ,EFNA4,EGFR,ADCY7
KEGG	Parathyroid hormone synthesis, secretion and action	KEGG:04928	0.0264636	1.57735	105	1368	32	GNAS,MMP15,RXRG,MEF2C,RXRA,CREB5,PRKACB,ADCY3,MAPK3,PTH1R,ITPR1,FGFR1,AKAP13,PDE4D,ITPR2,ARHGEF1,4930544G11RIK,ARRB1,SLC9A3R1,RUNX2,PLCB4,PLCB3,GNA11,ADCY9,PLCB2,MMP24,EGR1,CREB1,ATF6B,PLD1,EGFR,ADCY7
KEGG	Adrenergic signaling in cardiomyocytes	KEGG:04261	0.048995	1.30985	145	1368	40	GNAS,SCN5A,RAPGEF3,TPM2,SLC8A2,TPM1,CREB5,MYH6,CALML4,PRKACB,TNNI3,ADCY3,PPP2CA,ATP2A3,CACNB2,MAPK3,CACNB3,PIK3R5,ATP1B3,PLCB4,PLCB3,CACNA2D4,ATP1A3,CACNG5,ADCY9,CAMK2A,SCN4B,PLCB2,PIK3CG,SLC9A1,CACNG1,MYL2,MYL3,SLC8A1,CREB1,ATP2B2,ATF6B,PPP2R1B,ADRB1,ADCY7
REAC	Muscle contraction	REAC:R-MMU-397014	0.00821628	2.08533	169	1498	51	DES,SCN5A,FXYD1,KCNK4,TPM2,KCNK12,KCNK2,DMPK,SLC8A2,TPM1,MYH6,SCN2B,ABCC9,TNNI3,MYLK,CALD1,TMOD1,KCNIP1,ATP2A3,KCNIP2,CACNB2,ITPR1,ITPR2,FXYD3,SCN10A,CACNB3,MYL9,MYL10,KCNIP3,ATP1B3,CACNA2D4,TMOD2,ASPH,ATP1A3,KCNJ11,CACNG5,SRI,CAMK2A,VIM,SCN4B,NOS1,MYBPC2,TRIM72,TCAP,CACNG1,MYL2,MYL3,FGF13,TTN,ATP2B2,ITGA1
REAC	Rho GTPase cycle	REAC:R-MMU-194840	0.0185306	1.73211	122	1498	39	ARHGAP27,ARHGEF17,TIAM2,ARHGEF10,ARHGAP40,ARHGAP45,ARHGAP23,PIK3R2,RHOH,ARHGAP39,ARHGEF5,ARHGAP22,ARHGAP25,ARHGAP17,SOS2,GMIP,AKAP13,ARHGEF3,STARD13,ARHGEF1,ARHGEF40,RHOQ,ABR,ARAP1,ARHGAP26,ARHGAP8,CHN2,ARHGEF33,ARHGEF15,ARHGAP29,INPP5B,ARHGEF2,ARHGEF26,ARHGEF18,ARHGEF37,KALRN,RHOBTB1,ARHGAP24,CHN1
WP	Myometrial Relaxation and Contraction Pathways	WP:WP385	0.0124709	1.9041	150	816	45	GNAS,OXTR,LPAR1,RGS20,GNG11,IGFBP2,PRKACB,ADCY3,IGFBP6,CALD1,ATP2A3,ITPR1,ATF5,IGFBP1,GNG2,PDE4D,ITPR2,RGS10,ARRB1,CACNB3,PRKCD,GNB5,PLCD1,RGS9,PLCB3,GNB2,PKIG,GJA1,RXFP2,ADCY9,CAMK2A,YWHAH,PRKD1,NOS1,MYL2,SLC8A1,RGS3,PRKCQ,CREB1,IGFBP3,PRKCZ,RGS17,ATF6B,RGS16,ADCY7
TF	Factor: CPBP; motif: SNCCCNN; match class: 1	TF:M01822_1	3.63e-40	39.4404	19933	3408	3298	PUSL1,CCDC117,SMC1B,TRIM7,CNGB1,PRSS44,PEG3,TCEA1,ZFP180,IZUMO4,ARHGAP33OS,WNT5B,CAPN3,HMGXB3,SRD5A3,RPL3L,AKR1E1,FBF1,LHCGR,ART3,PRSS45,GYS2,CDKN1C,PFKL,SLC6A16,SCD4,IL1F8,ADAMTSL2,TAC2,ADGRF2,KEAP1,GNAS,4933428G20RIK,A630089N07RIK,OXTR,CASP14,HOOK3,MS4A6D,AKAP12,C1QTNF12,GM3285,PRSS41,L3MBTL1,SYNA,CD59B,NPRL3,DES,COIL,NR2F6,ASB14,GSN,ARHGAP27,MLLT10,TAF4B,MXRA8,ITFG2,LRBA,LPAR1,TESCL,FAM178B,FA…
TF	Factor: ZF5; motif: GSGCGCGR; match class: 0	TF:M00716_0	6.58e-40	39.1819	14821	3408	2648	PUSL1,CCDC117,SMC1B,TRIM7,PEG3,TCEA1,IZUMO4,ARHGAP33OS,WNT5B,CAPN3,EAR10,HMGXB3,SRD5A3,AKR1E1,FBF1,LHCGR,CDKN1C,PFKL,SLC6A16,SCD4,KEAP1,GNAS,4933428G20RIK,OXTR,CASP14,HOOK3,AKAP12,C1QTNF12,PRSS41,L3MBTL1,SYNA,CD59B,NPRL3,DES,COIL,NR2F6,GSN,ARHGAP27,MLLT10,TAF4B,LRBA,LPAR1,TESCL,FAM129C,OLFR212,GRB10,ACAT3,SMARCA2,RNF10,EML4,RRP1,TDRD1,TXN1,FAM83G,FN1,AKR1B10,NBEA,ALKBH3,RPSA,UBE2G2,BAIAP3,TRIM44,…
TF	Factor: ZF5; motif: GSGCGCGR	TF:M00716	6.58e-40	39.1819	14821	3408	2648	PUSL1,CCDC117,SMC1B,TRIM7,PEG3,TCEA1,IZUMO4,ARHGAP33OS,WNT5B,CAPN3,EAR10,HMGXB3,SRD5A3,AKR1E1,FBF1,LHCGR,CDKN1C,PFKL,SLC6A16,SCD4,KEAP1,GNAS,4933428G20RIK,OXTR,CASP14,HOOK3,AKAP12,C1QTNF12,PRSS41,L3MBTL1,SYNA,CD59B,NPRL3,DES,COIL,NR2F6,GSN,ARHGAP27,MLLT10,TAF4B,LRBA,LPAR1,TESCL,FAM129C,OLFR212,GRB10,ACAT3,SMARCA2,RNF10,EML4,RRP1,TDRD1,TXN1,FAM83G,FN1,AKR1B10,NBEA,ALKBH3,RPSA,UBE2G2,BAIAP3,TRIM44,…
TF	Factor: BEN; motif: CAGCGRNV	TF:M01240	1.46e-35	34.8364	16233	3408	2827	PUSL1,CCDC117,SMC1B,TRIM7,CNGB1,PRSS44,PEG3,TCEA1,ZFP180,IZUMO4,WNT5B,CAPN3,HMGXB3,SRD5A3,RPL3L,FBF1,ART3,PRSS45,GYS2,CDKN1C,PFKL,SLC6A16,SCD4,ADAMTSL2,ADGRF2,KEAP1,GNAS,4933428G20RIK,A630089N07RIK,OXTR,HOOK3,AKAP12,C1QTNF12,GM3285,PRSS41,SYNA,CD59B,NPRL3,DES,COIL,NR2F6,GSN,ARHGAP27,MLLT10,TAF4B,MXRA8,ITFG2,LRBA,LPAR1,TESCL,FAM178B,FAM129C,OLFR212,GRB10,ACAT3,SMARCA2,RNF10,EML4,ANKRD1,RRP1,TDRD1,…
TF	Factor: BEN; motif: CAGCGRNV; match class: 0	TF:M01240_0	1.46e-35	34.8364	16233	3408	2827	PUSL1,CCDC117,SMC1B,TRIM7,CNGB1,PRSS44,PEG3,TCEA1,ZFP180,IZUMO4,WNT5B,CAPN3,HMGXB3,SRD5A3,RPL3L,FBF1,ART3,PRSS45,GYS2,CDKN1C,PFKL,SLC6A16,SCD4,ADAMTSL2,ADGRF2,KEAP1,GNAS,4933428G20RIK,A630089N07RIK,OXTR,HOOK3,AKAP12,C1QTNF12,GM3285,PRSS41,SYNA,CD59B,NPRL3,DES,COIL,NR2F6,GSN,ARHGAP27,MLLT10,TAF4B,MXRA8,ITFG2,LRBA,LPAR1,TESCL,FAM178B,FAM129C,OLFR212,GRB10,ACAT3,SMARCA2,RNF10,EML4,ANKRD1,RRP1,TDRD1,…
TF	Factor: FOXN4; motif: NNWANNCGWMCGCGTCNNNNMT; match class: 0	TF:M04662_0	3.08e-34	33.5118	16015	3408	2792	PUSL1,CCDC117,SMC1B,TRIM7,PRSS44,PEG3,TCEA1,ZFP180,IZUMO4,WNT5B,HMGXB3,SRD5A3,AKR1E1,FBF1,ART3,PRSS45,CDKN1C,PFKL,SLC6A16,SCD4,TAC2,KEAP1,GNAS,4933428G20RIK,OXTR,CASP14,HOOK3,MS4A6D,AKAP12,L3MBTL1,SYNA,NPRL3,DES,COIL,NR2F6,ASB14,GSN,ARHGAP27,MLLT10,TAF4B,MXRA8,ITFG2,LRBA,LPAR1,TESCL,FAM178B,OLFR212,GRB10,ACAT3,SMARCA2,RNF10,EML4,ANKRD1,RRP1,KLRA4,TDRD1,TXN1,FAM83G,FN1,AKR1B10,NBEA,ALKBH3,RPSA,UBE…
TF	Factor: FOXN4; motif: NNWANNCGWMCGCGTCNNNNMT	TF:M04662	3.08e-34	33.5118	16015	3408	2792	PUSL1,CCDC117,SMC1B,TRIM7,PRSS44,PEG3,TCEA1,ZFP180,IZUMO4,WNT5B,HMGXB3,SRD5A3,AKR1E1,FBF1,ART3,PRSS45,CDKN1C,PFKL,SLC6A16,SCD4,TAC2,KEAP1,GNAS,4933428G20RIK,OXTR,CASP14,HOOK3,MS4A6D,AKAP12,L3MBTL1,SYNA,NPRL3,DES,COIL,NR2F6,ASB14,GSN,ARHGAP27,MLLT10,TAF4B,MXRA8,ITFG2,LRBA,LPAR1,TESCL,FAM178B,OLFR212,GRB10,ACAT3,SMARCA2,RNF10,EML4,ANKRD1,RRP1,KLRA4,TDRD1,TXN1,FAM83G,FN1,AKR1B10,NBEA,ALKBH3,RPSA,UBE…
TF	Factor: Hes1; motif: NNCACGYGNN; match class: 0	TF:M07991_0	8.54e-30	29.0685	15254	3408	2667	PUSL1,CCDC117,SMC1B,CNGB1,PRSS44,TCEA1,ZFP180,IZUMO4,ARHGAP33OS,WNT5B,HMGXB3,TMEM267,SRD5A3,RPL3L,AKR1E1,FBF1,ART3,PRSS45,CDKN1C,PFKL,SLC6A16,ADAMTSL2,TAC2,ADGRF2,KEAP1,GNAS,4933428G20RIK,A630089N07RIK,OXTR,CASP14,HOOK3,AKAP12,C1QTNF12,PRSS41,NPRL3,DES,COIL,NR2F6,GSN,ARHGAP27,MLLT10,TAF4B,ITFG2,LRBA,LPAR1,FAM178B,OLFR212,GRB10,ACAT3,SMARCA2,RNF10,EML4,ANKRD1,RRP1,TDRD1,TXN1,PRSS30,FAM83G,FN1,AKR1…
TF	Factor: Hes1; motif: NNCACGYGNN	TF:M07991	8.54e-30	29.0685	15254	3408	2667	PUSL1,CCDC117,SMC1B,CNGB1,PRSS44,TCEA1,ZFP180,IZUMO4,ARHGAP33OS,WNT5B,HMGXB3,TMEM267,SRD5A3,RPL3L,AKR1E1,FBF1,ART3,PRSS45,CDKN1C,PFKL,SLC6A16,ADAMTSL2,TAC2,ADGRF2,KEAP1,GNAS,4933428G20RIK,A630089N07RIK,OXTR,CASP14,HOOK3,AKAP12,C1QTNF12,PRSS41,NPRL3,DES,COIL,NR2F6,GSN,ARHGAP27,MLLT10,TAF4B,ITFG2,LRBA,LPAR1,FAM178B,OLFR212,GRB10,ACAT3,SMARCA2,RNF10,EML4,ANKRD1,RRP1,TDRD1,TXN1,PRSS30,FAM83G,FN1,AKR1…
TF	Factor: GKLF; motif: NNRRGRRNGNSNNN	TF:M07040	7.78e-29	28.1089	12956	3408	2328	SMC1B,TRIM7,PRSS44,IZUMO4,ARHGAP33OS,SRD5A3,AKR1E1,FBF1,LHCGR,ART3,GYS2,CDKN1C,SLC6A16,SCD4,ADAMTSL2,TAC2,KEAP1,4933428G20RIK,OXTR,CASP14,HOOK3,MS4A6D,AKAP12,C1QTNF12,PRSS41,L3MBTL1,SYNA,CD59B,NPRL3,DES,NR2F6,ASB14,ARHGAP27,MLLT10,TAF4B,ITFG2,LRBA,LPAR1,TESCL,FAM178B,GRB10,ACAT3,SMARCA2,RNF10,EML4,TXN1,FAM83G,FN1,AKR1B10,NBEA,RPSA,BAIAP3,TRIM44,RAB20,PDE8A,TAPBP,BST1,A530016L24RIK,MMP23,GMPR,MMP1…
TF	Factor: GKLF; motif: NNRRGRRNGNSNNN; match class: 0	TF:M07040_0	7.78e-29	28.1089	12956	3408	2328	SMC1B,TRIM7,PRSS44,IZUMO4,ARHGAP33OS,SRD5A3,AKR1E1,FBF1,LHCGR,ART3,GYS2,CDKN1C,SLC6A16,SCD4,ADAMTSL2,TAC2,KEAP1,4933428G20RIK,OXTR,CASP14,HOOK3,MS4A6D,AKAP12,C1QTNF12,PRSS41,L3MBTL1,SYNA,CD59B,NPRL3,DES,NR2F6,ASB14,ARHGAP27,MLLT10,TAF4B,ITFG2,LRBA,LPAR1,TESCL,FAM178B,GRB10,ACAT3,SMARCA2,RNF10,EML4,TXN1,FAM83G,FN1,AKR1B10,NBEA,RPSA,BAIAP3,TRIM44,RAB20,PDE8A,TAPBP,BST1,A530016L24RIK,MMP23,GMPR,MMP1…
TF	Factor: ZF5; motif: NRNGNGCGCGCWN; match class: 0	TF:M00333_0	1.85e-28	27.7339	14473	3408	2549	PUSL1,CCDC117,TRIM7,PEG3,TCEA1,IZUMO4,ARHGAP33OS,WNT5B,CAPN3,HMGXB3,SRD5A3,RPL3L,AKR1E1,FBF1,LHCGR,ART3,CDKN1C,PFKL,SLC6A16,SCD4,IL1F8,ADAMTSL2,TAC2,KEAP1,GNAS,4933428G20RIK,A630089N07RIK,OXTR,CASP14,HOOK3,AKAP12,PRSS41,L3MBTL1,DES,COIL,NR2F6,GSN,ARHGAP27,MLLT10,TAF4B,MXRA8,ITFG2,LRBA,LPAR1,TESCL,FAM178B,GRB10,ACAT3,SMARCA2,RNF10,EML4,RRP1,TDRD1,TXN1,FAM83G,FN1,AKR1B10,NBEA,ALKBH3,RPSA,UBE2G2,BAI…
TF	Factor: ZF5; motif: NRNGNGCGCGCWN	TF:M00333	1.85e-28	27.7339	14473	3408	2549	PUSL1,CCDC117,TRIM7,PEG3,TCEA1,IZUMO4,ARHGAP33OS,WNT5B,CAPN3,HMGXB3,SRD5A3,RPL3L,AKR1E1,FBF1,LHCGR,ART3,CDKN1C,PFKL,SLC6A16,SCD4,IL1F8,ADAMTSL2,TAC2,KEAP1,GNAS,4933428G20RIK,A630089N07RIK,OXTR,CASP14,HOOK3,AKAP12,PRSS41,L3MBTL1,DES,COIL,NR2F6,GSN,ARHGAP27,MLLT10,TAF4B,MXRA8,ITFG2,LRBA,LPAR1,TESCL,FAM178B,GRB10,ACAT3,SMARCA2,RNF10,EML4,RRP1,TDRD1,TXN1,FAM83G,FN1,AKR1B10,NBEA,ALKBH3,RPSA,UBE2G2,BAI…
TF	Factor: Pax-4; motif: NNNNNYCACCCB; match class: 1	TF:M00378_1	4.3e-27	26.3661	14470	3408	2542	PUSL1,CCDC117,SMC1B,PRSS44,PEG3,ZFP180,IZUMO4,ARHGAP33OS,EAR10,HMGXB3,SRD5A3,FBF1,LHCGR,ART3,GYS2,CDKN1C,SCD4,IL1F8,ADAMTSL2,TAC2,ADGRF2,KEAP1,GNAS,4933428G20RIK,OXTR,CASP14,HOOK3,MS4A6D,AKAP12,C1QTNF12,PRSS41,L3MBTL1,SYNA,CD59B,DES,COIL,NR2F6,ASB14,GSN,MLLT10,TAF4B,MXRA8,ITFG2,LRBA,LPAR1,TESCL,FAM178B,FAM129C,GRB10,ACAT3,SMARCA2,EML4,ANKRD1,RRP1,TDRD1,PRSS30,FAM83G,AKR1B10,NBEA,ALKBH3,UBE2G2,BAI…
TF	Factor: Hes1; motif: NNCACGYGNN; match class: 1	TF:M07991_1	1.52e-26	25.8171	11174	3408	2046	PUSL1,CCDC117,SMC1B,CNGB1,PRSS44,IZUMO4,ARHGAP33OS,WNT5B,HMGXB3,SRD5A3,FBF1,ART3,PRSS45,PFKL,SLC6A16,ADAMTSL2,TAC2,ADGRF2,KEAP1,GNAS,4933428G20RIK,A630089N07RIK,OXTR,CASP14,HOOK3,AKAP12,C1QTNF12,PRSS41,DES,COIL,NR2F6,GSN,ARHGAP27,MLLT10,TAF4B,ITFG2,LRBA,LPAR1,FAM178B,OLFR212,GRB10,RNF10,EML4,TDRD1,TXN1,FAM83G,FN1,NBEA,RPSA,UBE2G2,BAIAP3,TRIM44,RAB20,RIN2,MCMDC2,TAPBP,BST1,MMP15,ISOC2B,GOT1L1,OLFR…
TF	Factor: E2F-1; motif: GNGGGCGGGRMN; match class: 0	TF:M10209_0	1.98e-26	25.7043	14231	3408	2504	PUSL1,CCDC117,TRIM7,PRSS44,PEG3,TCEA1,ZFP180,IZUMO4,ARHGAP33OS,WNT5B,HMGXB3,SRD5A3,FBF1,LHCGR,PRSS45,CDKN1C,PFKL,SLC6A16,SCD4,ADAMTSL2,KEAP1,GNAS,4933428G20RIK,OXTR,CASP14,HOOK3,AKAP12,C1QTNF12,PRSS41,L3MBTL1,SYNA,CD59B,NPRL3,DES,COIL,NR2F6,GSN,ARHGAP27,MLLT10,TAF4B,MXRA8,ITFG2,LRBA,LPAR1,TESCL,FAM178B,FAM129C,OLFR212,GRB10,ACAT3,SMARCA2,RNF10,EML4,RRP1,TDRD1,TXN1,PRSS30,FAM83G,FN1,AKR1B10,NBEA,A…
TF	Factor: E2F-1; motif: GNGGGCGGGRMN	TF:M10209	1.98e-26	25.7043	14231	3408	2504	PUSL1,CCDC117,TRIM7,PRSS44,PEG3,TCEA1,ZFP180,IZUMO4,ARHGAP33OS,WNT5B,HMGXB3,SRD5A3,FBF1,LHCGR,PRSS45,CDKN1C,PFKL,SLC6A16,SCD4,ADAMTSL2,KEAP1,GNAS,4933428G20RIK,OXTR,CASP14,HOOK3,AKAP12,C1QTNF12,PRSS41,L3MBTL1,SYNA,CD59B,NPRL3,DES,COIL,NR2F6,GSN,ARHGAP27,MLLT10,TAF4B,MXRA8,ITFG2,LRBA,LPAR1,TESCL,FAM178B,FAM129C,OLFR212,GRB10,ACAT3,SMARCA2,RNF10,EML4,RRP1,TDRD1,TXN1,PRSS30,FAM83G,FN1,AKR1B10,NBEA,A…
TF	Factor: Sp1; motif: GGNGGGGGNGGGGGMGGGGCNGGG; match class: 0	TF:M10375_0	6.94e-26	25.1584	10770	3408	1980	PUSL1,CCDC117,SMC1B,TRIM7,PRSS44,PEG3,IZUMO4,ARHGAP33OS,WNT5B,HMGXB3,SRD5A3,LHCGR,GYS2,CDKN1C,PFKL,ADAMTSL2,TAC2,GNAS,4933428G20RIK,OXTR,CASP14,AKAP12,C1QTNF12,PRSS41,CD59B,NPRL3,COIL,NR2F6,GSN,ARHGAP27,MLLT10,MXRA8,ITFG2,LRBA,LPAR1,TESCL,FAM178B,OLFR212,GRB10,ACAT3,SMARCA2,RNF10,EML4,RRP1,TXN1,FAM83G,FN1,NBEA,RPSA,BAIAP3,TRIM44,RAB20,NPLOC4,RIN2,PDE8A,BST1,GJB3,AKR1B8,RORC,PCNX,SYTL3,ST3GAL5,FGF…
TF	Factor: Sp1; motif: GGNGGGGGNGGGGGMGGGGCNGGG	TF:M10375	6.94e-26	25.1584	10770	3408	1980	PUSL1,CCDC117,SMC1B,TRIM7,PRSS44,PEG3,IZUMO4,ARHGAP33OS,WNT5B,HMGXB3,SRD5A3,LHCGR,GYS2,CDKN1C,PFKL,ADAMTSL2,TAC2,GNAS,4933428G20RIK,OXTR,CASP14,AKAP12,C1QTNF12,PRSS41,CD59B,NPRL3,COIL,NR2F6,GSN,ARHGAP27,MLLT10,MXRA8,ITFG2,LRBA,LPAR1,TESCL,FAM178B,OLFR212,GRB10,ACAT3,SMARCA2,RNF10,EML4,RRP1,TXN1,FAM83G,FN1,NBEA,RPSA,BAIAP3,TRIM44,RAB20,NPLOC4,RIN2,PDE8A,BST1,GJB3,AKR1B8,RORC,PCNX,SYTL3,ST3GAL5,FGF…
TF	Factor: ZIC3; motif: NNNCACAGCAKGNNN; match class: 1	TF:M02941_1	4.15e-25	24.3817	14352	3408	2515	PUSL1,SMC1B,TRIM7,CNGB1,TCEA1,IZUMO4,ARHGAP33OS,WNT5B,CAPN3,EAR10,TMEM267,SRD5A3,FBF1,LHCGR,ART3,PRSS45,GYS2,CDKN1C,PFKL,SLC6A16,IL1F8,ADAMTSL2,ADGRF2,KEAP1,4933428G20RIK,A630089N07RIK,OXTR,HOOK3,MS4A6D,AKAP12,GM3285,PRSS41,L3MBTL1,CD59B,DES,COIL,NR2F6,ASB14,GSN,ARHGAP27,MLLT10,TAF4B,MXRA8,LRBA,LPAR1,TESCL,FAM178B,FAM129C,GRB10,ACAT3,RNF10,EML4,RRP1,TDRD1,TXN1,PRSS30,FAM83G,FN1,AKR1B10,NBEA,RPSA,…
TF	Factor: ZF5; motif: GSGCGCGR; match class: 1	TF:M00716_1	1.81e-24	23.742	12032	3408	2166	PUSL1,CCDC117,SMC1B,TRIM7,PEG3,TCEA1,IZUMO4,WNT5B,HMGXB3,SRD5A3,LHCGR,CDKN1C,PFKL,SLC6A16,KEAP1,GNAS,4933428G20RIK,OXTR,CASP14,HOOK3,AKAP12,C1QTNF12,PRSS41,L3MBTL1,SYNA,CD59B,NPRL3,DES,COIL,NR2F6,GSN,ARHGAP27,MLLT10,TAF4B,LRBA,LPAR1,TESCL,FAM129C,GRB10,SMARCA2,EML4,RRP1,TDRD1,TXN1,FAM83G,FN1,AKR1B10,NBEA,RPSA,UBE2G2,BAIAP3,TRIM44,RAB20,NPLOC4,AOX1,MCMDC2,PDE8A,MMP23,GMPR,MMP15,PLVAP,KIF1BP,GJB3,A…
TF	Factor: BCL6B; motif: NNNNCCGCCCCWNNNN; match class: 0	TF:M02844_0	2.06e-24	23.6864	13668	3408	2411	PUSL1,CCDC117,SMC1B,TRIM7,PRSS44,PEG3,TCEA1,ZFP180,IZUMO4,ARHGAP33OS,WNT5B,HMGXB3,SRD5A3,RPL3L,AKR1E1,FBF1,LHCGR,GYS2,CDKN1C,PFKL,SLC6A16,TAC2,ADGRF2,GNAS,4933428G20RIK,OXTR,CASP14,HOOK3,AKAP12,C1QTNF12,L3MBTL1,CD59B,NPRL3,DES,NR2F6,GSN,MLLT10,TAF4B,MXRA8,ITFG2,LRBA,LPAR1,TESCL,FAM178B,FAM129C,OLFR212,GRB10,ACAT3,SMARCA2,RNF10,EML4,RRP1,TXN1,FAM83G,FN1,NBEA,RPSA,BAIAP3,TRIM44,RAB20,AOX1,PDE8A,TAP…
TF	Factor: BCL6B; motif: NNNNCCGCCCCWNNNN	TF:M02844	2.06e-24	23.6864	13668	3408	2411	PUSL1,CCDC117,SMC1B,TRIM7,PRSS44,PEG3,TCEA1,ZFP180,IZUMO4,ARHGAP33OS,WNT5B,HMGXB3,SRD5A3,RPL3L,AKR1E1,FBF1,LHCGR,GYS2,CDKN1C,PFKL,SLC6A16,TAC2,ADGRF2,GNAS,4933428G20RIK,OXTR,CASP14,HOOK3,AKAP12,C1QTNF12,L3MBTL1,CD59B,NPRL3,DES,NR2F6,GSN,MLLT10,TAF4B,MXRA8,ITFG2,LRBA,LPAR1,TESCL,FAM178B,FAM129C,OLFR212,GRB10,ACAT3,SMARCA2,RNF10,EML4,RRP1,TXN1,FAM83G,FN1,NBEA,RPSA,BAIAP3,TRIM44,RAB20,AOX1,PDE8A,TAP…
TF	Factor: CTCF; motif: NAGGGGGCGCNNKNNNN; match class: 0	TF:M08995_0	3.08e-24	23.5111	14314	3408	2505	PUSL1,SMC1B,TRIM7,CNGB1,PRSS44,PEG3,TCEA1,IZUMO4,WNT5B,SRD5A3,AKR1E1,PRSS45,CDKN1C,PFKL,SLC6A16,SCD4,TAC2,KEAP1,GNAS,4933428G20RIK,OXTR,HOOK3,MS4A6D,AKAP12,C1QTNF12,GM3285,PRSS41,L3MBTL1,SYNA,CD59B,NPRL3,DES,COIL,NR2F6,ASB14,GSN,ARHGAP27,MLLT10,TAF4B,LRBA,LPAR1,TESCL,GRB10,ACAT3,SMARCA2,RNF10,EML4,ANKRD1,TXN1,FAM83G,FN1,AKR1B10,NBEA,RPSA,UBE2G2,BAIAP3,TRIM44,RAB20,NPLOC4,RIN2,PDE8A,TAPBP,BST1,A53…
TF	Factor: CTCF; motif: NAGGGGGCGCNNKNNNN	TF:M08995	3.08e-24	23.5111	14314	3408	2505	PUSL1,SMC1B,TRIM7,CNGB1,PRSS44,PEG3,TCEA1,IZUMO4,WNT5B,SRD5A3,AKR1E1,PRSS45,CDKN1C,PFKL,SLC6A16,SCD4,TAC2,KEAP1,GNAS,4933428G20RIK,OXTR,HOOK3,MS4A6D,AKAP12,C1QTNF12,GM3285,PRSS41,L3MBTL1,SYNA,CD59B,NPRL3,DES,COIL,NR2F6,ASB14,GSN,ARHGAP27,MLLT10,TAF4B,LRBA,LPAR1,TESCL,GRB10,ACAT3,SMARCA2,RNF10,EML4,ANKRD1,TXN1,FAM83G,FN1,AKR1B10,NBEA,RPSA,UBE2G2,BAIAP3,TRIM44,RAB20,NPLOC4,RIN2,PDE8A,TAPBP,BST1,A53…
TF	Factor: Kaiso; motif: GCMGGGRGCRGS	TF:M03876	1.42e-23	22.8492	11131	3408	2023	PUSL1,CCDC117,TRIM7,CNGB1,PRSS44,PEG3,TCEA1,IZUMO4,WNT5B,EAR10,HMGXB3,SRD5A3,RPL3L,AKR1E1,CDKN1C,PFKL,SLC6A16,TAC2,KEAP1,GNAS,4933428G20RIK,HOOK3,MS4A6D,AKAP12,C1QTNF12,GM3285,L3MBTL1,SYNA,CD59B,COIL,NR2F6,ARHGAP27,MLLT10,TAF4B,MXRA8,LRBA,LPAR1,TESCL,GRB10,SMARCA2,EML4,ANKRD1,RRP1,TDRD1,TXN1,FN1,NBEA,ALKBH3,RPSA,UBE2G2,TRIM44,AOX1,PDE8A,BST1,GMPR,MMP15,ISOC2B,GOT1L1,AS3MT,GJB3,AKR1B8,DGKQ,PCNX,TJ…
TF	Factor: Kaiso; motif: GCMGGGRGCRGS; match class: 0	TF:M03876_0	1.42e-23	22.8492	11131	3408	2023	PUSL1,CCDC117,TRIM7,CNGB1,PRSS44,PEG3,TCEA1,IZUMO4,WNT5B,EAR10,HMGXB3,SRD5A3,RPL3L,AKR1E1,CDKN1C,PFKL,SLC6A16,TAC2,KEAP1,GNAS,4933428G20RIK,HOOK3,MS4A6D,AKAP12,C1QTNF12,GM3285,L3MBTL1,SYNA,CD59B,COIL,NR2F6,ARHGAP27,MLLT10,TAF4B,MXRA8,LRBA,LPAR1,TESCL,GRB10,SMARCA2,EML4,ANKRD1,RRP1,TDRD1,TXN1,FN1,NBEA,ALKBH3,RPSA,UBE2G2,TRIM44,AOX1,PDE8A,BST1,GMPR,MMP15,ISOC2B,GOT1L1,AS3MT,GJB3,AKR1B8,DGKQ,PCNX,TJ…
TF	Factor: Pax-4; motif: NNNNNYCACCCB; match class: 0	TF:M00378_0	1.87e-22	21.7283	18725	3408	3108	PUSL1,CCDC117,SMC1B,TRIM7,CNGB1,PRSS44,PEG3,ZFP180,IZUMO4,ARHGAP33OS,WNT5B,CAPN3,EAR10,HMGXB3,TMEM267,SRD5A3,RPL3L,AKR1E1,FBF1,LHCGR,ART3,PRSS45,GYS2,CDKN1C,PFKL,SLC6A16,SCD4,IL1F8,ADAMTSL2,TAC2,ADGRF2,KEAP1,GNAS,4933428G20RIK,OXTR,CASP14,HOOK3,MS4A6D,AKAP12,C1QTNF12,GM3285,PRSS41,L3MBTL1,SYNA,CD59B,DES,COIL,NR2F6,ASB14,GSN,ARHGAP27,MLLT10,TAF4B,MXRA8,ITFG2,LRBA,LPAR1,TESCL,FAM178B,FAM129C,OLFR21…
TF	Factor: Pax-4; motif: NNNNNYCACCCB	TF:M00378	1.87e-22	21.7283	18725	3408	3108	PUSL1,CCDC117,SMC1B,TRIM7,CNGB1,PRSS44,PEG3,ZFP180,IZUMO4,ARHGAP33OS,WNT5B,CAPN3,EAR10,HMGXB3,TMEM267,SRD5A3,RPL3L,AKR1E1,FBF1,LHCGR,ART3,PRSS45,GYS2,CDKN1C,PFKL,SLC6A16,SCD4,IL1F8,ADAMTSL2,TAC2,ADGRF2,KEAP1,GNAS,4933428G20RIK,OXTR,CASP14,HOOK3,MS4A6D,AKAP12,C1QTNF12,GM3285,PRSS41,L3MBTL1,SYNA,CD59B,DES,COIL,NR2F6,ASB14,GSN,ARHGAP27,MLLT10,TAF4B,MXRA8,ITFG2,LRBA,LPAR1,TESCL,FAM178B,FAM129C,OLFR21…
TF	Factor: Zic1; motif: NNCCCCCGGGGGGG	TF:M02835	7.21e-22	21.142	9524	3408	1762	PUSL1,TRIM7,WNT5B,SRD5A3,RPL3L,LHCGR,CDKN1C,KEAP1,GNAS,4933428G20RIK,A630089N07RIK,HOOK3,AKAP12,C1QTNF12,GM3285,SYNA,DES,COIL,NR2F6,ARHGAP27,MLLT10,TAF4B,LRBA,LPAR1,FAM129C,GRB10,ACAT3,SMARCA2,RNF10,TXN1,PRSS30,FAM83G,FN1,AKR1B10,NBEA,BAIAP3,TRIM44,RAB20,PDE8A,GMPR,MMP15,ISOC2B,PLVAP,GJB3,MYH14,PCNX,TJP3,PLAGL1,COPS5,FGF22,PAQR6,TELO2,VAX1,PLPP7,PTPN6,PLXNB1,FAM71F1,GM6583,TOB2,ENDOU,BCKDHA,GM513…
TF	Factor: Zic1; motif: NNCCCCCGGGGGGG; match class: 0	TF:M02835_0	7.21e-22	21.142	9524	3408	1762	PUSL1,TRIM7,WNT5B,SRD5A3,RPL3L,LHCGR,CDKN1C,KEAP1,GNAS,4933428G20RIK,A630089N07RIK,HOOK3,AKAP12,C1QTNF12,GM3285,SYNA,DES,COIL,NR2F6,ARHGAP27,MLLT10,TAF4B,LRBA,LPAR1,FAM129C,GRB10,ACAT3,SMARCA2,RNF10,TXN1,PRSS30,FAM83G,FN1,AKR1B10,NBEA,BAIAP3,TRIM44,RAB20,PDE8A,GMPR,MMP15,ISOC2B,PLVAP,GJB3,MYH14,PCNX,TJP3,PLAGL1,COPS5,FGF22,PAQR6,TELO2,VAX1,PLPP7,PTPN6,PLXNB1,FAM71F1,GM6583,TOB2,ENDOU,BCKDHA,GM513…
TF	Factor: GKLF; motif: NNNRGGNGNGGSN; match class: 1	TF:M07289_1	1.42e-21	20.8475	10999	3408	1991	CCDC117,SMC1B,TCEA1,HMGXB3,SRD5A3,RPL3L,AKR1E1,FBF1,GYS2,CDKN1C,SCD4,ADAMTSL2,TAC2,KEAP1,OXTR,CASP14,HOOK3,C1QTNF12,PRSS41,L3MBTL1,SYNA,CD59B,NPRL3,DES,COIL,NR2F6,GSN,ARHGAP27,MLLT10,TAF4B,MXRA8,ITFG2,LRBA,LPAR1,TESCL,GRB10,ACAT3,SMARCA2,RNF10,ANKRD1,RRP1,TDRD1,FAM83G,FN1,AKR1B10,NBEA,RPSA,BAIAP3,TRIM44,RAB20,NPLOC4,PDE8A,TAPBP,BST1,MMP15,PLVAP,AS3MT,GJB3,AKR1B8,MYH14,PCNX,TJP3,SPESP1,ST3GAL5,PLA…
TF	Factor: GKLF; motif: NNNRGGNGNGGSN	TF:M07289	2.44e-21	20.6118	15308	3408	2634	CCDC117,SMC1B,CNGB1,PRSS44,PEG3,TCEA1,ZFP180,CAPN3,EAR10,HMGXB3,TMEM267,SRD5A3,RPL3L,AKR1E1,FBF1,LHCGR,GYS2,CDKN1C,PFKL,SLC6A16,SCD4,IL1F8,ADAMTSL2,TAC2,KEAP1,GNAS,4933428G20RIK,OXTR,CASP14,HOOK3,AKAP12,C1QTNF12,GM3285,PRSS41,L3MBTL1,SYNA,CD59B,NPRL3,DES,COIL,NR2F6,ASB14,GSN,ARHGAP27,MLLT10,TAF4B,MXRA8,ITFG2,LRBA,LPAR1,TESCL,FAM178B,FAM129C,GRB10,ACAT3,SMARCA2,RNF10,EML4,ANKRD1,RRP1,TDRD1,TXN1,FA…
TF	Factor: GKLF; motif: NNNRGGNGNGGSN; match class: 0	TF:M07289_0	2.44e-21	20.6118	15308	3408	2634	CCDC117,SMC1B,CNGB1,PRSS44,PEG3,TCEA1,ZFP180,CAPN3,EAR10,HMGXB3,TMEM267,SRD5A3,RPL3L,AKR1E1,FBF1,LHCGR,GYS2,CDKN1C,PFKL,SLC6A16,SCD4,IL1F8,ADAMTSL2,TAC2,KEAP1,GNAS,4933428G20RIK,OXTR,CASP14,HOOK3,AKAP12,C1QTNF12,GM3285,PRSS41,L3MBTL1,SYNA,CD59B,NPRL3,DES,COIL,NR2F6,ASB14,GSN,ARHGAP27,MLLT10,TAF4B,MXRA8,ITFG2,LRBA,LPAR1,TESCL,FAM178B,FAM129C,GRB10,ACAT3,SMARCA2,RNF10,EML4,ANKRD1,RRP1,TDRD1,TXN1,FA…
TF	Factor: PUR1; motif: GGGNCAGNN; match class: 0	TF:M01721_0	9.29e-20	19.0318	7320	3408	1395	CCDC117,TRIM7,PEG3,IZUMO4,ARHGAP33OS,CAPN3,HMGXB3,SRD5A3,RPL3L,LHCGR,PRSS45,GYS2,CDKN1C,PFKL,SCD4,ADGRF2,KEAP1,4933428G20RIK,C1QTNF12,PRSS41,L3MBTL1,NR2F6,ARHGAP27,MLLT10,MXRA8,ITFG2,LPAR1,FAM178B,OLFR212,ACAT3,SMARCA2,RNF10,ANKRD1,TDRD1,PRSS30,FAM83G,RPSA,UBE2G2,BAIAP3,RAB20,NPLOC4,RIN2,AOX1,TAPBP,GMPR,MMP15,ISOC2B,GOT1L1,KIF1BP,AS3MT,EXOC7,RORC,LY6I,SPESP1,ST3GAL5,FGF22,DAPP1,PAQR6,TELO2,PLPP7,…
TF	Factor: PUR1; motif: GGGNCAGNN	TF:M01721	9.29e-20	19.0318	7320	3408	1395	CCDC117,TRIM7,PEG3,IZUMO4,ARHGAP33OS,CAPN3,HMGXB3,SRD5A3,RPL3L,LHCGR,PRSS45,GYS2,CDKN1C,PFKL,SCD4,ADGRF2,KEAP1,4933428G20RIK,C1QTNF12,PRSS41,L3MBTL1,NR2F6,ARHGAP27,MLLT10,MXRA8,ITFG2,LPAR1,FAM178B,OLFR212,ACAT3,SMARCA2,RNF10,ANKRD1,TDRD1,PRSS30,FAM83G,RPSA,UBE2G2,BAIAP3,RAB20,NPLOC4,RIN2,AOX1,TAPBP,GMPR,MMP15,ISOC2B,GOT1L1,KIF1BP,AS3MT,EXOC7,RORC,LY6I,SPESP1,ST3GAL5,FGF22,DAPP1,PAQR6,TELO2,PLPP7,…
TF	Factor: CPBP; motif: SNCCCNN	TF:M01822	2.73e-19	18.5635	21122	3408	3377	PUSL1,CCDC117,SMC1B,TRIM7,CNGB1,PRSS44,PEG3,TCEA1,ZFP180,IZUMO4,ARHGAP33OS,WNT5B,CAPN3,HMGXB3,TMEM267,SRD5A3,RPL3L,AKR1E1,FBF1,LHCGR,ART3,PRSS45,GYS2,CDKN1C,PFKL,SLC6A16,SCD4,IL1F8,ADAMTSL2,TAC2,ADGRF2,KEAP1,GNAS,4933428G20RIK,A630089N07RIK,OXTR,CASP14,HOOK3,MS4A6D,AKAP12,C1QTNF12,GM3285,PRSS41,L3MBTL1,SYNA,CD59B,NPRL3,DES,COIL,NR2F6,ASB14,GSN,ARHGAP27,MLLT10,TAF4B,MXRA8,ITFG2,LRBA,LPAR1,TESCL,FA…
TF	Factor: CPBP; motif: SNCCCNN; match class: 0	TF:M01822_0	2.73e-19	18.5635	21122	3408	3377	PUSL1,CCDC117,SMC1B,TRIM7,CNGB1,PRSS44,PEG3,TCEA1,ZFP180,IZUMO4,ARHGAP33OS,WNT5B,CAPN3,HMGXB3,TMEM267,SRD5A3,RPL3L,AKR1E1,FBF1,LHCGR,ART3,PRSS45,GYS2,CDKN1C,PFKL,SLC6A16,SCD4,IL1F8,ADAMTSL2,TAC2,ADGRF2,KEAP1,GNAS,4933428G20RIK,A630089N07RIK,OXTR,CASP14,HOOK3,MS4A6D,AKAP12,C1QTNF12,GM3285,PRSS41,L3MBTL1,SYNA,CD59B,NPRL3,DES,COIL,NR2F6,ASB14,GSN,ARHGAP27,MLLT10,TAF4B,MXRA8,ITFG2,LRBA,LPAR1,TESCL,FA…
TF	Factor: Zic1; motif: NNCCCCCGGGGGGG; match class: 1	TF:M02835_1	2.93e-19	18.5325	6590	3408	1272	TRIM7,WNT5B,SRD5A3,LHCGR,CDKN1C,KEAP1,4933428G20RIK,HOOK3,C1QTNF12,SYNA,COIL,NR2F6,ARHGAP27,MLLT10,TAF4B,LRBA,LPAR1,FAM129C,GRB10,ACAT3,SMARCA2,TXN1,FAM83G,FN1,AKR1B10,NBEA,BAIAP3,TRIM44,PDE8A,GMPR,GJB3,MYH14,PCNX,TJP3,PLAGL1,FGF22,PAQR6,TELO2,VAX1,PLPP7,GM6583,TOB2,ENDOU,BCKDHA,GM5136,CLDN5,WWTR1,PANX2,SERHL,ADAMTSL5,RXRG,SCN5A,NFATC4,MYO1A,PLEC,CBS,TMEM132D,GM4969,SMAD3,DYNLL2,PRRXL1,LIPE,FIGNL…
TF	Factor: ZBP89; motif: CCCCKCCCCCNN; match class: 0	TF:M07397_0	5.71e-19	18.2435	8107	3408	1518	CCDC117,SMC1B,PEG3,WNT5B,RPL3L,AKR1E1,FBF1,CDKN1C,ADAMTSL2,OXTR,CASP14,AKAP12,L3MBTL1,CD59B,NPRL3,DES,COIL,NR2F6,GSN,ARHGAP27,MLLT10,MXRA8,ITFG2,LRBA,LPAR1,GRB10,SMARCA2,RNF10,EML4,TXN1,FN1,NBEA,RPSA,BAIAP3,RAB20,RIN2,PDE8A,BST1,GMPR,AS3MT,GJB3,AKR1B8,EXOC7,PCNX,TJP3,ST3GAL5,FGF22,DAPP1,D1PAS1,VAX1,GM6583,TOB2,ENDOU,MED23,WWTR1,PANX2,BSG,ADAMTSL5,RXRG,CSPG4,ADGRG1,SHD,SCN5A,NFATC4,CBS,MRPL2,NFIX,…
TF	Factor: ZBP89; motif: CCCCKCCCCCNN	TF:M07397	5.71e-19	18.2435	8107	3408	1518	CCDC117,SMC1B,PEG3,WNT5B,RPL3L,AKR1E1,FBF1,CDKN1C,ADAMTSL2,OXTR,CASP14,AKAP12,L3MBTL1,CD59B,NPRL3,DES,COIL,NR2F6,GSN,ARHGAP27,MLLT10,MXRA8,ITFG2,LRBA,LPAR1,GRB10,SMARCA2,RNF10,EML4,TXN1,FN1,NBEA,RPSA,BAIAP3,RAB20,RIN2,PDE8A,BST1,GMPR,AS3MT,GJB3,AKR1B8,EXOC7,PCNX,TJP3,ST3GAL5,FGF22,DAPP1,D1PAS1,VAX1,GM6583,TOB2,ENDOU,MED23,WWTR1,PANX2,BSG,ADAMTSL5,RXRG,CSPG4,ADGRG1,SHD,SCN5A,NFATC4,CBS,MRPL2,NFIX,…
TF	Factor: BEN; motif: CAGCGRNV; match class: 1	TF:M01240_1	8.2e-18	17.086	11982	3408	2119	PUSL1,CCDC117,SMC1B,TRIM7,PEG3,TCEA1,ZFP180,IZUMO4,WNT5B,CAPN3,HMGXB3,SRD5A3,FBF1,PRSS45,CDKN1C,PFKL,SLC6A16,SCD4,ADGRF2,KEAP1,GNAS,4933428G20RIK,A630089N07RIK,OXTR,HOOK3,AKAP12,C1QTNF12,PRSS41,SYNA,NPRL3,DES,NR2F6,GSN,ARHGAP27,MLLT10,TAF4B,MXRA8,ITFG2,LRBA,LPAR1,TESCL,FAM178B,FAM129C,GRB10,SMARCA2,RNF10,EML4,ANKRD1,RRP1,TXN1,FAM83G,FN1,NBEA,RPSA,UBE2G2,BAIAP3,TRIM44,RAB20,NPLOC4,RIN2,AOX1,PDE8A,…
TF	Factor: AP-2; motif: SNNNCCNCAGGCN; match class: 0	TF:M00915_0	9.24e-18	17.0343	7083	3408	1344	PUSL1,SMC1B,CNGB1,PRSS44,TCEA1,IZUMO4,CAPN3,SRD5A3,CDKN1C,SLC6A16,KEAP1,GNAS,HOOK3,AKAP12,C1QTNF12,L3MBTL1,COIL,NR2F6,ARHGAP27,MLLT10,MXRA8,LRBA,GRB10,SMARCA2,EML4,TXN1,AKR1B10,NBEA,ALKBH3,RPSA,UBE2G2,BAIAP3,TRIM44,NPLOC4,TAPBP,HSPB3,GMPR,PCNX,SPESP1,ST3GAL5,PLAGL1,FGF22,TELO2,C530008M17RIK,PTPN6,CLDN5,WWTR1,PANX2,SERHL,AIRE,NFATC4,PLEC,CBS,TMEM132D,MRPL2,GM4969,DYNLL2,TBC1D2B,FIGNL2,FAM83F,PRR23…
TF	Factor: AP-2; motif: SNNNCCNCAGGCN	TF:M00915	9.24e-18	17.0343	7083	3408	1344	PUSL1,SMC1B,CNGB1,PRSS44,TCEA1,IZUMO4,CAPN3,SRD5A3,CDKN1C,SLC6A16,KEAP1,GNAS,HOOK3,AKAP12,C1QTNF12,L3MBTL1,COIL,NR2F6,ARHGAP27,MLLT10,MXRA8,LRBA,GRB10,SMARCA2,EML4,TXN1,AKR1B10,NBEA,ALKBH3,RPSA,UBE2G2,BAIAP3,TRIM44,NPLOC4,TAPBP,HSPB3,GMPR,PCNX,SPESP1,ST3GAL5,PLAGL1,FGF22,TELO2,C530008M17RIK,PTPN6,CLDN5,WWTR1,PANX2,SERHL,AIRE,NFATC4,PLEC,CBS,TMEM132D,MRPL2,GM4969,DYNLL2,TBC1D2B,FIGNL2,FAM83F,PRR23…
TF	Factor: LKLF; motif: GGGGTGGKSN	TF:M07261	2.24e-17	16.649	9189	3408	1681	CCDC117,SMC1B,PRSS44,IZUMO4,HMGXB3,RPL3L,PRSS45,GYS2,CDKN1C,SCD4,ADGRF2,KEAP1,4933428G20RIK,OXTR,CASP14,HOOK3,AKAP12,L3MBTL1,SYNA,COIL,NR2F6,GSN,TAF4B,MXRA8,ITFG2,LRBA,LPAR1,FAM178B,FAM129C,GRB10,EML4,ANKRD1,TDRD1,BAIAP3,RAB20,NPLOC4,RIN2,AOX1,PDE8A,TAPBP,MMP15,AS3MT,DGKQ,PCNX,TJP3,ST3GAL5,FGF22,PAQR6,D1PAS1,TELO2,PSMB7,C530008M17RIK,TAS1R2,PLPP7,PTPN6,PLXNB1,TOB2,AQP6,ENDOU,MED23,GM5136,WWTR1,BS…
TF	Factor: LKLF; motif: GGGGTGGKSN; match class: 0	TF:M07261_0	2.24e-17	16.649	9189	3408	1681	CCDC117,SMC1B,PRSS44,IZUMO4,HMGXB3,RPL3L,PRSS45,GYS2,CDKN1C,SCD4,ADGRF2,KEAP1,4933428G20RIK,OXTR,CASP14,HOOK3,AKAP12,L3MBTL1,SYNA,COIL,NR2F6,GSN,TAF4B,MXRA8,ITFG2,LRBA,LPAR1,FAM178B,FAM129C,GRB10,EML4,ANKRD1,TDRD1,BAIAP3,RAB20,NPLOC4,RIN2,AOX1,PDE8A,TAPBP,MMP15,AS3MT,DGKQ,PCNX,TJP3,ST3GAL5,FGF22,PAQR6,D1PAS1,TELO2,PSMB7,C530008M17RIK,TAS1R2,PLPP7,PTPN6,PLXNB1,TOB2,AQP6,ENDOU,MED23,GM5136,WWTR1,BS…
TF	Factor: GKLF; motif: NNRRGRRNGNSNNN; match class: 1	TF:M07040_1	3.1e-17	16.5089	8474	3408	1566	SMC1B,IZUMO4,SRD5A3,AKR1E1,FBF1,CDKN1C,SLC6A16,SCD4,ADAMTSL2,KEAP1,4933428G20RIK,CASP14,HOOK3,C1QTNF12,PRSS41,L3MBTL1,SYNA,CD59B,NPRL3,DES,NR2F6,ARHGAP27,MLLT10,ITFG2,LRBA,LPAR1,TESCL,GRB10,SMARCA2,RNF10,EML4,TXN1,FN1,AKR1B10,NBEA,RPSA,BAIAP3,TRIM44,RAB20,PDE8A,GOT1L1,AKR1B8,TJP3,PLAGL1,FGF22,DAPP1,VAX1,TAS1R2,PLPP7,PTPN6,PLXNB1,TOB2,ENDOU,WWTR1,PANX2,BSG,SERHL,VWA5B2,TLR6,SHD,SCN5A,NFATC4,MYO1A,…
TF	Factor: CP2/LBP-1c/LSF; motif: GCTGGNTNGNNCYNG; match class: 0	TF:M00947_0	3.92e-17	16.4069	8628	3408	1590	PUSL1,CCDC117,SMC1B,TRIM7,CNGB1,PEG3,IZUMO4,ARHGAP33OS,WNT5B,CAPN3,SRD5A3,AKR1E1,ART3,GYS2,PFKL,ADAMTSL2,TAC2,KEAP1,A630089N07RIK,C1QTNF12,GM3285,L3MBTL1,SYNA,CD59B,NPRL3,DES,NR2F6,TAF4B,ITFG2,FAM178B,FAM129C,OLFR212,SMARCA2,ANKRD1,TDRD1,FN1,NBEA,ALKBH3,RIN2,AOX1,BST1,GOT1L1,AS3MT,GJB3,MYH14,DGKQ,PCNX,LY6I,SPESP1,ST3GAL5,PLAGL1,FGF22,DAPP1,PAQR6,D1PAS1,TELO2,VAX1,PLPP7,PTPN6,PLXNB1,FAM71F1,GM6583…
TF	Factor: CP2/LBP-1c/LSF; motif: GCTGGNTNGNNCYNG	TF:M00947	3.92e-17	16.4069	8628	3408	1590	PUSL1,CCDC117,SMC1B,TRIM7,CNGB1,PEG3,IZUMO4,ARHGAP33OS,WNT5B,CAPN3,SRD5A3,AKR1E1,ART3,GYS2,PFKL,ADAMTSL2,TAC2,KEAP1,A630089N07RIK,C1QTNF12,GM3285,L3MBTL1,SYNA,CD59B,NPRL3,DES,NR2F6,TAF4B,ITFG2,FAM178B,FAM129C,OLFR212,SMARCA2,ANKRD1,TDRD1,FN1,NBEA,ALKBH3,RIN2,AOX1,BST1,GOT1L1,AS3MT,GJB3,MYH14,DGKQ,PCNX,LY6I,SPESP1,ST3GAL5,PLAGL1,FGF22,DAPP1,PAQR6,D1PAS1,TELO2,VAX1,PLPP7,PTPN6,PLXNB1,FAM71F1,GM6583…
TF	Factor: GKLF; motif: CCTCCYN; match class: 1	TF:M01835_1	4.8e-17	16.3187	9531	3408	1733	CCDC117,IZUMO4,SRD5A3,AKR1E1,ART3,PRSS45,SLC6A16,SCD4,IL1F8,ADAMTSL2,TAC2,ADGRF2,KEAP1,4933428G20RIK,A630089N07RIK,OXTR,CASP14,HOOK3,AKAP12,C1QTNF12,L3MBTL1,SYNA,CD59B,ASB14,ARHGAP27,MLLT10,MXRA8,LRBA,LPAR1,TESCL,SMARCA2,RNF10,EML4,FN1,NBEA,RPSA,BAIAP3,TRIM44,RAB20,AOX1,TAPBP,GMPR,MMP15,ISOC2B,GOT1L1,AS3MT,OLFR1419,DGKQ,GPR18,LY6I,TJP3,SPESP1,DAPP1,TELO2,VAX1,TAS1R2,PLPP7,PTPN6,PLXNB1,GM6583,TOB2…
TF	Factor: MAZ; motif: NKGGGAGGGGRGGR	TF:M02023	1.04e-16	15.9849	7967	3408	1481	SMC1B,TRIM7,PRSS44,IZUMO4,ARHGAP33OS,WNT5B,RPL3L,AKR1E1,FBF1,CDKN1C,PFKL,IL1F8,KEAP1,CASP14,AKAP12,C1QTNF12,L3MBTL1,CD59B,NPRL3,DES,NR2F6,ARHGAP27,MLLT10,MXRA8,ITFG2,LRBA,LPAR1,TESCL,FAM178B,GRB10,ACAT3,SMARCA2,RNF10,EML4,FN1,RPSA,RAB20,NPLOC4,PDE8A,BST1,AS3MT,AKR1B8,PCNX,TJP3,DAPP1,PAQR6,VAX1,TAS1R2,PLPP7,PTPN6,PLXNB1,TOB2,MED23,WWTR1,PANX2,BSG,SERHL,ADAMTSL5,TLR6,ADGRG1,SHD,SCN5A,NFATC4,PLEC,CB…
TF	Factor: MAZ; motif: NKGGGAGGGGRGGR; match class: 0	TF:M02023_0	1.04e-16	15.9849	7967	3408	1481	SMC1B,TRIM7,PRSS44,IZUMO4,ARHGAP33OS,WNT5B,RPL3L,AKR1E1,FBF1,CDKN1C,PFKL,IL1F8,KEAP1,CASP14,AKAP12,C1QTNF12,L3MBTL1,CD59B,NPRL3,DES,NR2F6,ARHGAP27,MLLT10,MXRA8,ITFG2,LRBA,LPAR1,TESCL,FAM178B,GRB10,ACAT3,SMARCA2,RNF10,EML4,FN1,RPSA,RAB20,NPLOC4,PDE8A,BST1,AS3MT,AKR1B8,PCNX,TJP3,DAPP1,PAQR6,VAX1,TAS1R2,PLPP7,PTPN6,PLXNB1,TOB2,MED23,WWTR1,PANX2,BSG,SERHL,ADAMTSL5,TLR6,ADGRG1,SHD,SCN5A,NFATC4,PLEC,CB…
TF	Factor: E2F-1; motif: GNGGGCGGGRMN; match class: 1	TF:M10209_1	1.24e-16	15.9081	10600	3408	1898	PUSL1,CCDC117,PRSS44,PEG3,TCEA1,ZFP180,IZUMO4,ARHGAP33OS,WNT5B,HMGXB3,SRD5A3,LHCGR,CDKN1C,PFKL,KEAP1,GNAS,4933428G20RIK,OXTR,HOOK3,AKAP12,C1QTNF12,CD59B,NPRL3,DES,COIL,NR2F6,GSN,ARHGAP27,MLLT10,TAF4B,LRBA,LPAR1,GRB10,ACAT3,SMARCA2,RNF10,EML4,RRP1,TDRD1,TXN1,FAM83G,FN1,NBEA,ALKBH3,UBE2G2,BAIAP3,TRIM44,RAB20,NPLOC4,PDE8A,TAPBP,GMPR,MMP15,GJB3,AKR1B8,MYH14,DGKQ,EXOC7,PCNX,ST3GAL5,PLAGL1,COPS5,FGF22,…
TF	Factor: WT1; motif: SMCNCCNSC	TF:M01118	1.35e-16	15.8682	8133	3408	1507	SMC1B,PRSS44,CAPN3,SRD5A3,RPL3L,AKR1E1,FBF1,GYS2,CDKN1C,PFKL,ADAMTSL2,TAC2,KEAP1,A630089N07RIK,CASP14,PRSS41,L3MBTL1,SYNA,CD59B,DES,NR2F6,GSN,ARHGAP27,MLLT10,MXRA8,ITFG2,LRBA,LPAR1,ACAT3,SMARCA2,RNF10,EML4,RRP1,TXN1,FN1,NBEA,RPSA,TRIM44,PDE8A,BST1,AS3MT,GJB3,AKR1B8,PCNX,TJP3,PLAGL1,DAPP1,VAX1,C530008M17RIK,PLPP7,PTPN6,PLXNB1,GM6583,TOB2,ENDOU,BCKDHA,WWTR1,PANX2,ADAMTSL5,TLR6,AIRE,ADGRG1,SHD,SCN5A…
TF	Factor: WT1; motif: SMCNCCNSC; match class: 0	TF:M01118_0	1.35e-16	15.8682	8133	3408	1507	SMC1B,PRSS44,CAPN3,SRD5A3,RPL3L,AKR1E1,FBF1,GYS2,CDKN1C,PFKL,ADAMTSL2,TAC2,KEAP1,A630089N07RIK,CASP14,PRSS41,L3MBTL1,SYNA,CD59B,DES,NR2F6,GSN,ARHGAP27,MLLT10,MXRA8,ITFG2,LRBA,LPAR1,ACAT3,SMARCA2,RNF10,EML4,RRP1,TXN1,FN1,NBEA,RPSA,TRIM44,PDE8A,BST1,AS3MT,GJB3,AKR1B8,PCNX,TJP3,PLAGL1,DAPP1,VAX1,C530008M17RIK,PLPP7,PTPN6,PLXNB1,GM6583,TOB2,ENDOU,BCKDHA,WWTR1,PANX2,ADAMTSL5,TLR6,AIRE,ADGRG1,SHD,SCN5A…
TF	Factor: CTCF; motif: NAGGGGGCGCNNKNNNN; match class: 1	TF:M08995_1	4.6e-16	15.3375	9345	3408	1697	PUSL1,SMC1B,TRIM7,CNGB1,PEG3,TCEA1,WNT5B,SRD5A3,CDKN1C,PFKL,SLC6A16,SCD4,GNAS,4933428G20RIK,HOOK3,MS4A6D,AKAP12,C1QTNF12,PRSS41,L3MBTL1,SYNA,CD59B,NPRL3,DES,COIL,NR2F6,GSN,ARHGAP27,MLLT10,TAF4B,LRBA,LPAR1,TESCL,GRB10,SMARCA2,RNF10,EML4,ANKRD1,TXN1,FAM83G,FN1,AKR1B10,NBEA,RPSA,UBE2G2,BAIAP3,RAB20,NPLOC4,PDE8A,TAPBP,GMPR,MMP15,GJB3,AKR1B8,MYH14,EXOC7,PCNX,ST3GAL5,PLAGL1,FGF22,DAPP1,VAX1,PSMB7,GM658…
TF	Factor: SMAD4; motif: GKSRKKCAGMCANCY	TF:M00733	4.71e-16	15.327	9776	3408	1765	PUSL1,SMC1B,TRIM7,CNGB1,PEG3,TCEA1,ZFP180,IZUMO4,ARHGAP33OS,CAPN3,TMEM267,SRD5A3,FBF1,LHCGR,PRSS45,GYS2,SLC6A16,SCD4,ADAMTSL2,TAC2,KEAP1,GNAS,4933428G20RIK,AKAP12,PRSS41,DES,COIL,NR2F6,ASB14,GSN,ARHGAP27,TAF4B,MXRA8,LRBA,TESCL,FAM178B,FAM129C,OLFR212,RNF10,ANKRD1,RRP1,TXN1,FAM83G,FN1,NBEA,BAIAP3,TRIM44,RAB20,NPLOC4,RIN2,AOX1,PDE8A,A530016L24RIK,MMP23,MMP15,ISOC2B,GOT1L1,PLVAP,OLFR142,RORC,TJP3,ST…
TF	Factor: SMAD4; motif: GKSRKKCAGMCANCY; match class: 0	TF:M00733_0	4.71e-16	15.327	9776	3408	1765	PUSL1,SMC1B,TRIM7,CNGB1,PEG3,TCEA1,ZFP180,IZUMO4,ARHGAP33OS,CAPN3,TMEM267,SRD5A3,FBF1,LHCGR,PRSS45,GYS2,SLC6A16,SCD4,ADAMTSL2,TAC2,KEAP1,GNAS,4933428G20RIK,AKAP12,PRSS41,DES,COIL,NR2F6,ASB14,GSN,ARHGAP27,TAF4B,MXRA8,LRBA,TESCL,FAM178B,FAM129C,OLFR212,RNF10,ANKRD1,RRP1,TXN1,FAM83G,FN1,NBEA,BAIAP3,TRIM44,RAB20,NPLOC4,RIN2,AOX1,PDE8A,A530016L24RIK,MMP23,MMP15,ISOC2B,GOT1L1,PLVAP,OLFR142,RORC,TJP3,ST…
TF	Factor: E2F-3; motif: GGCGGGN	TF:M02089	7.6e-16	15.1191	11266	3408	1996	PUSL1,CCDC117,TRIM7,PRSS44,PEG3,ZFP180,IZUMO4,ARHGAP33OS,WNT5B,HMGXB3,SRD5A3,LHCGR,PRSS45,CDKN1C,PFKL,ADAMTSL2,KEAP1,GNAS,OXTR,HOOK3,AKAP12,C1QTNF12,CD59B,NPRL3,DES,NR2F6,GSN,MLLT10,TAF4B,MXRA8,LRBA,LPAR1,FAM129C,OLFR212,GRB10,ACAT3,SMARCA2,RNF10,EML4,TXN1,PRSS30,FAM83G,FN1,NBEA,UBE2G2,BAIAP3,TRIM44,RAB20,NPLOC4,AOX1,PDE8A,GMPR,PLVAP,AS3MT,GJB3,AKR1B8,MYH14,DGKQ,EXOC7,RORC,PCNX,ST3GAL5,PLAGL1,FGF…
TF	Factor: E2F-3; motif: GGCGGGN; match class: 0	TF:M02089_0	7.6e-16	15.1191	11266	3408	1996	PUSL1,CCDC117,TRIM7,PRSS44,PEG3,ZFP180,IZUMO4,ARHGAP33OS,WNT5B,HMGXB3,SRD5A3,LHCGR,PRSS45,CDKN1C,PFKL,ADAMTSL2,KEAP1,GNAS,OXTR,HOOK3,AKAP12,C1QTNF12,CD59B,NPRL3,DES,NR2F6,GSN,MLLT10,TAF4B,MXRA8,LRBA,LPAR1,FAM129C,OLFR212,GRB10,ACAT3,SMARCA2,RNF10,EML4,TXN1,PRSS30,FAM83G,FN1,NBEA,UBE2G2,BAIAP3,TRIM44,RAB20,NPLOC4,AOX1,PDE8A,GMPR,PLVAP,AS3MT,GJB3,AKR1B8,MYH14,DGKQ,EXOC7,RORC,PCNX,ST3GAL5,PLAGL1,FGF…
TF	Factor: ELK-1; motif: ACCGGAWRTN	TF:M01981	8.64e-16	15.0637	14694	3408	2513	PUSL1,CCDC117,SMC1B,TRIM7,CNGB1,PRSS44,TCEA1,ZFP180,IZUMO4,ARHGAP33OS,WNT5B,CAPN3,HMGXB3,TMEM267,SRD5A3,RPL3L,FBF1,LHCGR,ART3,GYS2,CDKN1C,PFKL,SLC6A16,SCD4,IL1F8,KEAP1,4933428G20RIK,A630089N07RIK,OXTR,HOOK3,MS4A6D,AKAP12,C1QTNF12,PRSS41,L3MBTL1,CD59B,COIL,NR2F6,ASB14,GSN,ARHGAP27,MLLT10,TAF4B,MXRA8,ITFG2,TESCL,FAM178B,OLFR212,GRB10,ACAT3,SMARCA2,RNF10,EML4,ANKRD1,RRP1,TDRD1,TXN1,PRSS30,FAM83G,AKR…
TF	Factor: ELK-1; motif: ACCGGAWRTN; match class: 0	TF:M01981_0	8.64e-16	15.0637	14694	3408	2513	PUSL1,CCDC117,SMC1B,TRIM7,CNGB1,PRSS44,TCEA1,ZFP180,IZUMO4,ARHGAP33OS,WNT5B,CAPN3,HMGXB3,TMEM267,SRD5A3,RPL3L,FBF1,LHCGR,ART3,GYS2,CDKN1C,PFKL,SLC6A16,SCD4,IL1F8,KEAP1,4933428G20RIK,A630089N07RIK,OXTR,HOOK3,MS4A6D,AKAP12,C1QTNF12,PRSS41,L3MBTL1,CD59B,COIL,NR2F6,ASB14,GSN,ARHGAP27,MLLT10,TAF4B,MXRA8,ITFG2,TESCL,FAM178B,OLFR212,GRB10,ACAT3,SMARCA2,RNF10,EML4,ANKRD1,RRP1,TDRD1,TXN1,PRSS30,FAM83G,AKR…
TF	Factor: Zic3; motif: NGGGKGGTC; match class: 1	TF:M00450_1	2.27e-15	14.6435	6841	3408	1289	TRIM7,CNGB1,PRSS44,SRD5A3,LHCGR,CDKN1C,SCD4,IL1F8,ADAMTSL2,KEAP1,GNAS,OXTR,CASP14,HOOK3,L3MBTL1,SYNA,CD59B,NPRL3,NR2F6,ARHGAP27,MXRA8,LPAR1,FAM178B,GRB10,EML4,ANKRD1,AKR1B10,UBE2G2,BAIAP3,TRIM44,TAPBP,MMP23,HSPB3,MYH14,RORC,LY6I,PLAGL1,DAPP1,PAQR6,D1PAS1,PTPN6,PLXNB1,FAM71F1,TOB2,AQP6,ENDOU,CLDN5,PANX2,VWA5B2,CSPG4,SHD,SCN5A,NFATC4,SYK,PLEC,CBS,TMEM132D,SPP1,MEST,DYNLL2,LIPE,FIGNL2,TTC22,SALL4,ZF…
TF	Factor: AP-2gamma; motif: GCCYNNGGS; match class: 0	TF:M00470_0	3.43e-15	14.4642	7001	3408	1314	SMC1B,TRIM7,CNGB1,TCEA1,ZFP180,IZUMO4,ARHGAP33OS,WNT5B,CAPN3,HMGXB3,SRD5A3,LHCGR,ART3,CDKN1C,TAC2,GNAS,4933428G20RIK,A630089N07RIK,OXTR,HOOK3,AKAP12,L3MBTL1,NPRL3,DES,COIL,NR2F6,ARHGAP27,MLLT10,TAF4B,MXRA8,LPAR1,FAM178B,FAM129C,OLFR212,GRB10,SMARCA2,ANKRD1,TDRD1,TXN1,FAM83G,FN1,AKR1B10,NBEA,ALKBH3,BAIAP3,TRIM44,NPLOC4,AOX1,A530016L24RIK,GMPR,MMP15,GJB3,AKR1B8,MYH14,PCNX,ST3GAL5,TENM3,PSMB7,C53000…
TF	Factor: AP-2gamma; motif: GCCYNNGGS	TF:M00470	3.43e-15	14.4642	7001	3408	1314	SMC1B,TRIM7,CNGB1,TCEA1,ZFP180,IZUMO4,ARHGAP33OS,WNT5B,CAPN3,HMGXB3,SRD5A3,LHCGR,ART3,CDKN1C,TAC2,GNAS,4933428G20RIK,A630089N07RIK,OXTR,HOOK3,AKAP12,L3MBTL1,NPRL3,DES,COIL,NR2F6,ARHGAP27,MLLT10,TAF4B,MXRA8,LPAR1,FAM178B,FAM129C,OLFR212,GRB10,SMARCA2,ANKRD1,TDRD1,TXN1,FAM83G,FN1,AKR1B10,NBEA,ALKBH3,BAIAP3,TRIM44,NPLOC4,AOX1,A530016L24RIK,GMPR,MMP15,GJB3,AKR1B8,MYH14,PCNX,ST3GAL5,TENM3,PSMB7,C53000…
TF	Factor: HSF4; motif: CTGCMRN; match class: 1	TF:M07322_1	5.84e-15	14.2339	11461	3408	2020	CCDC117,SMC1B,TRIM7,CNGB1,PRSS44,TCEA1,IZUMO4,CAPN3,HMGXB3,SRD5A3,RPL3L,LHCGR,ART3,CDKN1C,PFKL,SCD4,ADAMTSL2,KEAP1,4933428G20RIK,A630089N07RIK,OXTR,CASP14,AKAP12,C1QTNF12,GM3285,PRSS41,L3MBTL1,SYNA,CD59B,DES,COIL,NR2F6,ARHGAP27,TAF4B,MXRA8,LRBA,LPAR1,TESCL,OLFR212,ACAT3,SMARCA2,RRP1,FN1,AKR1B10,NBEA,RPSA,RAB20,NPLOC4,RIN2,MCMDC2,MMP23,HSPB3,GMPR,MMP15,KIF1BP,AS3MT,GJB3,AKR1B8,OLFR1419,EXOC7,RORC,…
TF	Factor: SREBP-1; motif: CACSCCA; match class: 0	TF:M00749_0	8.88e-15	14.0518	8734	3408	1591	PUSL1,CCDC117,SMC1B,CNGB1,PEG3,IZUMO4,ARHGAP33OS,WNT5B,HMGXB3,TMEM267,RPL3L,LHCGR,PRSS45,GYS2,CDKN1C,PFKL,TAC2,ADGRF2,4933428G20RIK,CASP14,HOOK3,GM3285,L3MBTL1,NR2F6,ASB14,TAF4B,ITFG2,LRBA,LPAR1,FAM178B,GRB10,ACAT3,ANKRD1,RRP1,PRSS30,FN1,UBE2G2,RAB20,RIN2,TAPBP,BST1,A530016L24RIK,HSPB3,GMPR,PLVAP,GJB3,AKR1B8,EXOC7,RORC,PCNX,TJP3,COPS5,FGF22,DAPP1,PAQR6,D1PAS1,PSMB7,TAS1R2,PLPP7,PTPN6,AQP6,ENDOU,G…
TF	Factor: SREBP-1; motif: CACSCCA	TF:M00749	8.88e-15	14.0518	8734	3408	1591	PUSL1,CCDC117,SMC1B,CNGB1,PEG3,IZUMO4,ARHGAP33OS,WNT5B,HMGXB3,TMEM267,RPL3L,LHCGR,PRSS45,GYS2,CDKN1C,PFKL,TAC2,ADGRF2,4933428G20RIK,CASP14,HOOK3,GM3285,L3MBTL1,NR2F6,ASB14,TAF4B,ITFG2,LRBA,LPAR1,FAM178B,GRB10,ACAT3,ANKRD1,RRP1,PRSS30,FN1,UBE2G2,RAB20,RIN2,TAPBP,BST1,A530016L24RIK,HSPB3,GMPR,PLVAP,GJB3,AKR1B8,EXOC7,RORC,PCNX,TJP3,COPS5,FGF22,DAPP1,PAQR6,D1PAS1,PSMB7,TAS1R2,PLPP7,PTPN6,AQP6,ENDOU,G…
TF	Factor: Sp1; motif: GGGGCGGGGT	TF:M00008	1.34e-14	13.8726	8348	3408	1528	PUSL1,TRIM7,PRSS44,PEG3,ARHGAP33OS,WNT5B,HMGXB3,SRD5A3,FBF1,CDKN1C,PFKL,TAC2,KEAP1,GNAS,4933428G20RIK,OXTR,HOOK3,AKAP12,C1QTNF12,NPRL3,DES,NR2F6,GSN,ARHGAP27,MLLT10,TAF4B,GRB10,ACAT3,EML4,TXN1,FN1,BAIAP3,TRIM44,RAB20,PDE8A,GMPR,ISOC2B,GJB3,OLFR1419,EXOC7,RORC,PCNX,ST3GAL5,FGF22,DAPP1,D1PAS1,TELO2,PLXNB1,GM6583,TOB2,MED23,WWTR1,SERHL,VWA5B2,CSPG4,ADGRG1,SHD,SCN5A,NFATC4,PLEC,CBS,TMEM132D,MRPL2,GM4…
TF	Factor: Sp1; motif: GGGGCGGGGT; match class: 0	TF:M00008_0	1.34e-14	13.8726	8348	3408	1528	PUSL1,TRIM7,PRSS44,PEG3,ARHGAP33OS,WNT5B,HMGXB3,SRD5A3,FBF1,CDKN1C,PFKL,TAC2,KEAP1,GNAS,4933428G20RIK,OXTR,HOOK3,AKAP12,C1QTNF12,NPRL3,DES,NR2F6,GSN,ARHGAP27,MLLT10,TAF4B,GRB10,ACAT3,EML4,TXN1,FN1,BAIAP3,TRIM44,RAB20,PDE8A,GMPR,ISOC2B,GJB3,OLFR1419,EXOC7,RORC,PCNX,ST3GAL5,FGF22,DAPP1,D1PAS1,TELO2,PLXNB1,GM6583,TOB2,MED23,WWTR1,SERHL,VWA5B2,CSPG4,ADGRG1,SHD,SCN5A,NFATC4,PLEC,CBS,TMEM132D,MRPL2,GM4…
TF	Factor: VDR; motif: GGGKNARNRRGGWSA	TF:M00444	2.4e-14	13.6202	10068	3408	1799	SMC1B,CNGB1,PRSS44,IZUMO4,EAR10,FBF1,ART3,GYS2,CDKN1C,PFKL,SCD4,IL1F8,ADAMTSL2,TAC2,GNAS,4933428G20RIK,CASP14,HOOK3,MS4A6D,AKAP12,C1QTNF12,GM3285,PRSS41,L3MBTL1,SYNA,DES,NR2F6,GSN,MLLT10,TAF4B,LRBA,LPAR1,TESCL,FAM129C,ACAT3,SMARCA2,RNF10,EML4,ANKRD1,RRP1,FAM83G,RPSA,UBE2G2,BAIAP3,NPLOC4,RIN2,PDE8A,GMPR,MMP15,GOT1L1,AS3MT,OLFR1419,EXOC7,RORC,GPR18,TJP3,ST3GAL5,D1PAS1,VAX1,C530008M17RIK,TAS1R2,PLPP…
TF	Factor: VDR; motif: GGGKNARNRRGGWSA; match class: 0	TF:M00444_0	2.4e-14	13.6202	10068	3408	1799	SMC1B,CNGB1,PRSS44,IZUMO4,EAR10,FBF1,ART3,GYS2,CDKN1C,PFKL,SCD4,IL1F8,ADAMTSL2,TAC2,GNAS,4933428G20RIK,CASP14,HOOK3,MS4A6D,AKAP12,C1QTNF12,GM3285,PRSS41,L3MBTL1,SYNA,DES,NR2F6,GSN,MLLT10,TAF4B,LRBA,LPAR1,TESCL,FAM129C,ACAT3,SMARCA2,RNF10,EML4,ANKRD1,RRP1,FAM83G,RPSA,UBE2G2,BAIAP3,NPLOC4,RIN2,PDE8A,GMPR,MMP15,GOT1L1,AS3MT,OLFR1419,EXOC7,RORC,GPR18,TJP3,ST3GAL5,D1PAS1,VAX1,C530008M17RIK,TAS1R2,PLPP…
TF	Factor: Kid3; motif: CCACN; match class: 1	TF:M01160_1	4.57e-14	13.3406	21175	3408	3373	PUSL1,CCDC117,SMC1B,TRIM7,CNGB1,PRSS44,PEG3,TCEA1,ZFP180,IZUMO4,ARHGAP33OS,WNT5B,CAPN3,EAR10,HMGXB3,TMEM267,SRD5A3,RPL3L,FBF1,LHCGR,ART3,PRSS45,GYS2,CDKN1C,PFKL,SLC6A16,SCD4,IL1F8,ADAMTSL2,TAC2,ADGRF2,KEAP1,GNAS,4933428G20RIK,A630089N07RIK,OXTR,CASP14,HOOK3,MS4A6D,AKAP12,C1QTNF12,GM3285,PRSS41,L3MBTL1,SYNA,CD59B,NPRL3,DES,COIL,NR2F6,ASB14,GSN,ARHGAP27,MLLT10,TAF4B,MXRA8,ITFG2,LRBA,LPAR1,TESCL,FAM…
TF	Factor: MYF6; motif: NNNRACAGNCNCNCC; match class: 0	TF:M02885_0	6e-14	13.2217	14301	3408	2443	PUSL1,CCDC117,SMC1B,TRIM7,CNGB1,PRSS44,PEG3,TCEA1,ZFP180,ARHGAP33OS,CAPN3,HMGXB3,TMEM267,FBF1,LHCGR,ART3,PRSS45,GYS2,CDKN1C,PFKL,SLC6A16,SCD4,IL1F8,ADAMTSL2,ADGRF2,KEAP1,GNAS,4933428G20RIK,OXTR,HOOK3,MS4A6D,AKAP12,C1QTNF12,GM3285,PRSS41,L3MBTL1,SYNA,NPRL3,DES,COIL,NR2F6,GSN,ARHGAP27,MLLT10,TAF4B,MXRA8,ITFG2,LPAR1,TESCL,FAM129C,OLFR212,GRB10,ACAT3,SMARCA2,RNF10,EML4,ANKRD1,RRP1,TDRD1,PRSS30,FAM83G…
TF	Factor: MYF6; motif: NNNRACAGNCNCNCC	TF:M02885	6e-14	13.2217	14301	3408	2443	PUSL1,CCDC117,SMC1B,TRIM7,CNGB1,PRSS44,PEG3,TCEA1,ZFP180,ARHGAP33OS,CAPN3,HMGXB3,TMEM267,FBF1,LHCGR,ART3,PRSS45,GYS2,CDKN1C,PFKL,SLC6A16,SCD4,IL1F8,ADAMTSL2,ADGRF2,KEAP1,GNAS,4933428G20RIK,OXTR,HOOK3,MS4A6D,AKAP12,C1QTNF12,GM3285,PRSS41,L3MBTL1,SYNA,NPRL3,DES,COIL,NR2F6,GSN,ARHGAP27,MLLT10,TAF4B,MXRA8,ITFG2,LPAR1,TESCL,FAM129C,OLFR212,GRB10,ACAT3,SMARCA2,RNF10,EML4,ANKRD1,RRP1,TDRD1,PRSS30,FAM83G…
TF	Factor: Sp1; motif: GGNGGGGGNGGGGGMGGGGCNGGG; match class: 1	TF:M10375_1	6.65e-14	13.1771	7405	3408	1371	PUSL1,CCDC117,SMC1B,PRSS44,PEG3,WNT5B,HMGXB3,SRD5A3,GYS2,CDKN1C,PFKL,TAC2,OXTR,C1QTNF12,CD59B,NPRL3,COIL,NR2F6,ARHGAP27,MLLT10,MXRA8,ITFG2,LRBA,LPAR1,TESCL,GRB10,ACAT3,SMARCA2,RNF10,EML4,NBEA,RPSA,BAIAP3,TRIM44,RAB20,NPLOC4,PDE8A,BST1,GJB3,AKR1B8,PCNX,SYTL3,ST3GAL5,DAPP1,D1PAS1,TAS1R2,PLPP7,PLXNB1,GM6583,ENDOU,WWTR1,PANX2,ADAMTSL5,RXRG,ADGRG1,SHD,SCN5A,NFATC4,PLEC,CBS,TMEM132D,TINAGL1,NFIX,BSN,SM…
TF	Factor: MAZ; motif: GGGGAGGG	TF:M00649	1.05e-13	12.9798	8425	3408	1534	SMC1B,PRSS44,ARHGAP33OS,CAPN3,SRD5A3,RPL3L,AKR1E1,FBF1,LHCGR,ART3,GYS2,CDKN1C,PFKL,ADAMTSL2,TAC2,KEAP1,4933428G20RIK,CASP14,GM3285,SYNA,CD59B,NPRL3,DES,NR2F6,GSN,MLLT10,MXRA8,ITFG2,LRBA,LPAR1,TESCL,FAM129C,OLFR212,GRB10,ACAT3,SMARCA2,RNF10,EML4,TXN1,FN1,AKR1B10,NBEA,RAB20,PDE8A,BST1,A530016L24RIK,AKR1B8,PCNX,COPS5,DAPP1,C530008M17RIK,TAS1R2,PTPN6,PLXNB1,GM6583,TOB2,AQP6,ENDOU,BCKDHA,WWTR1,PANX2,B…
TF	Factor: MAZ; motif: GGGGAGGG; match class: 0	TF:M00649_0	1.05e-13	12.9798	8425	3408	1534	SMC1B,PRSS44,ARHGAP33OS,CAPN3,SRD5A3,RPL3L,AKR1E1,FBF1,LHCGR,ART3,GYS2,CDKN1C,PFKL,ADAMTSL2,TAC2,KEAP1,4933428G20RIK,CASP14,GM3285,SYNA,CD59B,NPRL3,DES,NR2F6,GSN,MLLT10,MXRA8,ITFG2,LRBA,LPAR1,TESCL,FAM129C,OLFR212,GRB10,ACAT3,SMARCA2,RNF10,EML4,TXN1,FN1,AKR1B10,NBEA,RAB20,PDE8A,BST1,A530016L24RIK,AKR1B8,PCNX,COPS5,DAPP1,C530008M17RIK,TAS1R2,PTPN6,PLXNB1,GM6583,TOB2,AQP6,ENDOU,BCKDHA,WWTR1,PANX2,B…
TF	Factor: BTEB3; motif: BNRNGGGAGGNGT; match class: 0	TF:M01865_0	1.14e-13	12.9419	8928	3408	1614	CCDC117,CNGB1,PRSS44,PEG3,ZFP180,IZUMO4,EAR10,HMGXB3,SRD5A3,AKR1E1,FBF1,CDKN1C,SLC6A16,SCD4,ADAMTSL2,KEAP1,GNAS,4933428G20RIK,A630089N07RIK,HOOK3,PRSS41,L3MBTL1,SYNA,CD59B,DES,ASB14,GSN,ARHGAP27,MLLT10,LRBA,LPAR1,TESCL,FAM129C,GRB10,SMARCA2,RNF10,EML4,TXN1,FN1,BAIAP3,RAB20,TAPBP,MMP23,MMP15,ISOC2B,GOT1L1,PLVAP,GJB3,AKR1B8,OLFR1419,DGKQ,PCNX,GPR18,SYTL3,TJP3,DAPP1,PAQR6,PLPP7,PLXNB1,GM6583,TOB2,EN…
TF	Factor: BTEB3; motif: BNRNGGGAGGNGT	TF:M01865	1.14e-13	12.9419	8928	3408	1614	CCDC117,CNGB1,PRSS44,PEG3,ZFP180,IZUMO4,EAR10,HMGXB3,SRD5A3,AKR1E1,FBF1,CDKN1C,SLC6A16,SCD4,ADAMTSL2,KEAP1,GNAS,4933428G20RIK,A630089N07RIK,HOOK3,PRSS41,L3MBTL1,SYNA,CD59B,DES,ASB14,GSN,ARHGAP27,MLLT10,LRBA,LPAR1,TESCL,FAM129C,GRB10,SMARCA2,RNF10,EML4,TXN1,FN1,BAIAP3,RAB20,TAPBP,MMP23,MMP15,ISOC2B,GOT1L1,PLVAP,GJB3,AKR1B8,OLFR1419,DGKQ,PCNX,GPR18,SYTL3,TJP3,DAPP1,PAQR6,PLPP7,PLXNB1,GM6583,TOB2,EN…
TF	Factor: ZF5; motif: NRNGNGCGCGCWN; match class: 1	TF:M00333_1	1.27e-13	12.8973	11186	3408	1968	PUSL1,CCDC117,TRIM7,PEG3,TCEA1,IZUMO4,ARHGAP33OS,WNT5B,HMGXB3,SRD5A3,FBF1,LHCGR,ART3,CDKN1C,PFKL,SLC6A16,KEAP1,GNAS,4933428G20RIK,A630089N07RIK,HOOK3,AKAP12,PRSS41,L3MBTL1,DES,COIL,NR2F6,GSN,ARHGAP27,MLLT10,TAF4B,ITFG2,LRBA,LPAR1,TESCL,FAM178B,GRB10,ACAT3,SMARCA2,EML4,RRP1,TDRD1,TXN1,FAM83G,FN1,NBEA,ALKBH3,RPSA,UBE2G2,BAIAP3,TRIM44,RAB20,NPLOC4,RIN2,MCMDC2,PDE8A,BST1,A530016L24RIK,HSPB3,GMPR,MMP1…
TF	Factor: KLF; motif: GGGNGGGG; match class: 0	TF:M07461_0	1.54e-13	12.8135	8495	3408	1544	CCDC117,SMC1B,CNGB1,RPL3L,AKR1E1,PRSS45,GYS2,CDKN1C,SCD4,TAC2,ADGRF2,4933428G20RIK,OXTR,CASP14,AKAP12,C1QTNF12,L3MBTL1,COIL,GSN,TAF4B,MXRA8,ITFG2,LRBA,LPAR1,FAM178B,FAM129C,GRB10,ACAT3,EML4,ANKRD1,RRP1,TDRD1,PRSS30,AKR1B10,BAIAP3,RAB20,NPLOC4,RIN2,AOX1,PDE8A,TAPBP,BST1,MMP15,AS3MT,MYH14,PCNX,ST3GAL5,FGF22,TENM3,D1PAS1,TELO2,VAX1,C530008M17RIK,TAS1R2,PLPP7,PTPN6,PLXNB1,TOB2,ZSCAN4C,AQP6,ENDOU,PEMT…
TF	Factor: KLF; motif: GGGNGGGG	TF:M07461	1.54e-13	12.8135	8495	3408	1544	CCDC117,SMC1B,CNGB1,RPL3L,AKR1E1,PRSS45,GYS2,CDKN1C,SCD4,TAC2,ADGRF2,4933428G20RIK,OXTR,CASP14,AKAP12,C1QTNF12,L3MBTL1,COIL,GSN,TAF4B,MXRA8,ITFG2,LRBA,LPAR1,FAM178B,FAM129C,GRB10,ACAT3,EML4,ANKRD1,RRP1,TDRD1,PRSS30,AKR1B10,BAIAP3,RAB20,NPLOC4,RIN2,AOX1,PDE8A,TAPBP,BST1,MMP15,AS3MT,MYH14,PCNX,ST3GAL5,FGF22,TENM3,D1PAS1,TELO2,VAX1,C530008M17RIK,TAS1R2,PLPP7,PTPN6,PLXNB1,TOB2,ZSCAN4C,AQP6,ENDOU,PEMT…
TF	Factor: Osx; motif: CCNCCCCCNNN	TF:M07329	2.69e-13	12.5699	6166	3408	1164	PUSL1,SMC1B,TRIM7,PRSS44,PEG3,TCEA1,CAPN3,RPL3L,CDKN1C,KEAP1,OXTR,AKAP12,L3MBTL1,SYNA,CD59B,DES,COIL,NR2F6,ARHGAP27,MLLT10,LRBA,GRB10,ACAT3,SMARCA2,RNF10,EML4,TXN1,FAM83G,AKR1B10,NBEA,RPSA,BAIAP3,TRIM44,AS3MT,AKR1B8,MYH14,PCNX,TJP3,ST3GAL5,FGF22,PSMB7,TOB2,CLDN5,PANX2,BSG,ADGRG1,SHD,SCN5A,NFATC4,MYO1A,PLEC,CBS,MRPL2,NFIX,MEST,SMAD3,DYNLL2,TBC1D2B,FIGNL2,PRR23A2,SALL4,PTBP1,RAPGEF3,RIBC2,EYA4,SLC2…
TF	Factor: Osx; motif: CCNCCCCCNNN; match class: 0	TF:M07329_0	2.69e-13	12.5699	6166	3408	1164	PUSL1,SMC1B,TRIM7,PRSS44,PEG3,TCEA1,CAPN3,RPL3L,CDKN1C,KEAP1,OXTR,AKAP12,L3MBTL1,SYNA,CD59B,DES,COIL,NR2F6,ARHGAP27,MLLT10,LRBA,GRB10,ACAT3,SMARCA2,RNF10,EML4,TXN1,FAM83G,AKR1B10,NBEA,RPSA,BAIAP3,TRIM44,AS3MT,AKR1B8,MYH14,PCNX,TJP3,ST3GAL5,FGF22,PSMB7,TOB2,CLDN5,PANX2,BSG,ADGRG1,SHD,SCN5A,NFATC4,MYO1A,PLEC,CBS,MRPL2,NFIX,MEST,SMAD3,DYNLL2,TBC1D2B,FIGNL2,PRR23A2,SALL4,PTBP1,RAPGEF3,RIBC2,EYA4,SLC2…
TF	Factor: FOXN4; motif: NNWANNCGWMCGCGTCNNNNMT; match class: 1	TF:M04662_1	2.71e-13	12.5668	12767	3408	2208	PUSL1,CCDC117,TRIM7,PRSS44,TCEA1,ZFP180,IZUMO4,WNT5B,HMGXB3,SRD5A3,FBF1,ART3,PRSS45,CDKN1C,PFKL,SLC6A16,KEAP1,GNAS,4933428G20RIK,OXTR,HOOK3,AKAP12,NPRL3,DES,COIL,NR2F6,GSN,ARHGAP27,MLLT10,TAF4B,ITFG2,LRBA,LPAR1,TESCL,FAM178B,GRB10,SMARCA2,RNF10,EML4,ANKRD1,RRP1,TXN1,FAM83G,FN1,NBEA,ALKBH3,RPSA,UBE2G2,BAIAP3,TRIM44,RAB20,NPLOC4,MCMDC2,PDE8A,TAPBP,A530016L24RIK,MMP23,GMPR,MMP15,ISOC2B,PLVAP,KIF1BP,…
TF	Factor: RREB-1; motif: CCCCAAACMMCCCC; match class: 0	TF:M00257_0	2.72e-13	12.5647	10725	3408	1894	PUSL1,CCDC117,SMC1B,TRIM7,CNGB1,PEG3,ARHGAP33OS,HMGXB3,SRD5A3,RPL3L,AKR1E1,FBF1,PRSS45,CDKN1C,PFKL,TAC2,ADGRF2,4933428G20RIK,A630089N07RIK,OXTR,AKAP12,C1QTNF12,L3MBTL1,SYNA,CD59B,DES,COIL,ASB14,GSN,ARHGAP27,MLLT10,MXRA8,LRBA,LPAR1,FAM178B,GRB10,ACAT3,SMARCA2,RNF10,ANKRD1,RRP1,TDRD1,TXN1,FN1,AKR1B10,NBEA,RPSA,UBE2G2,BAIAP3,RAB20,RIN2,PDE8A,TAPBP,BST1,A530016L24RIK,MMP23,HSPB3,GMPR,PLVAP,AS3MT,PCNX…
TF	Factor: RREB-1; motif: CCCCAAACMMCCCC	TF:M00257	2.72e-13	12.5647	10725	3408	1894	PUSL1,CCDC117,SMC1B,TRIM7,CNGB1,PEG3,ARHGAP33OS,HMGXB3,SRD5A3,RPL3L,AKR1E1,FBF1,PRSS45,CDKN1C,PFKL,TAC2,ADGRF2,4933428G20RIK,A630089N07RIK,OXTR,AKAP12,C1QTNF12,L3MBTL1,SYNA,CD59B,DES,COIL,ASB14,GSN,ARHGAP27,MLLT10,MXRA8,LRBA,LPAR1,FAM178B,GRB10,ACAT3,SMARCA2,RNF10,ANKRD1,RRP1,TDRD1,TXN1,FN1,AKR1B10,NBEA,RPSA,UBE2G2,BAIAP3,RAB20,RIN2,PDE8A,TAPBP,BST1,A530016L24RIK,MMP23,HSPB3,GMPR,PLVAP,AS3MT,PCNX…
TF	Factor: LF-A1; motif: GGGSTCWR; match class: 0	TF:M00646_0	2.93e-13	12.5325	12591	3408	2181	PUSL1,CCDC117,TRIM7,CNGB1,PRSS44,TCEA1,ZFP180,IZUMO4,ARHGAP33OS,WNT5B,CAPN3,HMGXB3,SRD5A3,RPL3L,AKR1E1,LHCGR,ART3,CDKN1C,SLC6A16,SCD4,IL1F8,ADAMTSL2,TAC2,KEAP1,GNAS,4933428G20RIK,CASP14,HOOK3,AKAP12,C1QTNF12,PRSS41,L3MBTL1,SYNA,CD59B,ARHGAP27,MLLT10,MXRA8,LPAR1,FAM178B,OLFR212,GRB10,ACAT3,EML4,RRP1,TDRD1,FAM83G,FN1,AKR1B10,NBEA,ALKBH3,RPSA,UBE2G2,BAIAP3,TRIM44,RAB20,NPLOC4,RIN2,AOX1,MCMDC2,PDE8A,…
TF	Factor: LF-A1; motif: GGGSTCWR	TF:M00646	2.93e-13	12.5325	12591	3408	2181	PUSL1,CCDC117,TRIM7,CNGB1,PRSS44,TCEA1,ZFP180,IZUMO4,ARHGAP33OS,WNT5B,CAPN3,HMGXB3,SRD5A3,RPL3L,AKR1E1,LHCGR,ART3,CDKN1C,SLC6A16,SCD4,IL1F8,ADAMTSL2,TAC2,KEAP1,GNAS,4933428G20RIK,CASP14,HOOK3,AKAP12,C1QTNF12,PRSS41,L3MBTL1,SYNA,CD59B,ARHGAP27,MLLT10,MXRA8,LPAR1,FAM178B,OLFR212,GRB10,ACAT3,EML4,RRP1,TDRD1,FAM83G,FN1,AKR1B10,NBEA,ALKBH3,RPSA,UBE2G2,BAIAP3,TRIM44,RAB20,NPLOC4,RIN2,AOX1,MCMDC2,PDE8A,…
TF	Factor: Sp1; motif: CCCCGCCCCN; match class: 0	TF:M00933_0	3.42e-13	12.4656	8774	3408	1586	PUSL1,TRIM7,PRSS44,PEG3,ARHGAP33OS,WNT5B,HMGXB3,SRD5A3,RPL3L,AKR1E1,FBF1,CDKN1C,PFKL,ADAMTSL2,OXTR,HOOK3,AKAP12,C1QTNF12,CD59B,NPRL3,DES,NR2F6,GSN,MLLT10,MXRA8,LPAR1,ACAT3,EML4,TXN1,FN1,NBEA,BAIAP3,TRIM44,RAB20,PDE8A,BST1,GMPR,PLVAP,GJB3,AKR1B8,DGKQ,EXOC7,RORC,PCNX,ST3GAL5,FGF22,DAPP1,PAQR6,D1PAS1,PSMB7,PLXNB1,GM6583,TOB2,ENDOU,MED23,WWTR1,PANX2,SERHL,ADAMTSL5,RXRG,CSPG4,ADGRG1,SHD,SCN5A,NFATC4,P…
TF	Factor: Sp1; motif: CCCCGCCCCN	TF:M00933	3.42e-13	12.4656	8774	3408	1586	PUSL1,TRIM7,PRSS44,PEG3,ARHGAP33OS,WNT5B,HMGXB3,SRD5A3,RPL3L,AKR1E1,FBF1,CDKN1C,PFKL,ADAMTSL2,OXTR,HOOK3,AKAP12,C1QTNF12,CD59B,NPRL3,DES,NR2F6,GSN,MLLT10,MXRA8,LPAR1,ACAT3,EML4,TXN1,FN1,NBEA,BAIAP3,TRIM44,RAB20,PDE8A,BST1,GMPR,PLVAP,GJB3,AKR1B8,DGKQ,EXOC7,RORC,PCNX,ST3GAL5,FGF22,DAPP1,PAQR6,D1PAS1,PSMB7,PLXNB1,GM6583,TOB2,ENDOU,MED23,WWTR1,PANX2,SERHL,ADAMTSL5,RXRG,CSPG4,ADGRG1,SHD,SCN5A,NFATC4,P…
TF	Factor: BCL6B; motif: NNNNCCGCCCCWNNNN; match class: 1	TF:M02844_1	3.81e-13	12.4189	8513	3408	1544	PUSL1,SMC1B,TRIM7,PRSS44,PEG3,TCEA1,IZUMO4,ARHGAP33OS,WNT5B,HMGXB3,SRD5A3,FBF1,LHCGR,CDKN1C,PFKL,OXTR,AKAP12,C1QTNF12,L3MBTL1,CD59B,NPRL3,DES,NR2F6,MLLT10,TAF4B,MXRA8,ITFG2,LRBA,TESCL,FAM178B,FAM129C,GRB10,ACAT3,SMARCA2,EML4,TXN1,FN1,NBEA,RPSA,BAIAP3,TRIM44,RAB20,PDE8A,TAPBP,GMPR,GJB3,AKR1B8,MYH14,PCNX,ST3GAL5,FGF22,D1PAS1,VAX1,C530008M17RIK,TAS1R2,PLPP7,PTPN6,PLXNB1,TOB2,MED23,WWTR1,PANX2,SERHL,…
TF	Factor: KLF; motif: GGGNGGGG; match class: 1	TF:M07461_1	4.75e-13	12.3236	3301	3408	677	CCDC117,CDKN1C,OXTR,L3MBTL1,COIL,GSN,MXRA8,FAM178B,GRB10,TDRD1,BAIAP3,TAPBP,PCNX,VAX1,C530008M17RIK,TAS1R2,PTPN6,PLXNB1,ENDOU,ADAMTSL5,ADGRG1,NFIX,FIGNL2,4931440F15RIK,SALL4,RAPGEF3,EYA4,TCF3,ASTL,PPP6R1,GNGT2,MLLT3,CERK,ARHGEF17,SULF1,CLDN4,ZCWPW1,PSD4,DTX3,USH1C,SYNJ2,SLC2A10,RCN3,P2RX7,EZR,RFLNB,MARVELD3,PLCH2,LTBP4,CORO1C,ADGRG5,PHACTR3,EVL,SPATA20,DNAIC2,WNT6,TPM2,NXPH3,TANC1,LAMA5,PATZ1,CHR…
TF	Factor: Zic3; motif: NGGGKGGTC	TF:M00450	5.48e-13	12.2613	13956	3408	2385	CCDC117,TRIM7,CNGB1,PRSS44,PEG3,ZFP180,ARHGAP33OS,CAPN3,SRD5A3,AKR1E1,LHCGR,ART3,CDKN1C,SLC6A16,SCD4,IL1F8,ADAMTSL2,TAC2,ADGRF2,KEAP1,GNAS,OXTR,CASP14,HOOK3,AKAP12,C1QTNF12,GM3285,PRSS41,L3MBTL1,SYNA,CD59B,NPRL3,DES,NR2F6,GSN,ARHGAP27,MLLT10,MXRA8,ITFG2,LRBA,LPAR1,TESCL,FAM178B,OLFR212,GRB10,ACAT3,SMARCA2,EML4,ANKRD1,RRP1,TDRD1,FAM83G,AKR1B10,NBEA,RPSA,UBE2G2,BAIAP3,TRIM44,NPLOC4,AOX1,TAPBP,BST1,…
TF	Factor: Zic3; motif: NGGGKGGTC; match class: 0	TF:M00450_0	5.48e-13	12.2613	13956	3408	2385	CCDC117,TRIM7,CNGB1,PRSS44,PEG3,ZFP180,ARHGAP33OS,CAPN3,SRD5A3,AKR1E1,LHCGR,ART3,CDKN1C,SLC6A16,SCD4,IL1F8,ADAMTSL2,TAC2,ADGRF2,KEAP1,GNAS,OXTR,CASP14,HOOK3,AKAP12,C1QTNF12,GM3285,PRSS41,L3MBTL1,SYNA,CD59B,NPRL3,DES,NR2F6,GSN,ARHGAP27,MLLT10,MXRA8,ITFG2,LRBA,LPAR1,TESCL,FAM178B,OLFR212,GRB10,ACAT3,SMARCA2,EML4,ANKRD1,RRP1,TDRD1,FAM83G,AKR1B10,NBEA,RPSA,UBE2G2,BAIAP3,TRIM44,NPLOC4,AOX1,TAPBP,BST1,…
TF	Factor: Sp1; motif: NNGGGGCGGGGNN	TF:M00932	6.92e-13	12.1596	8939	3408	1610	PUSL1,TRIM7,PRSS44,PEG3,IZUMO4,ARHGAP33OS,WNT5B,HMGXB3,SRD5A3,RPL3L,LHCGR,CDKN1C,PFKL,ADAMTSL2,OXTR,HOOK3,AKAP12,C1QTNF12,CD59B,NPRL3,DES,NR2F6,GSN,MLLT10,MXRA8,FAM129C,GRB10,ACAT3,EML4,TXN1,PRSS30,FAM83G,FN1,NBEA,BAIAP3,TRIM44,RAB20,AOX1,PDE8A,GMPR,PLVAP,GJB3,AKR1B8,DGKQ,EXOC7,RORC,PCNX,ST3GAL5,PLAGL1,FGF22,DAPP1,PAQR6,D1PAS1,TELO2,PSMB7,C530008M17RIK,PLXNB1,GM6583,TOB2,ENDOU,MED23,WWTR1,PANX2,B…
TF	Factor: Sp1; motif: NNGGGGCGGGGNN; match class: 0	TF:M00932_0	6.92e-13	12.1596	8939	3408	1610	PUSL1,TRIM7,PRSS44,PEG3,IZUMO4,ARHGAP33OS,WNT5B,HMGXB3,SRD5A3,RPL3L,LHCGR,CDKN1C,PFKL,ADAMTSL2,OXTR,HOOK3,AKAP12,C1QTNF12,CD59B,NPRL3,DES,NR2F6,GSN,MLLT10,MXRA8,FAM129C,GRB10,ACAT3,EML4,TXN1,PRSS30,FAM83G,FN1,NBEA,BAIAP3,TRIM44,RAB20,AOX1,PDE8A,GMPR,PLVAP,GJB3,AKR1B8,DGKQ,EXOC7,RORC,PCNX,ST3GAL5,PLAGL1,FGF22,DAPP1,PAQR6,D1PAS1,TELO2,PSMB7,C530008M17RIK,PLXNB1,GM6583,TOB2,ENDOU,MED23,WWTR1,PANX2,B…
TF	Factor: CACD; motif: CCACRCCC; match class: 0	TF:M01113_0	1.4e-12	11.8536	10862	3408	1910	CCDC117,SMC1B,TRIM7,PRSS44,PEG3,IZUMO4,ARHGAP33OS,HMGXB3,TMEM267,RPL3L,FBF1,CDKN1C,PFKL,SCD4,ADAMTSL2,TAC2,KEAP1,4933428G20RIK,OXTR,CASP14,HOOK3,C1QTNF12,L3MBTL1,SYNA,DES,COIL,NR2F6,ASB14,GSN,ARHGAP27,TAF4B,MXRA8,ITFG2,LPAR1,TESCL,GRB10,SMARCA2,RNF10,RRP1,TDRD1,TXN1,FAM83G,RPSA,UBE2G2,BAIAP3,TRIM44,RAB20,NPLOC4,RIN2,AOX1,PDE8A,TAPBP,MMP15,ISOC2B,PLVAP,KIF1BP,AS3MT,AKR1B8,RORC,PCNX,TJP3,ST3GAL5,CO…
TF	Factor: CACD; motif: CCACRCCC	TF:M01113	1.4e-12	11.8536	10862	3408	1910	CCDC117,SMC1B,TRIM7,PRSS44,PEG3,IZUMO4,ARHGAP33OS,HMGXB3,TMEM267,RPL3L,FBF1,CDKN1C,PFKL,SCD4,ADAMTSL2,TAC2,KEAP1,4933428G20RIK,OXTR,CASP14,HOOK3,C1QTNF12,L3MBTL1,SYNA,DES,COIL,NR2F6,ASB14,GSN,ARHGAP27,TAF4B,MXRA8,ITFG2,LPAR1,TESCL,GRB10,SMARCA2,RNF10,RRP1,TDRD1,TXN1,FAM83G,RPSA,UBE2G2,BAIAP3,TRIM44,RAB20,NPLOC4,RIN2,AOX1,PDE8A,TAPBP,MMP15,ISOC2B,PLVAP,KIF1BP,AS3MT,AKR1B8,RORC,PCNX,TJP3,ST3GAL5,CO…
TF	Factor: LKLF; motif: GGGGTGGKSN; match class: 1	TF:M07261_1	3.49e-12	11.457	3780	3408	755	CCDC117,IZUMO4,CDKN1C,SCD4,OXTR,CASP14,L3MBTL1,COIL,GSN,MXRA8,ITFG2,LRBA,FAM178B,FAM129C,GRB10,BAIAP3,RAB20,AOX1,TAPBP,PCNX,TAS1R2,PTPN6,PLXNB1,TOB2,ENDOU,ADAMTSL5,SCN5A,CBS,FIGNL2,4931440F15RIK,SALL4,RAPGEF3,SPRED2,EYA4,XRCC3,PPP6R1,MLLT3,CERK,ARHGEF17,SULF1,CLDN4,CHD7,ZCWPW1,PSD4,DTX3,USH1C,FXYD1,SYNJ2,SLC2A10,P2RX7,RGL3,PRSS50,EZR,SLC6A11,PLCH2,LTBP4,SOX10,ADGRG5,PHACTR3,EVL,SPATA20,SPAAR,DNAI…
TF	Factor: CP2; motif: NNNNCCAGNCNN	TF:M07602	3.83e-12	11.4172	10511	3408	1852	CCDC117,TRIM7,CNGB1,PRSS44,PEG3,TCEA1,ZFP180,IZUMO4,ARHGAP33OS,EAR10,SRD5A3,FBF1,LHCGR,ART3,PRSS45,PFKL,SLC6A16,SCD4,ADAMTSL2,TAC2,ADGRF2,KEAP1,4933428G20RIK,A630089N07RIK,OXTR,CASP14,AKAP12,C1QTNF12,GM3285,SYNA,CD59B,NPRL3,DES,NR2F6,ASB14,GSN,MLLT10,MXRA8,ITFG2,LRBA,LPAR1,FAM178B,FAM129C,OLFR212,SMARCA2,ANKRD1,TDRD1,TXN1,PRSS30,AKR1B10,NBEA,UBE2G2,TRIM44,RAB20,NPLOC4,RIN2,BST1,MMP15,GOT1L1,PLVAP…
TF	Factor: CP2; motif: NNNNCCAGNCNN; match class: 0	TF:M07602_0	3.83e-12	11.4172	10511	3408	1852	CCDC117,TRIM7,CNGB1,PRSS44,PEG3,TCEA1,ZFP180,IZUMO4,ARHGAP33OS,EAR10,SRD5A3,FBF1,LHCGR,ART3,PRSS45,PFKL,SLC6A16,SCD4,ADAMTSL2,TAC2,ADGRF2,KEAP1,4933428G20RIK,A630089N07RIK,OXTR,CASP14,AKAP12,C1QTNF12,GM3285,SYNA,CD59B,NPRL3,DES,NR2F6,ASB14,GSN,MLLT10,MXRA8,ITFG2,LRBA,LPAR1,FAM178B,FAM129C,OLFR212,SMARCA2,ANKRD1,TDRD1,TXN1,PRSS30,AKR1B10,NBEA,UBE2G2,TRIM44,RAB20,NPLOC4,RIN2,BST1,MMP15,GOT1L1,PLVAP…
TF	Factor: Sp1; motif: NGGGGCGGGGN	TF:M07395	3.99e-12	11.3987	9120	3408	1633	PUSL1,CCDC117,TRIM7,PRSS44,PEG3,ZFP180,IZUMO4,ARHGAP33OS,WNT5B,HMGXB3,SRD5A3,LHCGR,CDKN1C,PFKL,ADAMTSL2,GNAS,OXTR,HOOK3,AKAP12,C1QTNF12,L3MBTL1,CD59B,NPRL3,DES,COIL,NR2F6,GSN,MLLT10,TAF4B,MXRA8,FAM129C,GRB10,ACAT3,EML4,TXN1,PRSS30,FAM83G,FN1,NBEA,BAIAP3,TRIM44,RAB20,AOX1,PDE8A,TAPBP,GMPR,MMP15,PLVAP,GJB3,AKR1B8,DGKQ,EXOC7,RORC,PCNX,ST3GAL5,PLAGL1,FGF22,DAPP1,PAQR6,D1PAS1,PSMB7,C530008M17RIK,PLXNB…
TF	Factor: Sp1; motif: NGGGGCGGGGN; match class: 0	TF:M07395_0	3.99e-12	11.3987	9120	3408	1633	PUSL1,CCDC117,TRIM7,PRSS44,PEG3,ZFP180,IZUMO4,ARHGAP33OS,WNT5B,HMGXB3,SRD5A3,LHCGR,CDKN1C,PFKL,ADAMTSL2,GNAS,OXTR,HOOK3,AKAP12,C1QTNF12,L3MBTL1,CD59B,NPRL3,DES,COIL,NR2F6,GSN,MLLT10,TAF4B,MXRA8,FAM129C,GRB10,ACAT3,EML4,TXN1,PRSS30,FAM83G,FN1,NBEA,BAIAP3,TRIM44,RAB20,AOX1,PDE8A,TAPBP,GMPR,MMP15,PLVAP,GJB3,AKR1B8,DGKQ,EXOC7,RORC,PCNX,ST3GAL5,PLAGL1,FGF22,DAPP1,PAQR6,D1PAS1,PSMB7,C530008M17RIK,PLXNB…
TF	Factor: AP-2alpha; motif: NGCCYSNNGSN; match class: 0	TF:M01857_0	5.45e-12	11.2636	6173	3408	1156	PUSL1,TRIM7,TCEA1,IZUMO4,WNT5B,SRD5A3,PRSS45,CDKN1C,KEAP1,GNAS,4933428G20RIK,HOOK3,C1QTNF12,GM3285,DES,COIL,NR2F6,GSN,ARHGAP27,MLLT10,TAF4B,GRB10,SMARCA2,EML4,FAM83G,NBEA,ALKBH3,BAIAP3,TRIM44,NPLOC4,AOX1,PDE8A,GMPR,MMP15,ISOC2B,GJB3,PCNX,ST3GAL5,PSMB7,C530008M17RIK,PTPN6,MED23,CLDN5,PANX2,ADAMTSL5,SCN5A,NFATC4,PLEC,TMEM132D,TINAGL1,CCK,SMAD3,PRRXL1,LIPE,TBC1D2B,FIGNL2,PREX2,TRIL,RAPGEF3,CMKLR1,SP…
TF	Factor: AP-2alpha; motif: NGCCYSNNGSN	TF:M01857	5.45e-12	11.2636	6173	3408	1156	PUSL1,TRIM7,TCEA1,IZUMO4,WNT5B,SRD5A3,PRSS45,CDKN1C,KEAP1,GNAS,4933428G20RIK,HOOK3,C1QTNF12,GM3285,DES,COIL,NR2F6,GSN,ARHGAP27,MLLT10,TAF4B,GRB10,SMARCA2,EML4,FAM83G,NBEA,ALKBH3,BAIAP3,TRIM44,NPLOC4,AOX1,PDE8A,GMPR,MMP15,ISOC2B,GJB3,PCNX,ST3GAL5,PSMB7,C530008M17RIK,PTPN6,MED23,CLDN5,PANX2,ADAMTSL5,SCN5A,NFATC4,PLEC,TMEM132D,TINAGL1,CCK,SMAD3,PRRXL1,LIPE,TBC1D2B,FIGNL2,PREX2,TRIL,RAPGEF3,CMKLR1,SP…
TF	Factor: AP-2; motif: MKCCCSCNGGCG; match class: 0	TF:M00189_0	8.48e-12	11.0718	8033	3408	1457	CNGB1,PEG3,TCEA1,ZFP180,WNT5B,CAPN3,HMGXB3,SRD5A3,RPL3L,LHCGR,CDKN1C,SLC6A16,KEAP1,4933428G20RIK,HOOK3,AKAP12,PRSS41,L3MBTL1,NPRL3,DES,COIL,NR2F6,GSN,ARHGAP27,MLLT10,TAF4B,MXRA8,LRBA,LPAR1,FAM178B,GRB10,SMARCA2,RNF10,EML4,RRP1,FAM83G,FN1,AKR1B10,NBEA,TRIM44,RAB20,NPLOC4,PDE8A,TAPBP,GMPR,MMP15,AS3MT,EXOC7,PCNX,VAX1,PSMB7,PLXNB1,TOB2,AQP6,CLDN5,PANX2,SERHL,ADAMTSL5,VWA5B2,AIRE,SCN5A,NFATC4,PLEC,CBS…
TF	Factor: AP-2; motif: MKCCCSCNGGCG	TF:M00189	8.48e-12	11.0718	8033	3408	1457	CNGB1,PEG3,TCEA1,ZFP180,WNT5B,CAPN3,HMGXB3,SRD5A3,RPL3L,LHCGR,CDKN1C,SLC6A16,KEAP1,4933428G20RIK,HOOK3,AKAP12,PRSS41,L3MBTL1,NPRL3,DES,COIL,NR2F6,GSN,ARHGAP27,MLLT10,TAF4B,MXRA8,LRBA,LPAR1,FAM178B,GRB10,SMARCA2,RNF10,EML4,RRP1,FAM83G,FN1,AKR1B10,NBEA,TRIM44,RAB20,NPLOC4,PDE8A,TAPBP,GMPR,MMP15,AS3MT,EXOC7,PCNX,VAX1,PSMB7,PLXNB1,TOB2,AQP6,CLDN5,PANX2,SERHL,ADAMTSL5,VWA5B2,AIRE,SCN5A,NFATC4,PLEC,CBS…
TF	Factor: Tfap2a; motif: TGCCCYNRGGGCA	TF:M04157	9.18e-12	11.0372	8647	3408	1555	SMC1B,TRIM7,PEG3,TCEA1,IZUMO4,ARHGAP33OS,WNT5B,HMGXB3,SRD5A3,LHCGR,PRSS45,CDKN1C,ADGRF2,KEAP1,GNAS,4933428G20RIK,HOOK3,AKAP12,C1QTNF12,CD59B,NR2F6,GSN,MLLT10,TAF4B,LRBA,LPAR1,FAM129C,SMARCA2,RNF10,RRP1,KLRA4,TXN1,FAM83G,NBEA,ALKBH3,RPSA,BAIAP3,TRIM44,NPLOC4,AOX1,PDE8A,MMP23,HSPB3,GMPR,MMP15,AS3MT,MYH14,DGKQ,EXOC7,RORC,PCNX,PLAGL1,COPS5,C530008M17RIK,TAS1R2,PLPP7,PTPN6,PLXNB1,FAM71F1,CLDN5,WWTR1,S…
TF	Factor: Tfap2a; motif: TGCCCYNRGGGCA; match class: 0	TF:M04157_0	9.18e-12	11.0372	8647	3408	1555	SMC1B,TRIM7,PEG3,TCEA1,IZUMO4,ARHGAP33OS,WNT5B,HMGXB3,SRD5A3,LHCGR,PRSS45,CDKN1C,ADGRF2,KEAP1,GNAS,4933428G20RIK,HOOK3,AKAP12,C1QTNF12,CD59B,NR2F6,GSN,MLLT10,TAF4B,LRBA,LPAR1,FAM129C,SMARCA2,RNF10,RRP1,KLRA4,TXN1,FAM83G,NBEA,ALKBH3,RPSA,BAIAP3,TRIM44,NPLOC4,AOX1,PDE8A,MMP23,HSPB3,GMPR,MMP15,AS3MT,MYH14,DGKQ,EXOC7,RORC,PCNX,PLAGL1,COPS5,C530008M17RIK,TAS1R2,PLPP7,PTPN6,PLXNB1,FAM71F1,CLDN5,WWTR1,S…
TF	Factor: MYF6; motif: NNNRACAGNCNCNCC; match class: 1	TF:M02885_1	1.12e-11	10.949	7018	3408	1292	CCDC117,SMC1B,CNGB1,TCEA1,ZFP180,ARHGAP33OS,HMGXB3,TMEM267,PRSS45,CDKN1C,PFKL,SLC6A16,SCD4,ADGRF2,KEAP1,OXTR,HOOK3,AKAP12,GM3285,PRSS41,L3MBTL1,NPRL3,COIL,NR2F6,GSN,ARHGAP27,MLLT10,TAF4B,MXRA8,LPAR1,TESCL,GRB10,ACAT3,RNF10,EML4,TDRD1,FN1,AKR1B10,UBE2G2,BAIAP3,NPLOC4,TAPBP,A530016L24RIK,MMP23,GMPR,AS3MT,GJB3,MYH14,RORC,SYTL3,TJP3,SPESP1,PLAGL1,COPS5,GM6583,TOB2,AQP6,ENDOU,MED23,GM5136,CLDN5,WWTR1,…
TF	Factor: WT1; motif: CGCCCCCNCN	TF:M02036	1.17e-11	10.9303	7506	3408	1371	PUSL1,SMC1B,TRIM7,PEG3,TCEA1,WNT5B,CDKN1C,PFKL,4933428G20RIK,HOOK3,AKAP12,C1QTNF12,PRSS41,CD59B,DES,COIL,NR2F6,GSN,ARHGAP27,MLLT10,LRBA,GRB10,SMARCA2,EML4,TXN1,FAM83G,AKR1B10,NBEA,BAIAP3,RAB20,PDE8A,TAPBP,GMPR,MMP15,AS3MT,GJB3,AKR1B8,EXOC7,PCNX,ST3GAL5,PLAGL1,FGF22,DAPP1,VAX1,PSMB7,PLXNB1,GM6583,CLDN5,WWTR1,PANX2,ADAMTSL5,VWA5B2,AIRE,CSPG4,ADGRG1,SHD,SCN5A,NFATC4,PLEC,CBS,MRPL2,GM4969,BSN,SMAD3,D…
TF	Factor: WT1; motif: CGCCCCCNCN; match class: 0	TF:M02036_0	1.17e-11	10.9303	7506	3408	1371	PUSL1,SMC1B,TRIM7,PEG3,TCEA1,WNT5B,CDKN1C,PFKL,4933428G20RIK,HOOK3,AKAP12,C1QTNF12,PRSS41,CD59B,DES,COIL,NR2F6,GSN,ARHGAP27,MLLT10,LRBA,GRB10,SMARCA2,EML4,TXN1,FAM83G,AKR1B10,NBEA,BAIAP3,RAB20,PDE8A,TAPBP,GMPR,MMP15,AS3MT,GJB3,AKR1B8,EXOC7,PCNX,ST3GAL5,PLAGL1,FGF22,DAPP1,VAX1,PSMB7,PLXNB1,GM6583,CLDN5,WWTR1,PANX2,ADAMTSL5,VWA5B2,AIRE,CSPG4,ADGRG1,SHD,SCN5A,NFATC4,PLEC,CBS,MRPL2,GM4969,BSN,SMAD3,D…
TF	Factor: NR1B2; motif: NTGACCY; match class: 0	TF:M02111_0	1.34e-11	10.8729	10231	3408	1804	SMC1B,TRIM7,CNGB1,PRSS44,IZUMO4,WNT5B,CAPN3,EAR10,TMEM267,LHCGR,ART3,CDKN1C,PFKL,SLC6A16,SCD4,ADAMTSL2,ADGRF2,KEAP1,GNAS,A630089N07RIK,OXTR,HOOK3,C1QTNF12,GM3285,PRSS41,CD59B,DES,NR2F6,GSN,ARHGAP27,MXRA8,FAM129C,GRB10,RNF10,EML4,RRP1,TDRD1,FAM83G,FN1,AKR1B10,ALKBH3,RPSA,BAIAP3,RIN2,A530016L24RIK,MMP23,HSPB3,MMP15,PLVAP,AKR1B8,MYH14,DGKQ,GPR18,LY6I,TJP3,FGF22,D1PAS1,VAX1,PSMB7,TAS1R2,ZSCAN4C,AQP6,…
TF	Factor: NR1B2; motif: NTGACCY	TF:M02111	1.34e-11	10.8729	10231	3408	1804	SMC1B,TRIM7,CNGB1,PRSS44,IZUMO4,WNT5B,CAPN3,EAR10,TMEM267,LHCGR,ART3,CDKN1C,PFKL,SLC6A16,SCD4,ADAMTSL2,ADGRF2,KEAP1,GNAS,A630089N07RIK,OXTR,HOOK3,C1QTNF12,GM3285,PRSS41,CD59B,DES,NR2F6,GSN,ARHGAP27,MXRA8,FAM129C,GRB10,RNF10,EML4,RRP1,TDRD1,FAM83G,FN1,AKR1B10,ALKBH3,RPSA,BAIAP3,RIN2,A530016L24RIK,MMP23,HSPB3,MMP15,PLVAP,AKR1B8,MYH14,DGKQ,GPR18,LY6I,TJP3,FGF22,D1PAS1,VAX1,PSMB7,TAS1R2,ZSCAN4C,AQP6,…
TF	Factor: Sp1; motif: NGGGGGCGGGGYN	TF:M00196	2.02e-11	10.6939	8783	3408	1574	PUSL1,TRIM7,PRSS44,PEG3,TCEA1,IZUMO4,ARHGAP33OS,WNT5B,HMGXB3,SRD5A3,LHCGR,CDKN1C,PFKL,OXTR,HOOK3,AKAP12,C1QTNF12,L3MBTL1,CD59B,NPRL3,DES,COIL,NR2F6,GSN,MLLT10,MXRA8,FAM129C,GRB10,ACAT3,EML4,TXN1,PRSS30,FAM83G,FN1,NBEA,BAIAP3,TRIM44,RAB20,AOX1,GMPR,MMP15,PLVAP,GJB3,AKR1B8,DGKQ,EXOC7,RORC,PCNX,ST3GAL5,PLAGL1,FGF22,DAPP1,PAQR6,D1PAS1,PSMB7,C530008M17RIK,PLXNB1,GM6583,TOB2,MED23,WWTR1,PANX2,BSG,SERHL…
TF	Factor: Sp1; motif: NGGGGGCGGGGYN; match class: 0	TF:M00196_0	2.02e-11	10.6939	8783	3408	1574	PUSL1,TRIM7,PRSS44,PEG3,TCEA1,IZUMO4,ARHGAP33OS,WNT5B,HMGXB3,SRD5A3,LHCGR,CDKN1C,PFKL,OXTR,HOOK3,AKAP12,C1QTNF12,L3MBTL1,CD59B,NPRL3,DES,COIL,NR2F6,GSN,MLLT10,MXRA8,FAM129C,GRB10,ACAT3,EML4,TXN1,PRSS30,FAM83G,FN1,NBEA,BAIAP3,TRIM44,RAB20,AOX1,GMPR,MMP15,PLVAP,GJB3,AKR1B8,DGKQ,EXOC7,RORC,PCNX,ST3GAL5,PLAGL1,FGF22,DAPP1,PAQR6,D1PAS1,PSMB7,C530008M17RIK,PLXNB1,GM6583,TOB2,MED23,WWTR1,PANX2,BSG,SERHL…
TF	Factor: AP-2; motif: GSCCSCRGGCNRNRNN	TF:M00800	2.13e-11	10.6726	6730	3408	1243	PUSL1,CCDC117,TRIM7,PEG3,TCEA1,IZUMO4,ARHGAP33OS,WNT5B,HMGXB3,CDKN1C,ADAMTSL2,KEAP1,GNAS,4933428G20RIK,HOOK3,C1QTNF12,DES,COIL,NR2F6,GSN,ARHGAP27,MLLT10,TAF4B,LRBA,LPAR1,FAM178B,OLFR212,GRB10,SMARCA2,RNF10,EML4,TXN1,FAM83G,FN1,AKR1B10,NBEA,RPSA,BAIAP3,NPLOC4,A530016L24RIK,HSPB3,ISOC2B,AS3MT,GJB3,EXOC7,RORC,PCNX,SPESP1,ST3GAL5,PLAGL1,FGF22,TELO2,VAX1,PSMB7,C530008M17RIK,TAS1R2,MED23,BCKDHA,SPRR2D,…
TF	Factor: AP-2; motif: GSCCSCRGGCNRNRNN; match class: 0	TF:M00800_0	2.13e-11	10.6726	6730	3408	1243	PUSL1,CCDC117,TRIM7,PEG3,TCEA1,IZUMO4,ARHGAP33OS,WNT5B,HMGXB3,CDKN1C,ADAMTSL2,KEAP1,GNAS,4933428G20RIK,HOOK3,C1QTNF12,DES,COIL,NR2F6,GSN,ARHGAP27,MLLT10,TAF4B,LRBA,LPAR1,FAM178B,OLFR212,GRB10,SMARCA2,RNF10,EML4,TXN1,FAM83G,FN1,AKR1B10,NBEA,RPSA,BAIAP3,NPLOC4,A530016L24RIK,HSPB3,ISOC2B,AS3MT,GJB3,EXOC7,RORC,PCNX,SPESP1,ST3GAL5,PLAGL1,FGF22,TELO2,VAX1,PSMB7,C530008M17RIK,TAS1R2,MED23,BCKDHA,SPRR2D,…
TF	Factor: MZF-1; motif: TGGGGAR; match class: 1	TF:M01733_1	2.36e-11	10.6267	3537	3408	708	PUSL1,TRIM7,ARHGAP33OS,RPL3L,KEAP1,C1QTNF12,MLLT10,MXRA8,LRBA,FAM129C,OLFR212,GRB10,NBEA,RAB20,NPLOC4,TAPBP,GMPR,MYH14,ST3GAL5,TAS1R2,AQP6,PEMT,BSG,VWA5B2,AIRE,ADGRG1,TINAGL1,DYNLL2,FIGNL2,SALL4,RAPGEF3,MID1,TCF3,ASTL,GNGT2,TRPV3,MLLT3,TANGO6,ARHGEF17,XDH,CLDN4,TIAM2,ERICH4,MSRA,DTX3,FXYD1,RBX1,MEF2C,P2RX7,SPX,RFLNB,RBM20,AOX4,UPK2,LAG3,LTBP4,SOX10,ADGRG5,EDNRB,PHACTR3,USP1,WNT6,TPM2,HIPK3,PATZ1,…
TF	Factor: FXR; motif: NRGGKCANTGRCCNNNNGG	TF:M10325	2.82e-11	10.5494	2378	3408	504	SMC1B,ADGRF2,4933428G20RIK,MS4A6D,FAM178B,OLFR212,GRB10,TDRD1,FAM83G,AOX1,TAPBP,A530016L24RIK,GMPR,ADAMTSL5,SCN5A,NFATC4,DYNLL2,LIPE,FIGNL2,TTC22,FAM83F,SPRED2,RIBC2,CELSR3,ASTL,RARRES1,BC051142,DDIT4L,NSD1,PRSS50,RFLNB,AOX4,XAF1,PLCH2,CDCP1,NLRX1,SYT8,DNAIC2,WNT6,2200002J24RIK,TANC1,CABP7,HIPK3,PATZ1,CHRNE,SAP25,WFIKKN2,BTBD9,2510009E07RIK,PLEKHG4,SLC25A43,IGSF5,NPRL2,RASGRP2,TDGF1,PTMA,PCED1B,S…
TF	Factor: FXR; motif: NRGGKCANTGRCCNNNNGG; match class: 0	TF:M10325_0	2.82e-11	10.5494	2378	3408	504	SMC1B,ADGRF2,4933428G20RIK,MS4A6D,FAM178B,OLFR212,GRB10,TDRD1,FAM83G,AOX1,TAPBP,A530016L24RIK,GMPR,ADAMTSL5,SCN5A,NFATC4,DYNLL2,LIPE,FIGNL2,TTC22,FAM83F,SPRED2,RIBC2,CELSR3,ASTL,RARRES1,BC051142,DDIT4L,NSD1,PRSS50,RFLNB,AOX4,XAF1,PLCH2,CDCP1,NLRX1,SYT8,DNAIC2,WNT6,2200002J24RIK,TANC1,CABP7,HIPK3,PATZ1,CHRNE,SAP25,WFIKKN2,BTBD9,2510009E07RIK,PLEKHG4,SLC25A43,IGSF5,NPRL2,RASGRP2,TDGF1,PTMA,PCED1B,S…
TF	Factor: WT1; motif: NNGGGNGGGSGN; match class: 0	TF:M07436_0	3.48e-11	10.4582	7485	3408	1364	SMC1B,CNGB1,SRD5A3,RPL3L,AKR1E1,LHCGR,CDKN1C,SLC6A16,SCD4,ADAMTSL2,TAC2,OXTR,AKAP12,L3MBTL1,CD59B,NPRL3,DES,COIL,GSN,ARHGAP27,MXRA8,ITFG2,LRBA,LPAR1,SMARCA2,RNF10,EML4,RRP1,FAM83G,FN1,NBEA,RPSA,BAIAP3,RAB20,NPLOC4,PDE8A,TAPBP,MMP15,GOT1L1,AS3MT,GJB3,AKR1B8,TJP3,ST3GAL5,PLAGL1,TENM3,DAPP1,VAX1,TAS1R2,PLPP7,PLXNB1,TOB2,AQP6,ENDOU,WWTR1,PANX2,ADAMTSL5,RXRG,TLR6,ADGRG1,NFATC4,MRPL2,TINAGL1,NFIX,GM496…
TF	Factor: WT1; motif: NNGGGNGGGSGN	TF:M07436	3.48e-11	10.4582	7485	3408	1364	SMC1B,CNGB1,SRD5A3,RPL3L,AKR1E1,LHCGR,CDKN1C,SLC6A16,SCD4,ADAMTSL2,TAC2,OXTR,AKAP12,L3MBTL1,CD59B,NPRL3,DES,COIL,GSN,ARHGAP27,MXRA8,ITFG2,LRBA,LPAR1,SMARCA2,RNF10,EML4,RRP1,FAM83G,FN1,NBEA,RPSA,BAIAP3,RAB20,NPLOC4,PDE8A,TAPBP,MMP15,GOT1L1,AS3MT,GJB3,AKR1B8,TJP3,ST3GAL5,PLAGL1,TENM3,DAPP1,VAX1,TAS1R2,PLPP7,PLXNB1,TOB2,AQP6,ENDOU,WWTR1,PANX2,ADAMTSL5,RXRG,TLR6,ADGRG1,NFATC4,MRPL2,TINAGL1,NFIX,GM496…
TF	Factor: CKROX; motif: SCCCTCCCC	TF:M01175	3.56e-11	10.4488	6343	3408	1178	PRSS44,ARHGAP33OS,SRD5A3,RPL3L,AKR1E1,FBF1,LHCGR,ART3,CDKN1C,ADAMTSL2,TAC2,KEAP1,4933428G20RIK,CD59B,NPRL3,DES,NR2F6,GSN,MLLT10,LPAR1,TESCL,FAM129C,GRB10,ACAT3,SMARCA2,EML4,TXN1,FN1,AKR1B10,RAB20,PDE8A,BST1,A530016L24RIK,AKR1B8,PCNX,COPS5,DAPP1,TAS1R2,PTPN6,PLXNB1,GM6583,AQP6,ENDOU,WWTR1,PANX2,BSG,ADGRG1,AF366264,SHD,SCN5A,NFATC4,MYO1A,CBS,TINAGL1,NFIX,BSN,DYNLL2,SALL4,PTBP1,RAPGEF3,TFF3,TSC22D1,…
TF	Factor: CKROX; motif: SCCCTCCCC; match class: 0	TF:M01175_0	3.56e-11	10.4488	6343	3408	1178	PRSS44,ARHGAP33OS,SRD5A3,RPL3L,AKR1E1,FBF1,LHCGR,ART3,CDKN1C,ADAMTSL2,TAC2,KEAP1,4933428G20RIK,CD59B,NPRL3,DES,NR2F6,GSN,MLLT10,LPAR1,TESCL,FAM129C,GRB10,ACAT3,SMARCA2,EML4,TXN1,FN1,AKR1B10,RAB20,PDE8A,BST1,A530016L24RIK,AKR1B8,PCNX,COPS5,DAPP1,TAS1R2,PTPN6,PLXNB1,GM6583,AQP6,ENDOU,WWTR1,PANX2,BSG,ADGRG1,AF366264,SHD,SCN5A,NFATC4,MYO1A,CBS,TINAGL1,NFIX,BSN,DYNLL2,SALL4,PTBP1,RAPGEF3,TFF3,TSC22D1,…
TF	Factor: AP-2alpha; motif: NNNSCCTGRGGC; match class: 0	TF:M10175_0	4.56e-11	10.3412	4960	3408	948	TRIM7,PEG3,WNT5B,SRD5A3,ART3,PRSS45,SLC6A16,4933428G20RIK,A630089N07RIK,MS4A6D,C1QTNF12,COIL,MLLT10,LPAR1,FAM129C,GRB10,EML4,AKR1B10,UBE2G2,BAIAP3,A530016L24RIK,GJB3,MYH14,RORC,LY6I,FGF22,DAPP1,PAQR6,VAX1,PTPN6,PLXNB1,FAM71F1,AQP6,GM5136,CLDN5,SHD,SCN5A,NFATC4,PLEC,MRPL2,GM4969,MEST,KCNJ16,PRRXL1,LIPE,FAM83F,GM1140,RAPGEF3,SLC7A8,ADAM22,GATM,SCX,ARHGEF17,CD300A,RARRES1,SUPV3L1,HIST2H2AA2,CLDN4,CH…
TF	Factor: AP-2alpha; motif: NNNSCCTGRGGC	TF:M10175	4.56e-11	10.3412	4960	3408	948	TRIM7,PEG3,WNT5B,SRD5A3,ART3,PRSS45,SLC6A16,4933428G20RIK,A630089N07RIK,MS4A6D,C1QTNF12,COIL,MLLT10,LPAR1,FAM129C,GRB10,EML4,AKR1B10,UBE2G2,BAIAP3,A530016L24RIK,GJB3,MYH14,RORC,LY6I,FGF22,DAPP1,PAQR6,VAX1,PTPN6,PLXNB1,FAM71F1,AQP6,GM5136,CLDN5,SHD,SCN5A,NFATC4,PLEC,MRPL2,GM4969,MEST,KCNJ16,PRRXL1,LIPE,FAM83F,GM1140,RAPGEF3,SLC7A8,ADAM22,GATM,SCX,ARHGEF17,CD300A,RARRES1,SUPV3L1,HIST2H2AA2,CLDN4,CH…
TF	Factor: c-Myc; motif: CACGTGGC; match class: 0	TF:M03867_0	6.96e-11	10.1576	7735	3408	1402	PUSL1,CNGB1,PRSS44,PEG3,ZFP180,IZUMO4,WNT5B,SRD5A3,RPL3L,ART3,PRSS45,GYS2,PFKL,ADGRF2,KEAP1,GNAS,4933428G20RIK,A630089N07RIK,OXTR,AKAP12,C1QTNF12,PRSS41,CD59B,COIL,ARHGAP27,MLLT10,LRBA,FAM178B,FAM129C,OLFR212,GRB10,RNF10,EML4,TDRD1,FAM83G,NBEA,RPSA,UBE2G2,BAIAP3,RAB20,NPLOC4,RIN2,TAPBP,MMP23,ISOC2B,GOT1L1,PLVAP,GJB3,DGKQ,RORC,GPR18,TJP3,ST3GAL5,PLAGL1,FGF22,DAPP1,PAQR6,D1PAS1,ENDOU,MED23,BCKDHA,C…
TF	Factor: c-Myc; motif: CACGTGGC	TF:M03867	6.96e-11	10.1576	7735	3408	1402	PUSL1,CNGB1,PRSS44,PEG3,ZFP180,IZUMO4,WNT5B,SRD5A3,RPL3L,ART3,PRSS45,GYS2,PFKL,ADGRF2,KEAP1,GNAS,4933428G20RIK,A630089N07RIK,OXTR,AKAP12,C1QTNF12,PRSS41,CD59B,COIL,ARHGAP27,MLLT10,LRBA,FAM178B,FAM129C,OLFR212,GRB10,RNF10,EML4,TDRD1,FAM83G,NBEA,RPSA,UBE2G2,BAIAP3,RAB20,NPLOC4,RIN2,TAPBP,MMP23,ISOC2B,GOT1L1,PLVAP,GJB3,DGKQ,RORC,GPR18,TJP3,ST3GAL5,PLAGL1,FGF22,DAPP1,PAQR6,D1PAS1,ENDOU,MED23,BCKDHA,C…
TF	Factor: Sp1; motif: GGGGCGGGGC; match class: 0	TF:M00931_0	7.08e-11	10.1498	8653	3408	1549	PUSL1,TRIM7,PRSS44,PEG3,IZUMO4,ARHGAP33OS,WNT5B,HMGXB3,SRD5A3,LHCGR,CDKN1C,PFKL,ADAMTSL2,OXTR,HOOK3,AKAP12,C1QTNF12,CD59B,NPRL3,DES,NR2F6,GSN,MLLT10,MXRA8,FAM129C,GRB10,ACAT3,EML4,TXN1,PRSS30,FAM83G,FN1,NBEA,BAIAP3,TRIM44,RAB20,AOX1,PDE8A,GMPR,PLVAP,GJB3,AKR1B8,DGKQ,EXOC7,RORC,PCNX,ST3GAL5,PLAGL1,FGF22,DAPP1,PAQR6,D1PAS1,PSMB7,C530008M17RIK,PLXNB1,GM6583,TOB2,MED23,WWTR1,PANX2,BSG,SERHL,ADAMTSL5,…
TF	Factor: Sp1; motif: GGGGCGGGGC	TF:M00931	7.08e-11	10.1498	8653	3408	1549	PUSL1,TRIM7,PRSS44,PEG3,IZUMO4,ARHGAP33OS,WNT5B,HMGXB3,SRD5A3,LHCGR,CDKN1C,PFKL,ADAMTSL2,OXTR,HOOK3,AKAP12,C1QTNF12,CD59B,NPRL3,DES,NR2F6,GSN,MLLT10,MXRA8,FAM129C,GRB10,ACAT3,EML4,TXN1,PRSS30,FAM83G,FN1,NBEA,BAIAP3,TRIM44,RAB20,AOX1,PDE8A,GMPR,PLVAP,GJB3,AKR1B8,DGKQ,EXOC7,RORC,PCNX,ST3GAL5,PLAGL1,FGF22,DAPP1,PAQR6,D1PAS1,PSMB7,C530008M17RIK,PLXNB1,GM6583,TOB2,MED23,WWTR1,PANX2,BSG,SERHL,ADAMTSL5,…
TF	Factor: SP1:SP3; motif: CCSCCCCCYCC; match class: 0	TF:M01219_0	7.58e-11	10.1203	6682	3408	1231	PUSL1,SMC1B,TRIM7,PEG3,WNT5B,AKR1E1,CDKN1C,KEAP1,OXTR,AKAP12,PRSS41,CD59B,DES,NR2F6,ARHGAP27,MLLT10,TAF4B,ITFG2,LRBA,LPAR1,GRB10,SMARCA2,RNF10,EML4,FN1,NBEA,RPSA,BAIAP3,PDE8A,GMPR,AKR1B8,MYH14,PCNX,TJP3,ST3GAL5,PLAGL1,DAPP1,VAX1,GM6583,TOB2,WWTR1,PANX2,ADAMTSL5,SHD,NFATC4,PLEC,MRPL2,TINAGL1,NFIX,BSN,SMAD3,DYNLL2,PRRXL1,LIPE,TBC1D2B,FIGNL2,PRR23A2,GM1140,RAPGEF3,SPRED2,RIBC2,EYA4,SLC2A5,SLC7A8,TCF…
TF	Factor: SP1:SP3; motif: CCSCCCCCYCC	TF:M01219	7.58e-11	10.1203	6682	3408	1231	PUSL1,SMC1B,TRIM7,PEG3,WNT5B,AKR1E1,CDKN1C,KEAP1,OXTR,AKAP12,PRSS41,CD59B,DES,NR2F6,ARHGAP27,MLLT10,TAF4B,ITFG2,LRBA,LPAR1,GRB10,SMARCA2,RNF10,EML4,FN1,NBEA,RPSA,BAIAP3,PDE8A,GMPR,AKR1B8,MYH14,PCNX,TJP3,ST3GAL5,PLAGL1,DAPP1,VAX1,GM6583,TOB2,WWTR1,PANX2,ADAMTSL5,SHD,NFATC4,PLEC,MRPL2,TINAGL1,NFIX,BSN,SMAD3,DYNLL2,PRRXL1,LIPE,TBC1D2B,FIGNL2,PRR23A2,GM1140,RAPGEF3,SPRED2,RIBC2,EYA4,SLC2A5,SLC7A8,TCF…
TF	Factor: Pax-5; motif: BCNNNRNGCANBGNTGNRTAGCSGCHNB; match class: 0	TF:M00143_0	7.77e-11	10.1095	10853	3408	1895	PUSL1,CCDC117,TRIM7,TCEA1,ZFP180,IZUMO4,SRD5A3,LHCGR,CDKN1C,PFKL,SLC6A16,SCD4,ADAMTSL2,KEAP1,GNAS,4933428G20RIK,OXTR,CASP14,MS4A6D,C1QTNF12,GM3285,PRSS41,SYNA,CD59B,NPRL3,DES,COIL,NR2F6,MLLT10,LRBA,TESCL,OLFR212,GRB10,ACAT3,RNF10,EML4,ANKRD1,RRP1,PRSS30,FAM83G,NBEA,ALKBH3,BAIAP3,TRIM44,RAB20,TAPBP,BST1,A530016L24RIK,MMP23,MMP15,ISOC2B,GOT1L1,PLVAP,OLFR142,AS3MT,GJB3,MYH14,DGKQ,RORC,PCNX,GPR18,SPE…
TF	Factor: Pax-5; motif: BCNNNRNGCANBGNTGNRTAGCSGCHNB	TF:M00143	7.77e-11	10.1095	10853	3408	1895	PUSL1,CCDC117,TRIM7,TCEA1,ZFP180,IZUMO4,SRD5A3,LHCGR,CDKN1C,PFKL,SLC6A16,SCD4,ADAMTSL2,KEAP1,GNAS,4933428G20RIK,OXTR,CASP14,MS4A6D,C1QTNF12,GM3285,PRSS41,SYNA,CD59B,NPRL3,DES,COIL,NR2F6,MLLT10,LRBA,TESCL,OLFR212,GRB10,ACAT3,RNF10,EML4,ANKRD1,RRP1,PRSS30,FAM83G,NBEA,ALKBH3,BAIAP3,TRIM44,RAB20,TAPBP,BST1,A530016L24RIK,MMP23,MMP15,ISOC2B,GOT1L1,PLVAP,OLFR142,AS3MT,GJB3,MYH14,DGKQ,RORC,PCNX,GPR18,SPE…
TF	Factor: Kaiso; motif: SARNYCTCGCGAGAN	TF:M10276	9.39e-11	10.0272	13493	3408	2299	PUSL1,CCDC117,SMC1B,TRIM7,PEG3,TCEA1,ZFP180,IZUMO4,ARHGAP33OS,WNT5B,HMGXB3,SRD5A3,FBF1,CDKN1C,PFKL,SLC6A16,SCD4,ADGRF2,KEAP1,GNAS,4933428G20RIK,A630089N07RIK,OXTR,CASP14,HOOK3,AKAP12,C1QTNF12,PRSS41,L3MBTL1,NPRL3,DES,COIL,NR2F6,GSN,ARHGAP27,MLLT10,TAF4B,MXRA8,ITFG2,LRBA,LPAR1,TESCL,FAM178B,GRB10,SMARCA2,RNF10,EML4,RRP1,TXN1,FAM83G,NBEA,ALKBH3,RPSA,UBE2G2,BAIAP3,TRIM44,AOX1,MCMDC2,PDE8A,TAPBP,A530…
TF	Factor: Kaiso; motif: SARNYCTCGCGAGAN; match class: 0	TF:M10276_0	9.39e-11	10.0272	13493	3408	2299	PUSL1,CCDC117,SMC1B,TRIM7,PEG3,TCEA1,ZFP180,IZUMO4,ARHGAP33OS,WNT5B,HMGXB3,SRD5A3,FBF1,CDKN1C,PFKL,SLC6A16,SCD4,ADGRF2,KEAP1,GNAS,4933428G20RIK,A630089N07RIK,OXTR,CASP14,HOOK3,AKAP12,C1QTNF12,PRSS41,L3MBTL1,NPRL3,DES,COIL,NR2F6,GSN,ARHGAP27,MLLT10,TAF4B,MXRA8,ITFG2,LRBA,LPAR1,TESCL,FAM178B,GRB10,SMARCA2,RNF10,EML4,RRP1,TXN1,FAM83G,NBEA,ALKBH3,RPSA,UBE2G2,BAIAP3,TRIM44,AOX1,MCMDC2,PDE8A,TAPBP,A530…
TF	Factor: Kaiso; motif: GCMGGGRGCRGS; match class: 1	TF:M03876_1	9.7e-11	10.0133	5834	3408	1091	PUSL1,CCDC117,TCEA1,IZUMO4,WNT5B,HMGXB3,RPL3L,CDKN1C,KEAP1,GNAS,4933428G20RIK,HOOK3,GM3285,COIL,NR2F6,ARHGAP27,MLLT10,MXRA8,LRBA,LPAR1,GRB10,SMARCA2,EML4,ANKRD1,RRP1,FN1,NBEA,PDE8A,GMPR,MMP15,ISOC2B,GJB3,PCNX,ST3GAL5,TAS1R2,PLXNB1,CLDN5,WWTR1,PANX2,ADAMTSL5,SHD,SCN5A,PLEC,TINAGL1,NFIX,SMAD3,PRRXL1,TBC1D2B,FIGNL2,TTC22,PREX2,TRIL,RAPGEF3,EYA4,SLC7A8,FAM118A,CELSR3,ADAM22,PPP6R1,FAM222B,TFCP2L1,SCX…
TF	Factor: SMAD4; motif: GKSRKKCAGMCANCY; match class: 1	TF:M00733_1	1.07e-10	9.97229	3162	3408	639	TRIM7,CNGB1,PEG3,IZUMO4,ARHGAP33OS,ADAMTSL2,TAC2,GNAS,PRSS41,DES,COIL,MXRA8,OLFR212,RNF10,NBEA,A530016L24RIK,MMP23,MMP15,GOT1L1,DAPP1,PAQR6,TELO2,PTPN6,CLDN5,WWTR1,BSG,ADAMTSL5,CSPG4,SHD,SCN5A,NFIX,CCK,DYNLL2,PRRXL1,FAM83F,4931440F15RIK,TFCP2L1,SCX,GNG11,ARHGEF17,CHD7,RASSF1,PSD4,USH1C,GPLD1,TLR1,RCN3,SPX,PRSS50,ZBP1,SLC6A11,LAG3,PHACTR3,SPAG7,EVL,SPATA20,WNT6,TBRG1,CD2BP2,ZRSR1,CHRNE,SAP25,HKDC1…
TF	Factor: DRRS; motif: GNNGGGWGGG	TF:M10363	1.19e-10	9.92608	4721	3408	905	SMC1B,CNGB1,IZUMO4,ARHGAP33OS,SRD5A3,SCD4,TAC2,KEAP1,GNAS,OXTR,AKAP12,C1QTNF12,PRSS41,L3MBTL1,ASB14,GSN,MLLT10,TESCL,FAM178B,GRB10,ACAT3,FAM83G,BAIAP3,PDE8A,TAPBP,BST1,MMP23,AS3MT,GJB3,DGKQ,LY6I,TJP3,ST3GAL5,FGF22,TELO2,VAX1,TAS1R2,PLPP7,PTPN6,PLXNB1,MED23,PEMT,PANX2,ADAMTSL5,VWA5B2,TLR6,ADGRG1,TMEM132D,NFIX,GM4969,SPP1,FIGNL2,4931440F15RIK,SPRED2,RIBC2,EYA4,SLC2A5,SLC7A8,TCF3,ASTL,CYP27A1,GNGT2,…
TF	Factor: DRRS; motif: GNNGGGWGGG; match class: 0	TF:M10363_0	1.19e-10	9.92608	4721	3408	905	SMC1B,CNGB1,IZUMO4,ARHGAP33OS,SRD5A3,SCD4,TAC2,KEAP1,GNAS,OXTR,AKAP12,C1QTNF12,PRSS41,L3MBTL1,ASB14,GSN,MLLT10,TESCL,FAM178B,GRB10,ACAT3,FAM83G,BAIAP3,PDE8A,TAPBP,BST1,MMP23,AS3MT,GJB3,DGKQ,LY6I,TJP3,ST3GAL5,FGF22,TELO2,VAX1,TAS1R2,PLPP7,PTPN6,PLXNB1,MED23,PEMT,PANX2,ADAMTSL5,VWA5B2,TLR6,ADGRG1,TMEM132D,NFIX,GM4969,SPP1,FIGNL2,4931440F15RIK,SPRED2,RIBC2,EYA4,SLC2A5,SLC7A8,TCF3,ASTL,CYP27A1,GNGT2,…
TF	Factor: GKLF; motif: CCTCCYN; match class: 0	TF:M01835_0	1.35e-10	9.86942	16054	3408	2678	CCDC117,SMC1B,CNGB1,PRSS44,PEG3,IZUMO4,ARHGAP33OS,SRD5A3,AKR1E1,LHCGR,ART3,PRSS45,SLC6A16,SCD4,IL1F8,ADAMTSL2,TAC2,ADGRF2,KEAP1,4933428G20RIK,A630089N07RIK,OXTR,CASP14,HOOK3,AKAP12,C1QTNF12,L3MBTL1,SYNA,CD59B,NPRL3,DES,NR2F6,ASB14,GSN,ARHGAP27,MLLT10,TAF4B,MXRA8,LRBA,LPAR1,TESCL,FAM178B,FAM129C,GRB10,ACAT3,SMARCA2,RNF10,EML4,RRP1,PRSS30,FN1,AKR1B10,NBEA,ALKBH3,RPSA,BAIAP3,TRIM44,RAB20,NPLOC4,AOX1…
TF	Factor: GKLF; motif: CCTCCYN	TF:M01835	1.35e-10	9.86942	16054	3408	2678	CCDC117,SMC1B,CNGB1,PRSS44,PEG3,IZUMO4,ARHGAP33OS,SRD5A3,AKR1E1,LHCGR,ART3,PRSS45,SLC6A16,SCD4,IL1F8,ADAMTSL2,TAC2,ADGRF2,KEAP1,4933428G20RIK,A630089N07RIK,OXTR,CASP14,HOOK3,AKAP12,C1QTNF12,L3MBTL1,SYNA,CD59B,NPRL3,DES,NR2F6,ASB14,GSN,ARHGAP27,MLLT10,TAF4B,MXRA8,LRBA,LPAR1,TESCL,FAM178B,FAM129C,GRB10,ACAT3,SMARCA2,RNF10,EML4,RRP1,PRSS30,FN1,AKR1B10,NBEA,ALKBH3,RPSA,BAIAP3,TRIM44,RAB20,NPLOC4,AOX1…
TF	Factor: Zic2; motif: NMCCCCCGGGGGGGN; match class: 0	TF:M02836_0	1.73e-10	9.76161	3784	3408	745	TRIM7,WNT5B,SRD5A3,LHCGR,CDKN1C,KEAP1,4933428G20RIK,HOOK3,SYNA,NR2F6,MLLT10,TAF4B,LRBA,LPAR1,FAM129C,GRB10,SMARCA2,TXN1,FAM83G,FN1,AKR1B10,TRIM44,GJB3,MYH14,PCNX,FGF22,PAQR6,VAX1,PLPP7,GM6583,TOB2,ENDOU,CLDN5,WWTR1,PANX2,RXRG,SCN5A,MYO1A,SMAD3,DYNLL2,PRRXL1,FIGNL2,SALL4,TRIL,TFPT,PTBP1,SPRED2,XRCC3,TCF3,CELSR3,FAM222B,TANGO6,GNG11,FNDC4,CHD7,ERICH4,RASSF1,DTX3,KCNK4,NSD1,RGL3,SHROOM3,RFLNB,SLC6A1…
TF	Factor: Zic2; motif: NMCCCCCGGGGGGGN	TF:M02836	1.73e-10	9.76161	3784	3408	745	TRIM7,WNT5B,SRD5A3,LHCGR,CDKN1C,KEAP1,4933428G20RIK,HOOK3,SYNA,NR2F6,MLLT10,TAF4B,LRBA,LPAR1,FAM129C,GRB10,SMARCA2,TXN1,FAM83G,FN1,AKR1B10,TRIM44,GJB3,MYH14,PCNX,FGF22,PAQR6,VAX1,PLPP7,GM6583,TOB2,ENDOU,CLDN5,WWTR1,PANX2,RXRG,SCN5A,MYO1A,SMAD3,DYNLL2,PRRXL1,FIGNL2,SALL4,TRIL,TFPT,PTBP1,SPRED2,XRCC3,TCF3,CELSR3,FAM222B,TANGO6,GNG11,FNDC4,CHD7,ERICH4,RASSF1,DTX3,KCNK4,NSD1,RGL3,SHROOM3,RFLNB,SLC6A1…
TF	Factor: c-Myc:Max; motif: NNACCACGTGGTNN	TF:M00118	2.19e-10	9.65991	7971	3408	1436	PUSL1,CCDC117,CNGB1,PRSS44,ZFP180,IZUMO4,ARHGAP33OS,HMGXB3,SRD5A3,RPL3L,FBF1,ART3,PRSS45,PFKL,SLC6A16,ADGRF2,4933428G20RIK,A630089N07RIK,OXTR,AKAP12,C1QTNF12,PRSS41,COIL,ARHGAP27,MLLT10,TAF4B,FAM178B,OLFR212,GRB10,RNF10,EML4,TDRD1,FAM83G,NBEA,RPSA,UBE2G2,TRIM44,RAB20,NPLOC4,RIN2,TAPBP,ISOC2B,GOT1L1,PLVAP,OLFR142,GJB3,OLFR1419,DGKQ,RORC,GPR18,SYTL3,TJP3,ST3GAL5,PLAGL1,TENM3,D1PAS1,TELO2,PTPN6,TOB2…
TF	Factor: c-Myc:Max; motif: NNACCACGTGGTNN; match class: 0	TF:M00118_0	2.19e-10	9.65991	7971	3408	1436	PUSL1,CCDC117,CNGB1,PRSS44,ZFP180,IZUMO4,ARHGAP33OS,HMGXB3,SRD5A3,RPL3L,FBF1,ART3,PRSS45,PFKL,SLC6A16,ADGRF2,4933428G20RIK,A630089N07RIK,OXTR,AKAP12,C1QTNF12,PRSS41,COIL,ARHGAP27,MLLT10,TAF4B,FAM178B,OLFR212,GRB10,RNF10,EML4,TDRD1,FAM83G,NBEA,RPSA,UBE2G2,TRIM44,RAB20,NPLOC4,RIN2,TAPBP,ISOC2B,GOT1L1,PLVAP,OLFR142,GJB3,OLFR1419,DGKQ,RORC,GPR18,SYTL3,TJP3,ST3GAL5,PLAGL1,TENM3,D1PAS1,TELO2,PTPN6,TOB2…
TF	Factor: c-Myc:Max; motif: NNACCACGTGGTNN; match class: 1	TF:M00118_1	2.19e-10	9.65991	7971	3408	1436	PUSL1,CCDC117,CNGB1,PRSS44,ZFP180,IZUMO4,ARHGAP33OS,HMGXB3,SRD5A3,RPL3L,FBF1,ART3,PRSS45,PFKL,SLC6A16,ADGRF2,4933428G20RIK,A630089N07RIK,OXTR,AKAP12,C1QTNF12,PRSS41,COIL,ARHGAP27,MLLT10,TAF4B,FAM178B,OLFR212,GRB10,RNF10,EML4,TDRD1,FAM83G,NBEA,RPSA,UBE2G2,TRIM44,RAB20,NPLOC4,RIN2,TAPBP,ISOC2B,GOT1L1,PLVAP,OLFR142,GJB3,OLFR1419,DGKQ,RORC,GPR18,SYTL3,TJP3,ST3GAL5,PLAGL1,TENM3,D1PAS1,TELO2,PTPN6,TOB2…
TF	Factor: DEC1; motif: NCNCACRTGNSC; match class: 1	TF:M08870_1	2.33e-10	9.63213	2121	3408	453	PRSS44,ARHGAP33OS,WNT5B,EAR10,SRD5A3,PRSS45,CDKN1C,PFKL,OXTR,AKAP12,LRBA,FAM178B,EML4,TDRD1,FAM83G,NBEA,ALKBH3,TAPBP,DGKQ,GPR18,TJP3,PAQR6,D1PAS1,AQP6,CLDN5,WWTR1,PANX2,BSG,PLEC,MRPL2,MEST,SMAD3,LIPE,FAM83F,4931440F15RIK,TFPT,PTBP1,RAPGEF3,TRPV3,TRF,CD300A,SUPV3L1,BC051142,MEPE,TRPD52L3,OVGP1,SYNJ2,TLR1,NSD1,RGL3,PDSS1,EZR,CSF1,RASL2-9,MARVELD3,PLCH2,CORO1C,NME2,SYT8,GPSM3,6430548M08RIK,SGCA,DENN…
TF	Factor: myogenin; motif: CRSCTGTTBNNTTTGGCACGSNGCCARCH; match class: 1	TF:M00056_1	2.57e-10	9.59091	6230	3408	1153	SMC1B,TRIM7,ZFP180,IZUMO4,ARHGAP33OS,CAPN3,EAR10,SRD5A3,RPL3L,GYS2,SCD4,ADAMTSL2,4933428G20RIK,A630089N07RIK,OXTR,CASP14,MS4A6D,GM3285,L3MBTL1,SYNA,COIL,NR2F6,ASB14,GSN,MXRA8,GRB10,SMARCA2,RNF10,FAM83G,AKR1B10,RPSA,UBE2G2,RIN2,KIF1BP,GJB3,MYH14,DGKQ,PCNX,SYTL3,ST3GAL5,TELO2,C530008M17RIK,PTPN6,FAM71F1,ZSCAN4C,CLDN5,ADAMTSL5,SCN5A,SYK,PLEC,NFIX,GM4969,CCL7,SMAD3,FIGNL2,TTC22,TTC30B,FAM83F,PRR23A2,…
TF	Factor: Tfap2a; motif: TGCCCYNRGGCA	TF:M04155	2.84e-10	9.54713	6513	3408	1199	SMC1B,CNGB1,PEG3,TCEA1,ZFP180,RPL3L,LHCGR,ART3,CDKN1C,SLC6A16,4933428G20RIK,HOOK3,PRSS41,COIL,GSN,ARHGAP27,MLLT10,TAF4B,MXRA8,LPAR1,SMARCA2,RNF10,TXN1,FN1,AKR1B10,NBEA,UBE2G2,TRIM44,AOX1,PDE8A,A530016L24RIK,MMP23,AS3MT,GJB3,EXOC7,PCNX,LY6I,TELO2,VAX1,PSMB7,TAS1R2,PLPP7,CLDN5,PANX2,AIRE,CSPG4,SCN5A,MYO1A,CBS,TMEM132D,MRPL2,TINAGL1,KCNJ16,BSN,DYNLL2,FIGNL2,SPRED2,RIBC2,SLC7A8,TCF3,FAM118A,ADAM22,TF…
TF	Factor: Tfap2a; motif: TGCCCYNRGGCA; match class: 0	TF:M04155_0	2.84e-10	9.54713	6513	3408	1199	SMC1B,CNGB1,PEG3,TCEA1,ZFP180,RPL3L,LHCGR,ART3,CDKN1C,SLC6A16,4933428G20RIK,HOOK3,PRSS41,COIL,GSN,ARHGAP27,MLLT10,TAF4B,MXRA8,LPAR1,SMARCA2,RNF10,TXN1,FN1,AKR1B10,NBEA,UBE2G2,TRIM44,AOX1,PDE8A,A530016L24RIK,MMP23,AS3MT,GJB3,EXOC7,PCNX,LY6I,TELO2,VAX1,PSMB7,TAS1R2,PLPP7,CLDN5,PANX2,AIRE,CSPG4,SCN5A,MYO1A,CBS,TMEM132D,MRPL2,TINAGL1,KCNJ16,BSN,DYNLL2,FIGNL2,SPRED2,RIBC2,SLC7A8,TCF3,FAM118A,ADAM22,TF…
TF	Factor: GKLF; motif: WGGGYGKGGCCN	TF:M09692	3.08e-10	9.51181	8981	3408	1596	PUSL1,CCDC117,TRIM7,PRSS44,PEG3,IZUMO4,ARHGAP33OS,WNT5B,HMGXB3,SRD5A3,AKR1E1,FBF1,PRSS45,CDKN1C,PFKL,ADGRF2,OXTR,CASP14,HOOK3,AKAP12,C1QTNF12,L3MBTL1,DES,COIL,NR2F6,GSN,ARHGAP27,MLLT10,TAF4B,MXRA8,ITFG2,LRBA,TESCL,FAM178B,FAM129C,GRB10,ACAT3,EML4,TDRD1,TXN1,PRSS30,FAM83G,FN1,RPSA,UBE2G2,BAIAP3,RAB20,RIN2,AOX1,TAPBP,GMPR,PLVAP,AS3MT,AKR1B8,MYH14,DGKQ,EXOC7,RORC,PCNX,TJP3,PLAGL1,COPS5,FGF22,PAQR6,D…
TF	Factor: GKLF; motif: WGGGYGKGGCCN; match class: 0	TF:M09692_0	3.08e-10	9.51181	8981	3408	1596	PUSL1,CCDC117,TRIM7,PRSS44,PEG3,IZUMO4,ARHGAP33OS,WNT5B,HMGXB3,SRD5A3,AKR1E1,FBF1,PRSS45,CDKN1C,PFKL,ADGRF2,OXTR,CASP14,HOOK3,AKAP12,C1QTNF12,L3MBTL1,DES,COIL,NR2F6,GSN,ARHGAP27,MLLT10,TAF4B,MXRA8,ITFG2,LRBA,TESCL,FAM178B,FAM129C,GRB10,ACAT3,EML4,TDRD1,TXN1,PRSS30,FAM83G,FN1,RPSA,UBE2G2,BAIAP3,RAB20,RIN2,AOX1,TAPBP,GMPR,PLVAP,AS3MT,AKR1B8,MYH14,DGKQ,EXOC7,RORC,PCNX,TJP3,PLAGL1,COPS5,FGF22,PAQR6,D…
TF	Factor: AP2; motif: GCCYGSGGSN; match class: 0	TF:M08867_0	3.32e-10	9.4784	7248	3408	1318	CCDC117,CNGB1,PEG3,TCEA1,IZUMO4,ARHGAP33OS,WNT5B,CAPN3,SRD5A3,RPL3L,AKR1E1,LHCGR,CDKN1C,SLC6A16,KEAP1,GNAS,4933428G20RIK,HOOK3,MS4A6D,AKAP12,C1QTNF12,NPRL3,DES,COIL,NR2F6,ARHGAP27,MLLT10,TAF4B,MXRA8,LRBA,GRB10,EML4,FN1,AKR1B10,NBEA,ALKBH3,UBE2G2,BAIAP3,TRIM44,NPLOC4,PDE8A,GMPR,GJB3,AKR1B8,PCNX,ST3GAL5,PLAGL1,FGF22,PAQR6,D1PAS1,VAX1,PSMB7,C530008M17RIK,PLPP7,PTPN6,PLXNB1,MED23,CLDN5,WWTR1,AIRE,SCN…
TF	Factor: AP2; motif: GCCYGSGGSN	TF:M08867	3.32e-10	9.4784	7248	3408	1318	CCDC117,CNGB1,PEG3,TCEA1,IZUMO4,ARHGAP33OS,WNT5B,CAPN3,SRD5A3,RPL3L,AKR1E1,LHCGR,CDKN1C,SLC6A16,KEAP1,GNAS,4933428G20RIK,HOOK3,MS4A6D,AKAP12,C1QTNF12,NPRL3,DES,COIL,NR2F6,ARHGAP27,MLLT10,TAF4B,MXRA8,LRBA,GRB10,EML4,FN1,AKR1B10,NBEA,ALKBH3,UBE2G2,BAIAP3,TRIM44,NPLOC4,PDE8A,GMPR,GJB3,AKR1B8,PCNX,ST3GAL5,PLAGL1,FGF22,PAQR6,D1PAS1,VAX1,PSMB7,C530008M17RIK,PLPP7,PTPN6,PLXNB1,MED23,CLDN5,WWTR1,AIRE,SCN…
TF	Factor: FKLF; motif: BGGGNGGVMD; match class: 0	TF:M01837_0	3.59e-10	9.44543	4974	3408	944	SMC1B,PRSS44,ARHGAP33OS,HMGXB3,FBF1,CDKN1C,HOOK3,AKAP12,CD59B,NR2F6,ASB14,ITFG2,LRBA,LPAR1,FAM129C,GRB10,ACAT3,SMARCA2,EML4,RRP1,FN1,NBEA,RPSA,BAIAP3,RAB20,PDE8A,GMPR,PLAGL1,COPS5,TENM3,DAPP1,C530008M17RIK,PLPP7,PTPN6,PLXNB1,AQP6,MED23,WWTR1,PANX2,ADGRG1,SHD,SCN5A,NFATC4,PLEC,CBS,TINAGL1,BSN,DYNLL2,FIGNL2,GM1140,SALL4,RAPGEF3,CMKLR1,SPRED2,RIBC2,EYA4,XRCC3,FAM118A,PIWIL4,RSPH6A,CERK,TRF,MCM6,FNDC…
TF	Factor: FKLF; motif: BGGGNGGVMD	TF:M01837	3.59e-10	9.44543	4974	3408	944	SMC1B,PRSS44,ARHGAP33OS,HMGXB3,FBF1,CDKN1C,HOOK3,AKAP12,CD59B,NR2F6,ASB14,ITFG2,LRBA,LPAR1,FAM129C,GRB10,ACAT3,SMARCA2,EML4,RRP1,FN1,NBEA,RPSA,BAIAP3,RAB20,PDE8A,GMPR,PLAGL1,COPS5,TENM3,DAPP1,C530008M17RIK,PLPP7,PTPN6,PLXNB1,AQP6,MED23,WWTR1,PANX2,ADGRG1,SHD,SCN5A,NFATC4,PLEC,CBS,TINAGL1,BSN,DYNLL2,FIGNL2,GM1140,SALL4,RAPGEF3,CMKLR1,SPRED2,RIBC2,EYA4,XRCC3,FAM118A,PIWIL4,RSPH6A,CERK,TRF,MCM6,FNDC…
TF	Factor: LKLF; motif: CNCCACCCS; match class: 0	TF:M08819_0	3.75e-10	9.42552	5800	3408	1081	CCDC117,SMC1B,RPL3L,PRSS45,GYS2,CDKN1C,ADGRF2,4933428G20RIK,OXTR,CASP14,L3MBTL1,COIL,GSN,TAF4B,MXRA8,ITFG2,LRBA,LPAR1,FAM178B,GRB10,EML4,ANKRD1,TDRD1,BAIAP3,NPLOC4,RIN2,AOX1,MMP15,AS3MT,PCNX,ST3GAL5,TELO2,C530008M17RIK,TAS1R2,PTPN6,PLXNB1,TOB2,AQP6,ENDOU,BSG,ADAMTSL5,TLR6,ADGRG1,NFATC4,NFIX,GM4969,MEST,FIGNL2,4931440F15RIK,SALL4,RAPGEF3,SPRED2,RIBC2,EYA4,TCF3,PPP6R1,GNGT2,GATM,SCX,MLLT3,TANGO6,CE…
TF	Factor: LKLF; motif: CNCCACCCS	TF:M08819	3.75e-10	9.42552	5800	3408	1081	CCDC117,SMC1B,RPL3L,PRSS45,GYS2,CDKN1C,ADGRF2,4933428G20RIK,OXTR,CASP14,L3MBTL1,COIL,GSN,TAF4B,MXRA8,ITFG2,LRBA,LPAR1,FAM178B,GRB10,EML4,ANKRD1,TDRD1,BAIAP3,NPLOC4,RIN2,AOX1,MMP15,AS3MT,PCNX,ST3GAL5,TELO2,C530008M17RIK,TAS1R2,PTPN6,PLXNB1,TOB2,AQP6,ENDOU,BSG,ADAMTSL5,TLR6,ADGRG1,NFATC4,NFIX,GM4969,MEST,FIGNL2,4931440F15RIK,SALL4,RAPGEF3,SPRED2,RIBC2,EYA4,TCF3,PPP6R1,GNGT2,GATM,SCX,MLLT3,TANGO6,CE…
TF	Factor: Lyl-1; motif: NCAKCTGYTNYCNN; match class: 1	TF:M10285_1	4.3e-10	9.36609	8348	3408	1494	CCDC117,TRIM7,IZUMO4,WNT5B,CAPN3,EAR10,SRD5A3,FBF1,LHCGR,PRSS45,GYS2,CDKN1C,SCD4,ADAMTSL2,TAC2,GNAS,4933428G20RIK,MS4A6D,AKAP12,GM3285,NR2F6,GSN,FAM178B,FAM129C,ACAT3,SMARCA2,ANKRD1,TXN1,PRSS30,FAM83G,FN1,AKR1B10,NBEA,TRIM44,RIN2,MCMDC2,PDE8A,TAPBP,A530016L24RIK,MMP23,PLVAP,OLFR142,GJB3,AKR1B8,OLFR1419,RORC,LY6I,FGF22,RGS20,D1PAS1,TELO2,PLPP7,PTPN6,PLXNB1,GM6583,AQP6,ENDOU,RXRG,VWA5B2,AIRE,ADGRG1…
TF	Factor: E2F-4; motif: NTTTCSCGCC; match class: 0	TF:M07380_0	4.81e-10	9.31817	10548	3408	1841	PUSL1,CCDC117,PEG3,TCEA1,ZFP180,IZUMO4,WNT5B,TMEM267,SRD5A3,PRSS45,CDKN1C,PFKL,SLC6A16,KEAP1,GNAS,4933428G20RIK,A630089N07RIK,OXTR,AKAP12,C1QTNF12,GM3285,PRSS41,L3MBTL1,SYNA,CD59B,NPRL3,COIL,NR2F6,GSN,ARHGAP27,MLLT10,TAF4B,LRBA,LPAR1,GRB10,SMARCA2,RNF10,EML4,RRP1,TXN1,FAM83G,FN1,AKR1B10,NBEA,ALKBH3,RPSA,UBE2G2,TRIM44,RAB20,NPLOC4,AOX1,PDE8A,TAPBP,A530016L24RIK,MMP23,GMPR,MMP15,KIF1BP,AS3MT,GJB3,A…
TF	Factor: E2F-4; motif: NTTTCSCGCC	TF:M07380	4.81e-10	9.31817	10548	3408	1841	PUSL1,CCDC117,PEG3,TCEA1,ZFP180,IZUMO4,WNT5B,TMEM267,SRD5A3,PRSS45,CDKN1C,PFKL,SLC6A16,KEAP1,GNAS,4933428G20RIK,A630089N07RIK,OXTR,AKAP12,C1QTNF12,GM3285,PRSS41,L3MBTL1,SYNA,CD59B,NPRL3,COIL,NR2F6,GSN,ARHGAP27,MLLT10,TAF4B,LRBA,LPAR1,GRB10,SMARCA2,RNF10,EML4,RRP1,TXN1,FAM83G,FN1,AKR1B10,NBEA,ALKBH3,RPSA,UBE2G2,TRIM44,RAB20,NPLOC4,AOX1,PDE8A,TAPBP,A530016L24RIK,MMP23,GMPR,MMP15,KIF1BP,AS3MT,GJB3,A…
TF	Factor: Zfp740; motif: NCCCCCCCAC; match class: 0	TF:M03944_0	5.91e-10	9.22806	7316	3408	1327	SMC1B,CNGB1,PRSS44,PEG3,AKR1E1,GYS2,CDKN1C,SCD4,TAC2,KEAP1,A630089N07RIK,HOOK3,MS4A6D,C1QTNF12,PRSS41,L3MBTL1,CD59B,GSN,ARHGAP27,MLLT10,ITFG2,LRBA,LPAR1,GRB10,SMARCA2,RNF10,EML4,RRP1,FN1,NBEA,RPSA,TRIM44,AOX1,PDE8A,GMPR,MMP15,AS3MT,AKR1B8,TJP3,SPESP1,PLAGL1,TENM3,DAPP1,VAX1,PLPP7,PLXNB1,FAM71F1,TOB2,WWTR1,PANX2,BSG,ADAMTSL5,VWA5B2,TLR6,AIRE,NFATC4,SYK,PLEC,CBS,MRPL2,TINAGL1,NFIX,GM4969,BSN,DYNLL2…
TF	Factor: Zfp740; motif: NCCCCCCCAC	TF:M03944	5.91e-10	9.22806	7316	3408	1327	SMC1B,CNGB1,PRSS44,PEG3,AKR1E1,GYS2,CDKN1C,SCD4,TAC2,KEAP1,A630089N07RIK,HOOK3,MS4A6D,C1QTNF12,PRSS41,L3MBTL1,CD59B,GSN,ARHGAP27,MLLT10,ITFG2,LRBA,LPAR1,GRB10,SMARCA2,RNF10,EML4,RRP1,FN1,NBEA,RPSA,TRIM44,AOX1,PDE8A,GMPR,MMP15,AS3MT,AKR1B8,TJP3,SPESP1,PLAGL1,TENM3,DAPP1,VAX1,PLPP7,PLXNB1,FAM71F1,TOB2,WWTR1,PANX2,BSG,ADAMTSL5,VWA5B2,TLR6,AIRE,NFATC4,SYK,PLEC,CBS,MRPL2,TINAGL1,NFIX,GM4969,BSN,DYNLL2…
TF	Factor: GKLF; motif: NNNRNWGGGTGKGGC; match class: 0	TF:M10279_0	6.33e-10	9.19861	9313	3408	1646	CNGB1,PRSS44,PEG3,ZFP180,IZUMO4,ARHGAP33OS,WNT5B,HMGXB3,TMEM267,RPL3L,AKR1E1,FBF1,PRSS45,CDKN1C,PFKL,SCD4,TAC2,ADGRF2,4933428G20RIK,CASP14,HOOK3,AKAP12,C1QTNF12,L3MBTL1,CD59B,DES,NR2F6,ARHGAP27,MLLT10,TAF4B,MXRA8,ITFG2,LRBA,LPAR1,TESCL,FAM178B,FAM129C,GRB10,ACAT3,EML4,RRP1,TDRD1,TXN1,PRSS30,FAM83G,FN1,UBE2G2,BAIAP3,RAB20,RIN2,AOX1,PDE8A,TAPBP,GMPR,MMP15,ISOC2B,PLVAP,AS3MT,AKR1B8,MYH14,DGKQ,PCNX,T…
TF	Factor: GKLF; motif: NNNRNWGGGTGKGGC	TF:M10279	6.33e-10	9.19861	9313	3408	1646	CNGB1,PRSS44,PEG3,ZFP180,IZUMO4,ARHGAP33OS,WNT5B,HMGXB3,TMEM267,RPL3L,AKR1E1,FBF1,PRSS45,CDKN1C,PFKL,SCD4,TAC2,ADGRF2,4933428G20RIK,CASP14,HOOK3,AKAP12,C1QTNF12,L3MBTL1,CD59B,DES,NR2F6,ARHGAP27,MLLT10,TAF4B,MXRA8,ITFG2,LRBA,LPAR1,TESCL,FAM178B,FAM129C,GRB10,ACAT3,EML4,RRP1,TDRD1,TXN1,PRSS30,FAM83G,FN1,UBE2G2,BAIAP3,RAB20,RIN2,AOX1,PDE8A,TAPBP,GMPR,MMP15,ISOC2B,PLVAP,AS3MT,AKR1B8,MYH14,DGKQ,PCNX,T…
TF	Factor: E2F; motif: GGCGSG	TF:M00803	1.08e-09	8.967	10394	3408	1814	PUSL1,CCDC117,SMC1B,TRIM7,TCEA1,IZUMO4,WNT5B,HMGXB3,TMEM267,SRD5A3,FBF1,LHCGR,CDKN1C,PFKL,KEAP1,GNAS,4933428G20RIK,A630089N07RIK,OXTR,HOOK3,L3MBTL1,NPRL3,DES,COIL,NR2F6,GSN,ARHGAP27,MLLT10,TAF4B,LRBA,LPAR1,TESCL,FAM178B,GRB10,SMARCA2,RNF10,EML4,TDRD1,TXN1,FAM83G,FN1,NBEA,ALKBH3,RPSA,UBE2G2,BAIAP3,TRIM44,RAB20,MCMDC2,PDE8A,TAPBP,MMP23,GMPR,MMP15,PLVAP,KIF1BP,AS3MT,GJB3,MYH14,PCNX,ST3GAL5,COPS5,FGF…
TF	Factor: E2F; motif: GGCGSG; match class: 0	TF:M00803_0	1.08e-09	8.967	10394	3408	1814	PUSL1,CCDC117,SMC1B,TRIM7,TCEA1,IZUMO4,WNT5B,HMGXB3,TMEM267,SRD5A3,FBF1,LHCGR,CDKN1C,PFKL,KEAP1,GNAS,4933428G20RIK,A630089N07RIK,OXTR,HOOK3,L3MBTL1,NPRL3,DES,COIL,NR2F6,GSN,ARHGAP27,MLLT10,TAF4B,LRBA,LPAR1,TESCL,FAM178B,GRB10,SMARCA2,RNF10,EML4,TDRD1,TXN1,FAM83G,FN1,NBEA,ALKBH3,RPSA,UBE2G2,BAIAP3,TRIM44,RAB20,MCMDC2,PDE8A,TAPBP,MMP23,GMPR,MMP15,PLVAP,KIF1BP,AS3MT,GJB3,MYH14,PCNX,ST3GAL5,COPS5,FGF…
TF	Factor: ZIC3; motif: NNNCACAGCAKGNNN; match class: 0	TF:M02941_0	1.09e-09	8.96161	19153	3408	3110	PUSL1,SMC1B,TRIM7,CNGB1,PRSS44,PEG3,TCEA1,IZUMO4,ARHGAP33OS,WNT5B,CAPN3,EAR10,TMEM267,SRD5A3,RPL3L,AKR1E1,FBF1,LHCGR,ART3,PRSS45,GYS2,CDKN1C,PFKL,SLC6A16,SCD4,IL1F8,ADAMTSL2,ADGRF2,KEAP1,4933428G20RIK,A630089N07RIK,OXTR,CASP14,HOOK3,MS4A6D,AKAP12,C1QTNF12,GM3285,PRSS41,L3MBTL1,CD59B,NPRL3,DES,COIL,NR2F6,ASB14,GSN,ARHGAP27,MLLT10,TAF4B,MXRA8,ITFG2,LRBA,LPAR1,TESCL,FAM178B,FAM129C,OLFR212,GRB10,ACA…
TF	Factor: ZIC3; motif: NNNCACAGCAKGNNN	TF:M02941	1.09e-09	8.96161	19153	3408	3110	PUSL1,SMC1B,TRIM7,CNGB1,PRSS44,PEG3,TCEA1,IZUMO4,ARHGAP33OS,WNT5B,CAPN3,EAR10,TMEM267,SRD5A3,RPL3L,AKR1E1,FBF1,LHCGR,ART3,PRSS45,GYS2,CDKN1C,PFKL,SLC6A16,SCD4,IL1F8,ADAMTSL2,ADGRF2,KEAP1,4933428G20RIK,A630089N07RIK,OXTR,CASP14,HOOK3,MS4A6D,AKAP12,C1QTNF12,GM3285,PRSS41,L3MBTL1,CD59B,NPRL3,DES,COIL,NR2F6,ASB14,GSN,ARHGAP27,MLLT10,TAF4B,MXRA8,ITFG2,LRBA,LPAR1,TESCL,FAM178B,FAM129C,OLFR212,GRB10,ACA…
TF	Factor: NR1B2; motif: NTGACCY; match class: 1	TF:M02111_1	1.16e-09	8.93612	3361	3408	667	CNGB1,WNT5B,CDKN1C,SLC6A16,ADAMTSL2,GNAS,A630089N07RIK,HOOK3,GM3285,DES,GRB10,EML4,TDRD1,FAM83G,ALKBH3,A530016L24RIK,MMP23,MMP15,PLVAP,MYH14,DGKQ,TJP3,PSMB7,BSG,ADAMTSL5,VWA5B2,CSPG4,AF366264,SHD,SCN5A,CBS,MRPL2,TINAGL1,GM4969,DYNLL2,LIPE,FIGNL2,FAM83F,PREX2,GM1140,SPRED2,CELSR3,RSPH6A,ARHGEF17,TTLL3,HIST2H2AA2,CHD7,CLEC3B,USH1C,FXYD1,KCNK4,TLR1,SPX,RGL3,SHROOM3,ZBP1,PAX6,ITGB2,PLCH2,LTBP4,CORO1C…
TF	Factor: MyoD; motif: SCAGCTGYYNCNNNC	TF:M09698	1.35e-09	8.86966	6136	3408	1132	PUSL1,CCDC117,SMC1B,CAPN3,SRD5A3,AKR1E1,LHCGR,PRSS45,ADAMTSL2,TAC2,ADGRF2,4933428G20RIK,OXTR,MS4A6D,AKAP12,C1QTNF12,GM3285,SYNA,CD59B,DES,NR2F6,LRBA,FAM178B,SMARCA2,ANKRD1,TDRD1,TXN1,PRSS30,AKR1B10,NBEA,TRIM44,MCMDC2,MMP23,HSPB3,MMP15,ISOC2B,OLFR142,GJB3,MYH14,LY6I,FGF22,PAQR6,TELO2,PLPP7,PTPN6,PLXNB1,GM6583,ENDOU,WWTR1,ADAMTSL5,RXRG,TLR6,ADGRG1,AF366264,SHD,PLEC,TMEM132D,TINAGL1,CCK,SPP1,MEST,BS…
TF	Factor: MyoD; motif: SCAGCTGYYNCNNNC; match class: 0	TF:M09698_0	1.35e-09	8.86966	6136	3408	1132	PUSL1,CCDC117,SMC1B,CAPN3,SRD5A3,AKR1E1,LHCGR,PRSS45,ADAMTSL2,TAC2,ADGRF2,4933428G20RIK,OXTR,MS4A6D,AKAP12,C1QTNF12,GM3285,SYNA,CD59B,DES,NR2F6,LRBA,FAM178B,SMARCA2,ANKRD1,TDRD1,TXN1,PRSS30,AKR1B10,NBEA,TRIM44,MCMDC2,MMP23,HSPB3,MMP15,ISOC2B,OLFR142,GJB3,MYH14,LY6I,FGF22,PAQR6,TELO2,PLPP7,PTPN6,PLXNB1,GM6583,ENDOU,WWTR1,ADAMTSL5,RXRG,TLR6,ADGRG1,AF366264,SHD,PLEC,TMEM132D,TINAGL1,CCK,SPP1,MEST,BS…
TF	Factor: BTEB2; motif: RGGGNGKGGN; match class: 0	TF:M07277_0	2.11e-09	8.67645	7598	3408	1368	PUSL1,SMC1B,TRIM7,PRSS44,PEG3,WNT5B,SRD5A3,ART3,CDKN1C,PFKL,TAC2,4933428G20RIK,OXTR,HOOK3,AKAP12,C1QTNF12,CD59B,NPRL3,DES,NR2F6,GSN,MLLT10,FAM129C,ACAT3,RNF10,EML4,TXN1,PRSS30,FN1,NBEA,TRIM44,RAB20,AOX1,GMPR,PLVAP,GJB3,AKR1B8,EXOC7,RORC,PCNX,ST3GAL5,PLAGL1,FGF22,DAPP1,PSMB7,TAS1R2,GM6583,TOB2,ENDOU,WWTR1,PANX2,BSG,SERHL,ADAMTSL5,RXRG,CSPG4,ADGRG1,SCN5A,NFATC4,PLEC,CBS,MRPL2,TINAGL1,GM4969,BSN,DYN…
TF	Factor: BTEB2; motif: RGGGNGKGGN	TF:M07277	2.11e-09	8.67645	7598	3408	1368	PUSL1,SMC1B,TRIM7,PRSS44,PEG3,WNT5B,SRD5A3,ART3,CDKN1C,PFKL,TAC2,4933428G20RIK,OXTR,HOOK3,AKAP12,C1QTNF12,CD59B,NPRL3,DES,NR2F6,GSN,MLLT10,FAM129C,ACAT3,RNF10,EML4,TXN1,PRSS30,FN1,NBEA,TRIM44,RAB20,AOX1,GMPR,PLVAP,GJB3,AKR1B8,EXOC7,RORC,PCNX,ST3GAL5,PLAGL1,FGF22,DAPP1,PSMB7,TAS1R2,GM6583,TOB2,ENDOU,WWTR1,PANX2,BSG,SERHL,ADAMTSL5,RXRG,CSPG4,ADGRG1,SCN5A,NFATC4,PLEC,CBS,MRPL2,TINAGL1,GM4969,BSN,DYN…
TF	Factor: HSF4; motif: CTGCMRN; match class: 0	TF:M07322_0	2.16e-09	8.66633	17393	3408	2863	PUSL1,CCDC117,SMC1B,TRIM7,CNGB1,PRSS44,PEG3,TCEA1,ZFP180,IZUMO4,ARHGAP33OS,WNT5B,CAPN3,EAR10,HMGXB3,SRD5A3,RPL3L,AKR1E1,LHCGR,ART3,CDKN1C,PFKL,SLC6A16,SCD4,IL1F8,ADAMTSL2,ADGRF2,KEAP1,GNAS,4933428G20RIK,A630089N07RIK,OXTR,CASP14,AKAP12,C1QTNF12,GM3285,PRSS41,L3MBTL1,SYNA,CD59B,DES,COIL,NR2F6,GSN,ARHGAP27,MLLT10,TAF4B,MXRA8,ITFG2,LRBA,LPAR1,TESCL,FAM178B,FAM129C,OLFR212,GRB10,ACAT3,SMARCA2,RNF10,E…
TF	Factor: HSF4; motif: CTGCMRN	TF:M07322	2.16e-09	8.66633	17393	3408	2863	PUSL1,CCDC117,SMC1B,TRIM7,CNGB1,PRSS44,PEG3,TCEA1,ZFP180,IZUMO4,ARHGAP33OS,WNT5B,CAPN3,EAR10,HMGXB3,SRD5A3,RPL3L,AKR1E1,LHCGR,ART3,CDKN1C,PFKL,SLC6A16,SCD4,IL1F8,ADAMTSL2,ADGRF2,KEAP1,GNAS,4933428G20RIK,A630089N07RIK,OXTR,CASP14,AKAP12,C1QTNF12,GM3285,PRSS41,L3MBTL1,SYNA,CD59B,DES,COIL,NR2F6,GSN,ARHGAP27,MLLT10,TAF4B,MXRA8,ITFG2,LRBA,LPAR1,TESCL,FAM178B,FAM129C,OLFR212,GRB10,ACAT3,SMARCA2,RNF10,E…
TF	Factor: SP1; motif: GGGGYGGGGNS; match class: 0	TF:M01303_0	2.45e-09	8.61163	7143	3408	1294	PUSL1,TRIM7,PRSS44,PEG3,WNT5B,HMGXB3,SRD5A3,RPL3L,GYS2,CDKN1C,PFKL,4933428G20RIK,OXTR,CASP14,AKAP12,C1QTNF12,L3MBTL1,CD59B,NPRL3,DES,COIL,NR2F6,GSN,MLLT10,TAF4B,LRBA,FAM178B,GRB10,ACAT3,EML4,FN1,NBEA,BAIAP3,TRIM44,RAB20,NPLOC4,GMPR,MMP15,AS3MT,GJB3,AKR1B8,EXOC7,PCNX,ST3GAL5,FGF22,DAPP1,TAS1R2,PTPN6,PLXNB1,GM6583,TOB2,AQP6,MED23,WWTR1,PANX2,ADAMTSL5,TLR6,ADGRG1,SHD,SCN5A,NFATC4,PLEC,CBS,MRPL2,GM49…
TF	Factor: SP1; motif: GGGGYGGGGNS	TF:M01303	2.45e-09	8.61163	7143	3408	1294	PUSL1,TRIM7,PRSS44,PEG3,WNT5B,HMGXB3,SRD5A3,RPL3L,GYS2,CDKN1C,PFKL,4933428G20RIK,OXTR,CASP14,AKAP12,C1QTNF12,L3MBTL1,CD59B,NPRL3,DES,COIL,NR2F6,GSN,MLLT10,TAF4B,LRBA,FAM178B,GRB10,ACAT3,EML4,FN1,NBEA,BAIAP3,TRIM44,RAB20,NPLOC4,GMPR,MMP15,AS3MT,GJB3,AKR1B8,EXOC7,PCNX,ST3GAL5,FGF22,DAPP1,TAS1R2,PTPN6,PLXNB1,GM6583,TOB2,AQP6,MED23,WWTR1,PANX2,ADAMTSL5,TLR6,ADGRG1,SHD,SCN5A,NFATC4,PLEC,CBS,MRPL2,GM49…
TF	Factor: IRF6; motif: NNNACTCYCGGKNNN	TF:M02874	3.63e-09	8.44008	13405	3408	2273	PUSL1,CCDC117,SMC1B,TRIM7,CNGB1,PEG3,TCEA1,IZUMO4,WNT5B,EAR10,HMGXB3,TMEM267,SRD5A3,FBF1,ART3,PRSS45,GYS2,CDKN1C,SCD4,ADGRF2,KEAP1,GNAS,4933428G20RIK,A630089N07RIK,OXTR,HOOK3,AKAP12,C1QTNF12,L3MBTL1,SYNA,NPRL3,COIL,NR2F6,ASB14,GSN,MLLT10,TAF4B,ITFG2,LRBA,LPAR1,FAM178B,SMARCA2,RNF10,EML4,ANKRD1,RRP1,TXN1,FAM83G,AKR1B10,NBEA,ALKBH3,RPSA,UBE2G2,BAIAP3,TRIM44,RAB20,NPLOC4,RIN2,AOX1,PDE8A,TAPBP,BST1,M…
TF	Factor: IRF6; motif: NNNACTCYCGGKNNN; match class: 0	TF:M02874_0	3.63e-09	8.44008	13405	3408	2273	PUSL1,CCDC117,SMC1B,TRIM7,CNGB1,PEG3,TCEA1,IZUMO4,WNT5B,EAR10,HMGXB3,TMEM267,SRD5A3,FBF1,ART3,PRSS45,GYS2,CDKN1C,SCD4,ADGRF2,KEAP1,GNAS,4933428G20RIK,A630089N07RIK,OXTR,HOOK3,AKAP12,C1QTNF12,L3MBTL1,SYNA,NPRL3,COIL,NR2F6,ASB14,GSN,MLLT10,TAF4B,ITFG2,LRBA,LPAR1,FAM178B,SMARCA2,RNF10,EML4,ANKRD1,RRP1,TXN1,FAM83G,AKR1B10,NBEA,ALKBH3,RPSA,UBE2G2,BAIAP3,TRIM44,RAB20,NPLOC4,RIN2,AOX1,PDE8A,TAPBP,BST1,M…
TF	Factor: XBP-1; motif: WNNGMCACGTC	TF:M01770	3.93e-09	8.40566	10572	3408	1837	PUSL1,CCDC117,TRIM7,PRSS44,TCEA1,ZFP180,ARHGAP33OS,WNT5B,CAPN3,RPL3L,FBF1,LHCGR,PRSS45,CDKN1C,SCD4,GNAS,4933428G20RIK,A630089N07RIK,OXTR,HOOK3,MS4A6D,AKAP12,C1QTNF12,SYNA,NPRL3,DES,COIL,NR2F6,GSN,ARHGAP27,MLLT10,TAF4B,MXRA8,ITFG2,LPAR1,TESCL,FAM178B,GRB10,ACAT3,EML4,TDRD1,FAM83G,FN1,AKR1B10,NBEA,ALKBH3,RPSA,UBE2G2,TRIM44,NPLOC4,PDE8A,MMP23,MMP15,ISOC2B,GOT1L1,PLVAP,KIF1BP,AS3MT,GJB3,AKR1B8,DGKQ,E…
TF	Factor: XBP-1; motif: WNNGMCACGTC; match class: 0	TF:M01770_0	3.93e-09	8.40566	10572	3408	1837	PUSL1,CCDC117,TRIM7,PRSS44,TCEA1,ZFP180,ARHGAP33OS,WNT5B,CAPN3,RPL3L,FBF1,LHCGR,PRSS45,CDKN1C,SCD4,GNAS,4933428G20RIK,A630089N07RIK,OXTR,HOOK3,MS4A6D,AKAP12,C1QTNF12,SYNA,NPRL3,DES,COIL,NR2F6,GSN,ARHGAP27,MLLT10,TAF4B,MXRA8,ITFG2,LPAR1,TESCL,FAM178B,GRB10,ACAT3,EML4,TDRD1,FAM83G,FN1,AKR1B10,NBEA,ALKBH3,RPSA,UBE2G2,TRIM44,NPLOC4,PDE8A,MMP23,MMP15,ISOC2B,GOT1L1,PLVAP,KIF1BP,AS3MT,GJB3,AKR1B8,DGKQ,E…
TF	Factor: SREBP-2; motif: NNGYCACNNSMN; match class: 0	TF:M01177_0	4e-09	8.39829	7687	3408	1380	PUSL1,CCDC117,SMC1B,TRIM7,PRSS44,PEG3,ZFP180,WNT5B,HMGXB3,LHCGR,PRSS45,CDKN1C,PFKL,ADAMTSL2,TAC2,ADGRF2,KEAP1,GNAS,4933428G20RIK,OXTR,HOOK3,AKAP12,L3MBTL1,COIL,ASB14,ARHGAP27,MLLT10,LRBA,LPAR1,FAM178B,FAM129C,OLFR212,GRB10,ACAT3,EML4,FAM83G,NBEA,UBE2G2,BAIAP3,NPLOC4,RIN2,MCMDC2,TAPBP,HSPB3,PLVAP,KIF1BP,GJB3,OLFR1419,EXOC7,LY6I,DAPP1,PAQR6,D1PAS1,C530008M17RIK,TAS1R2,PLXNB1,GM6583,BCKDHA,GM5136,CL…
TF	Factor: SREBP-2; motif: NNGYCACNNSMN	TF:M01177	4e-09	8.39829	7687	3408	1380	PUSL1,CCDC117,SMC1B,TRIM7,PRSS44,PEG3,ZFP180,WNT5B,HMGXB3,LHCGR,PRSS45,CDKN1C,PFKL,ADAMTSL2,TAC2,ADGRF2,KEAP1,GNAS,4933428G20RIK,OXTR,HOOK3,AKAP12,L3MBTL1,COIL,ASB14,ARHGAP27,MLLT10,LRBA,LPAR1,FAM178B,FAM129C,OLFR212,GRB10,ACAT3,EML4,FAM83G,NBEA,UBE2G2,BAIAP3,NPLOC4,RIN2,MCMDC2,TAPBP,HSPB3,PLVAP,KIF1BP,GJB3,OLFR1419,EXOC7,LY6I,DAPP1,PAQR6,D1PAS1,C530008M17RIK,TAS1R2,PLXNB1,GM6583,BCKDHA,GM5136,CL…
TF	Factor: myogenin; motif: CAGCTG; match class: 1	TF:M02101_1	4.44e-09	8.35233	13661	3408	2311	PUSL1,CCDC117,SMC1B,TRIM7,CNGB1,IZUMO4,WNT5B,CAPN3,HMGXB3,SRD5A3,RPL3L,AKR1E1,FBF1,LHCGR,PRSS45,GYS2,CDKN1C,ADAMTSL2,TAC2,ADGRF2,KEAP1,GNAS,4933428G20RIK,OXTR,MS4A6D,AKAP12,C1QTNF12,GM3285,L3MBTL1,SYNA,CD59B,DES,COIL,NR2F6,ASB14,GSN,MXRA8,LRBA,TESCL,FAM178B,FAM129C,OLFR212,GRB10,ACAT3,SMARCA2,RNF10,ANKRD1,RRP1,KLRA4,TDRD1,TXN1,PRSS30,FAM83G,FN1,AKR1B10,NBEA,TRIM44,RIN2,AOX1,MCMDC2,PDE8A,A530016L2…
TF	Factor: myogenin; motif: CAGCTG; match class: 0	TF:M02101_0	4.44e-09	8.35233	13661	3408	2311	PUSL1,CCDC117,SMC1B,TRIM7,CNGB1,IZUMO4,WNT5B,CAPN3,HMGXB3,SRD5A3,RPL3L,AKR1E1,FBF1,LHCGR,PRSS45,GYS2,CDKN1C,ADAMTSL2,TAC2,ADGRF2,KEAP1,GNAS,4933428G20RIK,OXTR,MS4A6D,AKAP12,C1QTNF12,GM3285,L3MBTL1,SYNA,CD59B,DES,COIL,NR2F6,ASB14,GSN,MXRA8,LRBA,TESCL,FAM178B,FAM129C,OLFR212,GRB10,ACAT3,SMARCA2,RNF10,ANKRD1,RRP1,KLRA4,TDRD1,TXN1,PRSS30,FAM83G,FN1,AKR1B10,NBEA,TRIM44,RIN2,AOX1,MCMDC2,PDE8A,A530016L2…
TF	Factor: myogenin; motif: CAGCTG	TF:M02101	4.44e-09	8.35233	13661	3408	2311	PUSL1,CCDC117,SMC1B,TRIM7,CNGB1,IZUMO4,WNT5B,CAPN3,HMGXB3,SRD5A3,RPL3L,AKR1E1,FBF1,LHCGR,PRSS45,GYS2,CDKN1C,ADAMTSL2,TAC2,ADGRF2,KEAP1,GNAS,4933428G20RIK,OXTR,MS4A6D,AKAP12,C1QTNF12,GM3285,L3MBTL1,SYNA,CD59B,DES,COIL,NR2F6,ASB14,GSN,MXRA8,LRBA,TESCL,FAM178B,FAM129C,OLFR212,GRB10,ACAT3,SMARCA2,RNF10,ANKRD1,RRP1,KLRA4,TDRD1,TXN1,PRSS30,FAM83G,FN1,AKR1B10,NBEA,TRIM44,RIN2,AOX1,MCMDC2,PDE8A,A530016L2…
TF	Factor: AP-2gamma; motif: GCCYNCRGSN; match class: 0	TF:M03811_0	5.65e-09	8.24778	7106	3408	1285	TRIM7,CNGB1,PRSS44,IZUMO4,WNT5B,SRD5A3,CDKN1C,KEAP1,OXTR,HOOK3,AKAP12,GM3285,L3MBTL1,NPRL3,COIL,ARHGAP27,MLLT10,MXRA8,LRBA,LPAR1,FAM178B,FAM129C,OLFR212,SMARCA2,EML4,TXN1,FN1,AKR1B10,NBEA,TRIM44,RIN2,AOX1,PDE8A,TAPBP,MMP15,LY6I,TJP3,PLAGL1,RGS20,D1PAS1,TELO2,VAX1,PSMB7,C530008M17RIK,PLPP7,PTPN6,PLXNB1,GM6583,MED23,CLDN5,PANX2,ADAMTSL5,GADL1,AIRE,SHD,NFATC4,CBS,TMEM132D,MRPL2,CCK,PRRXL1,FIGNL2,TTC…
TF	Factor: AP-2gamma; motif: GCCYNCRGSN	TF:M03811	5.65e-09	8.24778	7106	3408	1285	TRIM7,CNGB1,PRSS44,IZUMO4,WNT5B,SRD5A3,CDKN1C,KEAP1,OXTR,HOOK3,AKAP12,GM3285,L3MBTL1,NPRL3,COIL,ARHGAP27,MLLT10,MXRA8,LRBA,LPAR1,FAM178B,FAM129C,OLFR212,SMARCA2,EML4,TXN1,FN1,AKR1B10,NBEA,TRIM44,RIN2,AOX1,PDE8A,TAPBP,MMP15,LY6I,TJP3,PLAGL1,RGS20,D1PAS1,TELO2,VAX1,PSMB7,C530008M17RIK,PLPP7,PTPN6,PLXNB1,GM6583,MED23,CLDN5,PANX2,ADAMTSL5,GADL1,AIRE,SHD,NFATC4,CBS,TMEM132D,MRPL2,CCK,PRRXL1,FIGNL2,TTC…
TF	Factor: myogenin; motif: RGCAGSTG	TF:M00712	5.7e-09	8.24378	6681	3408	1216	PUSL1,TRIM7,PRSS44,ZFP180,ARHGAP33OS,WNT5B,EAR10,RPL3L,FBF1,LHCGR,PRSS45,SCD4,ADAMTSL2,TAC2,4933428G20RIK,OXTR,CASP14,MS4A6D,AKAP12,C1QTNF12,GM3285,PRSS41,DES,COIL,NR2F6,ARHGAP27,LRBA,FAM129C,SMARCA2,ANKRD1,TDRD1,TXN1,AKR1B10,ALKBH3,UBE2G2,AOX1,BST1,MMP23,HSPB3,MMP15,PLVAP,KIF1BP,GJB3,DGKQ,GPR18,SYTL3,LY6I,ST3GAL5,FGF22,PAQR6,D1PAS1,TELO2,TAS1R2,PLPP7,PTPN6,PLXNB1,FAM71F1,ENDOU,MED23,CLDN5,WWTR1,…
TF	Factor: myogenin; motif: RGCAGSTG; match class: 0	TF:M00712_0	5.7e-09	8.24378	6681	3408	1216	PUSL1,TRIM7,PRSS44,ZFP180,ARHGAP33OS,WNT5B,EAR10,RPL3L,FBF1,LHCGR,PRSS45,SCD4,ADAMTSL2,TAC2,4933428G20RIK,OXTR,CASP14,MS4A6D,AKAP12,C1QTNF12,GM3285,PRSS41,DES,COIL,NR2F6,ARHGAP27,LRBA,FAM129C,SMARCA2,ANKRD1,TDRD1,TXN1,AKR1B10,ALKBH3,UBE2G2,AOX1,BST1,MMP23,HSPB3,MMP15,PLVAP,KIF1BP,GJB3,DGKQ,GPR18,SYTL3,LY6I,ST3GAL5,FGF22,PAQR6,D1PAS1,TELO2,TAS1R2,PLPP7,PTPN6,PLXNB1,FAM71F1,ENDOU,MED23,CLDN5,WWTR1,…
TF	Factor: Smad3; motif: NNCTSNCWSCWS; match class: 1	TF:M10367_1	7.34e-09	8.13442	3165	3408	628	SMC1B,RPL3L,ART3,TAC2,C1QTNF12,GM3285,SYNA,DES,NR2F6,FAM129C,TDRD1,AKR1B10,NBEA,MCMDC2,MMP23,ISOC2B,OLFR142,AS3MT,DGKQ,GPR18,TJP3,FGF22,TELO2,TAS1R2,BSG,CSPG4,MYO1A,TINAGL1,SPP1,CCL7,PRRXL1,FAM83F,GM1140,TFPT,TFF3,RIBC2,XRCC3,FAM118A,ADAM22,TFCP2L1,RSPH6A,DNAH8,ARHGEF17,CD300A,MCM6,FNDC4,CLEC3B,USH1C,SLC2A10,ZFP446,ZBP1,AOX4,SLC6A11,ITGB2,LAG3,NME2,SPAG7,DNAIC2,CABP7,ELMO2,TOPAZ1,DENND2D,CHP2,CHR…
TF	Factor: Pax-5; motif: BCNNNRNGCANBGNTGNRTAGCSGCHNB; match class: 1	TF:M00143_1	8.8e-09	8.05568	3993	3408	769	PUSL1,LHCGR,GNAS,4933428G20RIK,CASP14,GM3285,PRSS41,SYNA,NPRL3,DES,NR2F6,MLLT10,LRBA,ACAT3,ANKRD1,FAM83G,NBEA,TRIM44,RAB20,TAPBP,GOT1L1,AS3MT,GJB3,RORC,DAPP1,TELO2,VAX1,PTPN6,GM6583,AQP6,SERHL,ADAMTSL5,NFATC4,CBS,MRPL2,CCL7,BSN,SMAD3,PRRXL1,FAM83F,4931440F15RIK,PTBP1,RAPGEF3,CMKLR1,CELSR3,ADAM22,PPP6R1,PIWIL4,GNGT2,RSPH6A,ARHGEF17,MCM6,FNDC4,HIST2H2AA2,SULF1,CLEC3B,SYNJ2,MEF2C,SLC2A10,NSD1,RGL3,Z…
TF	Factor: WT1; motif: GNGGGGGCGGGG	TF:M03893	1.19e-08	7.9258	6648	3408	1208	PUSL1,SMC1B,TRIM7,PEG3,ARHGAP33OS,WNT5B,LHCGR,CDKN1C,PFKL,HOOK3,AKAP12,C1QTNF12,CD59B,NPRL3,DES,COIL,NR2F6,ARHGAP27,MLLT10,GRB10,ACAT3,SMARCA2,EML4,TXN1,FAM83G,FN1,AKR1B10,NBEA,BAIAP3,RAB20,PDE8A,GMPR,GJB3,AKR1B8,EXOC7,PCNX,ST3GAL5,FGF22,DAPP1,D1PAS1,VAX1,PSMB7,C530008M17RIK,PLXNB1,GM6583,MED23,PANX2,ADAMTSL5,RXRG,AIRE,CSPG4,ADGRG1,SHD,SCN5A,NFATC4,PLEC,CBS,MRPL2,TINAGL1,GM4969,BSN,SMAD3,DYNLL2,L…
TF	Factor: WT1; motif: GNGGGGGCGGGG; match class: 0	TF:M03893_0	1.19e-08	7.9258	6648	3408	1208	PUSL1,SMC1B,TRIM7,PEG3,ARHGAP33OS,WNT5B,LHCGR,CDKN1C,PFKL,HOOK3,AKAP12,C1QTNF12,CD59B,NPRL3,DES,COIL,NR2F6,ARHGAP27,MLLT10,GRB10,ACAT3,SMARCA2,EML4,TXN1,FAM83G,FN1,AKR1B10,NBEA,BAIAP3,RAB20,PDE8A,GMPR,GJB3,AKR1B8,EXOC7,PCNX,ST3GAL5,FGF22,DAPP1,D1PAS1,VAX1,PSMB7,C530008M17RIK,PLXNB1,GM6583,MED23,PANX2,ADAMTSL5,RXRG,AIRE,CSPG4,ADGRG1,SHD,SCN5A,NFATC4,PLEC,CBS,MRPL2,TINAGL1,GM4969,BSN,SMAD3,DYNLL2,L…
TF	Factor: HAIRYLIKE; motif: NNNNCANGTG	TF:M08885	1.2e-08	7.92146	5780	3408	1066	PUSL1,TRIM7,PRSS44,ZFP180,ARHGAP33OS,WNT5B,EAR10,HMGXB3,SRD5A3,RPL3L,FBF1,LHCGR,PRSS45,SLC6A16,SCD4,ADGRF2,4933428G20RIK,A630089N07RIK,OXTR,CASP14,AKAP12,PRSS41,COIL,NR2F6,ARHGAP27,MLLT10,TAF4B,LRBA,FAM178B,FAM129C,OLFR212,EML4,ANKRD1,TDRD1,FAM83G,NBEA,RPSA,TRIM44,RIN2,AOX1,TAPBP,BST1,MMP15,GOT1L1,GJB3,DGKQ,RORC,GPR18,TJP3,PLAGL1,PAQR6,D1PAS1,ENDOU,MED23,BCKDHA,CLDN5,PEMT,WWTR1,BSG,ADAMTSL5,SCN5A…
TF	Factor: HAIRYLIKE; motif: NNNNCANGTG; match class: 0	TF:M08885_0	1.2e-08	7.92146	5780	3408	1066	PUSL1,TRIM7,PRSS44,ZFP180,ARHGAP33OS,WNT5B,EAR10,HMGXB3,SRD5A3,RPL3L,FBF1,LHCGR,PRSS45,SLC6A16,SCD4,ADGRF2,4933428G20RIK,A630089N07RIK,OXTR,CASP14,AKAP12,PRSS41,COIL,NR2F6,ARHGAP27,MLLT10,TAF4B,LRBA,FAM178B,FAM129C,OLFR212,EML4,ANKRD1,TDRD1,FAM83G,NBEA,RPSA,TRIM44,RIN2,AOX1,TAPBP,BST1,MMP15,GOT1L1,GJB3,DGKQ,RORC,GPR18,TJP3,PLAGL1,PAQR6,D1PAS1,ENDOU,MED23,BCKDHA,CLDN5,PEMT,WWTR1,BSG,ADAMTSL5,SCN5A…
TF	Factor: PUR1; motif: GGGNCAGNN; match class: 1	TF:M01721_1	1.2e-08	7.9202	1833	3408	392	ARHGAP33OS,SRD5A3,RPL3L,LHCGR,GYS2,CDKN1C,KEAP1,PRSS41,FAM83G,RAB20,RIN2,MMP15,GOT1L1,KIF1BP,DAPP1,PAQR6,PLPP7,ADAMTSL5,SCN5A,MYO1A,PLEC,TINAGL1,BSN,FIGNL2,TRIL,SCX,ARHGEF17,ADGRF5,FNDC4,FXYD1,SYNJ2,NSD1,ZFP446,NME2,CDCP1,LRRC71,EVL,GPSM3,SPATA20,CYP11B2,SPAAR,LAMA5,SGCA,PATZ1,TOPAZ1,CHP2,CHRNE,SAP25,HKDC1,MADCAM1,BTBD9,KIDINS220,2510009E07RIK,NR4A3,PROM2,SH3RF2,GP1BB,SIGLEC15,GALNT15,LZTS1,FAM18…
TF	Factor: GLI; motif: NSTGGGTGGTCY; match class: 0	TF:M10254_0	1.75e-08	7.75764	9874	3408	1722	PUSL1,CCDC117,CNGB1,PRSS44,PEG3,IZUMO4,ARHGAP33OS,WNT5B,CAPN3,EAR10,SRD5A3,FBF1,LHCGR,ART3,CDKN1C,SLC6A16,SCD4,ADAMTSL2,OXTR,MS4A6D,AKAP12,C1QTNF12,L3MBTL1,CD59B,DES,COIL,NR2F6,ASB14,GSN,ARHGAP27,TESCL,FAM129C,GRB10,ACAT3,EML4,ANKRD1,RRP1,TDRD1,FAM83G,AKR1B10,RPSA,UBE2G2,PDE8A,TAPBP,BST1,MMP23,PLVAP,DGKQ,RORC,LY6I,FGF22,TENM3,DAPP1,PAQR6,TELO2,TAS1R2,PLPP7,PTPN6,PLXNB1,ZSCAN4C,ENDOU,MED23,CLDN5,W…
TF	Factor: GLI; motif: NSTGGGTGGTCY	TF:M10254	1.75e-08	7.75764	9874	3408	1722	PUSL1,CCDC117,CNGB1,PRSS44,PEG3,IZUMO4,ARHGAP33OS,WNT5B,CAPN3,EAR10,SRD5A3,FBF1,LHCGR,ART3,CDKN1C,SLC6A16,SCD4,ADAMTSL2,OXTR,MS4A6D,AKAP12,C1QTNF12,L3MBTL1,CD59B,DES,COIL,NR2F6,ASB14,GSN,ARHGAP27,TESCL,FAM129C,GRB10,ACAT3,EML4,ANKRD1,RRP1,TDRD1,FAM83G,AKR1B10,RPSA,UBE2G2,PDE8A,TAPBP,BST1,MMP23,PLVAP,DGKQ,RORC,LY6I,FGF22,TENM3,DAPP1,PAQR6,TELO2,TAS1R2,PLPP7,PTPN6,PLXNB1,ZSCAN4C,ENDOU,MED23,CLDN5,W…
TF	Factor: WT1; motif: SMCNCCNSC; match class: 1	TF:M01118_1	2.25e-08	7.64717	4605	3408	869	SMC1B,AKR1E1,FBF1,CDKN1C,PRSS41,CD59B,NR2F6,ARHGAP27,MLLT10,ITFG2,LRBA,LPAR1,SMARCA2,RNF10,FN1,RPSA,PDE8A,AKR1B8,TJP3,PLAGL1,DAPP1,VAX1,PLPP7,PLXNB1,TOB2,ENDOU,WWTR1,PANX2,NFATC4,MRPL2,TINAGL1,NFIX,BSN,DYNLL2,TBC1D2B,SALL4,PTBP1,RAPGEF3,SPRED2,RIBC2,EYA4,TCF3,PPP6R1,FAM222B,GNGT2,TFCP2L1,MLLT3,RSPH6A,CERK,ARHGEF17,TRF,CD300A,MCM6,FNDC4,SULF1,TIAM2,CCDC30,ZCWPW1,DTX3,TRPD52L3,KCNK4,GPLD1,RBX1,EID3…
TF	Factor: AP-2beta; motif: GCNNNGGSCNGVGGGN	TF:M01858	3.64e-08	7.43898	5101	3408	950	PEG3,IZUMO4,WNT5B,HMGXB3,SRD5A3,LHCGR,CDKN1C,GNAS,HOOK3,GM3285,L3MBTL1,CD59B,COIL,ARHGAP27,MLLT10,TAF4B,MXRA8,LPAR1,GRB10,AKR1B10,NBEA,UBE2G2,BAIAP3,TRIM44,RIN2,MMP15,PLVAP,OLFR142,PAQR6,TELO2,PSMB7,PLXNB1,ENDOU,MED23,PANX2,ADAMTSL5,ADGRG1,SCN5A,NFATC4,CBS,TMEM132D,MRPL2,NFIX,DYNLL2,TBC1D2B,FIGNL2,PREX2,CMKLR1,SPRED2,XRCC3,TCF3,CELSR3,PPP6R1,FAM222B,CYP27A1,SCX,MLLT3,TANGO6,GNG11,ARHGEF17,TTLL3,F…
TF	Factor: AP-2beta; motif: GCNNNGGSCNGVGGGN; match class: 0	TF:M01858_0	3.64e-08	7.43898	5101	3408	950	PEG3,IZUMO4,WNT5B,HMGXB3,SRD5A3,LHCGR,CDKN1C,GNAS,HOOK3,GM3285,L3MBTL1,CD59B,COIL,ARHGAP27,MLLT10,TAF4B,MXRA8,LPAR1,GRB10,AKR1B10,NBEA,UBE2G2,BAIAP3,TRIM44,RIN2,MMP15,PLVAP,OLFR142,PAQR6,TELO2,PSMB7,PLXNB1,ENDOU,MED23,PANX2,ADAMTSL5,ADGRG1,SCN5A,NFATC4,CBS,TMEM132D,MRPL2,NFIX,DYNLL2,TBC1D2B,FIGNL2,PREX2,CMKLR1,SPRED2,XRCC3,TCF3,CELSR3,PPP6R1,FAM222B,CYP27A1,SCX,MLLT3,TANGO6,GNG11,ARHGEF17,TTLL3,F…
TF	Factor: HDAC1; motif: KGCARGGTC; match class: 0	TF:M07041_0	4.18e-08	7.37833	12148	3408	2072	PUSL1,SMC1B,TRIM7,CNGB1,PEG3,ZFP180,IZUMO4,ARHGAP33OS,CAPN3,EAR10,HMGXB3,SRD5A3,RPL3L,LHCGR,ART3,PRSS45,CDKN1C,PFKL,SLC6A16,SCD4,ADAMTSL2,TAC2,ADGRF2,KEAP1,4933428G20RIK,OXTR,HOOK3,C1QTNF12,GM3285,PRSS41,L3MBTL1,CD59B,NPRL3,COIL,NR2F6,GSN,ARHGAP27,MLLT10,TAF4B,LRBA,TESCL,FAM178B,FAM129C,OLFR212,ACAT3,RNF10,EML4,TXN1,FN1,AKR1B10,RPSA,UBE2G2,BAIAP3,TRIM44,RIN2,AOX1,MCMDC2,PDE8A,TAPBP,BST1,A530016L2…
TF	Factor: HDAC1; motif: KGCARGGTC	TF:M07041	4.18e-08	7.37833	12148	3408	2072	PUSL1,SMC1B,TRIM7,CNGB1,PEG3,ZFP180,IZUMO4,ARHGAP33OS,CAPN3,EAR10,HMGXB3,SRD5A3,RPL3L,LHCGR,ART3,PRSS45,CDKN1C,PFKL,SLC6A16,SCD4,ADAMTSL2,TAC2,ADGRF2,KEAP1,4933428G20RIK,OXTR,HOOK3,C1QTNF12,GM3285,PRSS41,L3MBTL1,CD59B,NPRL3,COIL,NR2F6,GSN,ARHGAP27,MLLT10,TAF4B,LRBA,TESCL,FAM178B,FAM129C,OLFR212,ACAT3,RNF10,EML4,TXN1,FN1,AKR1B10,RPSA,UBE2G2,BAIAP3,TRIM44,RIN2,AOX1,MCMDC2,PDE8A,TAPBP,BST1,A530016L2…
TF	Factor: LRF; motif: GGGGKYNNB; match class: 0	TF:M01100_0	4.67e-08	7.3303	5064	3408	943	SMC1B,PEG3,SRD5A3,LHCGR,CDKN1C,ADAMTSL2,4933428G20RIK,HOOK3,C1QTNF12,GM3285,PRSS41,DES,COIL,NR2F6,MLLT10,MXRA8,LRBA,GRB10,RNF10,EML4,FAM83G,NBEA,BAIAP3,PDE8A,GMPR,MMP15,GJB3,EXOC7,PCNX,SPESP1,ST3GAL5,PLAGL1,DAPP1,D1PAS1,PLPP7,PTPN6,FAM71F1,AQP6,CLDN5,PEMT,WWTR1,ADAMTSL5,VWA5B2,AIRE,CSPG4,SCN5A,NFATC4,MYO1A,CBS,TINAGL1,CCK,SMAD3,PRRXL1,SALL4,PTBP1,CMKLR1,SPRED2,RIBC2,EYA4,PPRC1,SCX,MLLT3,GNG11,RSP…
TF	Factor: LRF; motif: GGGGKYNNB	TF:M01100	4.67e-08	7.3303	5064	3408	943	SMC1B,PEG3,SRD5A3,LHCGR,CDKN1C,ADAMTSL2,4933428G20RIK,HOOK3,C1QTNF12,GM3285,PRSS41,DES,COIL,NR2F6,MLLT10,MXRA8,LRBA,GRB10,RNF10,EML4,FAM83G,NBEA,BAIAP3,PDE8A,GMPR,MMP15,GJB3,EXOC7,PCNX,SPESP1,ST3GAL5,PLAGL1,DAPP1,D1PAS1,PLPP7,PTPN6,FAM71F1,AQP6,CLDN5,PEMT,WWTR1,ADAMTSL5,VWA5B2,AIRE,CSPG4,SCN5A,NFATC4,MYO1A,CBS,TINAGL1,CCK,SMAD3,PRRXL1,SALL4,PTBP1,CMKLR1,SPRED2,RIBC2,EYA4,PPRC1,SCX,MLLT3,GNG11,RSP…
TF	Factor: Zic1; motif: KGGGTGGTC	TF:M00448	4.68e-08	7.3295	10845	3408	1870	CCDC117,TRIM7,CNGB1,PRSS44,PEG3,ARHGAP33OS,WNT5B,CAPN3,TMEM267,SRD5A3,LHCGR,ART3,CDKN1C,SCD4,ADAMTSL2,OXTR,CASP14,HOOK3,AKAP12,C1QTNF12,L3MBTL1,SYNA,DES,COIL,NR2F6,ARHGAP27,MLLT10,MXRA8,ITFG2,LRBA,TESCL,FAM178B,FAM129C,GRB10,ACAT3,EML4,ANKRD1,PRSS30,FAM83G,FN1,AKR1B10,NBEA,ALKBH3,RPSA,BAIAP3,RAB20,NPLOC4,AOX1,MCMDC2,PDE8A,TAPBP,BST1,MMP23,HSPB3,PLVAP,AS3MT,MYH14,DGKQ,RORC,GPR18,LY6I,TJP3,FGF22,DA…
TF	Factor: Zic1; motif: KGGGTGGTC; match class: 0	TF:M00448_0	4.68e-08	7.3295	10845	3408	1870	CCDC117,TRIM7,CNGB1,PRSS44,PEG3,ARHGAP33OS,WNT5B,CAPN3,TMEM267,SRD5A3,LHCGR,ART3,CDKN1C,SCD4,ADAMTSL2,OXTR,CASP14,HOOK3,AKAP12,C1QTNF12,L3MBTL1,SYNA,DES,COIL,NR2F6,ARHGAP27,MLLT10,MXRA8,ITFG2,LRBA,TESCL,FAM178B,FAM129C,GRB10,ACAT3,EML4,ANKRD1,PRSS30,FAM83G,FN1,AKR1B10,NBEA,ALKBH3,RPSA,BAIAP3,RAB20,NPLOC4,AOX1,MCMDC2,PDE8A,TAPBP,BST1,MMP23,HSPB3,PLVAP,AS3MT,MYH14,DGKQ,RORC,GPR18,LY6I,TJP3,FGF22,DA…
TF	Factor: c-Myc; motif: KACCACGTGSYY; match class: 0	TF:M01154_0	5.31e-08	7.2753	5496	3408	1014	PUSL1,CCDC117,CNGB1,PRSS44,IZUMO4,ARHGAP33OS,HMGXB3,SRD5A3,ART3,PRSS45,PFKL,SLC6A16,ADGRF2,4933428G20RIK,A630089N07RIK,OXTR,AKAP12,C1QTNF12,PRSS41,ARHGAP27,MLLT10,TAF4B,FAM178B,OLFR212,GRB10,RNF10,EML4,TDRD1,FAM83G,NBEA,RPSA,TRIM44,RAB20,RIN2,ISOC2B,GOT1L1,GJB3,AKR1B8,DGKQ,RORC,GPR18,SYTL3,TJP3,ST3GAL5,PLAGL1,D1PAS1,ENDOU,MED23,BCKDHA,PEMT,PANX2,BSG,ADAMTSL5,VWA5B2,TLR6,AIRE,SCN5A,PLEC,CBS,MRPL2,…
TF	Factor: c-Myc; motif: KACCACGTGSYY	TF:M01154	5.31e-08	7.2753	5496	3408	1014	PUSL1,CCDC117,CNGB1,PRSS44,IZUMO4,ARHGAP33OS,HMGXB3,SRD5A3,ART3,PRSS45,PFKL,SLC6A16,ADGRF2,4933428G20RIK,A630089N07RIK,OXTR,AKAP12,C1QTNF12,PRSS41,ARHGAP27,MLLT10,TAF4B,FAM178B,OLFR212,GRB10,RNF10,EML4,TDRD1,FAM83G,NBEA,RPSA,TRIM44,RAB20,RIN2,ISOC2B,GOT1L1,GJB3,AKR1B8,DGKQ,RORC,GPR18,SYTL3,TJP3,ST3GAL5,PLAGL1,D1PAS1,ENDOU,MED23,BCKDHA,PEMT,PANX2,BSG,ADAMTSL5,VWA5B2,TLR6,AIRE,SCN5A,PLEC,CBS,MRPL2,…
TF	Factor: MZF-1; motif: TGGGGAR	TF:M01733	6.15e-08	7.21105	10416	3408	1802	PUSL1,TRIM7,PEG3,TCEA1,IZUMO4,ARHGAP33OS,WNT5B,CAPN3,SRD5A3,RPL3L,FBF1,PFKL,SLC6A16,ADAMTSL2,KEAP1,A630089N07RIK,OXTR,CASP14,HOOK3,C1QTNF12,PRSS41,L3MBTL1,SYNA,COIL,NR2F6,ASB14,GSN,MLLT10,MXRA8,LRBA,LPAR1,FAM178B,FAM129C,OLFR212,GRB10,SMARCA2,ANKRD1,FN1,NBEA,RAB20,NPLOC4,PDE8A,TAPBP,A530016L24RIK,GMPR,MMP15,PLVAP,KIF1BP,OLFR142,GJB3,MYH14,OLFR1419,EXOC7,RORC,TJP3,SPESP1,ST3GAL5,FGF22,RGS20,DAPP1,…
TF	Factor: MZF-1; motif: TGGGGAR; match class: 0	TF:M01733_0	6.15e-08	7.21105	10416	3408	1802	PUSL1,TRIM7,PEG3,TCEA1,IZUMO4,ARHGAP33OS,WNT5B,CAPN3,SRD5A3,RPL3L,FBF1,PFKL,SLC6A16,ADAMTSL2,KEAP1,A630089N07RIK,OXTR,CASP14,HOOK3,C1QTNF12,PRSS41,L3MBTL1,SYNA,COIL,NR2F6,ASB14,GSN,MLLT10,MXRA8,LRBA,LPAR1,FAM178B,FAM129C,OLFR212,GRB10,SMARCA2,ANKRD1,FN1,NBEA,RAB20,NPLOC4,PDE8A,TAPBP,A530016L24RIK,GMPR,MMP15,PLVAP,KIF1BP,OLFR142,GJB3,MYH14,OLFR1419,EXOC7,RORC,TJP3,SPESP1,ST3GAL5,FGF22,RGS20,DAPP1,…
TF	Factor: CACD; motif: CCACRCCC; match class: 1	TF:M01113_1	7.68e-08	7.11442	4468	3408	842	CCDC117,SMC1B,IZUMO4,HMGXB3,CDKN1C,SCD4,KEAP1,4933428G20RIK,OXTR,CASP14,HOOK3,C1QTNF12,L3MBTL1,COIL,NR2F6,ARHGAP27,MXRA8,TESCL,GRB10,RRP1,TDRD1,FAM83G,BAIAP3,TRIM44,RAB20,TAPBP,MMP15,KIF1BP,AS3MT,PCNX,TELO2,PLXNB1,AQP6,GM5136,WWTR1,BSG,ADAMTSL5,CSPG4,ADGRG1,NFATC4,PLEC,CBS,TINAGL1,GM4969,MEST,FIGNL2,4931440F15RIK,TRIL,RIBC2,TCF3,ASTL,GNGT2,TFCP2L1,TRPV3,SCX,MLLT3,DNAH8,ARHGEF17,TRF,HIST2H2AA2,TIA…
TF	Factor: MAZ; motif: GGGGAGGG; match class: 1	TF:M00649_1	7.97e-08	7.09849	3025	3408	597	ARHGAP33OS,FBF1,KEAP1,4933428G20RIK,DES,NR2F6,MLLT10,MXRA8,LPAR1,TESCL,ACAT3,SMARCA2,TXN1,RAB20,BST1,AKR1B8,TAS1R2,PLXNB1,GM6583,AQP6,ENDOU,ADGRG1,NFATC4,MYO1A,CBS,TINAGL1,NFIX,DYNLL2,SALL4,PTBP1,RAPGEF3,TFF3,CMKLR1,SPRED2,SLC2A5,MID1,ASTL,FAM222B,MLLT3,RSPH6A,CERK,SULF1,XDH,DTX3,RBX1,SLC2A10,NSD1,RFLNB,PAX6,PHB,PLCH2,LTBP4,SOX10,PHACTR3,USP1,GPSM3,GABRG2,WNT6,TPM2,NXPH3,MPRIP,CABP7,HIPK3,UBTF,AR…
TF	Factor: TIEG1; motif: GGSGGKGNNN; match class: 0	TF:M08905_0	8.25e-08	7.08348	4619	3408	867	CCDC117,CNGB1,HMGXB3,CDKN1C,SCD4,TAC2,KEAP1,C1QTNF12,PRSS41,L3MBTL1,SYNA,NR2F6,GSN,MXRA8,ITFG2,ANKRD1,NBEA,AOX1,PDE8A,TAPBP,PCNX,SPESP1,DAPP1,PAQR6,PSMB7,PLXNB1,GM6583,GM5136,ADAMTSL5,CSPG4,SCN5A,NFATC4,MYO1A,SYK,CBS,TINAGL1,CCL7,SMAD3,DYNLL2,FIGNL2,4931440F15RIK,SALL4,TRIL,RAPGEF3,CMKLR1,SPRED2,EYA4,SLC7A8,XRCC3,MID1,FAM222B,GNGT2,MLLT3,DNAH8,MAB21L1,TRF,SULF1,CLDN4,CHD7,ERICH4,MSRA,RASSF1,FXYD1…
TF	Factor: TIEG1; motif: GGSGGKGNNN	TF:M08905	8.25e-08	7.08348	4619	3408	867	CCDC117,CNGB1,HMGXB3,CDKN1C,SCD4,TAC2,KEAP1,C1QTNF12,PRSS41,L3MBTL1,SYNA,NR2F6,GSN,MXRA8,ITFG2,ANKRD1,NBEA,AOX1,PDE8A,TAPBP,PCNX,SPESP1,DAPP1,PAQR6,PSMB7,PLXNB1,GM6583,GM5136,ADAMTSL5,CSPG4,SCN5A,NFATC4,MYO1A,SYK,CBS,TINAGL1,CCL7,SMAD3,DYNLL2,FIGNL2,4931440F15RIK,SALL4,TRIL,RAPGEF3,CMKLR1,SPRED2,EYA4,SLC7A8,XRCC3,MID1,FAM222B,GNGT2,MLLT3,DNAH8,MAB21L1,TRF,SULF1,CLDN4,CHD7,ERICH4,MSRA,RASSF1,FXYD1…
TF	Factor: MOVO-B; motif: GNGGGGG	TF:M01104	8.44e-08	7.07348	7634	3408	1360	PUSL1,SMC1B,PRSS44,ZFP180,WNT5B,HMGXB3,FBF1,LHCGR,CDKN1C,PFKL,ADAMTSL2,GNAS,A630089N07RIK,OXTR,HOOK3,AKAP12,C1QTNF12,CD59B,NPRL3,DES,COIL,NR2F6,GSN,MLLT10,TAF4B,MXRA8,LRBA,GRB10,SMARCA2,RNF10,EML4,FAM83G,FN1,AKR1B10,NBEA,UBE2G2,BAIAP3,TRIM44,ISOC2B,AS3MT,AKR1B8,MYH14,EXOC7,PCNX,ST3GAL5,D1PAS1,VAX1,PSMB7,PLXNB1,TOB2,WWTR1,PANX2,ADAMTSL5,RXRG,CSPG4,ADGRG1,SCN5A,NFATC4,PLEC,CBS,TMEM132D,MRPL2,TINAGL…
TF	Factor: MOVO-B; motif: GNGGGGG; match class: 0	TF:M01104_0	8.44e-08	7.07348	7634	3408	1360	PUSL1,SMC1B,PRSS44,ZFP180,WNT5B,HMGXB3,FBF1,LHCGR,CDKN1C,PFKL,ADAMTSL2,GNAS,A630089N07RIK,OXTR,HOOK3,AKAP12,C1QTNF12,CD59B,NPRL3,DES,COIL,NR2F6,GSN,MLLT10,TAF4B,MXRA8,LRBA,GRB10,SMARCA2,RNF10,EML4,FAM83G,FN1,AKR1B10,NBEA,UBE2G2,BAIAP3,TRIM44,ISOC2B,AS3MT,AKR1B8,MYH14,EXOC7,PCNX,ST3GAL5,D1PAS1,VAX1,PSMB7,PLXNB1,TOB2,WWTR1,PANX2,ADAMTSL5,RXRG,CSPG4,ADGRG1,SCN5A,NFATC4,PLEC,CBS,TMEM132D,MRPL2,TINAGL…
TF	Factor: Tfap2a; motif: TGCCCYNRGGGCA; match class: 1	TF:M04157_1	8.7e-08	7.06057	4722	3408	884	SMC1B,TRIM7,TCEA1,IZUMO4,WNT5B,HMGXB3,LHCGR,CDKN1C,KEAP1,AKAP12,C1QTNF12,NR2F6,MLLT10,LPAR1,FAM129C,SMARCA2,RNF10,RRP1,TXN1,FAM83G,NBEA,ALKBH3,PDE8A,MMP23,HSPB3,MMP15,MYH14,DGKQ,PLAGL1,COPS5,PLPP7,PLXNB1,FAM71F1,CLDN5,WWTR1,ADAMTSL5,SCN5A,NFATC4,PLEC,MRPL2,TINAGL1,CCK,MEST,DYNLL2,PRRXL1,TTC22,RAPGEF3,CMKLR1,SPRED2,RIBC2,XRCC3,ASTL,CYP27A1,TFCP2L1,SCX,MAB21L1,TRF,TTLL3,RARRES1,FNDC4,PAPOLB,CHD7,ER…
TF	Factor: Egr-2; motif: GCGTGGGCGG; match class: 0	TF:M05494_0	9.4e-08	7.02698	7208	3408	1291	PUSL1,TRIM7,TCEA1,ZFP180,IZUMO4,TMEM267,SRD5A3,ART3,PFKL,KEAP1,4933428G20RIK,HOOK3,PRSS41,DES,NR2F6,GSN,ARHGAP27,MLLT10,LRBA,FAM129C,GRB10,EML4,RRP1,TDRD1,TXN1,FAM83G,FN1,NBEA,ALKBH3,UBE2G2,BAIAP3,RAB20,NPLOC4,PDE8A,GMPR,GJB3,AKR1B8,DGKQ,EXOC7,ST3GAL5,FGF22,TENM3,D1PAS1,VAX1,PSMB7,C530008M17RIK,PLXNB1,GM6583,CLDN5,PANX2,VWA5B2,AIRE,CSPG4,ADGRG1,SHD,SCN5A,NFATC4,TMEM132D,NFIX,MEST,DYNLL2,LIPE,TBC1…
TF	Factor: Egr-2; motif: GCGTGGGCGG	TF:M05494	9.4e-08	7.02698	7208	3408	1291	PUSL1,TRIM7,TCEA1,ZFP180,IZUMO4,TMEM267,SRD5A3,ART3,PFKL,KEAP1,4933428G20RIK,HOOK3,PRSS41,DES,NR2F6,GSN,ARHGAP27,MLLT10,LRBA,FAM129C,GRB10,EML4,RRP1,TDRD1,TXN1,FAM83G,FN1,NBEA,ALKBH3,UBE2G2,BAIAP3,RAB20,NPLOC4,PDE8A,GMPR,GJB3,AKR1B8,DGKQ,EXOC7,ST3GAL5,FGF22,TENM3,D1PAS1,VAX1,PSMB7,C530008M17RIK,PLXNB1,GM6583,CLDN5,PANX2,VWA5B2,AIRE,CSPG4,ADGRG1,SHD,SCN5A,NFATC4,TMEM132D,NFIX,MEST,DYNLL2,LIPE,TBC1…
TF	Factor: Prdm16; motif: YCCCAGGGRN; match class: 0	TF:M10348_0	1.03e-07	6.98655	5559	3408	1022	SMC1B,TRIM7,PRSS44,TCEA1,CAPN3,SRD5A3,ART3,ADAMTSL2,TAC2,A630089N07RIK,OXTR,NR2F6,GSN,MXRA8,FAM129C,ACAT3,TXN1,AKR1B10,TAPBP,A530016L24RIK,ISOC2B,GJB3,MYH14,FGF22,TELO2,C530008M17RIK,PLPP7,PTPN6,ENDOU,CLDN5,RXRG,ADGRG1,AF366264,SHD,SCN5A,NFATC4,SYK,CBS,TMEM132D,MRPL2,MEST,CCL7,DYNLL2,PRRXL1,LIPE,PRR23A2,4931440F15RIK,PREX2,GM1140,SALL4,TFPT,TFF3,LY86,RIBC2,TCF3,FAM118A,CELSR3,ASTL,CYP27A1,PIWIL4,…
TF	Factor: Prdm16; motif: YCCCAGGGRN	TF:M10348	1.03e-07	6.98655	5559	3408	1022	SMC1B,TRIM7,PRSS44,TCEA1,CAPN3,SRD5A3,ART3,ADAMTSL2,TAC2,A630089N07RIK,OXTR,NR2F6,GSN,MXRA8,FAM129C,ACAT3,TXN1,AKR1B10,TAPBP,A530016L24RIK,ISOC2B,GJB3,MYH14,FGF22,TELO2,C530008M17RIK,PLPP7,PTPN6,ENDOU,CLDN5,RXRG,ADGRG1,AF366264,SHD,SCN5A,NFATC4,SYK,CBS,TMEM132D,MRPL2,MEST,CCL7,DYNLL2,PRRXL1,LIPE,PRR23A2,4931440F15RIK,PREX2,GM1140,SALL4,TFPT,TFF3,LY86,RIBC2,TCF3,FAM118A,CELSR3,ASTL,CYP27A1,PIWIL4,…
TF	Factor: DEC1; motif: NCNCACRTGNSC	TF:M08870	1.06e-07	6.97625	8070	3408	1429	PUSL1,TRIM7,CNGB1,PRSS44,TCEA1,ARHGAP33OS,WNT5B,EAR10,SRD5A3,LHCGR,PRSS45,GYS2,CDKN1C,PFKL,SLC6A16,SCD4,IL1F8,ADAMTSL2,ADGRF2,A630089N07RIK,OXTR,MS4A6D,AKAP12,PRSS41,NPRL3,DES,ARHGAP27,TAF4B,LRBA,FAM178B,FAM129C,OLFR212,EML4,TDRD1,FAM83G,NBEA,ALKBH3,TRIM44,RAB20,PDE8A,TAPBP,BST1,A530016L24RIK,KIF1BP,AS3MT,GJB3,AKR1B8,DGKQ,EXOC7,RORC,GPR18,TJP3,ST3GAL5,PLAGL1,PAQR6,D1PAS1,PTPN6,PLXNB1,AQP6,ENDOU,M…
TF	Factor: DEC1; motif: NCNCACRTGNSC; match class: 0	TF:M08870_0	1.06e-07	6.97625	8070	3408	1429	PUSL1,TRIM7,CNGB1,PRSS44,TCEA1,ARHGAP33OS,WNT5B,EAR10,SRD5A3,LHCGR,PRSS45,GYS2,CDKN1C,PFKL,SLC6A16,SCD4,IL1F8,ADAMTSL2,ADGRF2,A630089N07RIK,OXTR,MS4A6D,AKAP12,PRSS41,NPRL3,DES,ARHGAP27,TAF4B,LRBA,FAM178B,FAM129C,OLFR212,EML4,TDRD1,FAM83G,NBEA,ALKBH3,TRIM44,RAB20,PDE8A,TAPBP,BST1,A530016L24RIK,KIF1BP,AS3MT,GJB3,AKR1B8,DGKQ,EXOC7,RORC,GPR18,TJP3,ST3GAL5,PLAGL1,PAQR6,D1PAS1,PTPN6,PLXNB1,AQP6,ENDOU,M…
TF	Factor: Zic3; motif: NMCCCCCGGGGGGGN	TF:M02837	1.08e-07	6.9672	3298	3408	643	TRIM7,WNT5B,SRD5A3,LHCGR,CDKN1C,KEAP1,4933428G20RIK,SYNA,NR2F6,MLLT10,TAF4B,LPAR1,GRB10,SMARCA2,TXN1,FAM83G,FN1,BAIAP3,TRIM44,GJB3,MYH14,PCNX,FGF22,PAQR6,VAX1,GM6583,TOB2,ENDOU,WWTR1,PANX2,RXRG,SCN5A,SMAD3,DYNLL2,PRRXL1,FIGNL2,SALL4,TRIL,TFPT,PTBP1,RAPGEF3,SPRED2,XRCC3,TCF3,FAM222B,TANGO6,GNG11,FNDC4,CHD7,RASSF1,KCNK4,NSD1,SHROOM3,RFLNB,SLC6A11,MARVELD3,LTBP4,CORO1C,LRRC71,USP1,SPATA20,WNT6,TPM2,…
TF	Factor: Zic3; motif: NMCCCCCGGGGGGGN; match class: 0	TF:M02837_0	1.08e-07	6.9672	3298	3408	643	TRIM7,WNT5B,SRD5A3,LHCGR,CDKN1C,KEAP1,4933428G20RIK,SYNA,NR2F6,MLLT10,TAF4B,LPAR1,GRB10,SMARCA2,TXN1,FAM83G,FN1,BAIAP3,TRIM44,GJB3,MYH14,PCNX,FGF22,PAQR6,VAX1,GM6583,TOB2,ENDOU,WWTR1,PANX2,RXRG,SCN5A,SMAD3,DYNLL2,PRRXL1,FIGNL2,SALL4,TRIL,TFPT,PTBP1,RAPGEF3,SPRED2,XRCC3,TCF3,FAM222B,TANGO6,GNG11,FNDC4,CHD7,RASSF1,KCNK4,NSD1,SHROOM3,RFLNB,SLC6A11,MARVELD3,LTBP4,CORO1C,LRRC71,USP1,SPATA20,WNT6,TPM2,…
TF	Factor: AP-2alpha; motif: NSCCNCRGGSN	TF:M07348	1.14e-07	6.94343	6208	3408	1128	PUSL1,PEG3,TCEA1,IZUMO4,WNT5B,PFKL,SLC6A16,KEAP1,GNAS,4933428G20RIK,HOOK3,MS4A6D,C1QTNF12,DES,ARHGAP27,MLLT10,TAF4B,LRBA,OLFR212,GRB10,EML4,NBEA,UBE2G2,BAIAP3,TRIM44,NPLOC4,PDE8A,BST1,A530016L24RIK,HSPB3,GMPR,GJB3,ST3GAL5,PLAGL1,FGF22,DAPP1,PAQR6,D1PAS1,VAX1,PSMB7,C530008M17RIK,PLPP7,PTPN6,PLXNB1,AQP6,MED23,GM5136,CLDN5,WWTR1,ADGRG1,SHD,SCN5A,NFATC4,PLEC,TMEM132D,GM4969,PRRXL1,FAM83F,GM1140,TRIL,…
TF	Factor: AP-2alpha; motif: NSCCNCRGGSN; match class: 0	TF:M07348_0	1.14e-07	6.94343	6208	3408	1128	PUSL1,PEG3,TCEA1,IZUMO4,WNT5B,PFKL,SLC6A16,KEAP1,GNAS,4933428G20RIK,HOOK3,MS4A6D,C1QTNF12,DES,ARHGAP27,MLLT10,TAF4B,LRBA,OLFR212,GRB10,EML4,NBEA,UBE2G2,BAIAP3,TRIM44,NPLOC4,PDE8A,BST1,A530016L24RIK,HSPB3,GMPR,GJB3,ST3GAL5,PLAGL1,FGF22,DAPP1,PAQR6,D1PAS1,VAX1,PSMB7,C530008M17RIK,PLPP7,PTPN6,PLXNB1,AQP6,MED23,GM5136,CLDN5,WWTR1,ADGRG1,SHD,SCN5A,NFATC4,PLEC,TMEM132D,GM4969,PRRXL1,FAM83F,GM1140,TRIL,…
TF	Factor: AHR; motif: CACGCN	TF:M01855	1.15e-07	6.93783	8467	3408	1492	PUSL1,TRIM7,CNGB1,PEG3,TCEA1,ZFP180,ARHGAP33OS,CAPN3,HMGXB3,SRD5A3,AKR1E1,PRSS45,PFKL,SLC6A16,SCD4,TAC2,KEAP1,GNAS,4933428G20RIK,OXTR,PRSS41,L3MBTL1,NPRL3,DES,COIL,NR2F6,GSN,MLLT10,TAF4B,LRBA,LPAR1,FAM129C,GRB10,ACAT3,SMARCA2,RNF10,EML4,RRP1,TXN1,FAM83G,FN1,NBEA,ALKBH3,RPSA,TRIM44,RAB20,MCMDC2,TAPBP,A530016L24RIK,MMP15,ISOC2B,PLVAP,GJB3,RORC,SPESP1,PLAGL1,FGF22,TENM3,D1PAS1,TELO2,PTPN6,TOB2,AQP6,…
TF	Factor: AHR; motif: CACGCN; match class: 0	TF:M01855_0	1.15e-07	6.93783	8467	3408	1492	PUSL1,TRIM7,CNGB1,PEG3,TCEA1,ZFP180,ARHGAP33OS,CAPN3,HMGXB3,SRD5A3,AKR1E1,PRSS45,PFKL,SLC6A16,SCD4,TAC2,KEAP1,GNAS,4933428G20RIK,OXTR,PRSS41,L3MBTL1,NPRL3,DES,COIL,NR2F6,GSN,MLLT10,TAF4B,LRBA,LPAR1,FAM129C,GRB10,ACAT3,SMARCA2,RNF10,EML4,RRP1,TXN1,FAM83G,FN1,NBEA,ALKBH3,RPSA,TRIM44,RAB20,MCMDC2,TAPBP,A530016L24RIK,MMP15,ISOC2B,PLVAP,GJB3,RORC,SPESP1,PLAGL1,FGF22,TENM3,D1PAS1,TELO2,PTPN6,TOB2,AQP6,…
TF	Factor: VDR; motif: GGGKNARNRRGGWSA; match class: 1	TF:M00444_1	1.18e-07	6.92657	3805	3408	729	CNGB1,PRSS44,ART3,GYS2,CDKN1C,SCD4,ADAMTSL2,AKAP12,PRSS41,L3MBTL1,SYNA,DES,NR2F6,LRBA,LPAR1,TESCL,SMARCA2,RNF10,EML4,ANKRD1,RPSA,BAIAP3,NPLOC4,PDE8A,GMPR,EXOC7,RORC,GPR18,TAS1R2,PLPP7,PLXNB1,GM6583,BSG,ADAMTSL5,SHD,SCN5A,NFATC4,PLEC,NFIX,GM4969,4931440F15RIK,EYA4,PPP6R1,CYP27A1,TRPV3,MLLT3,TRF,TTLL3,FNDC4,HIST2H2AA2,CHD7,DTX3,KCNK4,SLC2A10,DDIT4L,RCN3,P2RX7,RGL3,ZFP446,RFLNB,SLC6A11,PLCH2,LTBP4,C…
TF	Factor: E2F-4; motif: GCGGGAAANA	TF:M02090	1.25e-07	6.90443	10319	3408	1784	PUSL1,CCDC117,SMC1B,TRIM7,PEG3,TCEA1,ZFP180,IZUMO4,WNT5B,SRD5A3,FBF1,CDKN1C,PFKL,SLC6A16,ADAMTSL2,GNAS,OXTR,AKAP12,PRSS41,SYNA,CD59B,DES,GSN,ARHGAP27,MLLT10,MXRA8,ITFG2,LRBA,LPAR1,GRB10,SMARCA2,RNF10,EML4,RRP1,TXN1,PRSS30,FAM83G,FN1,NBEA,RPSA,TRIM44,RAB20,NPLOC4,MCMDC2,PDE8A,TAPBP,A530016L24RIK,GJB3,EXOC7,PCNX,TJP3,ST3GAL5,PLAGL1,COPS5,D1PAS1,TELO2,VAX1,PSMB7,C530008M17RIK,PLPP7,PLXNB1,TOB2,MED23…
TF	Factor: E2F-4; motif: GCGGGAAANA; match class: 0	TF:M02090_0	1.25e-07	6.90443	10319	3408	1784	PUSL1,CCDC117,SMC1B,TRIM7,PEG3,TCEA1,ZFP180,IZUMO4,WNT5B,SRD5A3,FBF1,CDKN1C,PFKL,SLC6A16,ADAMTSL2,GNAS,OXTR,AKAP12,PRSS41,SYNA,CD59B,DES,GSN,ARHGAP27,MLLT10,MXRA8,ITFG2,LRBA,LPAR1,GRB10,SMARCA2,RNF10,EML4,RRP1,TXN1,PRSS30,FAM83G,FN1,NBEA,RPSA,TRIM44,RAB20,NPLOC4,MCMDC2,PDE8A,TAPBP,A530016L24RIK,GJB3,EXOC7,PCNX,TJP3,ST3GAL5,PLAGL1,COPS5,D1PAS1,TELO2,VAX1,PSMB7,C530008M17RIK,PLPP7,PLXNB1,TOB2,MED23…
TF	Factor: c-Myc:Max; motif: GCCAYGYGSN; match class: 0	TF:M00322_0	1.26e-07	6.90095	7339	3408	1311	PUSL1,CNGB1,PRSS44,TCEA1,WNT5B,HMGXB3,SRD5A3,ART3,PFKL,SLC6A16,KEAP1,4933428G20RIK,A630089N07RIK,OXTR,AKAP12,C1QTNF12,PRSS41,NPRL3,DES,NR2F6,GSN,ARHGAP27,MLLT10,TAF4B,ITFG2,LRBA,FAM178B,OLFR212,GRB10,TDRD1,TXN1,FN1,NBEA,RPSA,BAIAP3,TRIM44,RAB20,MCMDC2,PDE8A,BST1,A530016L24RIK,MMP15,GJB3,AKR1B8,RORC,SYTL3,TJP3,ST3GAL5,FGF22,D1PAS1,TELO2,C530008M17RIK,PLPP7,TOB2,ENDOU,BCKDHA,PEMT,PANX2,VWA5B2,GADL1…
TF	Factor: c-Myc:Max; motif: GCCAYGYGSN	TF:M00322	1.26e-07	6.90095	7339	3408	1311	PUSL1,CNGB1,PRSS44,TCEA1,WNT5B,HMGXB3,SRD5A3,ART3,PFKL,SLC6A16,KEAP1,4933428G20RIK,A630089N07RIK,OXTR,AKAP12,C1QTNF12,PRSS41,NPRL3,DES,NR2F6,GSN,ARHGAP27,MLLT10,TAF4B,ITFG2,LRBA,FAM178B,OLFR212,GRB10,TDRD1,TXN1,FN1,NBEA,RPSA,BAIAP3,TRIM44,RAB20,MCMDC2,PDE8A,BST1,A530016L24RIK,MMP15,GJB3,AKR1B8,RORC,SYTL3,TJP3,ST3GAL5,FGF22,D1PAS1,TELO2,C530008M17RIK,PLPP7,TOB2,ENDOU,BCKDHA,PEMT,PANX2,VWA5B2,GADL1…
TF	Factor: AP-2alphaA; motif: ANMGCCTNAGGCKNT; match class: 0	TF:M01047_0	1.33e-07	6.87468	7957	3408	1410	PUSL1,ARHGAP33OS,WNT5B,FBF1,GYS2,SLC6A16,GNAS,4933428G20RIK,MS4A6D,C1QTNF12,SYNA,NPRL3,DES,GSN,TAF4B,LRBA,LPAR1,TESCL,OLFR212,GRB10,EML4,RRP1,TXN1,RPSA,UBE2G2,BAIAP3,TRIM44,NPLOC4,AOX1,PDE8A,BST1,A530016L24RIK,HSPB3,GMPR,PLVAP,KIF1BP,GJB3,AKR1B8,MYH14,DGKQ,EXOC7,LY6I,ST3GAL5,PLAGL1,COPS5,FGF22,RGS20,DAPP1,PAQR6,TELO2,VAX1,PLPP7,PTPN6,PLXNB1,AQP6,GM5136,WWTR1,ADAMTSL5,CSPG4,ADGRG1,SHD,SCN5A,NFATC4…
TF	Factor: AP-2alphaA; motif: ANMGCCTNAGGCKNT	TF:M01047	1.33e-07	6.87468	7957	3408	1410	PUSL1,ARHGAP33OS,WNT5B,FBF1,GYS2,SLC6A16,GNAS,4933428G20RIK,MS4A6D,C1QTNF12,SYNA,NPRL3,DES,GSN,TAF4B,LRBA,LPAR1,TESCL,OLFR212,GRB10,EML4,RRP1,TXN1,RPSA,UBE2G2,BAIAP3,TRIM44,NPLOC4,AOX1,PDE8A,BST1,A530016L24RIK,HSPB3,GMPR,PLVAP,KIF1BP,GJB3,AKR1B8,MYH14,DGKQ,EXOC7,LY6I,ST3GAL5,PLAGL1,COPS5,FGF22,RGS20,DAPP1,PAQR6,TELO2,VAX1,PLPP7,PTPN6,PLXNB1,AQP6,GM5136,WWTR1,ADAMTSL5,CSPG4,ADGRG1,SHD,SCN5A,NFATC4…
TF	Factor: AP-2alphaA; motif: ANMGCCTNAGGCKNT; match class: 1	TF:M01047_1	1.33e-07	6.87468	7957	3408	1410	PUSL1,ARHGAP33OS,WNT5B,FBF1,GYS2,SLC6A16,GNAS,4933428G20RIK,MS4A6D,C1QTNF12,SYNA,NPRL3,DES,GSN,TAF4B,LRBA,LPAR1,TESCL,OLFR212,GRB10,EML4,RRP1,TXN1,RPSA,UBE2G2,BAIAP3,TRIM44,NPLOC4,AOX1,PDE8A,BST1,A530016L24RIK,HSPB3,GMPR,PLVAP,KIF1BP,GJB3,AKR1B8,MYH14,DGKQ,EXOC7,LY6I,ST3GAL5,PLAGL1,COPS5,FGF22,RGS20,DAPP1,PAQR6,TELO2,VAX1,PLPP7,PTPN6,PLXNB1,AQP6,GM5136,WWTR1,ADAMTSL5,CSPG4,ADGRG1,SHD,SCN5A,NFATC4…
TF	Factor: IRF4; motif: NNNAYTCTCGGWNNN	TF:M02872	1.39e-07	6.85765	14542	3408	2431	PUSL1,CCDC117,SMC1B,TRIM7,PEG3,TCEA1,ZFP180,IZUMO4,WNT5B,CAPN3,EAR10,HMGXB3,TMEM267,SRD5A3,RPL3L,FBF1,ART3,PRSS45,GYS2,CDKN1C,PFKL,SCD4,IL1F8,ADGRF2,KEAP1,GNAS,4933428G20RIK,OXTR,HOOK3,AKAP12,C1QTNF12,L3MBTL1,SYNA,NPRL3,DES,COIL,NR2F6,ASB14,GSN,ARHGAP27,MLLT10,TAF4B,MXRA8,ITFG2,LRBA,LPAR1,FAM178B,GRB10,ACAT3,RNF10,ANKRD1,RRP1,TDRD1,TXN1,FAM83G,AKR1B10,ALKBH3,RPSA,UBE2G2,RAB20,NPLOC4,RIN2,AOX1,MCM…
TF	Factor: IRF4; motif: NNNAYTCTCGGWNNN; match class: 0	TF:M02872_0	1.39e-07	6.85765	14542	3408	2431	PUSL1,CCDC117,SMC1B,TRIM7,PEG3,TCEA1,ZFP180,IZUMO4,WNT5B,CAPN3,EAR10,HMGXB3,TMEM267,SRD5A3,RPL3L,FBF1,ART3,PRSS45,GYS2,CDKN1C,PFKL,SCD4,IL1F8,ADGRF2,KEAP1,GNAS,4933428G20RIK,OXTR,HOOK3,AKAP12,C1QTNF12,L3MBTL1,SYNA,NPRL3,DES,COIL,NR2F6,ASB14,GSN,ARHGAP27,MLLT10,TAF4B,MXRA8,ITFG2,LRBA,LPAR1,FAM178B,GRB10,ACAT3,RNF10,ANKRD1,RRP1,TDRD1,TXN1,FAM83G,AKR1B10,ALKBH3,RPSA,UBE2G2,RAB20,NPLOC4,RIN2,AOX1,MCM…
TF	Factor: Sp2; motif: NYSGCCCCGCCCCCY; match class: 0	TF:M03567_0	1.52e-07	6.81772	6411	3408	1160	PUSL1,TRIM7,PRSS44,PEG3,WNT5B,HMGXB3,SRD5A3,CDKN1C,PFKL,OXTR,HOOK3,AKAP12,C1QTNF12,CD59B,NPRL3,DES,NR2F6,GSN,MLLT10,MXRA8,FAM129C,GRB10,ACAT3,EML4,TXN1,FAM83G,FN1,NBEA,BAIAP3,TRIM44,RAB20,GMPR,AKR1B8,DGKQ,EXOC7,RORC,PCNX,ST3GAL5,FGF22,DAPP1,PAQR6,D1PAS1,PSMB7,PLXNB1,GM6583,TOB2,MED23,WWTR1,PANX2,BSG,SERHL,ADAMTSL5,RXRG,VWA5B2,CSPG4,ADGRG1,SCN5A,NFATC4,PLEC,CBS,MRPL2,TINAGL1,GM4969,BSN,DYNLL2,PRRX…
TF	Factor: Sp2; motif: NYSGCCCCGCCCCCY	TF:M03567	1.52e-07	6.81772	6411	3408	1160	PUSL1,TRIM7,PRSS44,PEG3,WNT5B,HMGXB3,SRD5A3,CDKN1C,PFKL,OXTR,HOOK3,AKAP12,C1QTNF12,CD59B,NPRL3,DES,NR2F6,GSN,MLLT10,MXRA8,FAM129C,GRB10,ACAT3,EML4,TXN1,FAM83G,FN1,NBEA,BAIAP3,TRIM44,RAB20,GMPR,AKR1B8,DGKQ,EXOC7,RORC,PCNX,ST3GAL5,FGF22,DAPP1,PAQR6,D1PAS1,PSMB7,PLXNB1,GM6583,TOB2,MED23,WWTR1,PANX2,BSG,SERHL,ADAMTSL5,RXRG,VWA5B2,CSPG4,ADGRG1,SCN5A,NFATC4,PLEC,CBS,MRPL2,TINAGL1,GM4969,BSN,DYNLL2,PRRX…
TF	Factor: TFII-I; motif: RGAGGKAGG	TF:M00706	1.57e-07	6.80457	5277	3408	974	CCDC117,SRD5A3,PRSS45,SLC6A16,SCD4,ADAMTSL2,CASP14,C1QTNF12,CD59B,DES,ASB14,ARHGAP27,MLLT10,EML4,FN1,NBEA,RAB20,TAPBP,MMP15,ISOC2B,GPR18,LY6I,TAS1R2,PLPP7,PLXNB1,ENDOU,GM5136,WWTR1,SERHL,SHD,NFATC4,MYO1A,PLEC,MRPL2,NFIX,CCL7,SMAD3,PRRXL1,FIGNL2,SALL4,TFPT,BC024063,TFF3,TSC22D1,CMKLR1,SPRED2,SLC7A8,CELSR3,PPRC1,ADAM22,ASTL,PIWIL4,GNGT2,TFCP2L1,SCX,MLLT3,RSPH6A,CERK,DNAH8,TRF,MCM6,FNDC4,CLDN4,CLEC3…
TF	Factor: TFII-I; motif: RGAGGKAGG; match class: 0	TF:M00706_0	1.57e-07	6.80457	5277	3408	974	CCDC117,SRD5A3,PRSS45,SLC6A16,SCD4,ADAMTSL2,CASP14,C1QTNF12,CD59B,DES,ASB14,ARHGAP27,MLLT10,EML4,FN1,NBEA,RAB20,TAPBP,MMP15,ISOC2B,GPR18,LY6I,TAS1R2,PLPP7,PLXNB1,ENDOU,GM5136,WWTR1,SERHL,SHD,NFATC4,MYO1A,PLEC,MRPL2,NFIX,CCL7,SMAD3,PRRXL1,FIGNL2,SALL4,TFPT,BC024063,TFF3,TSC22D1,CMKLR1,SPRED2,SLC7A8,CELSR3,PPRC1,ADAM22,ASTL,PIWIL4,GNGT2,TFCP2L1,SCX,MLLT3,RSPH6A,CERK,DNAH8,TRF,MCM6,FNDC4,CLDN4,CLEC3…
TF	Factor: HDAC1; motif: KGCARGGTC; match class: 1	TF:M07041_1	1.57e-07	6.80424	4993	3408	927	SMC1B,TRIM7,CNGB1,PEG3,IZUMO4,EAR10,HMGXB3,CDKN1C,SCD4,ADAMTSL2,TAC2,4933428G20RIK,GM3285,PRSS41,L3MBTL1,NPRL3,GSN,ARHGAP27,MLLT10,TAF4B,LRBA,OLFR212,ACAT3,EML4,AKR1B10,UBE2G2,BAIAP3,TRIM44,PDE8A,A530016L24RIK,PLVAP,PCNX,SPESP1,PTPN6,GM6583,ENDOU,CLDN5,WWTR1,CSPG4,ADGRG1,TMEM132D,CCL7,DYNLL2,TBC1D2B,FIGNL2,TTC22,TTC30B,FAM83F,PRR23A2,GM1140,TFF3,RIBC2,TFCP2L1,TRPV3,SCX,TANGO6,GNG11,RSPH6A,CERK,MA…
TF	Factor: GKLF; motif: GCCMCRCCCNNN	TF:M01588	1.61e-07	6.79301	7843	3408	1391	PUSL1,CCDC117,TRIM7,PRSS44,PEG3,IZUMO4,ARHGAP33OS,WNT5B,HMGXB3,SRD5A3,AKR1E1,FBF1,PRSS45,CDKN1C,PFKL,ADGRF2,OXTR,CASP14,HOOK3,AKAP12,C1QTNF12,L3MBTL1,DES,COIL,NR2F6,GSN,ARHGAP27,MLLT10,TAF4B,MXRA8,ITFG2,LRBA,TESCL,FAM178B,FAM129C,GRB10,ACAT3,EML4,TDRD1,TXN1,PRSS30,FAM83G,FN1,RPSA,UBE2G2,BAIAP3,RAB20,RIN2,AOX1,TAPBP,GMPR,PLVAP,AS3MT,AKR1B8,MYH14,DGKQ,EXOC7,RORC,TJP3,FGF22,PAQR6,TELO2,PSMB7,TAS1R2,…
TF	Factor: GKLF; motif: GCCMCRCCCNNN; match class: 0	TF:M01588_0	1.61e-07	6.79301	7843	3408	1391	PUSL1,CCDC117,TRIM7,PRSS44,PEG3,IZUMO4,ARHGAP33OS,WNT5B,HMGXB3,SRD5A3,AKR1E1,FBF1,PRSS45,CDKN1C,PFKL,ADGRF2,OXTR,CASP14,HOOK3,AKAP12,C1QTNF12,L3MBTL1,DES,COIL,NR2F6,GSN,ARHGAP27,MLLT10,TAF4B,MXRA8,ITFG2,LRBA,TESCL,FAM178B,FAM129C,GRB10,ACAT3,EML4,TDRD1,TXN1,PRSS30,FAM83G,FN1,RPSA,UBE2G2,BAIAP3,RAB20,RIN2,AOX1,TAPBP,GMPR,PLVAP,AS3MT,AKR1B8,MYH14,DGKQ,EXOC7,RORC,TJP3,FGF22,PAQR6,TELO2,PSMB7,TAS1R2,…
TF	Factor: USF2; motif: CASGYG	TF:M00726	1.76e-07	6.75437	6310	3408	1143	PUSL1,CCDC117,CNGB1,PRSS44,IZUMO4,ARHGAP33OS,HMGXB3,SRD5A3,FBF1,ART3,PRSS45,PFKL,SLC6A16,ADGRF2,4933428G20RIK,A630089N07RIK,OXTR,AKAP12,C1QTNF12,PRSS41,COIL,ARHGAP27,MLLT10,TAF4B,FAM178B,OLFR212,GRB10,RNF10,EML4,TDRD1,FAM83G,NBEA,RPSA,TRIM44,RAB20,RIN2,TAPBP,ISOC2B,GOT1L1,OLFR142,GJB3,DGKQ,RORC,GPR18,TJP3,ST3GAL5,PLAGL1,D1PAS1,TELO2,PTPN6,TOB2,AQP6,ENDOU,MED23,BCKDHA,PEMT,BSG,ADAMTSL5,VWA5B2,TLR6…
TF	Factor: USF2; motif: CASGYG; match class: 1	TF:M00726_1	1.76e-07	6.75437	6310	3408	1143	PUSL1,CCDC117,CNGB1,PRSS44,IZUMO4,ARHGAP33OS,HMGXB3,SRD5A3,FBF1,ART3,PRSS45,PFKL,SLC6A16,ADGRF2,4933428G20RIK,A630089N07RIK,OXTR,AKAP12,C1QTNF12,PRSS41,COIL,ARHGAP27,MLLT10,TAF4B,FAM178B,OLFR212,GRB10,RNF10,EML4,TDRD1,FAM83G,NBEA,RPSA,TRIM44,RAB20,RIN2,TAPBP,ISOC2B,GOT1L1,OLFR142,GJB3,DGKQ,RORC,GPR18,TJP3,ST3GAL5,PLAGL1,D1PAS1,TELO2,PTPN6,TOB2,AQP6,ENDOU,MED23,BCKDHA,PEMT,BSG,ADAMTSL5,VWA5B2,TLR6…
TF	Factor: USF2; motif: CASGYG; match class: 0	TF:M00726_0	1.76e-07	6.75437	6310	3408	1143	PUSL1,CCDC117,CNGB1,PRSS44,IZUMO4,ARHGAP33OS,HMGXB3,SRD5A3,FBF1,ART3,PRSS45,PFKL,SLC6A16,ADGRF2,4933428G20RIK,A630089N07RIK,OXTR,AKAP12,C1QTNF12,PRSS41,COIL,ARHGAP27,MLLT10,TAF4B,FAM178B,OLFR212,GRB10,RNF10,EML4,TDRD1,FAM83G,NBEA,RPSA,TRIM44,RAB20,RIN2,TAPBP,ISOC2B,GOT1L1,OLFR142,GJB3,DGKQ,RORC,GPR18,TJP3,ST3GAL5,PLAGL1,D1PAS1,TELO2,PTPN6,TOB2,AQP6,ENDOU,MED23,BCKDHA,PEMT,BSG,ADAMTSL5,VWA5B2,TLR6…
TF	Factor: Spz1; motif: DNNGGRGGGWWNNNN; match class: 0	TF:M00446_0	1.83e-07	6.73801	9077	3408	1587	CCDC117,SMC1B,CNGB1,PRSS44,ZFP180,IZUMO4,ARHGAP33OS,FBF1,LHCGR,GYS2,PFKL,SLC6A16,SCD4,IL1F8,TAC2,KEAP1,GNAS,4933428G20RIK,A630089N07RIK,OXTR,C1QTNF12,GM3285,PRSS41,L3MBTL1,DES,COIL,NR2F6,ASB14,GSN,MXRA8,LPAR1,FAM178B,FAM129C,GRB10,ACAT3,SMARCA2,RNF10,EML4,PRSS30,FN1,RPSA,BAIAP3,PDE8A,MMP23,GMPR,PLVAP,KIF1BP,AS3MT,MYH14,OLFR1419,RORC,GPR18,TJP3,ST3GAL5,FGF22,TENM3,DAPP1,TELO2,VAX1,PLPP7,PLXNB1,FAM…
TF	Factor: Spz1; motif: DNNGGRGGGWWNNNN	TF:M00446	1.83e-07	6.73801	9077	3408	1587	CCDC117,SMC1B,CNGB1,PRSS44,ZFP180,IZUMO4,ARHGAP33OS,FBF1,LHCGR,GYS2,PFKL,SLC6A16,SCD4,IL1F8,TAC2,KEAP1,GNAS,4933428G20RIK,A630089N07RIK,OXTR,C1QTNF12,GM3285,PRSS41,L3MBTL1,DES,COIL,NR2F6,ASB14,GSN,MXRA8,LPAR1,FAM178B,FAM129C,GRB10,ACAT3,SMARCA2,RNF10,EML4,PRSS30,FN1,RPSA,BAIAP3,PDE8A,MMP23,GMPR,PLVAP,KIF1BP,AS3MT,MYH14,OLFR1419,RORC,GPR18,TJP3,ST3GAL5,FGF22,TENM3,DAPP1,TELO2,VAX1,PLPP7,PLXNB1,FAM…
TF	Factor: C-Myc; motif: NGCCACGTGNN; match class: 0	TF:M07601_0	1.98e-07	6.70283	6233	3408	1130	PUSL1,CCDC117,CNGB1,PRSS44,IZUMO4,ARHGAP33OS,HMGXB3,SRD5A3,FBF1,ART3,PRSS45,PFKL,SLC6A16,ADGRF2,4933428G20RIK,A630089N07RIK,OXTR,AKAP12,C1QTNF12,PRSS41,COIL,ARHGAP27,MLLT10,TAF4B,FAM178B,OLFR212,GRB10,RNF10,EML4,TDRD1,FAM83G,NBEA,RPSA,TRIM44,RAB20,RIN2,TAPBP,ISOC2B,GOT1L1,OLFR142,GJB3,DGKQ,RORC,GPR18,TJP3,ST3GAL5,PLAGL1,D1PAS1,TELO2,TOB2,AQP6,ENDOU,MED23,BCKDHA,PEMT,BSG,ADAMTSL5,VWA5B2,TLR6,SCN5A…
TF	Factor: C-Myc; motif: NGCCACGTGNN	TF:M07601	1.98e-07	6.70283	6233	3408	1130	PUSL1,CCDC117,CNGB1,PRSS44,IZUMO4,ARHGAP33OS,HMGXB3,SRD5A3,FBF1,ART3,PRSS45,PFKL,SLC6A16,ADGRF2,4933428G20RIK,A630089N07RIK,OXTR,AKAP12,C1QTNF12,PRSS41,COIL,ARHGAP27,MLLT10,TAF4B,FAM178B,OLFR212,GRB10,RNF10,EML4,TDRD1,FAM83G,NBEA,RPSA,TRIM44,RAB20,RIN2,TAPBP,ISOC2B,GOT1L1,OLFR142,GJB3,DGKQ,RORC,GPR18,TJP3,ST3GAL5,PLAGL1,D1PAS1,TELO2,TOB2,AQP6,ENDOU,MED23,BCKDHA,PEMT,BSG,ADAMTSL5,VWA5B2,TLR6,SCN5A…
TF	Factor: c-Myc; motif: CACGTGGC; match class: 1	TF:M03867_1	2.55e-07	6.59377	2686	3408	535	PRSS44,ART3,PRSS45,4933428G20RIK,OXTR,AKAP12,PRSS41,FAM178B,OLFR212,RNF10,EML4,TDRD1,FAM83G,NBEA,RPSA,RAB20,PLVAP,GJB3,RORC,GPR18,TJP3,FGF22,D1PAS1,ENDOU,BCKDHA,PEMT,BSG,VWA5B2,SCN5A,PLEC,CBS,MRPL2,SMAD3,PRRXL1,LIPE,TBC1D2B,4931440F15RIK,GM1140,TFPT,PTBP1,RAPGEF3,FAM118A,CELSR3,PPRC1,CYP27A1,TRPV3,GNG11,CHD7,BC051142,RASSF1,TLR1,NSD1,EZR,MARVELD3,LTBP4,CORO1C,NME2,SOX10,SLC30A6,6430548M08RIK,LAMA…
TF	Factor: SREBP-1; motif: CACSCCA; match class: 1	TF:M00749_1	2.65e-07	6.57674	2457	3408	495	PUSL1,SMC1B,IZUMO4,PFKL,TAC2,HOOK3,L3MBTL1,LPAR1,RRP1,FN1,PLVAP,EXOC7,RORC,PCNX,TJP3,FGF22,D1PAS1,PSMB7,TAS1R2,ADAMTSL5,NFATC4,PLEC,NFIX,TTC22,FAM83F,TRIL,RIBC2,ASTL,RSPH6A,SULF1,ERICH4,MEPE,FXYD1,SYNJ2,KRT222,SLC2A10,RCN3,RGL3,RBM20,ZBP1,AOX4,SLC6A11,PAX6,MARVELD3,SOX10,EVL,SCD3,SPAAR,CABP7,FBN1,CD37,KIDINS220,CDC42BPG,MARVELD2,CYP4F39,SIGLEC15,PRSS32,POU5F2,MYO10,HSPB8,CCDC106,CLDN18,CTBP2,TMEM…
TF	Factor: E2F-3; motif: GGCGGGN; match class: 1	TF:M02089_1	2.89e-07	6.53922	6876	3408	1233	PUSL1,PRSS44,PEG3,ZFP180,WNT5B,HMGXB3,SRD5A3,CDKN1C,PFKL,KEAP1,GNAS,HOOK3,AKAP12,C1QTNF12,NPRL3,DES,NR2F6,GSN,MLLT10,TAF4B,LRBA,LPAR1,GRB10,ACAT3,SMARCA2,RNF10,EML4,TXN1,FN1,NBEA,BAIAP3,TRIM44,GMPR,DGKQ,PCNX,ST3GAL5,FGF22,DAPP1,C530008M17RIK,PLXNB1,GM6583,TOB2,WWTR1,PANX2,BSG,SERHL,ADAMTSL5,VWA5B2,CSPG4,ADGRG1,SCN5A,NFATC4,PLEC,CBS,MRPL2,TINAGL1,MEST,BSN,SMAD3,DYNLL2,LIPE,FIGNL2,TRIL,PTBP1,RAPGEF…
TF	Factor: Mxi1; motif: NCACGTGGSNGNNNN	TF:M09695	3.19e-07	6.49553	3078	3408	602	PUSL1,PRSS44,SRD5A3,ART3,PRSS45,PFKL,4933428G20RIK,A630089N07RIK,OXTR,AKAP12,TAF4B,FAM178B,OLFR212,EML4,TDRD1,FAM83G,NBEA,RPSA,RAB20,ISOC2B,GJB3,DGKQ,RORC,GPR18,PLAGL1,ENDOU,BCKDHA,PEMT,ADAMTSL5,VWA5B2,SCN5A,PLEC,CBS,MRPL2,SMAD3,LIPE,GM1140,TFPT,PTBP1,RAPGEF3,FAM118A,CELSR3,PPRC1,TRPV3,CD300A,MCM6,BC051142,MSRA,RASSF1,OVGP1,EZR,ITGB2,PLCH2,LTBP4,CORO1C,NME2,CDCP1,LRRC71,USP1,SLC30A6,EVL,TPM2,TBRG…
TF	Factor: Mxi1; motif: NCACGTGGSNGNNNN; match class: 0	TF:M09695_0	3.19e-07	6.49553	3078	3408	602	PUSL1,PRSS44,SRD5A3,ART3,PRSS45,PFKL,4933428G20RIK,A630089N07RIK,OXTR,AKAP12,TAF4B,FAM178B,OLFR212,EML4,TDRD1,FAM83G,NBEA,RPSA,RAB20,ISOC2B,GJB3,DGKQ,RORC,GPR18,PLAGL1,ENDOU,BCKDHA,PEMT,ADAMTSL5,VWA5B2,SCN5A,PLEC,CBS,MRPL2,SMAD3,LIPE,GM1140,TFPT,PTBP1,RAPGEF3,FAM118A,CELSR3,PPRC1,TRPV3,CD300A,MCM6,BC051142,MSRA,RASSF1,OVGP1,EZR,ITGB2,PLCH2,LTBP4,CORO1C,NME2,CDCP1,LRRC71,USP1,SLC30A6,EVL,TPM2,TBRG…
TF	Factor: Ikaros; motif: TGGGAGN; match class: 1	TF:M07260_1	3.28e-07	6.48437	4163	3408	786	CAPN3,TAC2,ADGRF2,KEAP1,GNAS,C1QTNF12,SYNA,DES,GSN,MXRA8,LPAR1,FAM129C,SMARCA2,FN1,AKR1B10,BST1,A530016L24RIK,MMP23,ISOC2B,GOT1L1,PLVAP,KIF1BP,AKR1B8,EXOC7,TJP3,TENM3,C530008M17RIK,GM6583,AQP6,ENDOU,BCKDHA,WWTR1,ADAMTSL5,VWA5B2,ADGRG1,NFATC4,TMEM132D,BSN,PRRXL1,TBC1D2B,FIGNL2,SALL4,TFPT,RAPGEF3,TFF3,SPRED2,ADAM22,ASTL,GNGT2,DNAH8,ARHGEF17,XDH,CLDN4,CLEC3B,ERICH4,PSD4,FXYD1,GPLD1,RCN3,RGL3,PDSS1,Z…
TF	Factor: myogenin; motif: CRSCTGTTBNNTTTGGCACGSNGCCARCH; match class: 0	TF:M00056_0	3.4e-07	6.46808	13564	3408	2280	CCDC117,SMC1B,TRIM7,PRSS44,PEG3,ZFP180,IZUMO4,ARHGAP33OS,WNT5B,CAPN3,EAR10,TMEM267,SRD5A3,RPL3L,AKR1E1,PRSS45,GYS2,PFKL,SCD4,IL1F8,ADAMTSL2,KEAP1,4933428G20RIK,A630089N07RIK,OXTR,CASP14,MS4A6D,AKAP12,C1QTNF12,GM3285,L3MBTL1,SYNA,CD59B,DES,COIL,NR2F6,ASB14,GSN,MLLT10,MXRA8,TESCL,FAM178B,FAM129C,GRB10,SMARCA2,RNF10,RRP1,TDRD1,TXN1,PRSS30,FAM83G,FN1,AKR1B10,NBEA,RPSA,UBE2G2,TRIM44,RIN2,AOX1,TAPBP,BS…
TF	Factor: myogenin; motif: CRSCTGTTBNNTTTGGCACGSNGCCARCH	TF:M00056	3.4e-07	6.46808	13564	3408	2280	CCDC117,SMC1B,TRIM7,PRSS44,PEG3,ZFP180,IZUMO4,ARHGAP33OS,WNT5B,CAPN3,EAR10,TMEM267,SRD5A3,RPL3L,AKR1E1,PRSS45,GYS2,PFKL,SCD4,IL1F8,ADAMTSL2,KEAP1,4933428G20RIK,A630089N07RIK,OXTR,CASP14,MS4A6D,AKAP12,C1QTNF12,GM3285,L3MBTL1,SYNA,CD59B,DES,COIL,NR2F6,ASB14,GSN,MLLT10,MXRA8,TESCL,FAM178B,FAM129C,GRB10,SMARCA2,RNF10,RRP1,TDRD1,TXN1,PRSS30,FAM83G,FN1,AKR1B10,NBEA,RPSA,UBE2G2,TRIM44,RIN2,AOX1,TAPBP,BS…
TF	Factor: RREB-1; motif: CCCCAAACMMCCCC; match class: 1	TF:M00257_1	4.22e-07	6.37508	4395	3408	824	SMC1B,TRIM7,ARHGAP33OS,HMGXB3,PRSS45,CDKN1C,ADGRF2,4933428G20RIK,OXTR,AKAP12,GSN,MLLT10,MXRA8,LPAR1,GRB10,SMARCA2,RNF10,RRP1,NBEA,RAB20,PDE8A,A530016L24RIK,GMPR,PCNX,SYTL3,LY6I,TJP3,PLAGL1,D1PAS1,PTPN6,PLXNB1,AQP6,ADAMTSL5,RXRG,NFATC4,SYK,PLEC,NFIX,GM4969,MEST,PRRXL1,FIGNL2,RAPGEF3,SPRED2,RIBC2,EYA4,SLC7A8,FAM118A,GNGT2,MLLT3,DNAH8,ARHGEF17,TTLL3,SULF1,CLDN4,CLEC3B,ERICH4,BC051142,ZCWPW1,PSD4,DTX…
TF	Factor: CP2; motif: NNNNCCAGNCNN; match class: 1	TF:M07602_1	4.33e-07	6.36389	3682	3408	704	TRIM7,PRSS44,TCEA1,ZFP180,ARHGAP33OS,EAR10,ART3,PRSS45,ADAMTSL2,ADGRF2,A630089N07RIK,C1QTNF12,GM3285,NPRL3,NR2F6,MXRA8,ANKRD1,TDRD1,RAB20,MMP15,GJB3,FGF22,PAQR6,TAS1R2,PTPN6,CLDN5,AIRE,CSPG4,AF366264,NFATC4,PLEC,TMEM132D,KCNJ16,SPRED2,EYA4,FAM118A,CELSR3,ASTL,GNGT2,TRPV3,SCX,RSPH6A,CD300A,FNDC4,SULF1,ERICH4,RSAD1,KCNK4,SLC2A10,ZFP446,EZR,RFLNB,PLCH2,SOX10,LRRC71,USP1,EVL,GPSM3,SPAAR,TPM2,TANC1,HP…
TF	Factor: c-Myc; motif: KACCACGTGSYY; match class: 1	TF:M01154_1	4.45e-07	6.3512	3789	3408	722	PUSL1,CNGB1,PRSS44,IZUMO4,HMGXB3,SRD5A3,ART3,PRSS45,SLC6A16,4933428G20RIK,A630089N07RIK,OXTR,AKAP12,C1QTNF12,PRSS41,ARHGAP27,FAM178B,OLFR212,GRB10,RNF10,TDRD1,FAM83G,NBEA,RPSA,RAB20,ISOC2B,GOT1L1,GJB3,DGKQ,RORC,TJP3,ST3GAL5,PLAGL1,D1PAS1,ENDOU,MED23,BCKDHA,PEMT,PANX2,BSG,ADAMTSL5,VWA5B2,TLR6,SCN5A,PLEC,CBS,MRPL2,CCK,GM4969,MEST,SMAD3,PRRXL1,LIPE,FAM83F,4931440F15RIK,GM1140,TFPT,PTBP1,RAPGEF3,SLC2…
TF	Factor: ZF5; motif: GYCGCGCARNGCNN; match class: 0	TF:M02933_0	4.76e-07	6.32279	9488	3408	1648	PUSL1,CCDC117,SMC1B,TRIM7,PEG3,TCEA1,IZUMO4,WNT5B,HMGXB3,SRD5A3,RPL3L,LHCGR,PRSS45,GYS2,CDKN1C,PFKL,SLC6A16,KEAP1,GNAS,4933428G20RIK,OXTR,HOOK3,PRSS41,L3MBTL1,NPRL3,DES,NR2F6,ARHGAP27,MLLT10,TAF4B,MXRA8,LRBA,LPAR1,GRB10,SMARCA2,EML4,RRP1,TDRD1,TXN1,FAM83G,FN1,AKR1B10,NBEA,ALKBH3,RPSA,BAIAP3,TRIM44,RIN2,PDE8A,A530016L24RIK,HSPB3,GMPR,MMP15,KIF1BP,GJB3,MYH14,PCNX,ST3GAL5,PLAGL1,COPS5,DAPP1,D1PAS1,C…
TF	Factor: ZF5; motif: GYCGCGCARNGCNN	TF:M02933	4.76e-07	6.32279	9488	3408	1648	PUSL1,CCDC117,SMC1B,TRIM7,PEG3,TCEA1,IZUMO4,WNT5B,HMGXB3,SRD5A3,RPL3L,LHCGR,PRSS45,GYS2,CDKN1C,PFKL,SLC6A16,KEAP1,GNAS,4933428G20RIK,OXTR,HOOK3,PRSS41,L3MBTL1,NPRL3,DES,NR2F6,ARHGAP27,MLLT10,TAF4B,MXRA8,LRBA,LPAR1,GRB10,SMARCA2,EML4,RRP1,TDRD1,TXN1,FAM83G,FN1,AKR1B10,NBEA,ALKBH3,RPSA,BAIAP3,TRIM44,RIN2,PDE8A,A530016L24RIK,HSPB3,GMPR,MMP15,KIF1BP,GJB3,MYH14,PCNX,ST3GAL5,PLAGL1,COPS5,DAPP1,D1PAS1,C…
TF	Factor: ctcf; motif: YGGCCASCAGRGGGCGCYNN	TF:M10203	4.8e-07	6.31871	6629	3408	1191	PUSL1,CCDC117,SMC1B,TRIM7,IZUMO4,WNT5B,SRD5A3,PRSS45,CDKN1C,KEAP1,4933428G20RIK,PRSS41,SYNA,CD59B,COIL,ARHGAP27,MLLT10,MXRA8,LPAR1,FAM129C,GRB10,RNF10,EML4,ANKRD1,TXN1,FN1,NBEA,BAIAP3,MMP23,ISOC2B,MYH14,DGKQ,PCNX,SPESP1,ST3GAL5,RGS20,DAPP1,ENDOU,BCKDHA,PANX2,BSG,ADAMTSL5,TLR6,AIRE,ADGRG1,SHD,SCN5A,NFATC4,MYO1A,MRPL2,GM4969,MEST,BSN,SMAD3,PRRXL1,TBC1D2B,FIGNL2,FAM83F,PRR23A2,TFPT,PTBP1,RAPGEF3,CMK…
TF	Factor: ctcf; motif: YGGCCASCAGRGGGCGCYNN; match class: 0	TF:M10203_0	4.8e-07	6.31871	6629	3408	1191	PUSL1,CCDC117,SMC1B,TRIM7,IZUMO4,WNT5B,SRD5A3,PRSS45,CDKN1C,KEAP1,4933428G20RIK,PRSS41,SYNA,CD59B,COIL,ARHGAP27,MLLT10,MXRA8,LPAR1,FAM129C,GRB10,RNF10,EML4,ANKRD1,TXN1,FN1,NBEA,BAIAP3,MMP23,ISOC2B,MYH14,DGKQ,PCNX,SPESP1,ST3GAL5,RGS20,DAPP1,ENDOU,BCKDHA,PANX2,BSG,ADAMTSL5,TLR6,AIRE,ADGRG1,SHD,SCN5A,NFATC4,MYO1A,MRPL2,GM4969,MEST,BSN,SMAD3,PRRXL1,TBC1D2B,FIGNL2,FAM83F,PRR23A2,TFPT,PTBP1,RAPGEF3,CMK…
TF	Factor: Sp3; motif: ASMCTTGGGSRGGG; match class: 0	TF:M00665_0	5.27e-07	6.27808	7281	3408	1296	CNGB1,PEG3,IZUMO4,SRD5A3,RPL3L,FBF1,PRSS45,TAC2,KEAP1,GNAS,AKAP12,L3MBTL1,NR2F6,MXRA8,LRBA,LPAR1,SMARCA2,FN1,AKR1B10,RPSA,BAIAP3,RAB20,NPLOC4,A530016L24RIK,GMPR,MMP15,AKR1B8,MYH14,PCNX,TJP3,ST3GAL5,PLAGL1,TENM3,VAX1,PSMB7,PLXNB1,TOB2,AQP6,MED23,SPRR2D,BSG,ADAMTSL5,CSPG4,ADGRG1,NFATC4,MYO1A,PLEC,CBS,MRPL2,TINAGL1,CCL7,BSN,DYNLL2,LIPE,FIGNL2,PREX2,GM1140,TRIL,RAPGEF3,CMKLR1,LY86,SPRED2,EYA4,SLC7A8,…
TF	Factor: Sp3; motif: ASMCTTGGGSRGGG	TF:M00665	5.27e-07	6.27808	7281	3408	1296	CNGB1,PEG3,IZUMO4,SRD5A3,RPL3L,FBF1,PRSS45,TAC2,KEAP1,GNAS,AKAP12,L3MBTL1,NR2F6,MXRA8,LRBA,LPAR1,SMARCA2,FN1,AKR1B10,RPSA,BAIAP3,RAB20,NPLOC4,A530016L24RIK,GMPR,MMP15,AKR1B8,MYH14,PCNX,TJP3,ST3GAL5,PLAGL1,TENM3,VAX1,PSMB7,PLXNB1,TOB2,AQP6,MED23,SPRR2D,BSG,ADAMTSL5,CSPG4,ADGRG1,NFATC4,MYO1A,PLEC,CBS,MRPL2,TINAGL1,CCL7,BSN,DYNLL2,LIPE,FIGNL2,PREX2,GM1140,TRIL,RAPGEF3,CMKLR1,LY86,SPRED2,EYA4,SLC7A8,…
TF	Factor: c-Myc:Max; motif: NNNNNNNCACGTGNNNNNNN	TF:M00615	5.37e-07	6.27009	7238	3408	1289	PUSL1,CCDC117,CNGB1,PRSS44,IZUMO4,ARHGAP33OS,HMGXB3,SRD5A3,FBF1,ART3,PRSS45,PFKL,SLC6A16,ADGRF2,4933428G20RIK,A630089N07RIK,OXTR,AKAP12,C1QTNF12,PRSS41,DES,COIL,ARHGAP27,MLLT10,TAF4B,FAM178B,OLFR212,GRB10,RNF10,EML4,ANKRD1,TDRD1,FAM83G,NBEA,RPSA,UBE2G2,TRIM44,RAB20,RIN2,MCMDC2,TAPBP,BST1,ISOC2B,GOT1L1,OLFR142,GJB3,DGKQ,RORC,GPR18,TJP3,ST3GAL5,PLAGL1,COPS5,TENM3,DAPP1,D1PAS1,TELO2,PTPN6,TOB2,AQP6,…
TF	Factor: c-Myc:Max; motif: NNNNNNNCACGTGNNNNNNN; match class: 1	TF:M00615_1	5.37e-07	6.27009	7238	3408	1289	PUSL1,CCDC117,CNGB1,PRSS44,IZUMO4,ARHGAP33OS,HMGXB3,SRD5A3,FBF1,ART3,PRSS45,PFKL,SLC6A16,ADGRF2,4933428G20RIK,A630089N07RIK,OXTR,AKAP12,C1QTNF12,PRSS41,DES,COIL,ARHGAP27,MLLT10,TAF4B,FAM178B,OLFR212,GRB10,RNF10,EML4,ANKRD1,TDRD1,FAM83G,NBEA,RPSA,UBE2G2,TRIM44,RAB20,RIN2,MCMDC2,TAPBP,BST1,ISOC2B,GOT1L1,OLFR142,GJB3,DGKQ,RORC,GPR18,TJP3,ST3GAL5,PLAGL1,COPS5,TENM3,DAPP1,D1PAS1,TELO2,PTPN6,TOB2,AQP6,…
TF	Factor: c-Myc:Max; motif: NNNNNNNCACGTGNNNNNNN; match class: 0	TF:M00615_0	5.37e-07	6.27009	7238	3408	1289	PUSL1,CCDC117,CNGB1,PRSS44,IZUMO4,ARHGAP33OS,HMGXB3,SRD5A3,FBF1,ART3,PRSS45,PFKL,SLC6A16,ADGRF2,4933428G20RIK,A630089N07RIK,OXTR,AKAP12,C1QTNF12,PRSS41,DES,COIL,ARHGAP27,MLLT10,TAF4B,FAM178B,OLFR212,GRB10,RNF10,EML4,ANKRD1,TDRD1,FAM83G,NBEA,RPSA,UBE2G2,TRIM44,RAB20,RIN2,MCMDC2,TAPBP,BST1,ISOC2B,GOT1L1,OLFR142,GJB3,DGKQ,RORC,GPR18,TJP3,ST3GAL5,PLAGL1,COPS5,TENM3,DAPP1,D1PAS1,TELO2,PTPN6,TOB2,AQP6,…
TF	Factor: Zfp740; motif: NNNCCCCCCCCMNNNN; match class: 0	TF:M02834_0	5.58e-07	6.25302	5208	3408	958	SMC1B,AKR1E1,CDKN1C,TAC2,KEAP1,C1QTNF12,PRSS41,CD59B,ARHGAP27,MLLT10,ITFG2,LRBA,LPAR1,GRB10,SMARCA2,RNF10,EML4,FN1,NBEA,RPSA,TRIM44,PDE8A,GMPR,TJP3,SPESP1,PLAGL1,DAPP1,VAX1,PLPP7,PLXNB1,FAM71F1,TOB2,WWTR1,PANX2,ADAMTSL5,TLR6,NFATC4,SYK,PLEC,CBS,MRPL2,TINAGL1,NFIX,GM4969,BSN,DYNLL2,TBC1D2B,4931440F15RIK,GM1140,SPRED2,RIBC2,EYA4,SLC7A8,TCF3,PPRC1,ASTL,PPP6R1,FAM222B,GNGT2,TFCP2L1,MLLT3,ARHGEF17,TRF…
TF	Factor: Zfp740; motif: NNNCCCCCCCCMNNNN	TF:M02834	5.58e-07	6.25302	5208	3408	958	SMC1B,AKR1E1,CDKN1C,TAC2,KEAP1,C1QTNF12,PRSS41,CD59B,ARHGAP27,MLLT10,ITFG2,LRBA,LPAR1,GRB10,SMARCA2,RNF10,EML4,FN1,NBEA,RPSA,TRIM44,PDE8A,GMPR,TJP3,SPESP1,PLAGL1,DAPP1,VAX1,PLPP7,PLXNB1,FAM71F1,TOB2,WWTR1,PANX2,ADAMTSL5,TLR6,NFATC4,SYK,PLEC,CBS,MRPL2,TINAGL1,NFIX,GM4969,BSN,DYNLL2,TBC1D2B,4931440F15RIK,GM1140,SPRED2,RIBC2,EYA4,SLC7A8,TCF3,PPRC1,ASTL,PPP6R1,FAM222B,GNGT2,TFCP2L1,MLLT3,ARHGEF17,TRF…
TF	Factor: ZBP89; motif: YCCYCCCCCM; match class: 0	TF:M01816_0	5.63e-07	6.24944	1997	3408	412	SMC1B,CNGB1,CAPN3,AKR1E1,FBF1,ADAMTSL2,PRSS41,NR2F6,GSN,MXRA8,LPAR1,RNF10,TXN1,NBEA,PLAGL1,PTPN6,GM6583,WWTR1,TINAGL1,SALL4,TRIL,PTBP1,SPRED2,RIBC2,CELSR3,FAM222B,MLLT3,TANGO6,SULF1,RASSF1,LSM14A,SPX,TMEM165,LTBP4,GPSM3,GABRG2,WNT6,TPM2,LAMA5,CABP7,ARFGEF1,TMEM54,SPEG,TIFA,KIDINS220,TSPO,NPRL2,RANBP3L,RASGRP2,KCNK2,MYO10,ARL15,AK1,VANGL1,TMEM91,KCNG2,PLIN2,INAFM1,STMND1,WNT7B,LAP3,GRIP1,SLC6A7,KC…
TF	Factor: ZBP89; motif: YCCYCCCCCM	TF:M01816	5.63e-07	6.24944	1997	3408	412	SMC1B,CNGB1,CAPN3,AKR1E1,FBF1,ADAMTSL2,PRSS41,NR2F6,GSN,MXRA8,LPAR1,RNF10,TXN1,NBEA,PLAGL1,PTPN6,GM6583,WWTR1,TINAGL1,SALL4,TRIL,PTBP1,SPRED2,RIBC2,CELSR3,FAM222B,MLLT3,TANGO6,SULF1,RASSF1,LSM14A,SPX,TMEM165,LTBP4,GPSM3,GABRG2,WNT6,TPM2,LAMA5,CABP7,ARFGEF1,TMEM54,SPEG,TIFA,KIDINS220,TSPO,NPRL2,RANBP3L,RASGRP2,KCNK2,MYO10,ARL15,AK1,VANGL1,TMEM91,KCNG2,PLIN2,INAFM1,STMND1,WNT7B,LAP3,GRIP1,SLC6A7,KC…
TF	Factor: GLI; motif: NGACCMCCCAN; match class: 0	TF:M07290_0	5.71e-07	6.24332	6973	3408	1246	CCDC117,SMC1B,CNGB1,PEG3,ARHGAP33OS,SRD5A3,LHCGR,SCD4,ADAMTSL2,GNAS,OXTR,C1QTNF12,L3MBTL1,NR2F6,ASB14,GSN,FAM178B,GRB10,ANKRD1,RPSA,BAIAP3,NPLOC4,AOX1,TAPBP,BST1,PLVAP,AS3MT,DGKQ,RORC,LY6I,TAS1R2,PTPN6,PLXNB1,ENDOU,CLDN5,PANX2,RXRG,VWA5B2,AIRE,CSPG4,ADGRG1,SHD,NFATC4,SYK,PLEC,CBS,TMEM132D,SPP1,MEST,BSN,SMAD3,FIGNL2,TTC22,TTC30B,FAM83F,4931440F15RIK,TRIL,PTBP1,RAPGEF3,CMKLR1,LY86,RIBC2,EYA4,SLC2A5…
TF	Factor: GLI; motif: NGACCMCCCAN	TF:M07290	5.71e-07	6.24332	6973	3408	1246	CCDC117,SMC1B,CNGB1,PEG3,ARHGAP33OS,SRD5A3,LHCGR,SCD4,ADAMTSL2,GNAS,OXTR,C1QTNF12,L3MBTL1,NR2F6,ASB14,GSN,FAM178B,GRB10,ANKRD1,RPSA,BAIAP3,NPLOC4,AOX1,TAPBP,BST1,PLVAP,AS3MT,DGKQ,RORC,LY6I,TAS1R2,PTPN6,PLXNB1,ENDOU,CLDN5,PANX2,RXRG,VWA5B2,AIRE,CSPG4,ADGRG1,SHD,NFATC4,SYK,PLEC,CBS,TMEM132D,SPP1,MEST,BSN,SMAD3,FIGNL2,TTC22,TTC30B,FAM83F,4931440F15RIK,TRIL,PTBP1,RAPGEF3,CMKLR1,LY86,RIBC2,EYA4,SLC2A5…
TF	Factor: Klf15; motif: RGGGMGGRGNNGGGGGNGG; match class: 0	TF:M10277_0	7.28e-07	6.13777	3274	3408	633	SMC1B,PRSS44,CDKN1C,PFKL,OXTR,C1QTNF12,CD59B,NR2F6,MLLT10,MXRA8,LPAR1,TESCL,GRB10,ACAT3,SMARCA2,EML4,RPSA,BST1,AKR1B8,PCNX,SYTL3,ST3GAL5,DAPP1,TAS1R2,PLXNB1,ENDOU,ADAMTSL5,SCN5A,CBS,DYNLL2,FIGNL2,4931440F15RIK,PTBP1,RAPGEF3,TFF3,TSC22D1,RIBC2,SLC2A5,TCF3,PPP6R1,MLLT3,RSPH6A,ARHGEF17,MCM6,FNDC4,SULF1,TIAM2,CHD7,CCDC30,MSRA,SYNJ2,RBX1,SLC2A10,DDIT4L,RGL3,RFLNB,PLCH2,ADGRG5,PHACTR3,EVL,WNT6,TPM2,TAN…
TF	Factor: Klf15; motif: RGGGMGGRGNNGGGGGNGG	TF:M10277	7.28e-07	6.13777	3274	3408	633	SMC1B,PRSS44,CDKN1C,PFKL,OXTR,C1QTNF12,CD59B,NR2F6,MLLT10,MXRA8,LPAR1,TESCL,GRB10,ACAT3,SMARCA2,EML4,RPSA,BST1,AKR1B8,PCNX,SYTL3,ST3GAL5,DAPP1,TAS1R2,PLXNB1,ENDOU,ADAMTSL5,SCN5A,CBS,DYNLL2,FIGNL2,4931440F15RIK,PTBP1,RAPGEF3,TFF3,TSC22D1,RIBC2,SLC2A5,TCF3,PPP6R1,MLLT3,RSPH6A,ARHGEF17,MCM6,FNDC4,SULF1,TIAM2,CHD7,CCDC30,MSRA,SYNJ2,RBX1,SLC2A10,DDIT4L,RGL3,RFLNB,PLCH2,ADGRG5,PHACTR3,EVL,WNT6,TPM2,TAN…
TF	Factor: HAIRYLIKE; motif: NNNNCANGTG; match class: 1	TF:M08885_1	7.31e-07	6.13632	1793	3408	375	PRSS44,SRD5A3,ADGRF2,OXTR,AKAP12,PRSS41,COIL,ARHGAP27,TAF4B,FAM178B,EML4,TDRD1,FAM83G,RPSA,GPR18,D1PAS1,MED23,BCKDHA,PEMT,BSG,SCN5A,MRPL2,GM4969,MEST,SMAD3,PRRXL1,FAM83F,PTBP1,RAPGEF3,PPRC1,CD300A,SUPV3L1,OVGP1,SPX,NSD1,PDSS1,EZR,RASL2-9,MARVELD3,PLCH2,LTBP4,CORO1C,SYT8,USP1,TPM2,6430548M08RIK,LAMA5,PATZ1,DENND2D,SAP25,MADCAM1,BTBD9,SLC5A1,IGFBP2,GRIFIN,CTBP2,LAP3,LRRC3,BBS7,G6PC3,HOPX,PTP4A3,CCD…
TF	Factor: ctcf; motif: YGGCCASYAGGGGGCGCYNN; match class: 0	TF:M09681_0	8.01e-07	6.09647	5210	3408	957	PUSL1,CCDC117,SMC1B,IZUMO4,SRD5A3,PRSS45,CDKN1C,PRSS41,SYNA,CD59B,COIL,ARHGAP27,LPAR1,FAM129C,RNF10,EML4,ANKRD1,TXN1,NBEA,BAIAP3,MMP23,MYH14,PCNX,ST3GAL5,DAPP1,ENDOU,BCKDHA,BSG,ADAMTSL5,AIRE,ADGRG1,SHD,NFATC4,MRPL2,GM4969,MEST,BSN,SMAD3,PRRXL1,FIGNL2,FAM83F,PRR23A2,TFPT,ZFP990,CMKLR1,RIBC2,TCF3,CELSR3,PPRC1,PPP6R1,TANGO6,RSPH6A,CERK,DNAH8,ARHGEF17,TTLL3,RARRES1,CHD7,RSAD1,ZCWPW1,SRP19,USH1C,KCNK4…
TF	Factor: ctcf; motif: YGGCCASYAGGGGGCGCYNN	TF:M09681	8.01e-07	6.09647	5210	3408	957	PUSL1,CCDC117,SMC1B,IZUMO4,SRD5A3,PRSS45,CDKN1C,PRSS41,SYNA,CD59B,COIL,ARHGAP27,LPAR1,FAM129C,RNF10,EML4,ANKRD1,TXN1,NBEA,BAIAP3,MMP23,MYH14,PCNX,ST3GAL5,DAPP1,ENDOU,BCKDHA,BSG,ADAMTSL5,AIRE,ADGRG1,SHD,NFATC4,MRPL2,GM4969,MEST,BSN,SMAD3,PRRXL1,FIGNL2,FAM83F,PRR23A2,TFPT,ZFP990,CMKLR1,RIBC2,TCF3,CELSR3,PPRC1,PPP6R1,TANGO6,RSPH6A,CERK,DNAH8,ARHGEF17,TTLL3,RARRES1,CHD7,RSAD1,ZCWPW1,SRP19,USH1C,KCNK4…
TF	Factor: Ikaros; motif: TGGGAGN; match class: 0	TF:M07260_0	1.03382e-06	5.98555	11461	3408	1953	PUSL1,TRIM7,PRSS44,PEG3,TCEA1,IZUMO4,ARHGAP33OS,CAPN3,HMGXB3,AKR1E1,FBF1,ART3,GYS2,PFKL,ADAMTSL2,TAC2,ADGRF2,KEAP1,GNAS,OXTR,C1QTNF12,PRSS41,SYNA,CD59B,NPRL3,DES,NR2F6,ASB14,GSN,MXRA8,LRBA,LPAR1,FAM178B,FAM129C,ACAT3,SMARCA2,ANKRD1,RRP1,TDRD1,PRSS30,FAM83G,FN1,AKR1B10,NBEA,RPSA,NPLOC4,AOX1,PDE8A,BST1,A530016L24RIK,MMP23,ISOC2B,GOT1L1,PLVAP,KIF1BP,AS3MT,GJB3,AKR1B8,OLFR1419,DGKQ,EXOC7,GPR18,TJP3,F…
TF	Factor: Ikaros; motif: TGGGAGN	TF:M07260	1.03382e-06	5.98555	11461	3408	1953	PUSL1,TRIM7,PRSS44,PEG3,TCEA1,IZUMO4,ARHGAP33OS,CAPN3,HMGXB3,AKR1E1,FBF1,ART3,GYS2,PFKL,ADAMTSL2,TAC2,ADGRF2,KEAP1,GNAS,OXTR,C1QTNF12,PRSS41,SYNA,CD59B,NPRL3,DES,NR2F6,ASB14,GSN,MXRA8,LRBA,LPAR1,FAM178B,FAM129C,ACAT3,SMARCA2,ANKRD1,RRP1,TDRD1,PRSS30,FAM83G,FN1,AKR1B10,NBEA,RPSA,NPLOC4,AOX1,PDE8A,BST1,A530016L24RIK,MMP23,ISOC2B,GOT1L1,PLVAP,KIF1BP,AS3MT,GJB3,AKR1B8,OLFR1419,DGKQ,EXOC7,GPR18,TJP3,F…
TF	Factor: Myc; motif: CACGTGS	TF:M00799	1.03577e-06	5.98474	5137	3408	944	PUSL1,CNGB1,PRSS44,IZUMO4,ARHGAP33OS,HMGXB3,SRD5A3,FBF1,ART3,PRSS45,PFKL,SLC6A16,ADGRF2,4933428G20RIK,A630089N07RIK,OXTR,AKAP12,C1QTNF12,PRSS41,ARHGAP27,TAF4B,FAM178B,OLFR212,GRB10,RNF10,EML4,TDRD1,FAM83G,NBEA,RPSA,TRIM44,RAB20,RIN2,TAPBP,ISOC2B,GOT1L1,GJB3,DGKQ,RORC,GPR18,TJP3,ST3GAL5,D1PAS1,ENDOU,MED23,BCKDHA,PEMT,BSG,ADAMTSL5,VWA5B2,TLR6,SCN5A,PLEC,CBS,CCK,GM4969,MEST,SMAD3,PRRXL1,LIPE,FAM83F,…
TF	Factor: Myc; motif: CACGTGS; match class: 0	TF:M00799_0	1.03577e-06	5.98474	5137	3408	944	PUSL1,CNGB1,PRSS44,IZUMO4,ARHGAP33OS,HMGXB3,SRD5A3,FBF1,ART3,PRSS45,PFKL,SLC6A16,ADGRF2,4933428G20RIK,A630089N07RIK,OXTR,AKAP12,C1QTNF12,PRSS41,ARHGAP27,TAF4B,FAM178B,OLFR212,GRB10,RNF10,EML4,TDRD1,FAM83G,NBEA,RPSA,TRIM44,RAB20,RIN2,TAPBP,ISOC2B,GOT1L1,GJB3,DGKQ,RORC,GPR18,TJP3,ST3GAL5,D1PAS1,ENDOU,MED23,BCKDHA,PEMT,BSG,ADAMTSL5,VWA5B2,TLR6,SCN5A,PLEC,CBS,CCK,GM4969,MEST,SMAD3,PRRXL1,LIPE,FAM83F,…
TF	Factor: KLF3; motif: NNNNNNGGGCGGGGCNNGN; match class: 0	TF:M10278_0	1.33283e-06	5.87522	7323	3408	1299	PUSL1,TRIM7,PRSS44,PEG3,IZUMO4,WNT5B,HMGXB3,SRD5A3,LHCGR,PRSS45,CDKN1C,PFKL,OXTR,HOOK3,AKAP12,C1QTNF12,CD59B,NPRL3,DES,NR2F6,GSN,MLLT10,MXRA8,FAM178B,FAM129C,GRB10,ACAT3,EML4,TXN1,PRSS30,FAM83G,FN1,NBEA,BAIAP3,RAB20,AOX1,GMPR,PLVAP,AKR1B8,DGKQ,EXOC7,RORC,PCNX,ST3GAL5,PLAGL1,FGF22,DAPP1,PAQR6,D1PAS1,PSMB7,C530008M17RIK,PLXNB1,GM6583,TOB2,MED23,WWTR1,PANX2,BSG,SERHL,ADAMTSL5,RXRG,VWA5B2,CSPG4,ADGRG…
TF	Factor: KLF3; motif: NNNNNNGGGCGGGGCNNGN	TF:M10278	1.33283e-06	5.87522	7323	3408	1299	PUSL1,TRIM7,PRSS44,PEG3,IZUMO4,WNT5B,HMGXB3,SRD5A3,LHCGR,PRSS45,CDKN1C,PFKL,OXTR,HOOK3,AKAP12,C1QTNF12,CD59B,NPRL3,DES,NR2F6,GSN,MLLT10,MXRA8,FAM178B,FAM129C,GRB10,ACAT3,EML4,TXN1,PRSS30,FAM83G,FN1,NBEA,BAIAP3,RAB20,AOX1,GMPR,PLVAP,AKR1B8,DGKQ,EXOC7,RORC,PCNX,ST3GAL5,PLAGL1,FGF22,DAPP1,PAQR6,D1PAS1,PSMB7,C530008M17RIK,PLXNB1,GM6583,TOB2,MED23,WWTR1,PANX2,BSG,SERHL,ADAMTSL5,RXRG,VWA5B2,CSPG4,ADGRG…
TF	Factor: FPM315; motif: SRGGGAGGAGGN	TF:M01587	1.34242e-06	5.87211	2420	3408	484	ZFP180,TAC2,AKAP12,SYNA,NR2F6,MLLT10,GRB10,SMARCA2,RNF10,RRP1,FN1,AKR1B10,BAIAP3,TAPBP,PLVAP,SYTL3,PLPP7,PLXNB1,WWTR1,SHD,MYO1A,NFIX,CCK,MEST,LIPE,TRIL,TFPT,SPRED2,TCF3,ADAM22,ASTL,PIWIL4,TRPV3,SCX,MLLT3,DNAH8,XDH,CCDC30,SLC17A6,KCNK4,SYNJ2,RBX1,SOX10,ZUP1,DNAIC2,WNT6,NXPH3,MPRIP,6430548M08RIK,UBTF,PATZ1,SPSB1,CHRNE,DNAH7C,WFIKKN2,2510009E07RIK,PLEKHG4,NR4A3,TRIM28,MYO1C,NPRL2,RASGRP2,TMEM132B,LD…
TF	Factor: FPM315; motif: SRGGGAGGAGGN; match class: 0	TF:M01587_0	1.34242e-06	5.87211	2420	3408	484	ZFP180,TAC2,AKAP12,SYNA,NR2F6,MLLT10,GRB10,SMARCA2,RNF10,RRP1,FN1,AKR1B10,BAIAP3,TAPBP,PLVAP,SYTL3,PLPP7,PLXNB1,WWTR1,SHD,MYO1A,NFIX,CCK,MEST,LIPE,TRIL,TFPT,SPRED2,TCF3,ADAM22,ASTL,PIWIL4,TRPV3,SCX,MLLT3,DNAH8,XDH,CCDC30,SLC17A6,KCNK4,SYNJ2,RBX1,SOX10,ZUP1,DNAIC2,WNT6,NXPH3,MPRIP,6430548M08RIK,UBTF,PATZ1,SPSB1,CHRNE,DNAH7C,WFIKKN2,2510009E07RIK,PLEKHG4,NR4A3,TRIM28,MYO1C,NPRL2,RASGRP2,TMEM132B,LD…
TF	Factor: c-Myc; motif: RACCACGTGCTC	TF:M01145	1.34477e-06	5.87135	5941	3408	1075	PUSL1,CCDC117,CNGB1,PRSS44,ZFP180,IZUMO4,HMGXB3,SRD5A3,RPL3L,ART3,PRSS45,PFKL,SLC6A16,ADGRF2,4933428G20RIK,A630089N07RIK,OXTR,AKAP12,C1QTNF12,GM3285,PRSS41,MLLT10,TAF4B,FAM178B,OLFR212,GRB10,RNF10,TDRD1,FAM83G,NBEA,RPSA,RAB20,RIN2,A530016L24RIK,ISOC2B,GOT1L1,GJB3,OLFR1419,DGKQ,RORC,GPR18,SYTL3,TJP3,ST3GAL5,PLAGL1,D1PAS1,ZSCAN4C,ENDOU,MED23,BCKDHA,PEMT,PANX2,SERHL,ADAMTSL5,VWA5B2,TLR6,AIRE,SCN5A,P…
TF	Factor: c-Myc; motif: RACCACGTGCTC; match class: 0	TF:M01145_0	1.34477e-06	5.87135	5941	3408	1075	PUSL1,CCDC117,CNGB1,PRSS44,ZFP180,IZUMO4,HMGXB3,SRD5A3,RPL3L,ART3,PRSS45,PFKL,SLC6A16,ADGRF2,4933428G20RIK,A630089N07RIK,OXTR,AKAP12,C1QTNF12,GM3285,PRSS41,MLLT10,TAF4B,FAM178B,OLFR212,GRB10,RNF10,TDRD1,FAM83G,NBEA,RPSA,RAB20,RIN2,A530016L24RIK,ISOC2B,GOT1L1,GJB3,OLFR1419,DGKQ,RORC,GPR18,SYTL3,TJP3,ST3GAL5,PLAGL1,D1PAS1,ZSCAN4C,ENDOU,MED23,BCKDHA,PEMT,PANX2,SERHL,ADAMTSL5,VWA5B2,TLR6,AIRE,SCN5A,P…
TF	Factor: Pet-1; motif: GCNGGAAGYG	TF:M10233	1.36891e-06	5.86362	13318	3408	2237	PUSL1,CCDC117,CNGB1,PRSS44,TCEA1,ZFP180,IZUMO4,ARHGAP33OS,CAPN3,HMGXB3,TMEM267,RPL3L,AKR1E1,FBF1,LHCGR,ART3,GYS2,CDKN1C,SLC6A16,SCD4,ADAMTSL2,TAC2,ADGRF2,KEAP1,GNAS,4933428G20RIK,CASP14,HOOK3,MS4A6D,AKAP12,C1QTNF12,GM3285,L3MBTL1,SYNA,MLLT10,TAF4B,MXRA8,ITFG2,LRBA,LPAR1,GRB10,ACAT3,EML4,ANKRD1,RRP1,TDRD1,TXN1,FAM83G,FN1,AKR1B10,NBEA,ALKBH3,RPSA,TRIM44,RAB20,RIN2,PDE8A,HSPB3,GMPR,MMP15,GOT1L1,AS3M…
TF	Factor: Pet-1; motif: GCNGGAAGYG; match class: 0	TF:M10233_0	1.36891e-06	5.86362	13318	3408	2237	PUSL1,CCDC117,CNGB1,PRSS44,TCEA1,ZFP180,IZUMO4,ARHGAP33OS,CAPN3,HMGXB3,TMEM267,RPL3L,AKR1E1,FBF1,LHCGR,ART3,GYS2,CDKN1C,SLC6A16,SCD4,ADAMTSL2,TAC2,ADGRF2,KEAP1,GNAS,4933428G20RIK,CASP14,HOOK3,MS4A6D,AKAP12,C1QTNF12,GM3285,L3MBTL1,SYNA,MLLT10,TAF4B,MXRA8,ITFG2,LRBA,LPAR1,GRB10,ACAT3,EML4,ANKRD1,RRP1,TDRD1,TXN1,FAM83G,FN1,AKR1B10,NBEA,ALKBH3,RPSA,TRIM44,RAB20,RIN2,PDE8A,HSPB3,GMPR,MMP15,GOT1L1,AS3M…
TF	Factor: SP2; motif: GGGCGGGAC; match class: 0	TF:M01783_0	1.42074e-06	5.84749	8111	3408	1425	PUSL1,TRIM7,PRSS44,PEG3,IZUMO4,WNT5B,HMGXB3,SRD5A3,CDKN1C,PFKL,IL1F8,GNAS,A630089N07RIK,OXTR,HOOK3,AKAP12,C1QTNF12,GM3285,DES,COIL,NR2F6,GSN,MLLT10,MXRA8,FAM129C,GRB10,ACAT3,EML4,TXN1,PRSS30,FAM83G,FN1,ALKBH3,UBE2G2,RAB20,AOX1,TAPBP,A530016L24RIK,MMP23,HSPB3,GMPR,MMP15,ISOC2B,PLVAP,AS3MT,GJB3,MYH14,DGKQ,EXOC7,RORC,PLAGL1,COPS5,FGF22,PAQR6,D1PAS1,TELO2,VAX1,PSMB7,C530008M17RIK,PLXNB1,GM6583,TOB2,E…
TF	Factor: SP2; motif: GGGCGGGAC	TF:M01783	1.42074e-06	5.84749	8111	3408	1425	PUSL1,TRIM7,PRSS44,PEG3,IZUMO4,WNT5B,HMGXB3,SRD5A3,CDKN1C,PFKL,IL1F8,GNAS,A630089N07RIK,OXTR,HOOK3,AKAP12,C1QTNF12,GM3285,DES,COIL,NR2F6,GSN,MLLT10,MXRA8,FAM129C,GRB10,ACAT3,EML4,TXN1,PRSS30,FAM83G,FN1,ALKBH3,UBE2G2,RAB20,AOX1,TAPBP,A530016L24RIK,MMP23,HSPB3,GMPR,MMP15,ISOC2B,PLVAP,AS3MT,GJB3,MYH14,DGKQ,EXOC7,RORC,PLAGL1,COPS5,FGF22,PAQR6,D1PAS1,TELO2,VAX1,PSMB7,C530008M17RIK,PLXNB1,GM6583,TOB2,E…
TF	Factor: SREBP-1; motif: KATCACCCCAC; match class: 0	TF:M00221_0	1.44596e-06	5.83984	7294	3408	1294	PUSL1,TRIM7,CNGB1,ZFP180,IZUMO4,HMGXB3,GYS2,CDKN1C,PFKL,SCD4,TAC2,KEAP1,4933428G20RIK,CASP14,HOOK3,GM3285,L3MBTL1,DES,NR2F6,LPAR1,FAM178B,GRB10,ANKRD1,RRP1,TDRD1,BAIAP3,RAB20,RIN2,BST1,A530016L24RIK,HSPB3,MMP15,ISOC2B,PLVAP,AS3MT,GJB3,AKR1B8,OLFR1419,RORC,PCNX,SYTL3,TJP3,COPS5,TENM3,D1PAS1,TELO2,TAS1R2,PTPN6,PLXNB1,FAM71F1,GM6583,AQP6,CLDN5,PANX2,GADL1,ADGRG1,SYK,PLEC,TMEM132D,MRPL2,SPP1,MEST,LIP…
TF	Factor: SREBP-1; motif: KATCACCCCAC	TF:M00221	1.44596e-06	5.83984	7294	3408	1294	PUSL1,TRIM7,CNGB1,ZFP180,IZUMO4,HMGXB3,GYS2,CDKN1C,PFKL,SCD4,TAC2,KEAP1,4933428G20RIK,CASP14,HOOK3,GM3285,L3MBTL1,DES,NR2F6,LPAR1,FAM178B,GRB10,ANKRD1,RRP1,TDRD1,BAIAP3,RAB20,RIN2,BST1,A530016L24RIK,HSPB3,MMP15,ISOC2B,PLVAP,AS3MT,GJB3,AKR1B8,OLFR1419,RORC,PCNX,SYTL3,TJP3,COPS5,TENM3,D1PAS1,TELO2,TAS1R2,PTPN6,PLXNB1,FAM71F1,GM6583,AQP6,CLDN5,PANX2,GADL1,ADGRG1,SYK,PLEC,TMEM132D,MRPL2,SPP1,MEST,LIP…
TF	Factor: Egr-1; motif: GCGGGGGCGG; match class: 0	TF:M07354_0	1.54831e-06	5.81014	5926	3408	1072	PUSL1,SMC1B,TRIM7,PEG3,CDKN1C,PFKL,HOOK3,C1QTNF12,CD59B,DES,COIL,NR2F6,MLLT10,LRBA,EML4,FAM83G,NBEA,BAIAP3,PDE8A,GMPR,GJB3,AKR1B8,EXOC7,PCNX,ST3GAL5,PLAGL1,FGF22,DAPP1,D1PAS1,VAX1,C530008M17RIK,PLXNB1,GM6583,WWTR1,PANX2,VWA5B2,AIRE,CSPG4,SHD,SCN5A,NFATC4,PLEC,CBS,TMEM132D,MRPL2,GM4969,BSN,SMAD3,DYNLL2,LIPE,TBC1D2B,FIGNL2,FAM83F,PRR23A2,SALL4,RAPGEF3,CMKLR1,RIBC2,EYA4,SLC2A5,SLC7A8,XRCC3,TCF3,CELS…
TF	Factor: Egr-1; motif: GCGGGGGCGG	TF:M07354	1.54831e-06	5.81014	5926	3408	1072	PUSL1,SMC1B,TRIM7,PEG3,CDKN1C,PFKL,HOOK3,C1QTNF12,CD59B,DES,COIL,NR2F6,MLLT10,LRBA,EML4,FAM83G,NBEA,BAIAP3,PDE8A,GMPR,GJB3,AKR1B8,EXOC7,PCNX,ST3GAL5,PLAGL1,FGF22,DAPP1,D1PAS1,VAX1,C530008M17RIK,PLXNB1,GM6583,WWTR1,PANX2,VWA5B2,AIRE,CSPG4,SHD,SCN5A,NFATC4,PLEC,CBS,TMEM132D,MRPL2,GM4969,BSN,SMAD3,DYNLL2,LIPE,TBC1D2B,FIGNL2,FAM83F,PRR23A2,SALL4,RAPGEF3,CMKLR1,RIBC2,EYA4,SLC2A5,SLC7A8,XRCC3,TCF3,CELS…
TF	Factor: SP2; motif: GNNGGGGGCGGGGSN; match class: 0	TF:M03807_0	1.55709e-06	5.80769	7091	3408	1261	PUSL1,TRIM7,PRSS44,PEG3,TCEA1,IZUMO4,WNT5B,SRD5A3,LHCGR,CDKN1C,PFKL,OXTR,HOOK3,AKAP12,C1QTNF12,CD59B,NPRL3,DES,NR2F6,GSN,MLLT10,MXRA8,FAM129C,GRB10,ACAT3,EML4,TXN1,PRSS30,FAM83G,FN1,NBEA,BAIAP3,RAB20,GMPR,PLVAP,AKR1B8,DGKQ,EXOC7,RORC,PCNX,ST3GAL5,PLAGL1,FGF22,DAPP1,PAQR6,PSMB7,PLXNB1,GM6583,TOB2,MED23,WWTR1,PANX2,SERHL,ADAMTSL5,RXRG,VWA5B2,CSPG4,ADGRG1,SHD,SCN5A,NFATC4,PLEC,CBS,MRPL2,TINAGL1,NFIX…
TF	Factor: SP2; motif: GNNGGGGGCGGGGSN	TF:M03807	1.55709e-06	5.80769	7091	3408	1261	PUSL1,TRIM7,PRSS44,PEG3,TCEA1,IZUMO4,WNT5B,SRD5A3,LHCGR,CDKN1C,PFKL,OXTR,HOOK3,AKAP12,C1QTNF12,CD59B,NPRL3,DES,NR2F6,GSN,MLLT10,MXRA8,FAM129C,GRB10,ACAT3,EML4,TXN1,PRSS30,FAM83G,FN1,NBEA,BAIAP3,RAB20,GMPR,PLVAP,AKR1B8,DGKQ,EXOC7,RORC,PCNX,ST3GAL5,PLAGL1,FGF22,DAPP1,PAQR6,PSMB7,PLXNB1,GM6583,TOB2,MED23,WWTR1,PANX2,SERHL,ADAMTSL5,RXRG,VWA5B2,CSPG4,ADGRG1,SHD,SCN5A,NFATC4,PLEC,CBS,MRPL2,TINAGL1,NFIX…
TF	Factor: Tfap2a; motif: NGCCYSAGGCN; match class: 0	TF:M04156_0	1.62718e-06	5.78857	7808	3408	1376	PUSL1,ARHGAP33OS,WNT5B,FBF1,SLC6A16,GNAS,4933428G20RIK,MS4A6D,C1QTNF12,SYNA,NPRL3,DES,NR2F6,GSN,MLLT10,TAF4B,LRBA,LPAR1,OLFR212,GRB10,EML4,RRP1,ALKBH3,RPSA,TRIM44,NPLOC4,AOX1,BST1,A530016L24RIK,HSPB3,GMPR,PLVAP,KIF1BP,GJB3,AKR1B8,EXOC7,LY6I,ST3GAL5,PLAGL1,COPS5,FGF22,RGS20,DAPP1,PAQR6,TELO2,VAX1,PLPP7,PTPN6,PLXNB1,AQP6,MED23,GM5136,WWTR1,ADAMTSL5,CSPG4,ADGRG1,SHD,SCN5A,NFATC4,PLEC,TMEM132D,MRPL2,…
TF	Factor: Tfap2a; motif: NGCCYSAGGCN	TF:M04156	1.62718e-06	5.78857	7808	3408	1376	PUSL1,ARHGAP33OS,WNT5B,FBF1,SLC6A16,GNAS,4933428G20RIK,MS4A6D,C1QTNF12,SYNA,NPRL3,DES,NR2F6,GSN,MLLT10,TAF4B,LRBA,LPAR1,OLFR212,GRB10,EML4,RRP1,ALKBH3,RPSA,TRIM44,NPLOC4,AOX1,BST1,A530016L24RIK,HSPB3,GMPR,PLVAP,KIF1BP,GJB3,AKR1B8,EXOC7,LY6I,ST3GAL5,PLAGL1,COPS5,FGF22,RGS20,DAPP1,PAQR6,TELO2,VAX1,PLPP7,PTPN6,PLXNB1,AQP6,MED23,GM5136,WWTR1,ADAMTSL5,CSPG4,ADGRG1,SHD,SCN5A,NFATC4,PLEC,TMEM132D,MRPL2,…
TF	Factor: WT1; motif: NNGGGNGGGSGN; match class: 1	TF:M07436_1	1.79071e-06	5.74697	3876	3408	732	SMC1B,AKR1E1,CDKN1C,OXTR,CD59B,COIL,ARHGAP27,ITFG2,LRBA,LPAR1,SMARCA2,RNF10,FN1,RPSA,BAIAP3,PDE8A,AKR1B8,TJP3,ST3GAL5,PLAGL1,VAX1,TOB2,WWTR1,PANX2,ADGRG1,NFATC4,MRPL2,DYNLL2,TBC1D2B,FIGNL2,4931440F15RIK,SALL4,PTBP1,SPRED2,RIBC2,EYA4,SLC2A5,TCF3,PPRC1,PPP6R1,FAM222B,GNGT2,MLLT3,ARHGEF17,TRF,CD300A,MCM6,FNDC4,SULF1,TIAM2,CHD7,ZCWPW1,PSD4,DTX3,TRPD52L3,KCNK4,GPLD1,EID3,SLC2A10,DDIT4L,RCN3,PRSS50,EZR…
TF	Factor: LF-A1; motif: GGGSTCWR; match class: 1	TF:M00646_1	2.36703e-06	5.6258	5259	3408	961	TRIM7,CNGB1,ZFP180,ARHGAP33OS,CAPN3,HMGXB3,ART3,SLC6A16,SCD4,TAC2,GNAS,4933428G20RIK,CASP14,HOOK3,C1QTNF12,PRSS41,CD59B,FAM178B,EML4,FAM83G,AKR1B10,ALKBH3,UBE2G2,BAIAP3,TRIM44,RAB20,RIN2,MCMDC2,TAPBP,MMP23,DGKQ,EXOC7,TJP3,D1PAS1,PLPP7,TOB2,AQP6,ENDOU,BCKDHA,CLDN5,PANX2,SERHL,GADL1,AIRE,CSPG4,SHD,SCN5A,PLEC,TINAGL1,GM4969,FIGNL2,FAM83F,PRR23A2,4931440F15RIK,GM1140,SPRED2,XRCC3,FAM118A,CELSR3,ASTL,…
TF	Factor: CP2/LBP-1c/LSF; motif: GCTGGNTNGNNCYNG; match class: 1	TF:M00947_1	2.64763e-06	5.57714	2368	3408	473	PUSL1,TRIM7,CNGB1,SRD5A3,ART3,ADAMTSL2,TAC2,C1QTNF12,NPRL3,TAF4B,FAM129C,OLFR212,TDRD1,RIN2,AOX1,GJB3,FGF22,DAPP1,VAX1,PTPN6,AQP6,ENDOU,MED23,WWTR1,SERHL,CSPG4,MYO1A,TTC22,TFPT,TSC22D1,ASTL,GATM,CERK,MAB21L1,PAPOLB,CLEC3B,KCNK4,SLC2A10,RFLNB,CSF1,DAB2IP,UPK2,COL20A1,LRRC71,PHACTR3,HPN,6430548M08RIK,TOPAZ1,CHRNE,RAB3A,GM525,WFIKKN2,MYO1C,CDC42BPG,TSPO,PRSS32,LRRC17,MYO10,GALNT15,CLDN18,LRP8,WNT7B,…
TF	Factor: ER-beta; motif: GTCANASTGRCCYNR; match class: 0	TF:M01875_0	2.6563e-06	5.57572	7540	3408	1331	CCDC117,CNGB1,CAPN3,HMGXB3,SRD5A3,RPL3L,FBF1,LHCGR,ART3,PRSS45,SLC6A16,TAC2,KEAP1,A630089N07RIK,HOOK3,C1QTNF12,NPRL3,DES,COIL,ASB14,ITFG2,LRBA,LPAR1,FAM129C,OLFR212,ACAT3,RNF10,RRP1,TDRD1,FAM83G,AKR1B10,RPSA,TRIM44,RIN2,MCMDC2,PDE8A,A530016L24RIK,MMP23,MYH14,DGKQ,RORC,SPESP1,ST3GAL5,FGF22,PAQR6,TAS1R2,PLPP7,ZSCAN4C,AQP6,MED23,PEMT,WWTR1,PANX2,BSG,ADAMTSL5,VWA5B2,CSPG4,ADGRG1,AF366264,SHD,SCN5A,TM…
TF	Factor: ER-beta; motif: GTCANASTGRCCYNR	TF:M01875	2.6563e-06	5.57572	7540	3408	1331	CCDC117,CNGB1,CAPN3,HMGXB3,SRD5A3,RPL3L,FBF1,LHCGR,ART3,PRSS45,SLC6A16,TAC2,KEAP1,A630089N07RIK,HOOK3,C1QTNF12,NPRL3,DES,COIL,ASB14,ITFG2,LRBA,LPAR1,FAM129C,OLFR212,ACAT3,RNF10,RRP1,TDRD1,FAM83G,AKR1B10,RPSA,TRIM44,RIN2,MCMDC2,PDE8A,A530016L24RIK,MMP23,MYH14,DGKQ,RORC,SPESP1,ST3GAL5,FGF22,PAQR6,TAS1R2,PLPP7,ZSCAN4C,AQP6,MED23,PEMT,WWTR1,PANX2,BSG,ADAMTSL5,VWA5B2,CSPG4,ADGRG1,AF366264,SHD,SCN5A,TM…
TF	Factor: MAZ; motif: NKGGGAGGGGRGGR; match class: 1	TF:M02023_1	3.00068e-06	5.52278	4161	3408	778	SMC1B,PRSS44,WNT5B,AKR1E1,CDKN1C,C1QTNF12,L3MBTL1,CD59B,NR2F6,ARHGAP27,MLLT10,MXRA8,ITFG2,LRBA,LPAR1,TESCL,ACAT3,SMARCA2,FN1,RPSA,RAB20,AS3MT,AKR1B8,PCNX,TJP3,DAPP1,VAX1,TAS1R2,PTPN6,PLXNB1,MED23,WWTR1,PANX2,BSG,ADAMTSL5,TLR6,NFATC4,GM4969,TBC1D2B,FIGNL2,4931440F15RIK,SPRED2,RIBC2,EYA4,MID1,ASTL,PPP6R1,GNGT2,MLLT3,RSPH6A,ARHGEF17,TRF,MCM6,FNDC4,TIAM2,CCDC30,ZCWPW1,DTX3,TRPD52L3,KCNK4,GPLD1,SYNJ2,…
TF	Factor: PPARalpha:RXRalpha; motif: NNRGGTCATWGGGGTSANG	TF:M00518	3.02932e-06	5.51865	9373	3408	1622	PUSL1,CCDC117,SMC1B,TRIM7,PRSS44,PEG3,IZUMO4,ARHGAP33OS,EAR10,HMGXB3,TMEM267,SRD5A3,LHCGR,GYS2,CDKN1C,PFKL,SCD4,ADAMTSL2,GNAS,4933428G20RIK,OXTR,HOOK3,MS4A6D,C1QTNF12,GM3285,PRSS41,SYNA,DES,ASB14,MLLT10,TAF4B,MXRA8,LPAR1,FAM178B,SMARCA2,RNF10,EML4,ANKRD1,AKR1B10,NBEA,RPSA,BAIAP3,NPLOC4,RIN2,MCMDC2,PDE8A,TAPBP,A530016L24RIK,GMPR,GOT1L1,PLVAP,AS3MT,GJB3,MYH14,DGKQ,EXOC7,RORC,PCNX,GPR18,LY6I,TJP3,SP…
TF	Factor: PPARalpha:RXRalpha; motif: NNRGGTCATWGGGGTSANG; match class: 0	TF:M00518_0	3.02932e-06	5.51865	9373	3408	1622	PUSL1,CCDC117,SMC1B,TRIM7,PRSS44,PEG3,IZUMO4,ARHGAP33OS,EAR10,HMGXB3,TMEM267,SRD5A3,LHCGR,GYS2,CDKN1C,PFKL,SCD4,ADAMTSL2,GNAS,4933428G20RIK,OXTR,HOOK3,MS4A6D,C1QTNF12,GM3285,PRSS41,SYNA,DES,ASB14,MLLT10,TAF4B,MXRA8,LPAR1,FAM178B,SMARCA2,RNF10,EML4,ANKRD1,AKR1B10,NBEA,RPSA,BAIAP3,NPLOC4,RIN2,MCMDC2,PDE8A,TAPBP,A530016L24RIK,GMPR,GOT1L1,PLVAP,AS3MT,GJB3,MYH14,DGKQ,EXOC7,RORC,PCNX,GPR18,LY6I,TJP3,SP…
TF	Factor: Zic2; motif: NMCCCCCGGGGGGGN; match class: 1	TF:M02836_1	3.21927e-06	5.49224	2469	3408	490	TRIM7,WNT5B,SRD5A3,LHCGR,CDKN1C,KEAP1,4933428G20RIK,NR2F6,MLLT10,LPAR1,FAM129C,GRB10,SMARCA2,TXN1,FAM83G,AKR1B10,TRIM44,GJB3,MYH14,PCNX,FGF22,PAQR6,VAX1,GM6583,TOB2,ENDOU,CLDN5,WWTR1,PANX2,RXRG,SCN5A,DYNLL2,PRRXL1,FIGNL2,SALL4,TRIL,TFPT,SPRED2,TCF3,FAM222B,GNG11,FNDC4,CHD7,ERICH4,DTX3,KCNK4,SHROOM3,RFLNB,SLC6A11,MARVELD3,LTBP4,USP1,SPATA20,WNT6,TPM2,TANC1,MPRIP,LAMA5,AAED1,CABP7,UBTF,PATZ1,ATP8B2…
TF	Factor: SREBP-2; motif: NTCACCYNNNN	TF:M03852	3.64466e-06	5.43834	7798	3408	1371	PUSL1,CCDC117,SMC1B,IZUMO4,HMGXB3,TMEM267,AKR1E1,FBF1,LHCGR,GYS2,CDKN1C,PFKL,SCD4,ADAMTSL2,TAC2,KEAP1,GNAS,MS4A6D,L3MBTL1,SYNA,CD59B,NPRL3,DES,NR2F6,ASB14,GSN,MLLT10,TAF4B,LRBA,LPAR1,FAM178B,ACAT3,SMARCA2,PRSS30,NBEA,UBE2G2,RAB20,NPLOC4,PDE8A,TAPBP,BST1,A530016L24RIK,MMP23,HSPB3,GMPR,MMP15,GOT1L1,PLVAP,KIF1BP,AKR1B8,OLFR1419,EXOC7,RORC,TJP3,FGF22,DAPP1,PAQR6,D1PAS1,TAS1R2,PLXNB1,FAM71F1,TOB2,CLDN…
TF	Factor: SREBP-2; motif: NTCACCYNNNN; match class: 0	TF:M03852_0	3.64466e-06	5.43834	7798	3408	1371	PUSL1,CCDC117,SMC1B,IZUMO4,HMGXB3,TMEM267,AKR1E1,FBF1,LHCGR,GYS2,CDKN1C,PFKL,SCD4,ADAMTSL2,TAC2,KEAP1,GNAS,MS4A6D,L3MBTL1,SYNA,CD59B,NPRL3,DES,NR2F6,ASB14,GSN,MLLT10,TAF4B,LRBA,LPAR1,FAM178B,ACAT3,SMARCA2,PRSS30,NBEA,UBE2G2,RAB20,NPLOC4,PDE8A,TAPBP,BST1,A530016L24RIK,MMP23,HSPB3,GMPR,MMP15,GOT1L1,PLVAP,KIF1BP,AKR1B8,OLFR1419,EXOC7,RORC,TJP3,FGF22,DAPP1,PAQR6,D1PAS1,TAS1R2,PLXNB1,FAM71F1,TOB2,CLDN…
TF	Factor: CP2; motif: NTGNCTGGNN	TF:M03868	4.11754e-06	5.38536	5418	3408	985	CCDC117,CNGB1,PRSS44,PEG3,TCEA1,ARHGAP33OS,CAPN3,EAR10,SRD5A3,FBF1,ART3,PRSS45,CDKN1C,SCD4,ADAMTSL2,ADGRF2,GNAS,A630089N07RIK,CASP14,AKAP12,C1QTNF12,GM3285,CD59B,NPRL3,ASB14,TAF4B,GRB10,ANKRD1,NBEA,TRIM44,RAB20,AOX1,BST1,MYH14,EXOC7,RORC,LY6I,FGF22,DAPP1,PAQR6,TAS1R2,PLXNB1,ENDOU,SPRR2D,CLDN5,PANX2,SERHL,VWA5B2,AIRE,CSPG4,ADGRG1,AF366264,NFATC4,MYO1A,PLEC,GM4969,CCL7,KCNJ16,BSN,BC024063,PTBP1,RAP…
TF	Factor: CP2; motif: NTGNCTGGNN; match class: 0	TF:M03868_0	4.11754e-06	5.38536	5418	3408	985	CCDC117,CNGB1,PRSS44,PEG3,TCEA1,ARHGAP33OS,CAPN3,EAR10,SRD5A3,FBF1,ART3,PRSS45,CDKN1C,SCD4,ADAMTSL2,ADGRF2,GNAS,A630089N07RIK,CASP14,AKAP12,C1QTNF12,GM3285,CD59B,NPRL3,ASB14,TAF4B,GRB10,ANKRD1,NBEA,TRIM44,RAB20,AOX1,BST1,MYH14,EXOC7,RORC,LY6I,FGF22,DAPP1,PAQR6,TAS1R2,PLXNB1,ENDOU,SPRR2D,CLDN5,PANX2,SERHL,VWA5B2,AIRE,CSPG4,ADGRG1,AF366264,NFATC4,MYO1A,PLEC,GM4969,CCL7,KCNJ16,BSN,BC024063,PTBP1,RAP…
TF	Factor: c-Myc:Max; motif: GCCAYGYGSN; match class: 1	TF:M00322_1	4.16386e-06	5.3805	2410	3408	479	PUSL1,WNT5B,HMGXB3,SRD5A3,SLC6A16,KEAP1,4933428G20RIK,OXTR,AKAP12,NR2F6,GSN,FAM178B,TDRD1,NBEA,RAB20,MCMDC2,GJB3,RORC,TELO2,ENDOU,BCKDHA,PEMT,SCN5A,PLEC,CBS,TMEM132D,GM4969,SMAD3,PRRXL1,LIPE,FAM83F,4931440F15RIK,PTBP1,RAPGEF3,TCF3,CELSR3,PPRC1,RARRES1,MCM6,FNDC4,CHD7,DTX3,KCNK4,EZR,PLCH2,LTBP4,NME2,PHACTR3,SLC30A6,EVL,TPM2,CABP7,UBTF,TOPAZ1,SAP25,PITHD1,ATP8B2,RAB3A,BTBD9,NSF,TRIM28,IGFBP2,HSPB8,…
TF	Factor: E2F-1; motif: NNNSSCGCSAANN	TF:M07250	4.75554e-06	5.3228	9012	3408	1563	PUSL1,CCDC117,PRSS44,PEG3,TCEA1,ZFP180,IZUMO4,WNT5B,CAPN3,HMGXB3,TMEM267,SRD5A3,PRSS45,CDKN1C,PFKL,SLC6A16,GNAS,4933428G20RIK,A630089N07RIK,OXTR,CASP14,HOOK3,PRSS41,SYNA,DES,NR2F6,ARHGAP27,MLLT10,TAF4B,LRBA,LPAR1,TESCL,GRB10,SMARCA2,EML4,TXN1,FAM83G,FN1,RPSA,UBE2G2,TRIM44,NPLOC4,AOX1,MCMDC2,TAPBP,MMP23,GMPR,MMP15,GJB3,PCNX,TJP3,SPESP1,ST3GAL5,PLAGL1,COPS5,FGF22,D1PAS1,TELO2,PLPP7,PLXNB1,FAM71F1,G…
TF	Factor: E2F-1; motif: NNNSSCGCSAANN; match class: 0	TF:M07250_0	4.75554e-06	5.3228	9012	3408	1563	PUSL1,CCDC117,PRSS44,PEG3,TCEA1,ZFP180,IZUMO4,WNT5B,CAPN3,HMGXB3,TMEM267,SRD5A3,PRSS45,CDKN1C,PFKL,SLC6A16,GNAS,4933428G20RIK,A630089N07RIK,OXTR,CASP14,HOOK3,PRSS41,SYNA,DES,NR2F6,ARHGAP27,MLLT10,TAF4B,LRBA,LPAR1,TESCL,GRB10,SMARCA2,EML4,TXN1,FAM83G,FN1,RPSA,UBE2G2,TRIM44,NPLOC4,AOX1,MCMDC2,TAPBP,MMP23,GMPR,MMP15,GJB3,PCNX,TJP3,SPESP1,ST3GAL5,PLAGL1,COPS5,FGF22,D1PAS1,TELO2,PLPP7,PLXNB1,FAM71F1,G…
TF	Factor: AP-2; motif: SNNNCCNCAGGCN; match class: 1	TF:M00915_1	4.76397e-06	5.32203	2395	3408	476	SMC1B,IZUMO4,CDKN1C,COIL,NR2F6,ARHGAP27,MLLT10,MXRA8,GRB10,EML4,ALKBH3,GMPR,PCNX,NFATC4,TMEM132D,GM4969,FIGNL2,FAM83F,PRR23A2,PREX2,GM1140,TRIL,RAPGEF3,SPRED2,RIBC2,ADAM22,FAM222B,TFCP2L1,MLLT3,ARHGEF17,CHD7,RBX1,NSD1,RGL3,RFLNB,CORO1C,SPAG7,EVL,WNT6,HPN,MPRIP,HIPK3,UBTF,PITHD1,SPEG,2510009E07RIK,KCNK12,TRIM28,GP1BB,RASGRP2,MYO10,TBX1,PTMA,PCED1B,LZTS1,VANGL1,LRP8,GRIFIN,ANP32A,PLIN2,INAFM1,ANGPT…
TF	Factor: KROX; motif: CCCGCCCCCRCCCC; match class: 0	TF:M00982_0	4.84494e-06	5.31471	5966	3408	1074	PUSL1,SMC1B,PEG3,CDKN1C,PFKL,GNAS,HOOK3,C1QTNF12,CD59B,DES,COIL,NR2F6,MLLT10,TAF4B,LRBA,EML4,FAM83G,NBEA,BAIAP3,NPLOC4,PDE8A,TAPBP,GJB3,AKR1B8,PCNX,ST3GAL5,PLAGL1,FGF22,DAPP1,VAX1,PSMB7,PLXNB1,GM6583,CLDN5,WWTR1,PANX2,VWA5B2,AIRE,SHD,SCN5A,NFATC4,PLEC,CBS,TMEM132D,MRPL2,GM4969,BSN,DYNLL2,LIPE,TBC1D2B,FIGNL2,FAM83F,PRR23A2,SALL4,TRIL,RAPGEF3,RIBC2,EYA4,SLC2A5,SLC7A8,TCF3,CELSR3,PPRC1,PPP6R1,FAM222…
TF	Factor: KROX; motif: CCCGCCCCCRCCCC	TF:M00982	4.84494e-06	5.31471	5966	3408	1074	PUSL1,SMC1B,PEG3,CDKN1C,PFKL,GNAS,HOOK3,C1QTNF12,CD59B,DES,COIL,NR2F6,MLLT10,TAF4B,LRBA,EML4,FAM83G,NBEA,BAIAP3,NPLOC4,PDE8A,TAPBP,GJB3,AKR1B8,PCNX,ST3GAL5,PLAGL1,FGF22,DAPP1,VAX1,PSMB7,PLXNB1,GM6583,CLDN5,WWTR1,PANX2,VWA5B2,AIRE,SHD,SCN5A,NFATC4,PLEC,CBS,TMEM132D,MRPL2,GM4969,BSN,DYNLL2,LIPE,TBC1D2B,FIGNL2,FAM83F,PRR23A2,SALL4,TRIL,RAPGEF3,RIBC2,EYA4,SLC2A5,SLC7A8,TCF3,CELSR3,PPRC1,PPP6R1,FAM222…
TF	Factor: ZAC; motif: KGGGCCR; match class: 0	TF:M05547_0	5.49205e-06	5.26027	6665	3408	1187	PUSL1,CCDC117,TRIM7,PRSS44,IZUMO4,WNT5B,HMGXB3,SRD5A3,LHCGR,CDKN1C,SLC6A16,ADAMTSL2,KEAP1,4933428G20RIK,CASP14,HOOK3,NPRL3,DES,NR2F6,ARHGAP27,MLLT10,TAF4B,GRB10,ACAT3,RNF10,EML4,ANKRD1,FAM83G,NBEA,TRIM44,NPLOC4,PDE8A,MMP23,GMPR,MMP15,MYH14,EXOC7,PCNX,ST3GAL5,PLXNB1,TOB2,PANX2,SERHL,CSPG4,SCN5A,NFATC4,PLEC,NFIX,BSN,DYNLL2,PRRXL1,TBC1D2B,FIGNL2,TTC22,PREX2,GM1140,RAPGEF3,TSC22D1,SPRED2,SLC7A8,FAM11…
TF	Factor: ZAC; motif: KGGGCCR	TF:M05547	5.49205e-06	5.26027	6665	3408	1187	PUSL1,CCDC117,TRIM7,PRSS44,IZUMO4,WNT5B,HMGXB3,SRD5A3,LHCGR,CDKN1C,SLC6A16,ADAMTSL2,KEAP1,4933428G20RIK,CASP14,HOOK3,NPRL3,DES,NR2F6,ARHGAP27,MLLT10,TAF4B,GRB10,ACAT3,RNF10,EML4,ANKRD1,FAM83G,NBEA,TRIM44,NPLOC4,PDE8A,MMP23,GMPR,MMP15,MYH14,EXOC7,PCNX,ST3GAL5,PLXNB1,TOB2,PANX2,SERHL,CSPG4,SCN5A,NFATC4,PLEC,NFIX,BSN,DYNLL2,PRRXL1,TBC1D2B,FIGNL2,TTC22,PREX2,GM1140,RAPGEF3,TSC22D1,SPRED2,SLC7A8,FAM11…
TF	Factor: C-Myc; motif: NGCCACGTGNN; match class: 1	TF:M07601_1	6.06394e-06	5.21724	4320	3408	802	CCDC117,PRSS44,IZUMO4,ARHGAP33OS,SRD5A3,FBF1,PRSS45,PFKL,ADGRF2,4933428G20RIK,OXTR,AKAP12,C1QTNF12,PRSS41,COIL,ARHGAP27,MLLT10,TAF4B,FAM178B,OLFR212,GRB10,RNF10,EML4,TDRD1,FAM83G,RPSA,TRIM44,RAB20,RIN2,TAPBP,ISOC2B,GOT1L1,GJB3,DGKQ,RORC,GPR18,TJP3,D1PAS1,TELO2,AQP6,ENDOU,PEMT,BSG,ADAMTSL5,VWA5B2,TLR6,SCN5A,PLEC,CBS,MRPL2,MEST,SMAD3,PRRXL1,LIPE,FAM83F,4931440F15RIK,GM1140,TFPT,PTBP1,RAPGEF3,FAM118…
TF	Factor: Arnt; motif: NNNNNRTCACGTGAYNNNNN; match class: 0	TF:M00539_0	6.57774e-06	5.18192	7091	3408	1255	PUSL1,CCDC117,CNGB1,PRSS44,IZUMO4,ARHGAP33OS,HMGXB3,TMEM267,SRD5A3,FBF1,ART3,PRSS45,CDKN1C,PFKL,SLC6A16,ADGRF2,4933428G20RIK,A630089N07RIK,OXTR,AKAP12,C1QTNF12,PRSS41,COIL,ARHGAP27,MLLT10,TAF4B,FAM178B,OLFR212,GRB10,RNF10,EML4,TDRD1,FAM83G,NBEA,RPSA,UBE2G2,BAIAP3,TRIM44,RAB20,RIN2,TAPBP,ISOC2B,GOT1L1,OLFR142,AS3MT,GJB3,DGKQ,RORC,GPR18,TJP3,ST3GAL5,PLAGL1,COPS5,D1PAS1,TELO2,PTPN6,TOB2,AQP6,ENDOU,M…
TF	Factor: Arnt; motif: NNNNNRTCACGTGAYNNNNN; match class: 1	TF:M00539_1	6.57774e-06	5.18192	7091	3408	1255	PUSL1,CCDC117,CNGB1,PRSS44,IZUMO4,ARHGAP33OS,HMGXB3,TMEM267,SRD5A3,FBF1,ART3,PRSS45,CDKN1C,PFKL,SLC6A16,ADGRF2,4933428G20RIK,A630089N07RIK,OXTR,AKAP12,C1QTNF12,PRSS41,COIL,ARHGAP27,MLLT10,TAF4B,FAM178B,OLFR212,GRB10,RNF10,EML4,TDRD1,FAM83G,NBEA,RPSA,UBE2G2,BAIAP3,TRIM44,RAB20,RIN2,TAPBP,ISOC2B,GOT1L1,OLFR142,AS3MT,GJB3,DGKQ,RORC,GPR18,TJP3,ST3GAL5,PLAGL1,COPS5,D1PAS1,TELO2,PTPN6,TOB2,AQP6,ENDOU,M…
TF	Factor: Arnt; motif: NNNNNRTCACGTGAYNNNNN	TF:M00539	6.57774e-06	5.18192	7091	3408	1255	PUSL1,CCDC117,CNGB1,PRSS44,IZUMO4,ARHGAP33OS,HMGXB3,TMEM267,SRD5A3,FBF1,ART3,PRSS45,CDKN1C,PFKL,SLC6A16,ADGRF2,4933428G20RIK,A630089N07RIK,OXTR,AKAP12,C1QTNF12,PRSS41,COIL,ARHGAP27,MLLT10,TAF4B,FAM178B,OLFR212,GRB10,RNF10,EML4,TDRD1,FAM83G,NBEA,RPSA,UBE2G2,BAIAP3,TRIM44,RAB20,RIN2,TAPBP,ISOC2B,GOT1L1,OLFR142,AS3MT,GJB3,DGKQ,RORC,GPR18,TJP3,ST3GAL5,PLAGL1,COPS5,D1PAS1,TELO2,PTPN6,TOB2,AQP6,ENDOU,M…
TF	Factor: Zfp281; motif: NNCCCCCCCCCCMYC; match class: 0	TF:M02831_0	6.70236e-06	5.17377	3969	3408	743	SMC1B,AKR1E1,CDKN1C,ADAMTSL2,TAC2,OXTR,PRSS41,CD59B,COIL,NR2F6,ARHGAP27,MXRA8,ITFG2,LRBA,LPAR1,SMARCA2,RNF10,FN1,RPSA,PDE8A,AKR1B8,TJP3,ST3GAL5,PLAGL1,DAPP1,VAX1,TOB2,ENDOU,WWTR1,PANX2,SCN5A,NFATC4,SYK,TINAGL1,BSN,DYNLL2,TBC1D2B,4931440F15RIK,SALL4,PTBP1,TFF3,SPRED2,RIBC2,EYA4,MID1,PPP6R1,GNGT2,MLLT3,CERK,ARHGEF17,TRF,MCM6,FNDC4,SULF1,TIAM2,CCDC30,PSD4,TRPD52L3,KCNK4,GPLD1,RBX1,EID3,SLC2A10,DDIT4…
TF	Factor: Zfp281; motif: NNCCCCCCCCCCMYC	TF:M02831	6.70236e-06	5.17377	3969	3408	743	SMC1B,AKR1E1,CDKN1C,ADAMTSL2,TAC2,OXTR,PRSS41,CD59B,COIL,NR2F6,ARHGAP27,MXRA8,ITFG2,LRBA,LPAR1,SMARCA2,RNF10,FN1,RPSA,PDE8A,AKR1B8,TJP3,ST3GAL5,PLAGL1,DAPP1,VAX1,TOB2,ENDOU,WWTR1,PANX2,SCN5A,NFATC4,SYK,TINAGL1,BSN,DYNLL2,TBC1D2B,4931440F15RIK,SALL4,PTBP1,TFF3,SPRED2,RIBC2,EYA4,MID1,PPP6R1,GNGT2,MLLT3,CERK,ARHGEF17,TRF,MCM6,FNDC4,SULF1,TIAM2,CCDC30,PSD4,TRPD52L3,KCNK4,GPLD1,RBX1,EID3,SLC2A10,DDIT4…
TF	Factor: NF-1B; motif: CTGGCASGV; match class: 0	TF:M07051_0	8.47775e-06	5.07172	3068	3408	590	PUSL1,CNGB1,PEG3,TCEA1,CAPN3,RPL3L,4933428G20RIK,CASP14,GM3285,CD59B,DES,NR2F6,MXRA8,ITFG2,TESCL,FAM178B,FAM129C,SMARCA2,FAM83G,BAIAP3,MMP15,GJB3,MYH14,OLFR1419,EXOC7,SYTL3,LY6I,PLAGL1,COPS5,PLPP7,PTPN6,PLXNB1,GM6583,BSG,CSPG4,MYO1A,MRPL2,CCK,MEST,BSN,FIGNL2,PREX2,RAPGEF3,TFF3,TSC22D1,CMKLR1,CYP27A1,SCX,TRF,ERICH4,RSAD1,CCDC30,PSD4,DTX3,SRP19,FXYD1,RBX1,MEF2C,NSD1,PRSS50,AOX4,PHB,SPATA20,CYP11B2,…
TF	Factor: NF-1B; motif: CTGGCASGV	TF:M07051	8.47775e-06	5.07172	3068	3408	590	PUSL1,CNGB1,PEG3,TCEA1,CAPN3,RPL3L,4933428G20RIK,CASP14,GM3285,CD59B,DES,NR2F6,MXRA8,ITFG2,TESCL,FAM178B,FAM129C,SMARCA2,FAM83G,BAIAP3,MMP15,GJB3,MYH14,OLFR1419,EXOC7,SYTL3,LY6I,PLAGL1,COPS5,PLPP7,PTPN6,PLXNB1,GM6583,BSG,CSPG4,MYO1A,MRPL2,CCK,MEST,BSN,FIGNL2,PREX2,RAPGEF3,TFF3,TSC22D1,CMKLR1,CYP27A1,SCX,TRF,ERICH4,RSAD1,CCDC30,PSD4,DTX3,SRP19,FXYD1,RBX1,MEF2C,NSD1,PRSS50,AOX4,PHB,SPATA20,CYP11B2,…
TF	Factor: Pax-5; motif: RRMSWGANWYCTNRAGCGKRACSRYNSM	TF:M00144	1.01527e-05	4.99342	11978	3408	2023	PUSL1,CCDC117,SMC1B,TRIM7,PRSS44,TCEA1,IZUMO4,WNT5B,HMGXB3,SRD5A3,FBF1,ART3,PRSS45,GYS2,CDKN1C,PFKL,SLC6A16,IL1F8,ADAMTSL2,TAC2,KEAP1,GNAS,4933428G20RIK,A630089N07RIK,OXTR,HOOK3,AKAP12,C1QTNF12,L3MBTL1,SYNA,DES,COIL,NR2F6,ASB14,GSN,ARHGAP27,MLLT10,TAF4B,ITFG2,LRBA,LPAR1,TESCL,FAM129C,GRB10,EML4,RRP1,TDRD1,TXN1,PRSS30,FAM83G,AKR1B10,NBEA,ALKBH3,RPSA,UBE2G2,BAIAP3,TRIM44,RAB20,AOX1,MCMDC2,PDE8A,TAP…
TF	Factor: Pax-5; motif: RRMSWGANWYCTNRAGCGKRACSRYNSM; match class: 0	TF:M00144_0	1.01527e-05	4.99342	11978	3408	2023	PUSL1,CCDC117,SMC1B,TRIM7,PRSS44,TCEA1,IZUMO4,WNT5B,HMGXB3,SRD5A3,FBF1,ART3,PRSS45,GYS2,CDKN1C,PFKL,SLC6A16,IL1F8,ADAMTSL2,TAC2,KEAP1,GNAS,4933428G20RIK,A630089N07RIK,OXTR,HOOK3,AKAP12,C1QTNF12,L3MBTL1,SYNA,DES,COIL,NR2F6,ASB14,GSN,ARHGAP27,MLLT10,TAF4B,ITFG2,LRBA,LPAR1,TESCL,FAM129C,GRB10,EML4,RRP1,TDRD1,TXN1,PRSS30,FAM83G,AKR1B10,NBEA,ALKBH3,RPSA,UBE2G2,BAIAP3,TRIM44,RAB20,AOX1,MCMDC2,PDE8A,TAP…
TF	Factor: N-Myc; motif: NNCCACGTGNNN	TF:M00055	1.13987e-05	4.94315	4322	3408	800	PUSL1,CCDC117,CNGB1,PRSS44,IZUMO4,ARHGAP33OS,SRD5A3,ART3,PFKL,4933428G20RIK,A630089N07RIK,OXTR,AKAP12,C1QTNF12,PRSS41,COIL,ARHGAP27,TAF4B,FAM178B,OLFR212,GRB10,RNF10,EML4,TDRD1,FAM83G,NBEA,RPSA,TRIM44,RAB20,RIN2,ISOC2B,GOT1L1,GJB3,DGKQ,RORC,GPR18,TJP3,PLAGL1,D1PAS1,ENDOU,BCKDHA,PEMT,ADAMTSL5,VWA5B2,TLR6,SCN5A,PLEC,CBS,SMAD3,PRRXL1,LIPE,FAM83F,4931440F15RIK,GM1140,TFPT,PTBP1,RAPGEF3,LY86,SLC7A8,FA…
TF	Factor: N-Myc; motif: NNCCACGTGNNN; match class: 0	TF:M00055_0	1.13987e-05	4.94315	4322	3408	800	PUSL1,CCDC117,CNGB1,PRSS44,IZUMO4,ARHGAP33OS,SRD5A3,ART3,PFKL,4933428G20RIK,A630089N07RIK,OXTR,AKAP12,C1QTNF12,PRSS41,COIL,ARHGAP27,TAF4B,FAM178B,OLFR212,GRB10,RNF10,EML4,TDRD1,FAM83G,NBEA,RPSA,TRIM44,RAB20,RIN2,ISOC2B,GOT1L1,GJB3,DGKQ,RORC,GPR18,TJP3,PLAGL1,D1PAS1,ENDOU,BCKDHA,PEMT,ADAMTSL5,VWA5B2,TLR6,SCN5A,PLEC,CBS,SMAD3,PRRXL1,LIPE,FAM83F,4931440F15RIK,GM1140,TFPT,PTBP1,RAPGEF3,LY86,SLC7A8,FA…
TF	Factor: AP-4; motif: NCAGCTGYNGNCN	TF:M01860	1.33174e-05	4.87558	5538	3408	1000	TRIM7,WNT5B,CAPN3,SRD5A3,LHCGR,PRSS45,CDKN1C,ADAMTSL2,TAC2,KEAP1,GNAS,4933428G20RIK,OXTR,AKAP12,GM3285,DES,NR2F6,GSN,LRBA,TESCL,OLFR212,ACAT3,SMARCA2,FN1,TRIM44,RIN2,A530016L24RIK,MMP23,MMP15,ISOC2B,KIF1BP,MYH14,RORC,LY6I,TJP3,ST3GAL5,FGF22,TELO2,PLPP7,PLXNB1,GM6583,AQP6,ADAMTSL5,RXRG,TLR6,ADGRG1,SHD,PLEC,TMEM132D,TINAGL1,CCK,MEST,CCL7,BSN,SMAD3,TBC1D2B,TTC22,FAM83F,4931440F15RIK,RAPGEF3,CMKLR1,L…
TF	Factor: AP-4; motif: NCAGCTGYNGNCN; match class: 0	TF:M01860_0	1.33174e-05	4.87558	5538	3408	1000	TRIM7,WNT5B,CAPN3,SRD5A3,LHCGR,PRSS45,CDKN1C,ADAMTSL2,TAC2,KEAP1,GNAS,4933428G20RIK,OXTR,AKAP12,GM3285,DES,NR2F6,GSN,LRBA,TESCL,OLFR212,ACAT3,SMARCA2,FN1,TRIM44,RIN2,A530016L24RIK,MMP23,MMP15,ISOC2B,KIF1BP,MYH14,RORC,LY6I,TJP3,ST3GAL5,FGF22,TELO2,PLPP7,PLXNB1,GM6583,AQP6,ADAMTSL5,RXRG,TLR6,ADGRG1,SHD,PLEC,TMEM132D,TINAGL1,CCK,MEST,CCL7,BSN,SMAD3,TBC1D2B,TTC22,FAM83F,4931440F15RIK,RAPGEF3,CMKLR1,L…
TF	Factor: GLI; motif: NGACCMCCCAN; match class: 1	TF:M07290_1	1.45405e-05	4.83742	1522	3408	319	CCDC117,PEG3,OXTR,L3MBTL1,PTPN6,PLXNB1,ENDOU,VWA5B2,CSPG4,PIWIL4,DTX3,SPAG7,GABRG2,NXPH3,UBTF,PATZ1,ELMO2,SAP25,ATP8B2,WFIKKN2,PLEKHG4,TRIM28,C2CD4A,DDR1,PTMA,CCDC106,RPS14,TMEM44,PIANP,BBS7,SPACA1,RXFP4,COL7A1,AXIN2,WNT10A,SLC22A12,PHOSPHO1,WNK4,GRM4,HAPLN4,TSPOAP1,CNTNAP5B,2810459M11RIK,LGALS2,PRR29,ARHGEF5,9230112D13RIK,MAP1A,LYPD6B,NRIP2,ESRRG,CD82,PLA2G2C,PARP14,EPHB3,ESRP2,NABP2,KLHL34,CAR1…
TF	Factor: Tfap2a; motif: NGCCYSAGGCN; match class: 1	TF:M04156_1	1.46697e-05	4.83358	5626	3408	1014	PUSL1,ARHGAP33OS,WNT5B,FBF1,SLC6A16,GNAS,4933428G20RIK,MS4A6D,C1QTNF12,SYNA,NPRL3,DES,GSN,TAF4B,OLFR212,GRB10,EML4,RPSA,NPLOC4,AOX1,A530016L24RIK,HSPB3,GMPR,GJB3,AKR1B8,EXOC7,LY6I,ST3GAL5,PLAGL1,COPS5,FGF22,DAPP1,PAQR6,VAX1,PLPP7,PTPN6,PLXNB1,AQP6,GM5136,WWTR1,CSPG4,ADGRG1,SHD,SCN5A,NFATC4,PLEC,CCK,GM4969,SMAD3,PRRXL1,TBC1D2B,FAM83F,PREX2,GM1140,BC024063,RAPGEF3,TFF3,FAM118A,ADAM22,TRPV3,GATM,CER…
TF	Factor: SREBP-2; motif: NTCACCYNNNN; match class: 1	TF:M03852_1	1.60382e-05	4.79485	1821	3408	372	SMC1B,TMEM267,CDKN1C,PFKL,TAC2,DES,TAF4B,LRBA,LPAR1,FAM178B,PRSS30,NBEA,GMPR,FGF22,D1PAS1,PLXNB1,FAM71F1,CLDN5,ADAMTSL5,CBS,SMAD3,RIBC2,TCF3,TRPV3,SCX,TRF,RARRES1,CLDN4,CLEC3B,FXYD1,RCN3,SPX,NSD1,RGL3,RBM20,ZBP1,SLC6A11,PAX6,TMEM165,MARVELD3,SCD3,WNT6,TPM2,MPRIP,TOPAZ1,DENND2D,TMEM54,CHRNE,KIDINS220,NR4A3,CDC42BPG,ANKRD33,GHRH,CYP4F39,HSPB8,ZBTB43,CCDC106,AK1,VANGL1,RPS14,TEX37,CTBP2,DMPK,LRRC3,E…
TF	Factor: p54NRB; motif: GRNNNMGGATGRMNNCGGA	TF:M07611	1.70501e-05	4.76827	7409	3408	1302	SMC1B,TRIM7,TCEA1,IZUMO4,ARHGAP33OS,TMEM267,LHCGR,PRSS45,CDKN1C,PFKL,SLC6A16,TAC2,4933428G20RIK,OXTR,AKAP12,SYNA,NPRL3,GSN,MXRA8,TESCL,FAM129C,ACAT3,SMARCA2,ANKRD1,FAM83G,NBEA,RAB20,NPLOC4,RIN2,TAPBP,BST1,MMP23,ISOC2B,PLVAP,KIF1BP,MYH14,OLFR1419,DGKQ,EXOC7,PCNX,PLAGL1,FGF22,TELO2,TAS1R2,PLXNB1,BCKDHA,CLDN5,PANX2,BSG,RXRG,VWA5B2,TLR6,AF366264,SHD,NFATC4,MYO1A,PLEC,TMEM132D,MRPL2,GM4969,SPP1,BSN,SM…
TF	Factor: p54NRB; motif: GRNNNMGGATGRMNNCGGA; match class: 0	TF:M07611_0	1.70501e-05	4.76827	7409	3408	1302	SMC1B,TRIM7,TCEA1,IZUMO4,ARHGAP33OS,TMEM267,LHCGR,PRSS45,CDKN1C,PFKL,SLC6A16,TAC2,4933428G20RIK,OXTR,AKAP12,SYNA,NPRL3,GSN,MXRA8,TESCL,FAM129C,ACAT3,SMARCA2,ANKRD1,FAM83G,NBEA,RAB20,NPLOC4,RIN2,TAPBP,BST1,MMP23,ISOC2B,PLVAP,KIF1BP,MYH14,OLFR1419,DGKQ,EXOC7,PCNX,PLAGL1,FGF22,TELO2,TAS1R2,PLXNB1,BCKDHA,CLDN5,PANX2,BSG,RXRG,VWA5B2,TLR6,AF366264,SHD,NFATC4,MYO1A,PLEC,TMEM132D,MRPL2,GM4969,SPP1,BSN,SM…
TF	Factor: AP-4; motif: RNCAGCTGC	TF:M00927	1.73207e-05	4.76144	6078	3408	1087	TRIM7,WNT5B,SRD5A3,FBF1,LHCGR,PRSS45,CDKN1C,ADAMTSL2,TAC2,ADGRF2,4933428G20RIK,OXTR,C1QTNF12,GM3285,DES,COIL,NR2F6,GSN,MXRA8,LRBA,TESCL,OLFR212,GRB10,ANKRD1,TDRD1,AKR1B10,NBEA,TRIM44,RIN2,PDE8A,MMP23,HSPB3,MMP15,ISOC2B,GJB3,MYH14,DGKQ,LY6I,ST3GAL5,FGF22,DAPP1,PAQR6,D1PAS1,TAS1R2,PLPP7,PTPN6,PLXNB1,FAM71F1,GM6583,AQP6,WWTR1,ADAMTSL5,RXRG,AIRE,CSPG4,ADGRG1,AF366264,SHD,PLEC,TINAGL1,CCK,SPP1,MEST,BS…
TF	Factor: AP-4; motif: RNCAGCTGC; match class: 0	TF:M00927_0	1.73207e-05	4.76144	6078	3408	1087	TRIM7,WNT5B,SRD5A3,FBF1,LHCGR,PRSS45,CDKN1C,ADAMTSL2,TAC2,ADGRF2,4933428G20RIK,OXTR,C1QTNF12,GM3285,DES,COIL,NR2F6,GSN,MXRA8,LRBA,TESCL,OLFR212,GRB10,ANKRD1,TDRD1,AKR1B10,NBEA,TRIM44,RIN2,PDE8A,MMP23,HSPB3,MMP15,ISOC2B,GJB3,MYH14,DGKQ,LY6I,ST3GAL5,FGF22,DAPP1,PAQR6,D1PAS1,TAS1R2,PLPP7,PTPN6,PLXNB1,FAM71F1,GM6583,AQP6,WWTR1,ADAMTSL5,RXRG,AIRE,CSPG4,ADGRG1,AF366264,SHD,PLEC,TINAGL1,CCK,SPP1,MEST,BS…
TF	Factor: Spz1; motif: DNNGGRGGGWWNNNN; match class: 1	TF:M00446_1	1.76014e-05	4.75445	2912	3408	561	SMC1B,GYS2,SLC6A16,SCD4,TAC2,KEAP1,A630089N07RIK,OXTR,L3MBTL1,NR2F6,MXRA8,LPAR1,GRB10,SMARCA2,EML4,FN1,RPSA,MMP23,GPR18,VAX1,PLXNB1,PEMT,TLR6,AIRE,PLEC,MRPL2,TINAGL1,NFIX,GM4969,MEST,RIBC2,SLC2A5,TFCP2L1,TRPV3,GATM,MLLT3,CERK,DNAH8,ARHGEF17,FNDC4,SULF1,TIAM2,MSRA,DTX3,SLC2A10,PAX6,ITGB2,UPK2,PLCH2,LTBP4,SOX10,COL20A1,ADGRG5,PHACTR3,EVL,TPM2,NXPH3,2200002J24RIK,6430548M08RIK,HIPK3,GLYATL3,PATZ1,AR…
TF	Factor: SREBP; motif: NNNNYCACNCCANNN; match class: 0	TF:M01168_0	1.82284e-05	4.73925	6147	3408	1098	SMC1B,TCEA1,IZUMO4,EAR10,HMGXB3,AKR1E1,GYS2,PFKL,ADAMTSL2,TAC2,KEAP1,4933428G20RIK,DES,COIL,NR2F6,ASB14,ARHGAP27,TAF4B,ITFG2,LPAR1,TESCL,FAM178B,OLFR212,GRB10,ACAT3,ANKRD1,KLRA4,TDRD1,RIN2,TAPBP,BST1,A530016L24RIK,HSPB3,GMPR,PLVAP,KIF1BP,OLFR142,AKR1B8,EXOC7,RORC,SYTL3,LY6I,TJP3,FGF22,D1PAS1,C530008M17RIK,TAS1R2,PLXNB1,ZSCAN4C,AQP6,CLDN5,PEMT,PANX2,BSG,ADAMTSL5,VWA5B2,GADL1,ADGRG1,NFATC4,CBS,TMEM…
TF	Factor: SREBP; motif: NNNNYCACNCCANNN	TF:M01168	1.82284e-05	4.73925	6147	3408	1098	SMC1B,TCEA1,IZUMO4,EAR10,HMGXB3,AKR1E1,GYS2,PFKL,ADAMTSL2,TAC2,KEAP1,4933428G20RIK,DES,COIL,NR2F6,ASB14,ARHGAP27,TAF4B,ITFG2,LPAR1,TESCL,FAM178B,OLFR212,GRB10,ACAT3,ANKRD1,KLRA4,TDRD1,RIN2,TAPBP,BST1,A530016L24RIK,HSPB3,GMPR,PLVAP,KIF1BP,OLFR142,AKR1B8,EXOC7,RORC,SYTL3,LY6I,TJP3,FGF22,D1PAS1,C530008M17RIK,TAS1R2,PLXNB1,ZSCAN4C,AQP6,CLDN5,PEMT,PANX2,BSG,ADAMTSL5,VWA5B2,GADL1,ADGRG1,NFATC4,CBS,TMEM…
TF	Factor: egr-3; motif: GTGGGY; match class: 1	TF:M03818_1	2.08113e-05	4.6817	8228	3408	1432	PUSL1,CCDC117,SMC1B,TRIM7,CNGB1,PRSS44,PEG3,IZUMO4,ARHGAP33OS,EAR10,TMEM267,RPL3L,LHCGR,PRSS45,GYS2,SLC6A16,IL1F8,ADAMTSL2,KEAP1,GNAS,GM3285,L3MBTL1,CD59B,ASB14,MXRA8,LPAR1,FAM129C,GRB10,RNF10,ANKRD1,TDRD1,PRSS30,FN1,NBEA,RPSA,BAIAP3,RAB20,NPLOC4,TAPBP,MMP23,MMP15,ISOC2B,GOT1L1,PLVAP,AS3MT,MYH14,OLFR1419,DGKQ,EXOC7,SYTL3,LY6I,SPESP1,ST3GAL5,TENM3,PAQR6,TELO2,PSMB7,C530008M17RIK,PTPN6,PLXNB1,ENDOU…
TF	Factor: HIC1; motif: NSNNNNTGCCCSSNN	TF:M01072	2.11828e-05	4.67402	2857	3408	551	PUSL1,SMC1B,TCEA1,IZUMO4,WNT5B,AKAP12,DES,NR2F6,GSN,ARHGAP27,TAF4B,LRBA,EML4,FAM83G,AKR1B10,PDE8A,AKR1B8,DGKQ,TJP3,SPESP1,PLAGL1,FGF22,PAQR6,C530008M17RIK,GM6583,TOB2,SYK,DYNLL2,LIPE,TTC22,TRIL,BC024063,PTBP1,RAPGEF3,TFF3,TSC22D1,SPRED2,RIBC2,TRF,TTLL3,FNDC4,DTX3,RGL3,RBM20,SLC6A11,PLCH2,CORO1C,SOX10,NLRX1,EVL,WNT6,TPM2,2200002J24RIK,TANC1,LAMA5,AAED1,CD2BP2,HIPK3,PATZ1,ARFGEF1,TOPAZ1,ATP8B2,SPEG…
TF	Factor: HIC1; motif: NSNNNNTGCCCSSNN; match class: 0	TF:M01072_0	2.11828e-05	4.67402	2857	3408	551	PUSL1,SMC1B,TCEA1,IZUMO4,WNT5B,AKAP12,DES,NR2F6,GSN,ARHGAP27,TAF4B,LRBA,EML4,FAM83G,AKR1B10,PDE8A,AKR1B8,DGKQ,TJP3,SPESP1,PLAGL1,FGF22,PAQR6,C530008M17RIK,GM6583,TOB2,SYK,DYNLL2,LIPE,TTC22,TRIL,BC024063,PTBP1,RAPGEF3,TFF3,TSC22D1,SPRED2,RIBC2,TRF,TTLL3,FNDC4,DTX3,RGL3,RBM20,SLC6A11,PLCH2,CORO1C,SOX10,NLRX1,EVL,WNT6,TPM2,2200002J24RIK,TANC1,LAMA5,AAED1,CD2BP2,HIPK3,PATZ1,ARFGEF1,TOPAZ1,ATP8B2,SPEG…
TF	Factor: Zfp536; motif: NCGGAKG; match class: 0	TF:M05541_0	2.76881e-05	4.55771	6312	3408	1123	PUSL1,TCEA1,WNT5B,CAPN3,HMGXB3,RPL3L,CDKN1C,SLC6A16,KEAP1,OXTR,HOOK3,NR2F6,ASB14,ARHGAP27,MLLT10,LRBA,FAM178B,OLFR212,EML4,TDRD1,PRSS30,FAM83G,NBEA,RPSA,TRIM44,AOX1,MMP23,MMP15,PCNX,COPS5,RGS20,D1PAS1,VAX1,C530008M17RIK,CLDN5,BSG,SHD,NFATC4,CCK,BSN,SMAD3,DYNLL2,TBC1D2B,FIGNL2,TTC22,PREX2,GM1140,TFPT,BC024063,PTBP1,RAPGEF3,CMKLR1,SPRED2,EYA4,XRCC3,PPRC1,FAM222B,TFCP2L1,MLLT3,TANGO6,RSPH6A,ARHGEF17…
TF	Factor: Zfp536; motif: NCGGAKG	TF:M05541	2.76881e-05	4.55771	6312	3408	1123	PUSL1,TCEA1,WNT5B,CAPN3,HMGXB3,RPL3L,CDKN1C,SLC6A16,KEAP1,OXTR,HOOK3,NR2F6,ASB14,ARHGAP27,MLLT10,LRBA,FAM178B,OLFR212,EML4,TDRD1,PRSS30,FAM83G,NBEA,RPSA,TRIM44,AOX1,MMP23,MMP15,PCNX,COPS5,RGS20,D1PAS1,VAX1,C530008M17RIK,CLDN5,BSG,SHD,NFATC4,CCK,BSN,SMAD3,DYNLL2,TBC1D2B,FIGNL2,TTC22,PREX2,GM1140,TFPT,BC024063,PTBP1,RAPGEF3,CMKLR1,SPRED2,EYA4,XRCC3,PPRC1,FAM222B,TFCP2L1,MLLT3,TANGO6,RSPH6A,ARHGEF17…
TF	Factor: Zfp740; motif: NCCCCCCCAC; match class: 1	TF:M03944_1	2.80718e-05	4.55173	4463	3408	820	SMC1B,CNGB1,AKR1E1,CDKN1C,SCD4,TAC2,C1QTNF12,PRSS41,L3MBTL1,CD59B,ARHGAP27,MLLT10,ITFG2,LRBA,LPAR1,SMARCA2,RNF10,FN1,NBEA,RPSA,TRIM44,PDE8A,AS3MT,TJP3,PLAGL1,DAPP1,VAX1,PLPP7,PLXNB1,TOB2,WWTR1,PANX2,NFATC4,SYK,PLEC,MRPL2,TINAGL1,NFIX,GM4969,BSN,DYNLL2,TBC1D2B,4931440F15RIK,GM1140,SPRED2,RIBC2,EYA4,SLC7A8,TCF3,PPP6R1,GNGT2,TFCP2L1,MLLT3,ARHGEF17,TRF,CD300A,MCM6,FNDC4,TIAM2,CCDC30,ZCWPW1,DTX3,USH1C…
TF	Factor: HTF4; motif: CASCTGB; match class: 0	TF:M02018_0	2.96944e-05	4.52732	9102	3408	1569	CCDC117,SMC1B,TRIM7,PRSS44,ZFP180,ARHGAP33OS,WNT5B,EAR10,RPL3L,LHCGR,ART3,GYS2,CDKN1C,PFKL,SCD4,ADAMTSL2,KEAP1,OXTR,CASP14,MS4A6D,AKAP12,GM3285,PRSS41,L3MBTL1,SYNA,COIL,NR2F6,GSN,ARHGAP27,LRBA,LPAR1,FAM129C,OLFR212,ACAT3,RNF10,ANKRD1,TDRD1,FAM83G,NBEA,ALKBH3,UBE2G2,RAB20,AOX1,MCMDC2,TAPBP,BST1,MMP15,PLVAP,KIF1BP,GJB3,AKR1B8,MYH14,OLFR1419,EXOC7,GPR18,SYTL3,LY6I,TJP3,ST3GAL5,FGF22,PAQR6,D1PAS1,PSM…
TF	Factor: MRF4; motif: CASCTGC; match class: 0	TF:M03831_0	2.96944e-05	4.52732	9102	3408	1569	CCDC117,SMC1B,TRIM7,PRSS44,ZFP180,ARHGAP33OS,WNT5B,EAR10,RPL3L,LHCGR,ART3,GYS2,CDKN1C,PFKL,SCD4,ADAMTSL2,KEAP1,OXTR,CASP14,MS4A6D,AKAP12,GM3285,PRSS41,L3MBTL1,SYNA,COIL,NR2F6,GSN,ARHGAP27,LRBA,LPAR1,FAM129C,OLFR212,ACAT3,RNF10,ANKRD1,TDRD1,FAM83G,NBEA,ALKBH3,UBE2G2,RAB20,AOX1,MCMDC2,TAPBP,BST1,MMP15,PLVAP,KIF1BP,GJB3,AKR1B8,MYH14,OLFR1419,EXOC7,GPR18,SYTL3,LY6I,TJP3,ST3GAL5,FGF22,PAQR6,D1PAS1,PSM…
TF	Factor: HTF4; motif: CASCTGB	TF:M02018	2.96944e-05	4.52732	9102	3408	1569	CCDC117,SMC1B,TRIM7,PRSS44,ZFP180,ARHGAP33OS,WNT5B,EAR10,RPL3L,LHCGR,ART3,GYS2,CDKN1C,PFKL,SCD4,ADAMTSL2,KEAP1,OXTR,CASP14,MS4A6D,AKAP12,GM3285,PRSS41,L3MBTL1,SYNA,COIL,NR2F6,GSN,ARHGAP27,LRBA,LPAR1,FAM129C,OLFR212,ACAT3,RNF10,ANKRD1,TDRD1,FAM83G,NBEA,ALKBH3,UBE2G2,RAB20,AOX1,MCMDC2,TAPBP,BST1,MMP15,PLVAP,KIF1BP,GJB3,AKR1B8,MYH14,OLFR1419,EXOC7,GPR18,SYTL3,LY6I,TJP3,ST3GAL5,FGF22,PAQR6,D1PAS1,PSM…
TF	Factor: MRF4; motif: CASCTGC	TF:M03831	2.96944e-05	4.52732	9102	3408	1569	CCDC117,SMC1B,TRIM7,PRSS44,ZFP180,ARHGAP33OS,WNT5B,EAR10,RPL3L,LHCGR,ART3,GYS2,CDKN1C,PFKL,SCD4,ADAMTSL2,KEAP1,OXTR,CASP14,MS4A6D,AKAP12,GM3285,PRSS41,L3MBTL1,SYNA,COIL,NR2F6,GSN,ARHGAP27,LRBA,LPAR1,FAM129C,OLFR212,ACAT3,RNF10,ANKRD1,TDRD1,FAM83G,NBEA,ALKBH3,UBE2G2,RAB20,AOX1,MCMDC2,TAPBP,BST1,MMP15,PLVAP,KIF1BP,GJB3,AKR1B8,MYH14,OLFR1419,EXOC7,GPR18,SYTL3,LY6I,TJP3,ST3GAL5,FGF22,PAQR6,D1PAS1,PSM…
TF	Factor: Max; motif: NNANCACGTGNTNN; match class: 0	TF:M00119_0	3.0478e-05	4.51601	7344	3408	1289	PUSL1,CCDC117,CNGB1,PRSS44,ZFP180,IZUMO4,ARHGAP33OS,HMGXB3,SRD5A3,RPL3L,FBF1,ART3,PRSS45,PFKL,SLC6A16,ADGRF2,4933428G20RIK,A630089N07RIK,OXTR,AKAP12,C1QTNF12,GM3285,PRSS41,COIL,ARHGAP27,MLLT10,TAF4B,FAM178B,OLFR212,GRB10,RNF10,EML4,TDRD1,FAM83G,NBEA,RPSA,TRIM44,RAB20,NPLOC4,RIN2,TAPBP,HSPB3,ISOC2B,GOT1L1,OLFR142,GJB3,OLFR1419,DGKQ,RORC,GPR18,TJP3,ST3GAL5,PLAGL1,DAPP1,D1PAS1,TELO2,PTPN6,TOB2,AQP6,…
TF	Factor: Max; motif: NNANCACGTGNTNN; match class: 1	TF:M00119_1	3.0478e-05	4.51601	7344	3408	1289	PUSL1,CCDC117,CNGB1,PRSS44,ZFP180,IZUMO4,ARHGAP33OS,HMGXB3,SRD5A3,RPL3L,FBF1,ART3,PRSS45,PFKL,SLC6A16,ADGRF2,4933428G20RIK,A630089N07RIK,OXTR,AKAP12,C1QTNF12,GM3285,PRSS41,COIL,ARHGAP27,MLLT10,TAF4B,FAM178B,OLFR212,GRB10,RNF10,EML4,TDRD1,FAM83G,NBEA,RPSA,TRIM44,RAB20,NPLOC4,RIN2,TAPBP,HSPB3,ISOC2B,GOT1L1,OLFR142,GJB3,OLFR1419,DGKQ,RORC,GPR18,TJP3,ST3GAL5,PLAGL1,DAPP1,D1PAS1,TELO2,PTPN6,TOB2,AQP6,…
TF	Factor: Max; motif: NNANCACGTGNTNN	TF:M00119	3.0478e-05	4.51601	7344	3408	1289	PUSL1,CCDC117,CNGB1,PRSS44,ZFP180,IZUMO4,ARHGAP33OS,HMGXB3,SRD5A3,RPL3L,FBF1,ART3,PRSS45,PFKL,SLC6A16,ADGRF2,4933428G20RIK,A630089N07RIK,OXTR,AKAP12,C1QTNF12,GM3285,PRSS41,COIL,ARHGAP27,MLLT10,TAF4B,FAM178B,OLFR212,GRB10,RNF10,EML4,TDRD1,FAM83G,NBEA,RPSA,TRIM44,RAB20,NPLOC4,RIN2,TAPBP,HSPB3,ISOC2B,GOT1L1,OLFR142,GJB3,OLFR1419,DGKQ,RORC,GPR18,TJP3,ST3GAL5,PLAGL1,DAPP1,D1PAS1,TELO2,PTPN6,TOB2,AQP6,…
TF	Factor: SREBP-1; motif: NNNGTGGGGTGAN; match class: 0	TF:M04632_0	3.42822e-05	4.46493	4522	3408	829	SMC1B,TCEA1,IZUMO4,EAR10,HMGXB3,GYS2,PFKL,ADAMTSL2,TAC2,KEAP1,4933428G20RIK,DES,COIL,NR2F6,ASB14,ITFG2,LPAR1,TESCL,FAM178B,GRB10,ACAT3,ANKRD1,KLRA4,TDRD1,RIN2,TAPBP,BST1,A530016L24RIK,HSPB3,GMPR,PLVAP,KIF1BP,AKR1B8,RORC,SYTL3,LY6I,TJP3,FGF22,D1PAS1,TAS1R2,AQP6,CLDN5,PANX2,BSG,VWA5B2,GADL1,ADGRG1,TMEM132D,SPP1,BSN,PRRXL1,LIPE,4931440F15RIK,PTBP1,RIBC2,SLC2A5,XRCC3,TCF3,FAM118A,PIWIL4,TRPV3,CERK,RA…
TF	Factor: SREBP-1; motif: NNNGTGGGGTGAN	TF:M04632	3.42822e-05	4.46493	4522	3408	829	SMC1B,TCEA1,IZUMO4,EAR10,HMGXB3,GYS2,PFKL,ADAMTSL2,TAC2,KEAP1,4933428G20RIK,DES,COIL,NR2F6,ASB14,ITFG2,LPAR1,TESCL,FAM178B,GRB10,ACAT3,ANKRD1,KLRA4,TDRD1,RIN2,TAPBP,BST1,A530016L24RIK,HSPB3,GMPR,PLVAP,KIF1BP,AKR1B8,RORC,SYTL3,LY6I,TJP3,FGF22,D1PAS1,TAS1R2,AQP6,CLDN5,PANX2,BSG,VWA5B2,GADL1,ADGRG1,TMEM132D,SPP1,BSN,PRRXL1,LIPE,4931440F15RIK,PTBP1,RIBC2,SLC2A5,XRCC3,TCF3,FAM118A,PIWIL4,TRPV3,CERK,RA…
TF	Factor: E2F-7; motif: GRGGCGGGAANNN; match class: 0	TF:M10212_0	3.4323e-05	4.46441	7916	3408	1380	PUSL1,CCDC117,PEG3,TCEA1,ZFP180,IZUMO4,WNT5B,SRD5A3,PFKL,SLC6A16,GNAS,4933428G20RIK,OXTR,AKAP12,C1QTNF12,PRSS41,SYNA,NPRL3,NR2F6,GSN,ARHGAP27,MLLT10,TAF4B,LRBA,GRB10,ACAT3,SMARCA2,RNF10,EML4,RRP1,TXN1,FAM83G,FN1,ALKBH3,UBE2G2,TRIM44,RAB20,NPLOC4,PDE8A,TAPBP,GMPR,MMP15,KIF1BP,GJB3,AKR1B8,MYH14,EXOC7,PCNX,TJP3,PLAGL1,COPS5,DAPP1,D1PAS1,TELO2,VAX1,PLXNB1,GM6583,MED23,BCKDHA,CLDN5,PEMT,WWTR1,PANX2,AD…
TF	Factor: E2F-7; motif: GRGGCGGGAANNN	TF:M10212	3.4323e-05	4.46441	7916	3408	1380	PUSL1,CCDC117,PEG3,TCEA1,ZFP180,IZUMO4,WNT5B,SRD5A3,PFKL,SLC6A16,GNAS,4933428G20RIK,OXTR,AKAP12,C1QTNF12,PRSS41,SYNA,NPRL3,NR2F6,GSN,ARHGAP27,MLLT10,TAF4B,LRBA,GRB10,ACAT3,SMARCA2,RNF10,EML4,RRP1,TXN1,FAM83G,FN1,ALKBH3,UBE2G2,TRIM44,RAB20,NPLOC4,PDE8A,TAPBP,GMPR,MMP15,KIF1BP,GJB3,AKR1B8,MYH14,EXOC7,PCNX,TJP3,PLAGL1,COPS5,DAPP1,D1PAS1,TELO2,VAX1,PLXNB1,GM6583,MED23,BCKDHA,CLDN5,PEMT,WWTR1,PANX2,AD…
TF	Factor: ARNTLIKE; motif: NNNSCACGTG	TF:M08868	3.49478e-05	4.45658	5269	3408	952	PUSL1,CNGB1,PRSS44,ARHGAP33OS,HMGXB3,SRD5A3,FBF1,PRSS45,PFKL,SLC6A16,ADGRF2,4933428G20RIK,A630089N07RIK,OXTR,AKAP12,C1QTNF12,PRSS41,ARHGAP27,TAF4B,FAM178B,OLFR212,GRB10,RNF10,EML4,TDRD1,FAM83G,NBEA,RPSA,TRIM44,RAB20,TAPBP,ISOC2B,GOT1L1,GJB3,DGKQ,RORC,GPR18,ST3GAL5,AQP6,ENDOU,MED23,BCKDHA,PEMT,BSG,ADAMTSL5,VWA5B2,TLR6,SCN5A,PLEC,CBS,MRPL2,CCK,GM4969,MEST,SMAD3,PRRXL1,LIPE,FAM83F,4931440F15RIK,GM11…
TF	Factor: ARNTLIKE; motif: NNNSCACGTG; match class: 0	TF:M08868_0	3.49478e-05	4.45658	5269	3408	952	PUSL1,CNGB1,PRSS44,ARHGAP33OS,HMGXB3,SRD5A3,FBF1,PRSS45,PFKL,SLC6A16,ADGRF2,4933428G20RIK,A630089N07RIK,OXTR,AKAP12,C1QTNF12,PRSS41,ARHGAP27,TAF4B,FAM178B,OLFR212,GRB10,RNF10,EML4,TDRD1,FAM83G,NBEA,RPSA,TRIM44,RAB20,TAPBP,ISOC2B,GOT1L1,GJB3,DGKQ,RORC,GPR18,ST3GAL5,AQP6,ENDOU,MED23,BCKDHA,PEMT,BSG,ADAMTSL5,VWA5B2,TLR6,SCN5A,PLEC,CBS,MRPL2,CCK,GM4969,MEST,SMAD3,PRRXL1,LIPE,FAM83F,4931440F15RIK,GM11…
TF	Factor: E12; motif: RRCAGGTGNCV; match class: 0	TF:M00693_0	3.54981e-05	4.44979	2709	3408	524	TRIM7,WNT5B,EAR10,SCD4,CASP14,GM3285,PRSS41,NR2F6,ARHGAP27,FAM129C,OLFR212,FAM83G,NBEA,ALKBH3,UBE2G2,AOX1,MMP15,GJB3,OLFR1419,EXOC7,ST3GAL5,FGF22,AQP6,CLDN5,TLR6,AIRE,SHD,MEST,PRRXL1,BC024063,XRCC3,MID1,FAM118A,TFCP2L1,TRPV3,SCX,PAPOLB,XDH,FXYD1,MEF2C,DDIT4L,EZR,RBM20,ZBP1,SLC6A11,MARVELD3,PLCH2,LTBP4,CORO1C,PHACTR3,USP1,EVL,GABRG2,SCD3,DNAIC2,NXPH3,LAMA5,TBRG1,CHP2,TMEM176B,SPSB1,SAP25,MADCAM1,W…
TF	Factor: E12; motif: RRCAGGTGNCV	TF:M00693	3.54981e-05	4.44979	2709	3408	524	TRIM7,WNT5B,EAR10,SCD4,CASP14,GM3285,PRSS41,NR2F6,ARHGAP27,FAM129C,OLFR212,FAM83G,NBEA,ALKBH3,UBE2G2,AOX1,MMP15,GJB3,OLFR1419,EXOC7,ST3GAL5,FGF22,AQP6,CLDN5,TLR6,AIRE,SHD,MEST,PRRXL1,BC024063,XRCC3,MID1,FAM118A,TFCP2L1,TRPV3,SCX,PAPOLB,XDH,FXYD1,MEF2C,DDIT4L,EZR,RBM20,ZBP1,SLC6A11,MARVELD3,PLCH2,LTBP4,CORO1C,PHACTR3,USP1,EVL,GABRG2,SCD3,DNAIC2,NXPH3,LAMA5,TBRG1,CHP2,TMEM176B,SPSB1,SAP25,MADCAM1,W…
TF	Factor: OLIG2; motif: NCCAGCTGNTNNCNNNCNGN; match class: 0	TF:M09703_0	3.7096e-05	4.43067	3642	3408	682	TRIM7,SRD5A3,CDKN1C,ADAMTSL2,TAC2,AKAP12,GM3285,L3MBTL1,CD59B,COIL,NR2F6,ASB14,GSN,LRBA,OLFR212,RNF10,ANKRD1,RIN2,HSPB3,RORC,LY6I,ST3GAL5,D1PAS1,TELO2,PLPP7,FAM71F1,GM6583,AQP6,WWTR1,BSG,ADAMTSL5,RXRG,TLR6,ADGRG1,AF366264,PLEC,CCK,MEST,CCL7,SMAD3,FAM83F,PTBP1,TFF3,MID1,ADAM22,TRPV3,GATM,SCX,CLDN4,FXYD1,KCNK4,RCN3,P2RX7,NSD1,ZFP446,RBM20,ZBP1,TMEM165,LTBP4,NME2,CDCP1,SOX10,NLRX1,EDNRB,PHACTR3,CYP1…
TF	Factor: OLIG2; motif: NCCAGCTGNTNNCNNNCNGN	TF:M09703	3.7096e-05	4.43067	3642	3408	682	TRIM7,SRD5A3,CDKN1C,ADAMTSL2,TAC2,AKAP12,GM3285,L3MBTL1,CD59B,COIL,NR2F6,ASB14,GSN,LRBA,OLFR212,RNF10,ANKRD1,RIN2,HSPB3,RORC,LY6I,ST3GAL5,D1PAS1,TELO2,PLPP7,FAM71F1,GM6583,AQP6,WWTR1,BSG,ADAMTSL5,RXRG,TLR6,ADGRG1,AF366264,PLEC,CCK,MEST,CCL7,SMAD3,FAM83F,PTBP1,TFF3,MID1,ADAM22,TRPV3,GATM,SCX,CLDN4,FXYD1,KCNK4,RCN3,P2RX7,NSD1,ZFP446,RBM20,ZBP1,TMEM165,LTBP4,NME2,CDCP1,SOX10,NLRX1,EDNRB,PHACTR3,CYP1…
TF	Factor: CTF1; motif: TGGCASCNNGCCAA	TF:M01196	3.76278e-05	4.42449	4633	3408	847	CNGB1,IZUMO4,WNT5B,CAPN3,HMGXB3,TMEM267,PFKL,A630089N07RIK,OXTR,CD59B,DES,COIL,FAM178B,GRB10,SMARCA2,ANKRD1,AKR1B10,PDE8A,MMP15,KIF1BP,AKR1B8,MYH14,EXOC7,PCNX,GPR18,LY6I,TJP3,ST3GAL5,COPS5,TAS1R2,PTPN6,FAM71F1,TOB2,BCKDHA,GM5136,CLDN5,BSG,ADAMTSL5,VWA5B2,AIRE,ADGRG1,SCN5A,PLEC,CBS,TINAGL1,MEST,TTC30B,4931440F15RIK,GM1140,SALL4,TFPT,PTBP1,TFF3,XRCC3,CELSR3,ASTL,PPP6R1,FAM222B,CYP27A1,TRPV3,TRF,CD3…
TF	Factor: CTF1; motif: TGGCASCNNGCCAA; match class: 0	TF:M01196_0	3.76278e-05	4.42449	4633	3408	847	CNGB1,IZUMO4,WNT5B,CAPN3,HMGXB3,TMEM267,PFKL,A630089N07RIK,OXTR,CD59B,DES,COIL,FAM178B,GRB10,SMARCA2,ANKRD1,AKR1B10,PDE8A,MMP15,KIF1BP,AKR1B8,MYH14,EXOC7,PCNX,GPR18,LY6I,TJP3,ST3GAL5,COPS5,TAS1R2,PTPN6,FAM71F1,TOB2,BCKDHA,GM5136,CLDN5,BSG,ADAMTSL5,VWA5B2,AIRE,ADGRG1,SCN5A,PLEC,CBS,TINAGL1,MEST,TTC30B,4931440F15RIK,GM1140,SALL4,TFPT,PTBP1,TFF3,XRCC3,CELSR3,ASTL,PPP6R1,FAM222B,CYP27A1,TRPV3,TRF,CD3…
TF	Factor: Zic1; motif: KGGGTGGTC; match class: 1	TF:M00448_1	3.84456e-05	4.41515	3613	3408	677	PRSS44,CAPN3,CDKN1C,ADAMTSL2,OXTR,L3MBTL1,SYNA,NR2F6,MXRA8,ITFG2,LRBA,TESCL,FN1,ALKBH3,BAIAP3,RAB20,MCMDC2,TAPBP,MMP23,PLVAP,RORC,TJP3,PLPP7,PTPN6,PLXNB1,TOB2,ENDOU,WWTR1,VWA5B2,CSPG4,SYK,PLEC,TMEM132D,NFIX,FIGNL2,TTC22,TTC30B,SALL4,RAPGEF3,CMKLR1,EYA4,FAM118A,FAM222B,PIWIL4,RSPH6A,TIAM2,CHD7,CCDC30,RASSF1,TLR1,RCN3,RBM20,PLCH2,LRRC71,SPAG7,SPATA20,GABRG2,SPAAR,NXPH3,2200002J24RIK,HPN,6430548M08R…
TF	Factor: Sp1; motif: NGGGGCGGGGN; match class: 1	TF:M07395_1	4.06049e-05	4.39142	4526	3408	829	PUSL1,PRSS44,PEG3,IZUMO4,WNT5B,HMGXB3,CDKN1C,PFKL,AKAP12,C1QTNF12,DES,NR2F6,GSN,MLLT10,ACAT3,EML4,TXN1,FN1,BAIAP3,GMPR,AKR1B8,PCNX,ST3GAL5,FGF22,PLXNB1,GM6583,TOB2,PANX2,BSG,ADGRG1,SCN5A,NFATC4,PLEC,CBS,MRPL2,TINAGL1,DYNLL2,TBC1D2B,FIGNL2,TRIL,RAPGEF3,CMKLR1,SLC2A5,XRCC3,TCF3,FAM118A,CELSR3,PPRC1,FAM222B,MLLT3,TANGO6,MCM6,CHD7,ZCWPW1,LSM14A,RBX1,P2RX7,NSD1,RGL3,EZR,RFLNB,RBM20,LTBP4,CORO1C,NME2,C…
TF	Factor: USF; motif: NCACGTGN; match class: 0	TF:M00217_0	4.72652e-05	4.32546	4174	3408	770	PUSL1,CNGB1,PRSS44,IZUMO4,SRD5A3,FBF1,ART3,PRSS45,PFKL,ADGRF2,4933428G20RIK,A630089N07RIK,OXTR,AKAP12,C1QTNF12,PRSS41,TAF4B,FAM178B,OLFR212,GRB10,RNF10,EML4,TDRD1,FAM83G,NBEA,RPSA,RAB20,RIN2,TAPBP,ISOC2B,GOT1L1,GJB3,DGKQ,RORC,GPR18,TJP3,ST3GAL5,D1PAS1,ENDOU,MED23,BCKDHA,PEMT,BSG,ADAMTSL5,VWA5B2,TLR6,SCN5A,PLEC,CBS,SMAD3,PRRXL1,LIPE,FAM83F,4931440F15RIK,GM1140,TFPT,PTBP1,RAPGEF3,CMKLR1,LY86,FAM118…
TF	Factor: USF; motif: NCACGTGN	TF:M00217	4.72652e-05	4.32546	4174	3408	770	PUSL1,CNGB1,PRSS44,IZUMO4,SRD5A3,FBF1,ART3,PRSS45,PFKL,ADGRF2,4933428G20RIK,A630089N07RIK,OXTR,AKAP12,C1QTNF12,PRSS41,TAF4B,FAM178B,OLFR212,GRB10,RNF10,EML4,TDRD1,FAM83G,NBEA,RPSA,RAB20,RIN2,TAPBP,ISOC2B,GOT1L1,GJB3,DGKQ,RORC,GPR18,TJP3,ST3GAL5,D1PAS1,ENDOU,MED23,BCKDHA,PEMT,BSG,ADAMTSL5,VWA5B2,TLR6,SCN5A,PLEC,CBS,SMAD3,PRRXL1,LIPE,FAM83F,4931440F15RIK,GM1140,TFPT,PTBP1,RAPGEF3,CMKLR1,LY86,FAM118…
[truncated: 274 more rows]
