# Supplementary material for: The methyl donor S-adenosyl methionine reverses the DNA methylation signature of chronic neuropathic pain in mouse frontal cortex
Source: Pain Rep. 2021 Jul 13;6(2):e944. doi: 10.1097/PR9.0000000000000944 (PMC8280078; doi:10.1097/PR9.0000000000000944)
Supplement: SUPPLEMENTARY MATERIAL [file painreports-6-e944-s008.xlsx]

## Sheet: PainReports-Topham et al-Supple
source	term_name	term_id	adjusted_p_value	negative_log10_of_adjusted_p_value	term_size	query_size	intersection_size	intersections
GO:MF	protein binding	GO:0005515	2.30674e-06	5.637	10241	854	498	UBXN4,NFASC,LAX1,DEDD,ZAP70,RNF149,DNAH7C,BZW1,CASP8,MYF6,E2F7,TAC2,SCML4,SPECC1L,PTTG1IP,UBE2G2,PFKL,MADCAM1,FGF22,TCF3,GNA11,AES,SLC4A1,GFAP,NSF,TCAM1,SLC9A3R1,COBL,HBA-X,FNDC9,BTNL10,DVL2,MYO1C,TSPOAP1,NME2,EPN3,ARHGAP23,KCNS3,ADSSL1,SNX6,ELMO1,CTSL,BC048507,ACOT12,RIPK3,TSC22D1,DGKH,KRT7,NFE2,ERCC4,GP1BB,RTP2,XDH,SPAST,TAF4B,GM37013,TAF7,KCNG2,PDCD1LG2,STAMBPL1,KCNIP2,KAT5,CAPN1,SLC22A12,CAPN…
GO:MF	ion channel binding	GO:0044325	0.00320623	2.49401	142	854	19	KCNIP2,PHPT1,LRRC38,ABCC8,EPN1,BAG2,TSPO,RAPGEF3,KCNIP3,S100A10,NOS1,STX1A,FXYD1,KCNJ11,ARRB1,KCNG4,SCN5A,PRKCSH,SCN4B
GO:MF	actin binding	GO:0003779	0.00509976	2.29245	434	854	38	SLC4A1,COBL,MYO1C,ADSSL1,MAP1A,MYO3B,LIMCH1,GMFG,TNNI3,ACTR3,LMOD1,MPRIP,MYH2,SLC6A4,EVL,SCIN,PDLIM2,LCP1,MYO10,PLEC,FER,PLEKHH2,SYNPO,MYO5B,NEBL,FHDC1,MACF1,WASF2,ESPN,TPM2,CORO1C,MAEA,SHROOM3,EPS8L2,MYH14,MYO7A,MAP1S,XIRP1
GO:MF	binding	GO:0005488	0.00519299	2.28458	15034	854	664	UBXN4,NFASC,LAX1,DEDD,ZAP70,RNF149,DNAH7C,BZW1,CASP8,ST18,MCMDC2,MYF6,E2F7,TAC2,ZUP1,SCML4,SPECC1L,PTTG1IP,UBE2G2,PFKL,MADCAM1,FGF22,POLR2E,TCF3,GNA11,AES,DHX58,SLC4A1,GFAP,NSF,TCAM1,SLC9A3R1,COBL,HBA-X,FNDC9,BTNL10,PEMT,PIK3R5,DVL2,MYO1C,TSPOAP1,NME2,EPN3,ARHGAP23,KCNS3,XRCC3,ADSSL1,SNX6,GM2016,ELMO1,GM3604,CTSL,BC048507,ACOT12,ZCCHC9,EAR10,RNASE2B,RIPK3,TSC22D1,DGKH,FIGNL2,KRT7,SMUG1,NFE2,APOL8…
GO:MF	lipid binding	GO:0008289	0.00947383	2.02347	764	854	56	PEMT,MYO1C,NME2,EPN3,SNX6,ACOT12,APOL8,TSPO2,LBP,FABP9,PLD1,WDFY3,ARAP1,EPN1,ESRRG,FZD7,UGT1A2,TEX2,SEC14L4,OBSCN,ALOX15,MYO10,BAIAP2L2,TSPO,BDH1,GAP43,FER,SYTL3,ARHGAP26,TICAM2,ZFYVE19,PLA2G4D,PROM2,RXRA,DAB2IP,PAQR6,LDLRAP1,VCP,LPAR1,SCARB1,CYTH3,DOK7,TLR1,TLR6,ANXA3,PIK3C2G,PLEKHA5,TRIL,ANXA4,CLIP3,FFAR2,SULT2B1,GAS6,ERLIN2,CYP11A1,SNX1
GO:MF	cytoskeletal protein binding	GO:0008092	0.0132937	1.87635	980	854	67	SLC4A1,SLC9A3R1,COBL,MYO1C,ADSSL1,SNX6,SPAST,CAPN1,CAPN3,MAP1A,MYO3B,ABRAXAS1,LIMCH1,GMFG,ATF5,TNNI3,ARFGEF1,ACTR3,LMOD1,CCDC181,BAG2,MLPH,OBSCN,MPRIP,MYH2,SLC6A4,SPAG9,TTLL6,CCDC88C,EVL,SCIN,KIF13A,PDLIM2,LCP1,MYO10,PLEC,MX2,FER,PLEKHH2,MAPRE2,SYNPO,MYO5B,NEBL,FHDC1,KIRREL,MACF1,WASF2,ESPN,B4GALT1,TPM2,CORO1C,STX1A,MAEA,SHROOM3,RAB6A,KIF22,EPS8L2,CLIP3,FXYD1,MYH14,KCNJ11,MYO7A,RAB3A,MAP1S,KIFC3,…
GO:MF	phosphotyrosine residue binding	GO:0001784	0.0375095	1.42586	44	854	9	ZAP70,LCK,PTPN6,GRB10,SHD,BCAR3,FGR,LDLRAP1,CBLC
GO:MF	protein phosphorylated amino acid binding	GO:0045309	0.0424465	1.37216	55	854	10	ZAP70,LCK,PTPN6,GRB10,SHD,BCAR3,FGR,LDLRAP1,CBLC,ARRB1
GO:BP	intracellular signal transduction	GO:0035556	8.6632e-06	5.06232	2517	851	158	LAX1,ZAP70,RNF149,CASP8,E2F7,SPECC1L,PTTG1IP,DHX58,SLC9A3R1,PIK3R5,DVL2,NME2,ELMO1,RIPK3,DGKH,XDH,KAT5,CAPN1,CAPN3,ARHGAP40,IL1F8,PLD1,FOXO1,LCK,ABRAXAS1,CIT,ANKRD17,PTPN6,YBX3,TNNI3,TSG101,MARVELD3,SIK3,ARFGEF1,TNFRSF11A,PREX2,RALB,CHIL1,PEA15A,STAT1,DOCK10,PTPRR,AKAP12,TRPM2,PTBP1,PECAM1,GRIN2C,SEC14L1,RPTOR,GRB10,RAB40B,GUCY2E,ALOX15,SPAG9,PHB,CCDC88C,BDKRB2,NFKBIA,SOS2,SFRP4,ASB13,RANBP9,RHOB…
GO:BP	regulation of signaling	GO:0023051	0.000259763	3.58542	3374	851	192	LAX1,ZAP70,RNF149,CASP8,ST18,SPECC1L,PTTG1IP,PFKL,TCF3,AES,DHX58,GFAP,NSF,SLC9A3R1,PIK3R5,DVL2,MYO1C,SNX6,RIPK3,XDH,CAPN1,CAPN3,MAP1A,LBP,ARHGAP40,IL1F8,PHPT1,ADAMTSL2,FOXO1,LCK,RASL11B,ANKRD17,PTPN6,YBX3,ARAP1,ABCC8,TSG101,MARVELD3,ADGRA2,SIK3,ARFGEF1,TNFRSF11A,SULF1,CHIL1,TRPA1,PEA15A,RFX8,MAP4K4,STAT1,FZD7,IGFBP2,PTPRR,AKAP12,TRPM2,PTBP1,MIDN,PECAM1,GRIN2C,SEC14L1,RPTOR,GRB10,SLIT3,2810408A11R…
GO:BP	negative regulation of cell population proliferation	GO:0008285	0.000563083	3.24943	695	851	57	ST18,E2F7,SLC9A3R1,PEMT,CTSL,XDH,PDCD1LG2,PTPN6,ATF5,ABCC8,TSG101,MARVELD3,SULF1,STAT1,SLIT3,PMP22,SLC6A4,PHB,BDKRB2,SCIN,SFRP4,GPLD1,WNT5A,ACVRL1,SCRIB,PARP10,SOX10,TOB2,TSPO,LTA,EIF2AK2,PMAIP1,SMARCA2,GAL,SFRP5,PAX6,BMP2,RXRA,DAB2IP,MIR124A-2,LMNA,MIR34A,B4GALT1,ASPH,NOS1,RXFP2,HPGDS,HPN,FUZ,CD37,SULT2B1,WFDC1,SMAD1,ADGRG1,TBRG1,KMT2A,PML
GO:BP	regulation of cell communication	GO:0010646	0.000754737	3.1222	3359	851	189	LAX1,ZAP70,RNF149,CASP8,ST18,SPECC1L,PTTG1IP,PFKL,TCF3,AES,DHX58,GFAP,SLC9A3R1,PIK3R5,DVL2,MYO1C,SNX6,RIPK3,XDH,CAPN1,CAPN3,MAP1A,LBP,ARHGAP40,IL1F8,PHPT1,ADAMTSL2,FOXO1,LCK,RASL11B,ANKRD17,PTPN6,YBX3,ABCC8,TSG101,MARVELD3,ADGRA2,SIK3,ARFGEF1,TNFRSF11A,SULF1,CHIL1,TRPA1,PEA15A,RFX8,MAP4K4,STAT1,FZD7,IGFBP2,PTPRR,AKAP12,TRPM2,PTBP1,MIDN,PECAM1,GRIN2C,SEC14L1,RPTOR,GRB10,SLIT3,2810408A11RIK,ALOX15,…
GO:BP	regulation of cellular component movement	GO:0051270	0.000775862	3.11022	1064	851	77	TAC2,MADCAM1,SLC9A3R1,MYO1C,RIPK3,CAPN1,LBP,PHPT1,LIMCH1,ATP8A1,ARAP1,ABCC8,MARVELD3,ADGRA2,ACTR3,SULF1,D1ERTD622E,PTPRR,AKAP12,AOC3,PECAM1,PATZ1,TRIM58,SPAG9,ABI3,TTLL6,EVL,PGF,GPLD1,STK24,WNT5A,ACVRL1,CARD10,RAPGEF3,CLDN5,SMOC2,FER,MAPRE2,PAX6,FGF7,BMP2,ANGPT4,CD40,LAMA5,MIR126A,HSPA5,DAB2IP,CSF1,LMNA,MACF1,FGR,MIR34A,TNFRSF18,LPAR1,CMKLR1,CORO1C,NOS1,CLDN4,SERPINE1,KIT,SRI,ANXA3,CXCL12,WNT5B,4…
GO:BP	movement of cell or subcellular component	GO:0006928	0.000813504	3.08964	2029	851	126	NFASC,DNAH7C,TAC2,SPECC1L,MADCAM1,SLC9A3R1,MYO1C,ELMO1,RIPK3,TEKT4,SPAST,CAPN1,MAP1A,CATSPER2,LBP,PHPT1,LIMCH1,ATP8A1,CXCL2,PODXL2,ARAP1,ABCC8,MARVELD3,ADGRA2,ACTR3,SULF1,D1ERTD622E,PTPRR,AKAP12,TRPM2,AOC3,PECAM1,GRB10,PATZ1,SLIT3,TRIM58,MYH2,SPAG9,ABI3,TTLL6,CCDC88C,EVL,ISPD,CLEC14A,FUT8,PGF,ALKBH1,GPLD1,KIF13A,RHOBTB3,EDNRB,STK24,WNT5A,LCP1,ACVRL1,MYO10,SCRIB,CARD10,SOX10,TSPO,RAPGEF3,CLDN5,GAP…
GO:BP	actin filament-based process	GO:0030029	0.000956078	3.01951	777	851	61	SPECC1L,SLC9A3R1,COBL,MYO1C,ELMO1,CAPN1,CAPN3,ARHGAP40,PHPT1,LIMCH1,ARAP1,GMFG,ARFGEF1,ACTR3,LMOD1,TRPM2,KRT19,PECAM1,MYH2,ALOX15,CCDC88C,EVL,SCIN,RHOBTB3,PDLIM2,LCP1,BAIAP2L2,RAPGEF3,FER,PLEKHH2,ARHGAP26,SYNPO,SIGLEC15,FGF7,NEBL,FHDC1,KIRREL,S100A10,FGR,WASF2,ESPN,TPM2,CAVIN4,LPAR1,CORO1C,NOS1,KIT,C530008M17RIK,SRI,4930544G11RIK,ARHGEF17,FXYD1,MYH14,MYO7A,ARRB1,AMOTL2,TRF,SCN5A,XIRP1,SCN2B,SCN4B
GO:BP	negative regulation of cell communication	GO:0010648	0.00111304	2.95349	1380	851	93	LAX1,RNF149,CASP8,PTTG1IP,PFKL,AES,DHX58,SLC9A3R1,SNX6,XDH,CAPN1,PHPT1,ADAMTSL2,FOXO1,RASL11B,PTPN6,YBX3,ABCC8,TSG101,MARVELD3,ADGRA2,SULF1,PEA15A,RFX8,MAP4K4,STAT1,PTPRR,MIDN,SEC14L1,GRB10,SLIT3,SLC6A4,WFIKKN2,PHB,PCGF2,CCDC88C,BDKRB2,NFKBIA,SFRP4,RANBP9,WNT5A,NFATC4,SOX10,TICAM2,SFRP5,LGR4,TYRO3,FBN1,RASSF2,BMP2,STXBP1,HSPA5,DAB2IP,DDIT4L,PRKACB,MIR124A-2,WWTR1,LMNA,MIR34A,VCP,SPAAR,LPAR1,MLLT3…
GO:BP	negative regulation of signaling	GO:0023057	0.00126359	2.89839	1384	851	93	LAX1,RNF149,CASP8,PTTG1IP,PFKL,AES,DHX58,SLC9A3R1,SNX6,XDH,CAPN1,PHPT1,ADAMTSL2,FOXO1,RASL11B,PTPN6,YBX3,ABCC8,TSG101,MARVELD3,ADGRA2,SULF1,PEA15A,RFX8,MAP4K4,STAT1,PTPRR,MIDN,SEC14L1,GRB10,SLIT3,SLC6A4,WFIKKN2,PHB,PCGF2,CCDC88C,BDKRB2,NFKBIA,SFRP4,RANBP9,WNT5A,NFATC4,SOX10,TICAM2,SFRP5,LGR4,TYRO3,FBN1,RASSF2,BMP2,STXBP1,HSPA5,DAB2IP,DDIT4L,PRKACB,MIR124A-2,WWTR1,LMNA,MIR34A,VCP,SPAAR,LPAR1,MLLT3…
GO:BP	regulation of localization	GO:0032879	0.00198089	2.70314	2907	851	166	TAC2,UBE2G2,PFKL,MADCAM1,GFAP,NSF,SLC9A3R1,MYO1C,KCNS3,RIPK3,KCNG2,KCNIP2,CAPN1,CAPN3,MAP1A,LBP,PHPT1,PLD1,LCK,LRRC38,LIMCH1,ATP8A1,PTPN6,KCNA6,ARAP1,ABCC8,TSG101,MARVELD3,ADGRA2,TNFRSF11A,RALB,ACTR3,SULF1,TRPA1,STX6,PEA15A,MAP4K4,D1ERTD622E,PTPRR,AKAP12,DERL3,TRPM2,MIDN,AOC3,PECAM1,GRB10,PATZ1,SEC24A,TRIM58,ALOX15,SLC6A4,SPAG9,ABI3,TTLL6,EVL,SLC26A4,NFKBIA,PGF,SFRP4,GPLD1,LMAN2,EDNRB,STK24,WNT5A…
GO:BP	regulation of molecular function	GO:0065009	0.0024761	2.60623	2939	851	167	LAX1,CASP8,ST18,CASP14,TCF3,AES,SLC4A1,SLC9A3R1,PIK3R5,DVL2,ARHGAP23,BC048507,ZCCHC9,RIPK3,DGKH,ERCC4,XDH,TAF7,CAPN1,CAPN3,ARHGAP40,PHPT1,LCK,LRRC38,TRIM14,OASL1,PTPN6,ARAP1,TNNI3,ABCC8,TSG101,EPM2AIP1,ARFGEF1,TNFRSF11A,PREX2,RALB,ACTR3,CHIL1,BAG2,PPM1H,MIDN,AOC3,ARHGAP27,PECAM1,RPTOR,4931440F15RIK,MPRIP,2810408A11RIK,SPAG9,WFIKKN2,PCGF2,NFKBIA,SFRP4,NSD1,CTLA2B,STK24,WNT5A,NFATC4,LY6I,SCRIB,PARP…
GO:BP	regulation of cell motility	GO:2000145	0.00279726	2.55327	968	851	70	TAC2,MADCAM1,SLC9A3R1,MYO1C,RIPK3,CAPN1,LBP,PHPT1,LIMCH1,ATP8A1,ABCC8,MARVELD3,ADGRA2,ACTR3,SULF1,D1ERTD622E,PTPRR,AKAP12,AOC3,PECAM1,PATZ1,SPAG9,ABI3,EVL,PGF,GPLD1,STK24,WNT5A,ACVRL1,CARD10,RAPGEF3,CLDN5,SMOC2,FER,MAPRE2,PAX6,FGF7,BMP2,ANGPT4,CD40,LAMA5,MIR126A,HSPA5,DAB2IP,CSF1,LMNA,MACF1,FGR,MIR34A,TNFRSF18,LPAR1,CMKLR1,CORO1C,CLDN4,SERPINE1,KIT,ANXA3,CXCL12,WNT5B,4930544G11RIK,FUZ,FUT1,GAS6,P…
GO:BP	regulation of signal transduction	GO:0009966	0.00303854	2.51734	2841	851	162	LAX1,ZAP70,RNF149,CASP8,ST18,SPECC1L,PTTG1IP,TCF3,AES,DHX58,SLC9A3R1,PIK3R5,DVL2,MYO1C,SNX6,RIPK3,XDH,CAPN1,CAPN3,LBP,ARHGAP40,IL1F8,PHPT1,ADAMTSL2,FOXO1,LCK,RASL11B,ANKRD17,PTPN6,YBX3,TSG101,MARVELD3,ADGRA2,SIK3,ARFGEF1,TNFRSF11A,SULF1,CHIL1,PEA15A,RFX8,STAT1,FZD7,IGFBP2,PTPRR,AKAP12,PTBP1,PECAM1,SEC14L1,RPTOR,GRB10,SLIT3,2810408A11RIK,ALOX15,SPAG9,WFIKKN2,PHB,PCGF2,CCDC88C,BDKRB2,NFKBIA,SOS2,SF…
GO:BP	regulation of cell migration	GO:0030334	0.00334534	2.47556	917	851	67	MADCAM1,SLC9A3R1,MYO1C,RIPK3,CAPN1,LBP,LIMCH1,ATP8A1,ABCC8,MARVELD3,ADGRA2,ACTR3,SULF1,D1ERTD622E,PTPRR,AKAP12,AOC3,PECAM1,PATZ1,SPAG9,ABI3,EVL,PGF,GPLD1,STK24,WNT5A,ACVRL1,CARD10,RAPGEF3,CLDN5,SMOC2,FER,MAPRE2,PAX6,FGF7,BMP2,ANGPT4,CD40,LAMA5,MIR126A,HSPA5,DAB2IP,CSF1,LMNA,MACF1,FGR,MIR34A,TNFRSF18,LPAR1,CMKLR1,CORO1C,CLDN4,SERPINE1,KIT,ANXA3,CXCL12,WNT5B,4930544G11RIK,FUZ,FUT1,GAS6,PLVAP,ADGRG1…
GO:BP	response to organic substance	GO:0010033	0.00598121	2.22321	3375	851	185	UBXN4,CASP8,ST18,UBE2G2,PFKL,FGF22,TCF3,GNA11,AES,SLC4A1,SLC9A3R1,MYO1C,NME2,XRCC3,SNX6,CTSL,MRGPRH,XDH,TAF7,PDCD1LG2,KAT5,CAPN1,LBP,IL1F8,PHPT1,ADAMTSL2,FOXO1,RASL11B,CXCL2,PTPN6,YBX3,ARAP1,BCAT2,ABCC8,ADGRA2,EPM2AIP1,TNFRSF11A,RALB,ACTR3,SULF1,LCT,CHIL1,TRPA1,PEA15A,ESRRG,MAP4K4,STAT1,IGFBP2,AKAP12,DERL3,TRPM2,KRT19,RPTOR,GRB10,SLIT3,TCF7,IGTP,FAM83G,ALOX15,XAF1,P2RX5,SLC6A4,WFIKKN2,PHB,EVL,NFK…
GO:BP	regulation of intracellular signal transduction	GO:1902531	0.00680579	2.16712	1580	851	100	LAX1,ZAP70,RNF149,CASP8,SPECC1L,PTTG1IP,DHX58,SLC9A3R1,PIK3R5,DVL2,RIPK3,XDH,CAPN1,CAPN3,ARHGAP40,IL1F8,FOXO1,LCK,ANKRD17,PTPN6,YBX3,TSG101,MARVELD3,SIK3,ARFGEF1,TNFRSF11A,CHIL1,STAT1,PTPRR,AKAP12,PTBP1,SEC14L1,RPTOR,ALOX15,SPAG9,PHB,BDKRB2,SOS2,SFRP4,RANBP9,ARHGEF3,WNT5A,3425401B19RIK,CARD10,TELO2,EIF2AK2,MAPRE2,ARHGAP26,TICAM2,PMAIP1,SFRP5,TRAF6,RASSF2,BMP2,TTI1,CD40,MIR126A,DAB2IP,CSF1,BCAR3,M…
GO:BP	ameboidal-type cell migration	GO:0001667	0.00714965	2.14572	423	851	38	MARVELD3,ADGRA2,ACTR3,D1ERTD622E,PTPRR,AKAP12,PECAM1,PATZ1,EVL,CLEC14A,GPLD1,EDNRB,WNT5A,ACVRL1,CARD10,SOX10,SMOC2,FER,MAPRE2,PAX6,FGF7,ANGPT4,CD40,LAMA5,MIR126A,PKN3,DAB2IP,WASF2,MIR34A,CORO1C,SCARB1,KIT,ANXA3,CXCL12,FUT1,AMOTL2,SEMA7A,PML
GO:BP	positive regulation of cellular process	GO:0048522	0.00822441	2.0849	5780	851	290	ZAP70,CASP8,ST18,MYF6,E2F7,TAC2,SPECC1L,PTTG1IP,CASP14,MADCAM1,TCF3,AES,DHX58,SLC4A1,GFAP,NSF,SLC9A3R1,COBL,PEMT,PIK3R5,DVL2,MYO1C,NME2,XRCC3,RIPK3,TSC22D1,MKL2,XDH,SPAST,TAF7,PDCD1LG2,KCNIP2,KAT5,CAPN1,CAPN3,MAP1A,PAX1,LBP,IL1F8,PHPT1,MYO3B,PLD1,BBS7,FOXO1,LCK,LRRC38,ABRAXAS1,CIT,ZSCAN21,PAN3,LIMCH1,ATP8A1,ANKRD17,PTPN6,ARAP1,GMFG,ATF5,ABCC8,TSG101,EPN1,ADGRA2,EPM2AIP1,SIK3,ARFGEF1,TNFRSF11A,RAL…
GO:BP	localization	GO:0051179	0.00874066	2.05846	6159	851	306	NFASC,LAX1,TAC2,SPECC1L,PTTG1IP,UBE2G2,PFKL,MADCAM1,SLC4A1,GFAP,NSF,SLC9A3R1,HBA-X,DVL2,NUP88,SPNS3,MYO1C,KCNS3,SNX6,ELMO1,SLC17A4,SLC7A7,SLC7A8,RIPK3,APOL8,RTP2,TEKT4,PCARE,XDH,SPAST,KCNK12,KCNG2,KCNIP2,CAPN1,SLC22A12,CAPN3,MAP1A,CATSPER2,LBP,PHPT1,SLC44A3,PLD1,BBS7,KCNN3,LCK,LRRC38,SLC10A6,PAN3,LIMCH1,ATP8A1,COX18,CXCL2,PTPN6,KCNA6,PODXL2,ARAP1,ABCC8,TSG101,EPN1,TMED6,MARVELD3,ADGRA2,NAT3,STRA6…
GO:BP	negative regulation of signal transduction	GO:0009968	0.00923994	2.03433	1194	851	80	LAX1,RNF149,CASP8,PTTG1IP,AES,DHX58,SLC9A3R1,SNX6,XDH,CAPN1,PHPT1,ADAMTSL2,FOXO1,RASL11B,PTPN6,YBX3,TSG101,MARVELD3,ADGRA2,SULF1,PEA15A,RFX8,STAT1,PTPRR,SEC14L1,GRB10,SLIT3,WFIKKN2,PHB,PCGF2,CCDC88C,BDKRB2,NFKBIA,SFRP4,RANBP9,WNT5A,NFATC4,SOX10,TICAM2,SFRP5,LGR4,TYRO3,FBN1,RASSF2,BMP2,HSPA5,DAB2IP,DDIT4L,PRKACB,MIR124A-2,WWTR1,LMNA,MIR34A,VCP,SPAAR,LPAR1,MLLT3,SERPINE1,TLR6,RHOH,SRI,CXCL12,WNT5B,…
GO:BP	actin cytoskeleton organization	GO:0030036	0.00924377	2.03415	687	851	53	SPECC1L,SLC9A3R1,COBL,MYO1C,ELMO1,CAPN1,CAPN3,ARHGAP40,PHPT1,LIMCH1,ARAP1,GMFG,ARFGEF1,ACTR3,LMOD1,TRPM2,KRT19,PECAM1,ALOX15,EVL,SCIN,RHOBTB3,PDLIM2,LCP1,BAIAP2L2,RAPGEF3,FER,PLEKHH2,ARHGAP26,SYNPO,SIGLEC15,FGF7,NEBL,FHDC1,KIRREL,S100A10,FGR,WASF2,ESPN,TPM2,CAVIN4,LPAR1,CORO1C,KIT,C530008M17RIK,4930544G11RIK,ARHGEF17,MYH14,MYO7A,ARRB1,AMOTL2,TRF,XIRP1
GO:BP	cellular response to chemical stimulus	GO:0070887	0.00949569	2.02247	3092	851	171	RNF149,ST18,UBE2G2,FGF22,GNA11,SLC9A3R1,HBA-X,MYO1C,NME2,ADSSL1,SNX6,RIPK3,MRGPRH,XDH,TAF7,PDCD1LG2,KAT5,CAPN1,CAPN3,LBP,IL1F8,PHPT1,ADAMTSL2,FOXO1,RASL11B,CXCL2,PTPN6,YBX3,ARAP1,BCAT2,ABCC8,ADGRA2,TNFRSF11A,RALB,ACTR3,SULF1,CHIL1,TRPA1,ESRRG,MAP4K4,STAT1,IGFBP2,UGT1A2,AKAP12,DERL3,TRPM2,RPTOR,GRB10,SLIT3,TCF7,IGTP,FAM83G,ALOX15,SLC6A4,WFIKKN2,PHB,PCGF2,BDKRB2,EVL,NFKBIA,FUT8,PGF,SFRP4,GPLD1,EDNR…
GO:BP	multicellular organism development	GO:0007275	0.00959349	2.01802	5325	851	270	NFASC,DEDD,ZAP70,CASP8,MYF6,E2F7,SPECC1L,CASP14,MADCAM1,TCF3,GNA11,AES,SLC4A1,GFAP,SLC9A3R1,COBL,HBA-X,PEMT,DVL2,NME2,CTSL,RIPK3,MKL2,PCARE,XDH,SPAST,KCNIP2,CAPN1,CAPN3,MAP1A,PAX1,IL1F8,ADAMTSL2,MYO3B,BBS7,ADAD1,FOXO1,LCK,WDFY3,SYNA,ZSCAN21,ANKRD17,PTPN6,YBX3,ATF5,TNNI3,ABCC8,TSG101,EPN1,ADGRA2,ELAVL3,MFRP,STRA6,SPESP1,ARFGEF1,TNFRSF11A,PREX2,ACTR3,SULF1,IL20,CHIL1,TDRD5,IGSF9,ESRRG,RFX8,MAP4K4,S…
GO:BP	organic substance transport	GO:0071702	0.0119168	1.92384	2648	851	150	LAX1,PTTG1IP,UBE2G2,PFKL,SLC4A1,NSF,SLC9A3R1,NUP88,SPNS3,MYO1C,SNX6,SLC7A7,SLC7A8,APOL8,RTP2,SLC22A12,MAP1A,LBP,PHPT1,BBS7,SLC10A6,PAN3,ATP8A1,COX18,ABCC8,TSG101,TMED6,NAT3,STRA6,ARFGEF1,TNFRSF11A,ACTR3,CHIL1,TRPA1,STX6,PEA15A,MAP4K4,MLPH,D1ERTD622E,AKAP12,DERL3,TRPM2,MIDN,AOC3,TEX2,SLC25A19,EXOC7,SEC14L1,GRB10,SEC24A,SLC6A4,BDKRB2,AMN,SLC26A4,NFKBIA,ZDHHC22,KIF13A,LMAN2,WNT5A,LCP1,SIAH3,SCRIB,TS…
GO:BP	system development	GO:0048731	0.0128969	1.88952	4768	851	245	NFASC,DEDD,ZAP70,CASP8,MYF6,E2F7,SPECC1L,CASP14,MADCAM1,TCF3,GNA11,AES,SLC4A1,GFAP,SLC9A3R1,COBL,HBA-X,DVL2,NME2,CTSL,RIPK3,MKL2,PCARE,XDH,SPAST,KCNIP2,CAPN1,MAP1A,PAX1,IL1F8,ADAMTSL2,MYO3B,BBS7,FOXO1,LCK,SYNA,ANKRD17,PTPN6,YBX3,ATF5,TNNI3,ABCC8,TSG101,EPN1,ADGRA2,ELAVL3,MFRP,STRA6,ARFGEF1,TNFRSF11A,PREX2,ACTR3,SULF1,IL20,CHIL1,IGSF9,RFX8,MAP4K4,STAT1,FZD7,CTDSP1,SPEG,LLPH,PLAGL1,TRPM2,KRT19,GJC1…
GO:BP	regulation of locomotion	GO:0040012	0.0145456	1.83727	1015	851	70	TAC2,MADCAM1,SLC9A3R1,MYO1C,RIPK3,CAPN1,LBP,PHPT1,LIMCH1,ATP8A1,ABCC8,MARVELD3,ADGRA2,ACTR3,SULF1,D1ERTD622E,PTPRR,AKAP12,AOC3,PECAM1,PATZ1,SPAG9,ABI3,EVL,PGF,GPLD1,STK24,WNT5A,ACVRL1,CARD10,RAPGEF3,CLDN5,SMOC2,FER,MAPRE2,PAX6,FGF7,BMP2,ANGPT4,CD40,LAMA5,MIR126A,HSPA5,DAB2IP,CSF1,LMNA,MACF1,FGR,MIR34A,TNFRSF18,LPAR1,CMKLR1,CORO1C,CLDN4,SERPINE1,KIT,ANXA3,CXCL12,WNT5B,4930544G11RIK,FUZ,FUT1,GAS6,P…
GO:BP	regulation of response to stimulus	GO:0048583	0.0173533	1.76062	3901	851	206	LAX1,ZAP70,RNF149,CASP8,ST18,SPECC1L,PTTG1IP,UBE2G2,TCF3,AES,DHX58,SLC9A3R1,BTNL10,PIK3R5,DVL2,MYO1C,SNX6,RIPK3,FIGNL2,ERCC4,XDH,CAPN1,CAPN3,LBP,ARHGAP40,IL1F8,PHPT1,ADAMTSL2,FOXO1,LCK,ABRAXAS1,RASL11B,ANKRD17,PTPN6,PIANP,YBX3,ABCC8,TSG101,MARVELD3,ADGRA2,SIK3,ARFGEF1,TNFRSF11A,SULF1,CHIL1,TRPA1,PEA15A,RFX8,MAP4K4,STAT1,FZD7,IGFBP2,D1ERTD622E,PTPRR,AKAP12,DERL3,TRPM2,PTBP1,AOC3,PECAM1,SEC14L1,RPT…
GO:BP	regulation of multicellular organismal process	GO:0051239	0.0175315	1.75618	3256	851	177	ZAP70,CASP8,MYF6,TCF3,DHX58,GFAP,SLC9A3R1,COBL,BTNL10,PEMT,DVL2,NME2,RIPK3,MKL2,XDH,PDCD1LG2,KAT5,CAPN3,LBP,IL1F8,FOXO1,LCK,ANKRD17,PTPN6,YBX3,ATF5,TNNI3,ABCC8,EPN1,MARVELD3,ADGRA2,TNFRSF11A,ACTR3,SULF1,IL20,CHIL1,TRPA1,ESRRG,RFX8,MAP4K4,STAT1,FZD7,CTDSP1,D1ERTD622E,PTPRR,LLPH,AKAP12,GJC1,SEC14L1,GRB10,PATZ1,TCF7,TRIM58,PMP22,TNFSF13,P2RX5,SLC6A4,SPAG9,SGCA,PHOSPHO1,EVL,SCIN,NFKBIA,SOS2,PGF,SFRP4…
GO:BP	positive regulation of cell motility	GO:2000147	0.0180794	1.74282	578	851	46	TAC2,MADCAM1,MYO1C,CAPN1,LBP,PHPT1,ATP8A1,ADGRA2,ACTR3,AKAP12,AOC3,PECAM1,SPAG9,PGF,GPLD1,WNT5A,RAPGEF3,SMOC2,FER,MAPRE2,PAX6,FGF7,BMP2,ANGPT4,CD40,MIR126A,HSPA5,DAB2IP,CSF1,FGR,MIR34A,TNFRSF18,LPAR1,CMKLR1,CLDN4,SERPINE1,KIT,ANXA3,CXCL12,WNT5B,FUT1,GAS6,PLVAP,TRF,SEMA7A,DAPK2
GO:BP	response to wounding	GO:0009611	0.0218501	1.66055	495	851	41	SLC4A1,GFAP,GP1BB,CXCL2,PTPN6,ABCC8,ARFGEF1,FZD7,PECAM1,GRIN2C,MYH2,ALOX15,EVL,STK24,WNT5A,LCP1,ACVRL1,KRT6A,SCRIB,PLEC,TXN2,LGALS1,TSPO,GAP43,SMOC2,PAX6,TYRO3,FGF7,MIR126A,STXBP1,MIR34A,B4GALT1,CLDN4,SERPINE1,BLOC1S4,WNT5B,REG3G,WFDC1,PROZ,GAS6,RAB3A
GO:BP	positive regulation of cellular component movement	GO:0051272	0.0228207	1.64167	601	851	47	TAC2,MADCAM1,MYO1C,CAPN1,LBP,PHPT1,ATP8A1,ADGRA2,ACTR3,AKAP12,AOC3,PECAM1,SPAG9,TTLL6,PGF,GPLD1,WNT5A,RAPGEF3,SMOC2,FER,MAPRE2,PAX6,FGF7,BMP2,ANGPT4,CD40,MIR126A,HSPA5,DAB2IP,CSF1,FGR,MIR34A,TNFRSF18,LPAR1,CMKLR1,CLDN4,SERPINE1,KIT,ANXA3,CXCL12,WNT5B,FUT1,GAS6,PLVAP,TRF,SEMA7A,DAPK2
GO:BP	anatomical structure development	GO:0048856	0.024853	1.60462	5902	851	292	NFASC,DEDD,ZAP70,CASP8,MCMDC2,MYF6,E2F7,SPECC1L,CASP14,MADCAM1,TCF3,GNA11,AES,SLC4A1,GFAP,SLC9A3R1,COBL,HBA-X,PEMT,DVL2,NME2,CTSL,RIPK3,MKL2,LST1,PCARE,XDH,SPAST,KCNIP2,CAPN1,CAPN3,MAP1A,PAX1,IL1F8,ADAMTSL2,MYO3B,BBS7,ADAD1,FOXO1,LCK,WDFY3,SYNA,ZSCAN21,ANKRD17,PTPN6,YBX3,ARAP1,ATF5,TNNI3,ABCC8,TSG101,EPN1,ADGRA2,ELAVL3,MFRP,STRA6,SPESP1,ARFGEF1,TNFRSF11A,PREX2,ACTR3,SULF1,IL20,CHIL1,TDRD5,IGSF9,E…
GO:BP	tube morphogenesis	GO:0035239	0.0270332	1.5681	900	851	63	CASP8,E2F7,SPECC1L,COBL,DVL2,XDH,TNNI3,ABCC8,EPN1,ADGRA2,STRA6,SULF1,CHIL1,STAT1,GJC1,PECAM1,TCF7,CLEC14A,PGF,GPLD1,HESX1,WNT5A,NFATC4,ACVRL1,SCRIB,CARD10,SOX10,RAPGEF3,CLDN5,SMOC2,ADGRF5,SFRP5,TRAF6,LGR4,BMP2,ANGPT4,CD40,LAMA5,MIR126A,RXRA,DAB2IP,SPI1,CSF1,SEC24B,PRKACB,WASF2,MTHFR,MIR34A,B4GALT1,TBX3,SERPINE1,CC2D2A,SHROOM3,ANXA3,CXCL12,C2CD3,FUZ,FUT1,SMAD1,ADGRG1,AMOTL2,CSPG4,PML
GO:BP	cell migration	GO:0016477	0.0289681	1.53808	1452	851	91	SPECC1L,MADCAM1,SLC9A3R1,MYO1C,ELMO1,RIPK3,CAPN1,LBP,LIMCH1,ATP8A1,CXCL2,PODXL2,ABCC8,MARVELD3,ADGRA2,ACTR3,SULF1,D1ERTD622E,PTPRR,AKAP12,TRPM2,AOC3,PECAM1,GRB10,PATZ1,SPAG9,ABI3,EVL,CLEC14A,FUT8,PGF,ALKBH1,GPLD1,EDNRB,STK24,WNT5A,LCP1,ACVRL1,SCRIB,CARD10,SOX10,TSPO,RAPGEF3,CLDN5,SMOC2,FER,MAPRE2,CH25H,PAX6,TYRO3,FGF7,BMP2,ANGPT4,CD40,LAMA5,MIR126A,PKN3,HSPA5,DAB2IP,CSF1,LMNA,MACF1,FGR,WASF2,MIR3…
GO:BP	localization of cell	GO:0051674	0.0334923	1.47506	1600	851	98	TAC2,SPECC1L,MADCAM1,SLC9A3R1,MYO1C,ELMO1,RIPK3,TEKT4,CAPN1,CATSPER2,LBP,PHPT1,LIMCH1,ATP8A1,CXCL2,PODXL2,ABCC8,MARVELD3,ADGRA2,ACTR3,SULF1,D1ERTD622E,PTPRR,AKAP12,TRPM2,AOC3,PECAM1,GRB10,PATZ1,SPAG9,ABI3,EVL,CLEC14A,FUT8,PGF,ALKBH1,GPLD1,EDNRB,STK24,WNT5A,LCP1,ACVRL1,MYO10,SCRIB,CARD10,SOX10,TSPO,RAPGEF3,CLDN5,SMOC2,FER,MAPRE2,CH25H,PAX6,TYRO3,FGF7,BMP2,ANGPT4,CD40,LAMA5,MIR126A,PKN3,HSPA5,DAB2I…
GO:BP	cell motility	GO:0048870	0.0334923	1.47506	1600	851	98	TAC2,SPECC1L,MADCAM1,SLC9A3R1,MYO1C,ELMO1,RIPK3,TEKT4,CAPN1,CATSPER2,LBP,PHPT1,LIMCH1,ATP8A1,CXCL2,PODXL2,ABCC8,MARVELD3,ADGRA2,ACTR3,SULF1,D1ERTD622E,PTPRR,AKAP12,TRPM2,AOC3,PECAM1,GRB10,PATZ1,SPAG9,ABI3,EVL,CLEC14A,FUT8,PGF,ALKBH1,GPLD1,EDNRB,STK24,WNT5A,LCP1,ACVRL1,MYO10,SCRIB,CARD10,SOX10,TSPO,RAPGEF3,CLDN5,SMOC2,FER,MAPRE2,CH25H,PAX6,TYRO3,FGF7,BMP2,ANGPT4,CD40,LAMA5,MIR126A,PKN3,HSPA5,DAB2I…
GO:BP	cellular response to organic substance	GO:0071310	0.0336181	1.47343	2462	851	139	ST18,UBE2G2,FGF22,GNA11,SLC9A3R1,MYO1C,NME2,SNX6,MRGPRH,XDH,TAF7,PDCD1LG2,KAT5,LBP,IL1F8,PHPT1,ADAMTSL2,FOXO1,RASL11B,CXCL2,PTPN6,YBX3,ARAP1,BCAT2,ABCC8,ADGRA2,TNFRSF11A,RALB,ACTR3,SULF1,CHIL1,TRPA1,ESRRG,MAP4K4,STAT1,IGFBP2,AKAP12,DERL3,TRPM2,RPTOR,GRB10,SLIT3,TCF7,IGTP,FAM83G,ALOX15,SLC6A4,WFIKKN2,PHB,EVL,NFKBIA,FUT8,PGF,SFRP4,GPLD1,EDNRB,WNT5A,NFATC4,FGF17,ACVRL1,CYP11B1,SCX,LGALS1,SOX10,TSPO,…
GO:BP	positive regulation of biological process	GO:0048518	0.0358591	1.4454	6258	851	306	LAX1,ZAP70,CASP8,ST18,MYF6,E2F7,TAC2,SPECC1L,PTTG1IP,CASP14,MADCAM1,TCF3,AES,DHX58,SLC4A1,GFAP,NSF,SLC9A3R1,COBL,BTNL10,PEMT,PIK3R5,DVL2,MYO1C,NME2,XRCC3,RIPK3,TSC22D1,MKL2,XDH,SPAST,TAF7,PDCD1LG2,KCNIP2,KAT5,CAPN1,CAPN3,MAP1A,PAX1,LBP,IL1F8,PHPT1,MYO3B,PLD1,BBS7,FOXO1,LCK,LRRC38,TRIM14,ABRAXAS1,CIT,ZSCAN21,PAN3,LIMCH1,ATP8A1,ANKRD17,PTPN6,YBX3,ARAP1,GMFG,ATF5,ABCC8,TSG101,EPN1,ADGRA2,EPM2AIP1,SI…
GO:BP	positive regulation of locomotion	GO:0040017	0.0362854	1.44027	594	851	46	TAC2,MADCAM1,MYO1C,CAPN1,LBP,PHPT1,ATP8A1,ADGRA2,ACTR3,AKAP12,AOC3,PECAM1,SPAG9,PGF,GPLD1,WNT5A,RAPGEF3,SMOC2,FER,MAPRE2,PAX6,FGF7,BMP2,ANGPT4,CD40,MIR126A,HSPA5,DAB2IP,CSF1,FGR,MIR34A,TNFRSF18,LPAR1,CMKLR1,CLDN4,SERPINE1,KIT,ANXA3,CXCL12,WNT5B,FUT1,GAS6,PLVAP,TRF,SEMA7A,DAPK2
GO:BP	actin filament organization	GO:0007015	0.0468623	1.32918	425	851	36	SPECC1L,COBL,MYO1C,CAPN1,ARHGAP40,LIMCH1,ARAP1,GMFG,ARFGEF1,ACTR3,LMOD1,PECAM1,ALOX15,EVL,SCIN,RHOBTB3,LCP1,BAIAP2L2,RAPGEF3,FER,PLEKHH2,SYNPO,NEBL,FHDC1,KIRREL,S100A10,WASF2,ESPN,TPM2,LPAR1,CORO1C,C530008M17RIK,4930544G11RIK,MYO7A,ARRB1,TRF
GO:BP	wound healing	GO:0042060	0.0492971	1.30718	359	851	32	SLC4A1,GP1BB,CXCL2,PTPN6,ABCC8,ARFGEF1,FZD7,PECAM1,MYH2,ALOX15,EVL,WNT5A,ACVRL1,KRT6A,SCRIB,PLEC,SMOC2,TYRO3,FGF7,MIR126A,STXBP1,MIR34A,B4GALT1,CLDN4,SERPINE1,BLOC1S4,WNT5B,REG3G,WFDC1,PROZ,GAS6,RAB3A
GO:CC	cell-cell junction	GO:0005911	0.000154948	3.80981	515	855	46	NFASC,ZAP70,SPECC1L,SLC4A1,LCK,PTPN6,PIANP,YBX3,MARVELD3,ACTR3,MPP4,TJP3,GJC1,PECAM1,FBF1,OBSCN,PMP22,MYH2,SGCA,PDLIM2,SCRIB,BAIAP2L2,PANX2,CLDN5,TMEM204,SYNPO,FRMD4A,KIRREL,GJB3,COL16A1,WASF2,MXRA8,B4GALT1,CLDN4,CYTH3,SLC5A1,KIT,FXYD1,HPN,KCNJ11,KIFC3,AMOTL2,SCN5A,KEAP1,C1QTNF5,SCN4B
GO:CC	anchoring junction	GO:0070161	0.000376455	3.42429	651	855	53	NFASC,ZAP70,SPECC1L,SLC4A1,LCK,PTPN6,PIANP,YBX3,MARVELD3,ACTR3,MPP4,TJP3,GJC1,PECAM1,FBF1,OBSCN,PMP22,MYH2,SLC6A4,SGCA,EVL,PDLIM2,LCP1,SCRIB,PLEC,BAIAP2L2,PANX2,CLDN5,TMEM204,MAPRE2,ARHGAP26,SYNPO,FRMD4A,BCAR3,KIRREL,GJB3,COL16A1,WASF2,MXRA8,B4GALT1,CLDN4,CYTH3,SLC5A1,KIT,FXYD1,HPN,KCNJ11,KIFC3,AMOTL2,SCN5A,KEAP1,C1QTNF5,SCN4B
GO:CC	brush border	GO:0005903	0.00830162	2.08084	132	855	17	SLC9A3R1,PEMT,MYO1C,ACTR3,LCT,AMN,SLC26A4,SCIN,PLEC,RAPGEF3,CYBRD1,PDZK1,ESPN,B4GALT1,SLC5A1,MFSD10,MYH14
GO:CC	cluster of actin-based cell projections	GO:0098862	0.00880282	2.05538	188	855	21	SLC9A3R1,PEMT,MYO1C,MYO3B,ACTR3,LCT,TRPA1,AMN,SLC26A4,SCIN,PLEC,RAPGEF3,CYBRD1,PDZK1,ESPN,B4GALT1,SLC5A1,MFSD10,EPS8L2,MYH14,MYO7A
GO:CC	cell junction	GO:0030054	0.0497672	1.30306	2063	855	116	NFASC,ZAP70,SPECC1L,SLC4A1,NSF,TSPOAP1,GM37013,MAP1A,PLD1,KCNN3,LCK,ATP8A1,PTPN6,PIANP,KCNA6,YBX3,ABCC8,EPN1,MARVELD3,ACTR3,STX6,IGSF9,MPP4,PTPRR,PPM1H,AKAP12,TJP3,GJC1,PECAM1,GRIN2C,FBF1,OBSCN,PMP22,MYH2,CHRNE,P2RX5,SLC6A4,SGCA,PHB,CCDC88C,EVL,SCIN,WNT5A,PDLIM2,LCP1,LY6I,SCRIB,PLEC,ARHGAP39,MPST,BAIAP2L2,PANX2,RAPGEF3,CACNB3,CLDN5,GAP43,MX2,TMEM204,FER,MAPRE2,ARHGAP26,SYNPO,SLC12A6,KCNIP3,LAMA5,…
KEGG	NF-kappa B signaling pathway	KEGG:04064	0.0212112	1.67344	108	360	14	ZAP70,LBP,LCK,CXCL2,TNFRSF11A,NFKBIA,CARD10,LTA,TICAM2,BLNK,TRAF6,CD40,CXCL12,BCL2A1C
TF	Factor: BEN; motif: CAGCGRNV	TF:M01240	7.45e-09	8.12809	16233	884	741	UBXN4,NFASC,LAX1,TEX50,DEDD,1700016C15RIK,RNF149,DNAH7C,BZW1,CASP8,ST18,MCMDC2,CNTNAP5B,MYF6,E2F7,ZUP1,SCML4,SPECC1L,FAM207A,PTTG1IP,UBE2G2,PFKL,RRP1,VMN2R80,MADCAM1,FGF22,TCF3,GNA11,KRT35,FAM187A,NSF,TCAM1,SLC9A3R1,TSPAN10,BTNL10,OLFR222,PEMT,PIK3R5,DVL2,NUP88,SPNS3,MYO1C,2610507B11RIK,TSPOAP1,NME2,EPN3,ARHGAP23,4933428G20RIK,KCNS3,XRCC3,A530016L24RIK,ADSSL1,SNX6,GM2016,ELMO1,SLC17A4,GM3604,CTSL…
TF	Factor: BEN; motif: CAGCGRNV; match class: 0	TF:M01240_0	7.45e-09	8.12809	16233	884	741	UBXN4,NFASC,LAX1,TEX50,DEDD,1700016C15RIK,RNF149,DNAH7C,BZW1,CASP8,ST18,MCMDC2,CNTNAP5B,MYF6,E2F7,ZUP1,SCML4,SPECC1L,FAM207A,PTTG1IP,UBE2G2,PFKL,RRP1,VMN2R80,MADCAM1,FGF22,TCF3,GNA11,KRT35,FAM187A,NSF,TCAM1,SLC9A3R1,TSPAN10,BTNL10,OLFR222,PEMT,PIK3R5,DVL2,NUP88,SPNS3,MYO1C,2610507B11RIK,TSPOAP1,NME2,EPN3,ARHGAP23,4933428G20RIK,KCNS3,XRCC3,A530016L24RIK,ADSSL1,SNX6,GM2016,ELMO1,SLC17A4,GM3604,CTSL…
TF	Factor: CPBP; motif: SNCCCNN; match class: 1	TF:M01822_1	8.24e-09	8.08401	19933	884	857	UBXN4,NFASC,LAX1,TEX50,DEDD,1700016C15RIK,GM5415,ZAP70,RNF149,DNAH7C,BZW1,CASP8,4933402D24RIK,ST18,CNTNAP5B,MYF6,E2F7,TAC2,ZUP1,CCDC170,SPECC1L,FAM207A,PTTG1IP,UBE2G2,GM19668,PFKL,RRP1,CASP14,MADCAM1,FGF22,POLR2E,TCF3,GNA11,AES,KRT35,KRT42,DHX58,SLC4A1,FAM187A,GFAP,NSF,TCAM1,SLC9A3R1,TSPAN10,FNDC9,BTNL10,OLFR222,PEMT,PIK3R5,DVL2,NUP88,SPNS3,MYO1C,2610507B11RIK,TSPOAP1,NME2,EPN3,ARHGAP23,4933428G2…
TF	Factor: ZF5; motif: GSGCGCGR	TF:M00716	7.81e-07	6.10737	14821	884	682	UBXN4,NFASC,DEDD,RNF149,DNAH7C,BZW1,ST18,MCMDC2,CNTNAP5B,MYF6,E2F7,ZUP1,CCDC170,SPECC1L,FAM207A,PTTG1IP,UBE2G2,PFKL,RRP1,CASP14,VMN2R80,FGF22,POLR2E,TCF3,GNA11,AES,GFAP,NSF,TCAM1,SLC9A3R1,HBA-X,FNDC9,BTNL10,OLFR222,PEMT,PIK3R5,DVL2,NUP88,MYO1C,2610507B11RIK,TSPOAP1,NME2,EPN3,ARHGAP23,4933428G20RIK,KCNS3,XRCC3,A530016L24RIK,ADSSL1,SNX6,ELMO1,AKR1E1,GM3604,CTSL,BC048507,ACOT12,ZCCHC9,EAR10,RNASE2B,…
TF	Factor: ZF5; motif: GSGCGCGR; match class: 0	TF:M00716_0	7.81e-07	6.10737	14821	884	682	UBXN4,NFASC,DEDD,RNF149,DNAH7C,BZW1,ST18,MCMDC2,CNTNAP5B,MYF6,E2F7,ZUP1,CCDC170,SPECC1L,FAM207A,PTTG1IP,UBE2G2,PFKL,RRP1,CASP14,VMN2R80,FGF22,POLR2E,TCF3,GNA11,AES,GFAP,NSF,TCAM1,SLC9A3R1,HBA-X,FNDC9,BTNL10,OLFR222,PEMT,PIK3R5,DVL2,NUP88,MYO1C,2610507B11RIK,TSPOAP1,NME2,EPN3,ARHGAP23,4933428G20RIK,KCNS3,XRCC3,A530016L24RIK,ADSSL1,SNX6,ELMO1,AKR1E1,GM3604,CTSL,BC048507,ACOT12,ZCCHC9,EAR10,RNASE2B,…
TF	Factor: Pax-4; motif: NNNNNYCACCCB; match class: 1	TF:M00378_1	8.4032e-06	5.07556	14470	884	664	UBXN4,NFASC,DEDD,1700016C15RIK,GM5415,ZAP70,RNF149,DNAH7C,BZW1,ST18,CNTNAP5B,TAC2,SPECC1L,UBE2G2,GM19668,RRP1,CASP14,MADCAM1,FGF22,POLR2E,TCF3,AES,KRT35,KRT42,DHX58,SLC4A1,GFAP,TCAM1,SLC9A3R1,TSPAN10,FNDC9,PEMT,PIK3R5,DVL2,NUP88,MYO1C,2610507B11RIK,TSPOAP1,NME2,EPN3,ARHGAP23,4933428G20RIK,KRTAP16-1,SERPINA1F,KCNS3,XRCC3,ADSSL1,SNX6,GM2016,ELMO1,SLC17A4,GM3604,CTSL,ACOT12,EAR10,RNASE2B,SLC7A7,SLC7…
TF	Factor: E2F-1; motif: GNGGGCGGGRMN; match class: 0	TF:M10209_0	4.98435e-05	4.30239	14231	884	651	UBXN4,NFASC,DEDD,ZAP70,RNF149,DNAH7C,BZW1,CNTNAP5B,MYF6,E2F7,ZUP1,SPECC1L,PTTG1IP,UBE2G2,PFKL,RRP1,CASP14,MADCAM1,FGF22,POLR2E,TCF3,GNA11,AES,KRT35,SLC4A1,NSF,SLC9A3R1,PEMT,PIK3R5,DVL2,NUP88,MYO1C,2610507B11RIK,NME2,EPN3,ARHGAP23,4933428G20RIK,KCNS3,XRCC3,ADSSL1,SNX6,ELMO1,GM3604,CTSL,BC048507,ACOT12,ZCCHC9,SLC7A8,RIPK3,9930012K11RIK,TSC22D1,DGKH,FIGNL2,KRT7,NFE2,ERCC4,GP1BB,MRGPRH,PRSS41,B3GALT4…
TF	Factor: E2F-1; motif: GNGGGCGGGRMN	TF:M10209	4.98435e-05	4.30239	14231	884	651	UBXN4,NFASC,DEDD,ZAP70,RNF149,DNAH7C,BZW1,CNTNAP5B,MYF6,E2F7,ZUP1,SPECC1L,PTTG1IP,UBE2G2,PFKL,RRP1,CASP14,MADCAM1,FGF22,POLR2E,TCF3,GNA11,AES,KRT35,SLC4A1,NSF,SLC9A3R1,PEMT,PIK3R5,DVL2,NUP88,MYO1C,2610507B11RIK,NME2,EPN3,ARHGAP23,4933428G20RIK,KCNS3,XRCC3,ADSSL1,SNX6,ELMO1,GM3604,CTSL,BC048507,ACOT12,ZCCHC9,SLC7A8,RIPK3,9930012K11RIK,TSC22D1,DGKH,FIGNL2,KRT7,NFE2,ERCC4,GP1BB,MRGPRH,PRSS41,B3GALT4…
TF	Factor: PUR1; motif: GGGNCAGNN	TF:M01721	0.000131328	3.88164	7320	884	371	NFASC,1700016C15RIK,ZAP70,DNAH7C,CASP8,CNTNAP5B,E2F7,ZUP1,SCML4,CCDC170,SPECC1L,UBE2G2,PFKL,MADCAM1,FGF22,AES,KRT42,SLC4A1,FAM187A,SLC9A3R1,BTNL10,OLFR222,DVL2,NUP88,SPNS3,MYO1C,2610507B11RIK,TSPOAP1,NME2,4933428G20RIK,KCNS3,GM2016,ELMO1,ACOT12,GM2237,RNASE2B,SLC7A7,DGKH,FIGNL2,GP1BB,PRSS41,RPL3L,TEKT4,CYP4F39,B3GALT4,LST1,ADGRF2,TMEM247,STAMBPL1,KCNIP2,CAPN1,SLC22A12,CAPN3,ECHDC3,SLC44A3,BBS7,AD…
TF	Factor: PUR1; motif: GGGNCAGNN; match class: 0	TF:M01721_0	0.000131328	3.88164	7320	884	371	NFASC,1700016C15RIK,ZAP70,DNAH7C,CASP8,CNTNAP5B,E2F7,ZUP1,SCML4,CCDC170,SPECC1L,UBE2G2,PFKL,MADCAM1,FGF22,AES,KRT42,SLC4A1,FAM187A,SLC9A3R1,BTNL10,OLFR222,DVL2,NUP88,SPNS3,MYO1C,2610507B11RIK,TSPOAP1,NME2,4933428G20RIK,KCNS3,GM2016,ELMO1,ACOT12,GM2237,RNASE2B,SLC7A7,DGKH,FIGNL2,GP1BB,PRSS41,RPL3L,TEKT4,CYP4F39,B3GALT4,LST1,ADGRF2,TMEM247,STAMBPL1,KCNIP2,CAPN1,SLC22A12,CAPN3,ECHDC3,SLC44A3,BBS7,AD…
TF	Factor: BCL6B; motif: NNNNCCGCCCCWNNNN; match class: 0	TF:M02844_0	0.00022001	3.65756	13668	884	626	NFASC,DEDD,RNF149,DNAH7C,BZW1,ST18,CNTNAP5B,MYF6,E2F7,TAC2,SPECC1L,PTTG1IP,GM19668,PFKL,RRP1,CASP14,VMN2R80,FGF22,POLR2E,TCF3,GNA11,AES,KRT35,KRT42,DHX58,SLC4A1,GFAP,TCAM1,SLC9A3R1,BTNL10,PIK3R5,DVL2,NUP88,MYO1C,2610507B11RIK,NME2,EPN3,ARHGAP23,4933428G20RIK,KCNS3,XRCC3,A530016L24RIK,ADSSL1,SNX6,GM2016,ELMO1,AKR1E1,GM3604,CTSL,ACOT12,ZCCHC9,SLC7A7,SLC7A8,9930012K11RIK,TSC22D1,DGKH,FIGNL2,KRT7,NFE…
TF	Factor: BCL6B; motif: NNNNCCGCCCCWNNNN	TF:M02844	0.00022001	3.65756	13668	884	626	NFASC,DEDD,RNF149,DNAH7C,BZW1,ST18,CNTNAP5B,MYF6,E2F7,TAC2,SPECC1L,PTTG1IP,GM19668,PFKL,RRP1,CASP14,VMN2R80,FGF22,POLR2E,TCF3,GNA11,AES,KRT35,KRT42,DHX58,SLC4A1,GFAP,TCAM1,SLC9A3R1,BTNL10,PIK3R5,DVL2,NUP88,MYO1C,2610507B11RIK,NME2,EPN3,ARHGAP23,4933428G20RIK,KCNS3,XRCC3,A530016L24RIK,ADSSL1,SNX6,GM2016,ELMO1,AKR1E1,GM3604,CTSL,ACOT12,ZCCHC9,SLC7A7,SLC7A8,9930012K11RIK,TSC22D1,DGKH,FIGNL2,KRT7,NFE…
TF	Factor: Pax-4; motif: NNNNNYCACCCB; match class: 0	TF:M00378_0	0.000264706	3.57724	18725	884	808	UBXN4,NFASC,TEX50,DEDD,1700016C15RIK,GM5415,ZAP70,RNF149,DNAH7C,BZW1,CASP8,4933402D24RIK,ST18,CNTNAP5B,MYF6,E2F7,TAC2,ZUP1,SCML4,CCDC170,SPECC1L,PTTG1IP,UBE2G2,GM19668,PFKL,RRP1,CASP14,MADCAM1,FGF22,POLR2E,TCF3,GNA11,AES,KRT35,KRT42,DHX58,SLC4A1,GFAP,NSF,TCAM1,SLC9A3R1,TSPAN10,COBL,HBA-X,FNDC9,BTNL10,OLFR222,PEMT,PIK3R5,DVL2,NUP88,SPNS3,MYO1C,2610507B11RIK,TSPOAP1,NME2,EPN3,ARHGAP23,4933428G20RIK…
TF	Factor: Pax-4; motif: NNNNNYCACCCB	TF:M00378	0.000264706	3.57724	18725	884	808	UBXN4,NFASC,TEX50,DEDD,1700016C15RIK,GM5415,ZAP70,RNF149,DNAH7C,BZW1,CASP8,4933402D24RIK,ST18,CNTNAP5B,MYF6,E2F7,TAC2,ZUP1,SCML4,CCDC170,SPECC1L,PTTG1IP,UBE2G2,GM19668,PFKL,RRP1,CASP14,MADCAM1,FGF22,POLR2E,TCF3,GNA11,AES,KRT35,KRT42,DHX58,SLC4A1,GFAP,NSF,TCAM1,SLC9A3R1,TSPAN10,COBL,HBA-X,FNDC9,BTNL10,OLFR222,PEMT,PIK3R5,DVL2,NUP88,SPNS3,MYO1C,2610507B11RIK,TSPOAP1,NME2,EPN3,ARHGAP23,4933428G20RIK…
TF	Factor: ZF5; motif: NRNGNGCGCGCWN	TF:M00333	0.000279517	3.55359	14473	884	656	UBXN4,NFASC,DEDD,GM5415,ZAP70,RNF149,BZW1,4933402D24RIK,MCMDC2,CNTNAP5B,MYF6,E2F7,TAC2,ZUP1,SCML4,CCDC170,SPECC1L,FAM207A,PTTG1IP,UBE2G2,PFKL,RRP1,CASP14,MADCAM1,FGF22,POLR2E,TCF3,GNA11,AES,KRT35,FAM187A,GFAP,NSF,TCAM1,SLC9A3R1,TSPAN10,FNDC9,BTNL10,OLFR222,PEMT,PIK3R5,DVL2,NUP88,SPNS3,MYO1C,2610507B11RIK,NME2,EPN3,4933428G20RIK,KCNS3,XRCC3,A530016L24RIK,ADSSL1,SNX6,ELMO1,AKR1E1,CTSL,ACOT12,ZCCHC9…
TF	Factor: ZF5; motif: NRNGNGCGCGCWN; match class: 0	TF:M00333_0	0.000279517	3.55359	14473	884	656	UBXN4,NFASC,DEDD,GM5415,ZAP70,RNF149,BZW1,4933402D24RIK,MCMDC2,CNTNAP5B,MYF6,E2F7,TAC2,ZUP1,SCML4,CCDC170,SPECC1L,FAM207A,PTTG1IP,UBE2G2,PFKL,RRP1,CASP14,MADCAM1,FGF22,POLR2E,TCF3,GNA11,AES,KRT35,FAM187A,GFAP,NSF,TCAM1,SLC9A3R1,TSPAN10,FNDC9,BTNL10,OLFR222,PEMT,PIK3R5,DVL2,NUP88,SPNS3,MYO1C,2610507B11RIK,NME2,EPN3,4933428G20RIK,KCNS3,XRCC3,A530016L24RIK,ADSSL1,SNX6,ELMO1,AKR1E1,CTSL,ACOT12,ZCCHC9…
TF	Factor: SMAD4; motif: GKSRKKCAGMCANCY	TF:M00733	0.00031525	3.50134	9776	884	471	UBXN4,LAX1,TEX50,DEDD,1700016C15RIK,ZAP70,RNF149,DNAH7C,CASP8,CNTNAP5B,MYF6,TAC2,SCML4,FAM207A,PTTG1IP,GM19668,RRP1,VMN2R80,MADCAM1,GNA11,KRT42,DHX58,SLC4A1,FAM187A,NSF,TCAM1,SLC9A3R1,HBA-X,NUP88,SPNS3,2610507B11RIK,TSPOAP1,NME2,EPN3,ARHGAP23,4933428G20RIK,KRTAP16-1,A530016L24RIK,ADSSL1,SLC17A4,ACOT12,ZCCHC9,SLC7A7,TSC22D1,DGKH,KRT7,NFE2,APOL8,ERCC4,GP1BB,PRSS41,SBP,CYP4F39,B3GALT4,TSPO2,PCARE,TM…
TF	Factor: SMAD4; motif: GKSRKKCAGMCANCY; match class: 0	TF:M00733_0	0.00031525	3.50134	9776	884	471	UBXN4,LAX1,TEX50,DEDD,1700016C15RIK,ZAP70,RNF149,DNAH7C,CASP8,CNTNAP5B,MYF6,TAC2,SCML4,FAM207A,PTTG1IP,GM19668,RRP1,VMN2R80,MADCAM1,GNA11,KRT42,DHX58,SLC4A1,FAM187A,NSF,TCAM1,SLC9A3R1,HBA-X,NUP88,SPNS3,2610507B11RIK,TSPOAP1,NME2,EPN3,ARHGAP23,4933428G20RIK,KRTAP16-1,A530016L24RIK,ADSSL1,SLC17A4,ACOT12,ZCCHC9,SLC7A7,TSC22D1,DGKH,KRT7,NFE2,APOL8,ERCC4,GP1BB,PRSS41,SBP,CYP4F39,B3GALT4,TSPO2,PCARE,TM…
TF	Factor: SREBP-1; motif: CACSCCA; match class: 0	TF:M00749_0	0.000327161	3.48524	8734	884	428	DEDD,ZAP70,DNAH7C,CASP8,ST18,E2F7,TAC2,CCDC170,FAM207A,PTTG1IP,UBE2G2,GM19668,PFKL,RRP1,CASP14,FGF22,TCF3,AES,KRT42,DHX58,SLC4A1,GFAP,NSF,TCAM1,SLC9A3R1,TSPAN10,BTNL10,PIK3R5,SPNS3,2610507B11RIK,NME2,EPN3,ARHGAP23,4933428G20RIK,SERPINA1F,XRCC3,A530016L24RIK,SNX6,GM2016,ACOT12,RNASE2B,RIPK3,KRT7,NFE2,APOL8,GP1BB,RTP2,RPL3L,CYP4F39,B3GALT4,LST1,ADGRF2,PTCRA,TSPO2,PCARE,TMEM247,TAF4B,PCDHA5,STAMBPL1…
TF	Factor: SREBP-1; motif: CACSCCA	TF:M00749	0.000327161	3.48524	8734	884	428	DEDD,ZAP70,DNAH7C,CASP8,ST18,E2F7,TAC2,CCDC170,FAM207A,PTTG1IP,UBE2G2,GM19668,PFKL,RRP1,CASP14,FGF22,TCF3,AES,KRT42,DHX58,SLC4A1,GFAP,NSF,TCAM1,SLC9A3R1,TSPAN10,BTNL10,PIK3R5,SPNS3,2610507B11RIK,NME2,EPN3,ARHGAP23,4933428G20RIK,SERPINA1F,XRCC3,A530016L24RIK,SNX6,GM2016,ACOT12,RNASE2B,RIPK3,KRT7,NFE2,APOL8,GP1BB,RTP2,RPL3L,CYP4F39,B3GALT4,LST1,ADGRF2,PTCRA,TSPO2,PCARE,TMEM247,TAF4B,PCDHA5,STAMBPL1…
TF	Factor: DEC1; motif: NCNCACRTGNSC; match class: 1	TF:M08870_1	0.000463822	3.33365	2121	884	133	NFASC,ST18,PFKL,NSF,DVL2,NME2,CTSL,EAR10,DGKH,LST1,MRPL2,ECHDC3,TRIM14,TEX10,SRD5A3,YBX3,PODXL2,LIPE,ABCC8,EPN1,MARVELD3,SMCO4,SIK3,NXPE2,STRA6,RALB,STX6,SLAMF8,MFSD9,IGFBP2,LLPH,AKAP12,SUPV3L1,LRRC3,PTBP1,TJP3,LYZL6,TEX2,TMEM235,SECTM1A,4931440F15RIK,OLFR317,FAM183B,OBSCN,FAM83G,USP32,WFIKKN2,SGCA,PHOSPHO1,SFRP4,NSD1,CHDH,LCP1,KRT78,SCRIB,PLEC,ARHGAP39,TXN2,CARD10,BAIAP2L2,PANX2,RAPGEF3,CACNB3,F…
TF	Factor: GKLF; motif: CCTCCYN; match class: 1	TF:M01835_1	0.00064539	3.19018	9531	884	459	LAX1,DEDD,ZAP70,CASP8,ST18,CNTNAP5B,MYF6,E2F7,TAC2,ZUP1,PTTG1IP,CASP14,VMN2R80,MADCAM1,KRT35,KRT42,DHX58,GFAP,NSF,SLC9A3R1,FNDC9,BTNL10,OLFR222,PIK3R5,DVL2,NUP88,MYO1C,2610507B11RIK,TSPOAP1,4933428G20RIK,KRTAP16-1,SERPINA1F,KCNS3,ADSSL1,SLC17A4,AKR1E1,SLC7A8,RIPK3,DGKH,FIGNL2,KRT7,SMUG1,APOL8,ERCC4,GP1BB,RTP2,MRGPRH,TEKT4,CYP4F39,B3GALT4,ADGRF2,MRPL2,PTCRA,TSPO2,XDH,SPAST,KCNK12,PCDHGA4,STAMBPL1,…
TF	Factor: SMAD4; motif: GKSRKKCAGMCANCY; match class: 1	TF:M00733_1	0.000753751	3.12277	3162	884	182	UBXN4,LAX1,DEDD,TAC2,PTTG1IP,GNA11,KRT42,DHX58,SLC9A3R1,SPNS3,TSPOAP1,EPN3,ARHGAP23,KRTAP16-1,A530016L24RIK,ADSSL1,ZCCHC9,DGKH,NFE2,APOL8,PRSS41,TSPO2,TAF7,KCNIP2,PAX1,ACTL10,LBP,ADAMTSL2,TAS2R134,KCNN3,CIT,CLRN2,OLFR212,PTPN6,KCNA6,ARAP1,GMFG,BCAT2,TSG101,EPN1,SMCO4,DPP8,ACTR3,IL20,CHIL1,SLAMF8,RFX8,SF3B1,MPP4,FZD7,CTDSP1,RASSF9,PIP4K2C,HKDC1,MIDN,ADAMTSL5,IZUMO4,TEX2,4931440F15RIK,SLIT3,TRIM58,…
TF	Factor: Kaiso; motif: GCMGGGRGCRGS; match class: 0	TF:M03876_0	0.00085469	3.06819	11131	884	523	NFASC,DEDD,ZAP70,RNF149,BZW1,CNTNAP5B,MYF6,E2F7,TAC2,SCML4,SPECC1L,UBE2G2,GM19668,PFKL,RRP1,MADCAM1,POLR2E,TCF3,GNA11,AES,KRT35,KRT42,FAM187A,GFAP,NSF,FNDC9,DVL2,MYO1C,2610507B11RIK,NME2,ARHGAP23,4933428G20RIK,KRTAP16-1,KCNS3,ADSSL1,SNX6,ELMO1,AKR1E1,CTSL,BC048507,ACOT12,ZCCHC9,EAR10,SLC7A7,SLC7A8,RIPK3,9930012K11RIK,DGKH,FIGNL2,KRT7,SMUG1,NFE2,APOL8,MKL2,GP1BB,RTP2,RPL3L,TEKT4,CYP4F39,B3GALT4,LS…
TF	Factor: Kaiso; motif: GCMGGGRGCRGS	TF:M03876	0.00085469	3.06819	11131	884	523	NFASC,DEDD,ZAP70,RNF149,BZW1,CNTNAP5B,MYF6,E2F7,TAC2,SCML4,SPECC1L,UBE2G2,GM19668,PFKL,RRP1,MADCAM1,POLR2E,TCF3,GNA11,AES,KRT35,KRT42,FAM187A,GFAP,NSF,FNDC9,DVL2,MYO1C,2610507B11RIK,NME2,ARHGAP23,4933428G20RIK,KRTAP16-1,KCNS3,ADSSL1,SNX6,ELMO1,AKR1E1,CTSL,BC048507,ACOT12,ZCCHC9,EAR10,SLC7A7,SLC7A8,RIPK3,9930012K11RIK,DGKH,FIGNL2,KRT7,SMUG1,NFE2,APOL8,MKL2,GP1BB,RTP2,RPL3L,TEKT4,CYP4F39,B3GALT4,LS…
TF	Factor: GKLF; motif: NNRRGRRNGNSNNN; match class: 0	TF:M07040_0	0.00122895	2.91047	12956	884	594	UBXN4,NFASC,LAX1,DEDD,ZAP70,RNF149,DNAH7C,BZW1,CASP8,4933402D24RIK,CNTNAP5B,MYF6,E2F7,TAC2,CCDC170,SPECC1L,FAM207A,PTTG1IP,CASP14,VMN2R80,MADCAM1,FGF22,TCF3,AES,KRT35,KRT42,DHX58,SLC4A1,TCAM1,SLC9A3R1,COBL,HBA-X,FNDC9,BTNL10,OLFR222,PEMT,PIK3R5,DVL2,MYO1C,2610507B11RIK,EPN3,ARHGAP23,4933428G20RIK,KCNS3,A530016L24RIK,ADSSL1,SNX6,ELMO1,AKR1E1,GM3604,CTSL,BC048507,ACOT12,ZCCHC9,SLC7A7,SLC7A8,TSC22D1…
TF	Factor: GKLF; motif: NNRRGRRNGNSNNN	TF:M07040	0.00122895	2.91047	12956	884	594	UBXN4,NFASC,LAX1,DEDD,ZAP70,RNF149,DNAH7C,BZW1,CASP8,4933402D24RIK,CNTNAP5B,MYF6,E2F7,TAC2,CCDC170,SPECC1L,FAM207A,PTTG1IP,CASP14,VMN2R80,MADCAM1,FGF22,TCF3,AES,KRT35,KRT42,DHX58,SLC4A1,TCAM1,SLC9A3R1,COBL,HBA-X,FNDC9,BTNL10,OLFR222,PEMT,PIK3R5,DVL2,MYO1C,2610507B11RIK,EPN3,ARHGAP23,4933428G20RIK,KCNS3,A530016L24RIK,ADSSL1,SNX6,ELMO1,AKR1E1,GM3604,CTSL,BC048507,ACOT12,ZCCHC9,SLC7A7,SLC7A8,TSC22D1…
TF	Factor: LF-A1; motif: GGGSTCWR; match class: 0	TF:M00646_0	0.00161415	2.79206	12591	884	579	UBXN4,LAX1,TEX50,DEDD,1700016C15RIK,DNAH7C,BZW1,CASP8,ST18,MCMDC2,TAC2,ZUP1,SCML4,SPECC1L,PTTG1IP,UBE2G2,RRP1,CASP14,VMN2R80,MADCAM1,FGF22,TCF3,GNA11,AES,DHX58,SLC4A1,FAM187A,GFAP,NSF,SLC9A3R1,TSPAN10,COBL,BTNL10,OLFR222,PIK3R5,DVL2,SPNS3,TSPOAP1,EPN3,ARHGAP23,4933428G20RIK,SERPINA1F,KCNS3,XRCC3,A530016L24RIK,ADSSL1,GM2016,ELMO1,AKR1E1,CTSL,ZCCHC9,GM2237,SLC7A7,9930012K11RIK,DGKH,FIGNL2,KRT7,SMUG…
TF	Factor: LF-A1; motif: GGGSTCWR	TF:M00646	0.00161415	2.79206	12591	884	579	UBXN4,LAX1,TEX50,DEDD,1700016C15RIK,DNAH7C,BZW1,CASP8,ST18,MCMDC2,TAC2,ZUP1,SCML4,SPECC1L,PTTG1IP,UBE2G2,RRP1,CASP14,VMN2R80,MADCAM1,FGF22,TCF3,GNA11,AES,DHX58,SLC4A1,FAM187A,GFAP,NSF,SLC9A3R1,TSPAN10,COBL,BTNL10,OLFR222,PIK3R5,DVL2,SPNS3,TSPOAP1,EPN3,ARHGAP23,4933428G20RIK,SERPINA1F,KCNS3,XRCC3,A530016L24RIK,ADSSL1,GM2016,ELMO1,AKR1E1,CTSL,ZCCHC9,GM2237,SLC7A7,9930012K11RIK,DGKH,FIGNL2,KRT7,SMUG…
TF	Factor: ZF5; motif: GSGCGCGR; match class: 1	TF:M00716_1	0.00162548	2.78902	12032	884	557	UBXN4,NFASC,DEDD,RNF149,BZW1,MCMDC2,E2F7,SPECC1L,FAM207A,PTTG1IP,UBE2G2,PFKL,RRP1,CASP14,FGF22,TCF3,GNA11,AES,GFAP,NSF,SLC9A3R1,BTNL10,PEMT,PIK3R5,DVL2,NUP88,MYO1C,2610507B11RIK,EPN3,ARHGAP23,4933428G20RIK,KCNS3,XRCC3,ADSSL1,SNX6,ELMO1,GM3604,CTSL,BC048507,ACOT12,ZCCHC9,SLC7A7,SLC7A8,RIPK3,9930012K11RIK,TSC22D1,DGKH,FIGNL2,KRT7,NFE2,ERCC4,GP1BB,PRSS41,NDUFB10,TEKT4,MRPL2,SPAST,KCNK12,TAF4B,GM3701…
TF	Factor: CP2; motif: NTGNCTGGNN	TF:M03868	0.00174998	2.75697	5418	884	282	LAX1,TEX50,DEDD,GM5415,4933402D24RIK,ST18,CCDC170,FAM207A,GM19668,CASP14,MADCAM1,FGF22,KRT42,DHX58,GFAP,TSPAN10,FNDC9,OLFR222,SPNS3,KRTAP16-1,ADSSL1,GM2016,SLC17A4,BC048507,ACOT12,EAR10,KRT7,SMUG1,MKL2,RTP2,MRGPRH,TEKT4,ADGRF2,PTCRA,TSPO2,XDH,TAF4B,CAPN3,PAX1,LBP,A930004D18RIK,PHPT1,ADAMTSL2,MTMR11,ZFP982,SLC10A6,OASL1,CIT,UPK3B,GRIFIN,LIMCH1,ATP8A1,YIPF7,RASL11B,SRD5A3,COX18,CXCL2,PIANP,GMFG,BCA…
TF	Factor: CP2; motif: NTGNCTGGNN; match class: 0	TF:M03868_0	0.00174998	2.75697	5418	884	282	LAX1,TEX50,DEDD,GM5415,4933402D24RIK,ST18,CCDC170,FAM207A,GM19668,CASP14,MADCAM1,FGF22,KRT42,DHX58,GFAP,TSPAN10,FNDC9,OLFR222,SPNS3,KRTAP16-1,ADSSL1,GM2016,SLC17A4,BC048507,ACOT12,EAR10,KRT7,SMUG1,MKL2,RTP2,MRGPRH,TEKT4,ADGRF2,PTCRA,TSPO2,XDH,TAF4B,CAPN3,PAX1,LBP,A930004D18RIK,PHPT1,ADAMTSL2,MTMR11,ZFP982,SLC10A6,OASL1,CIT,UPK3B,GRIFIN,LIMCH1,ATP8A1,YIPF7,RASL11B,SRD5A3,COX18,CXCL2,PIANP,GMFG,BCA…
TF	Factor: Lyl-1; motif: NCAKCTGYTNYCNN; match class: 1	TF:M10285_1	0.00191061	2.71883	8348	884	407	TEX50,GM5415,DNAH7C,CASP8,4933402D24RIK,MCMDC2,CNTNAP5B,E2F7,TAC2,SPECC1L,FAM207A,PTTG1IP,GM19668,FGF22,KRT35,DHX58,SLC4A1,GFAP,TSPAN10,COBL,HBA-X,OLFR222,SPNS3,MYO1C,NME2,EPN3,ARHGAP23,4933428G20RIK,KRTAP16-1,KCNS3,A530016L24RIK,ADSSL1,SLC17A4,BC048507,EAR10,RNASE2B,RIPK3,DGKH,KRT7,NFE2,APOL8,ERCC4,RTP2,MRGPRH,SBP,NDUFB10,TEKT4,B3GALT4,LST1,PTCRA,TSPO2,XDH,SPAST,TMEM247,PCDHB1,TAF7,PCDHGA4,KCNG2…
TF	Factor: MRF4; motif: CASCTGC; match class: 1	TF:M03831_1	0.00195009	2.70995	2487	884	148	CASP8,MYF6,UBE2G2,GM19668,CASP14,MADCAM1,FGF22,GNA11,AES,KRT35,SLC4A1,GFAP,SLC9A3R1,BTNL10,PEMT,NUP88,2610507B11RIK,NDUFB10,PTCRA,KCNK12,PCDHB1,KCNIP2,KCNN3,ZFP982,TRIM14,SLC10A6,LIMCH1,ATP8A1,CXCL2,GMFG,TMED6,MARVELD3,FAM129C,ELAVL3,MRPS22,TNFRSF11A,IL20,PLEKHA6,LMOD1,TDRD5,MGAT4A,UGT1A2,TJP3,ARHGAP27,HID1,SLIT3,SEC24A,MRPS24,OBSCN,MPRIP,FAM83G,TNFSF13,2810408A11RIK,WFIKKN2,CCDC88C,SLC26A4,SCIN,…
TF	Factor: HTF4; motif: CASCTGB; match class: 1	TF:M02018_1	0.00195009	2.70995	2487	884	148	CASP8,MYF6,UBE2G2,GM19668,CASP14,MADCAM1,FGF22,GNA11,AES,KRT35,SLC4A1,GFAP,SLC9A3R1,BTNL10,PEMT,NUP88,2610507B11RIK,NDUFB10,PTCRA,KCNK12,PCDHB1,KCNIP2,KCNN3,ZFP982,TRIM14,SLC10A6,LIMCH1,ATP8A1,CXCL2,GMFG,TMED6,MARVELD3,FAM129C,ELAVL3,MRPS22,TNFRSF11A,IL20,PLEKHA6,LMOD1,TDRD5,MGAT4A,UGT1A2,TJP3,ARHGAP27,HID1,SLIT3,SEC24A,MRPS24,OBSCN,MPRIP,FAM83G,TNFSF13,2810408A11RIK,WFIKKN2,CCDC88C,SLC26A4,SCIN,…
TF	Factor: ER-beta; motif: GTCANASTGRCCYNR; match class: 0	TF:M01875_0	0.00196795	2.70599	7540	884	373	UBXN4,LAX1,TEX50,GM5415,ZAP70,MCMDC2,MYF6,TAC2,ZUP1,GM19668,RRP1,MADCAM1,FGF22,AES,SLC4A1,GFAP,TCAM1,TSPAN10,HBA-X,BTNL10,PEMT,DVL2,EPN3,ARHGAP23,A530016L24RIK,ADSSL1,ELMO1,CTSL,BC048507,SLC7A7,RIPK3,NFE2,APOL8,ERCC4,MKL2,NDUFB10,RPL3L,TEKT4,B3GALT4,MRPL2,TSPO2,PCARE,TMEM247,PCDHA11,PCDHB1,TAF7,KCNG2,PDCD1LG2,CAPN1,SLC22A12,CAPN3,MAP1A,CATSPER2,PAX1,ACTL10,ARHGAP40,PHPT1,ECHDC3,PLD1,BBS7,ADAD1,CC…
TF	Factor: ER-beta; motif: GTCANASTGRCCYNR	TF:M01875	0.00196795	2.70599	7540	884	373	UBXN4,LAX1,TEX50,GM5415,ZAP70,MCMDC2,MYF6,TAC2,ZUP1,GM19668,RRP1,MADCAM1,FGF22,AES,SLC4A1,GFAP,TCAM1,TSPAN10,HBA-X,BTNL10,PEMT,DVL2,EPN3,ARHGAP23,A530016L24RIK,ADSSL1,ELMO1,CTSL,BC048507,SLC7A7,RIPK3,NFE2,APOL8,ERCC4,MKL2,NDUFB10,RPL3L,TEKT4,B3GALT4,MRPL2,TSPO2,PCARE,TMEM247,PCDHA11,PCDHB1,TAF7,KCNG2,PDCD1LG2,CAPN1,SLC22A12,CAPN3,MAP1A,CATSPER2,PAX1,ACTL10,ARHGAP40,PHPT1,ECHDC3,PLD1,BBS7,ADAD1,CC…
TF	Factor: Rxrb; motif: GGGGTCAAAGGTCA; match class: 1	TF:M04493_1	0.00238768	2.62202	2454	884	146	LAX1,GM5415,CCDC170,PTTG1IP,AES,KRT35,DHX58,FAM187A,GFAP,SLC9A3R1,TSPAN10,COBL,BTNL10,KRTAP16-1,XRCC3,SLC17A4,ACOT12,SLC7A7,FIGNL2,PRSS41,NDUFB10,TEKT4,CYP4F39,PCARE,XDH,TMEM247,SLC22A12,CAPN3,LBP,A930004D18RIK,ECHDC3,CCDC169,UPK3B,PTPN6,ADGRA2,MFRP,TNFRSF11A,PLEKHA6,STX6,PEA15A,ESRRG,MFSD9,MPP4,SPEG,RASSF9,PTPRR,DTX3,AKAP12,SUPV3L1,PTBP1,GRIN2C,TMEM235,FAM183B,2810408A11RIK,CHRNE,P2RX5,ANKFN1,SG…
TF	Factor: CP2/LBP-1c/LSF; motif: GCTGGNTNGNNCYNG; match class: 0	TF:M00947_0	0.00239326	2.62101	8628	884	418	UBXN4,NFASC,1700016C15RIK,GM5415,RNF149,CASP8,MYF6,E2F7,TAC2,SCML4,CCDC170,FAM207A,PTTG1IP,GM19668,PFKL,MADCAM1,FGF22,TCF3,KRT35,KRT42,DHX58,FAM187A,TCAM1,SLC9A3R1,TSPAN10,PEMT,NUP88,MYO1C,2610507B11RIK,ARHGAP23,KRTAP16-1,KCNS3,AKR1E1,BC048507,ACOT12,ZCCHC9,SLC7A7,9930012K11RIK,TSC22D1,DGKH,KRT7,SMUG1,MKL2,GP1BB,RTP2,NDUFB10,PTCRA,TSPO2,PCARE,SPAST,KCNK12,TAF4B,GM37013,PCDHA11,PCDHB4,TAF7,PCDHGA4…
TF	Factor: CP2/LBP-1c/LSF; motif: GCTGGNTNGNNCYNG	TF:M00947	0.00239326	2.62101	8628	884	418	UBXN4,NFASC,1700016C15RIK,GM5415,RNF149,CASP8,MYF6,E2F7,TAC2,SCML4,CCDC170,FAM207A,PTTG1IP,GM19668,PFKL,MADCAM1,FGF22,TCF3,KRT35,KRT42,DHX58,FAM187A,TCAM1,SLC9A3R1,TSPAN10,PEMT,NUP88,MYO1C,2610507B11RIK,ARHGAP23,KRTAP16-1,KCNS3,AKR1E1,BC048507,ACOT12,ZCCHC9,SLC7A7,9930012K11RIK,TSC22D1,DGKH,KRT7,SMUG1,MKL2,GP1BB,RTP2,NDUFB10,PTCRA,TSPO2,PCARE,SPAST,KCNK12,TAF4B,GM37013,PCDHA11,PCDHB4,TAF7,PCDHGA4…
TF	Factor: ZIC3; motif: NNNCACAGCAKGNNN; match class: 1	TF:M02941_1	0.00335929	2.47375	14352	884	645	NFASC,LAX1,DEDD,1700016C15RIK,GM5415,ZAP70,DNAH7C,CASP8,4933402D24RIK,ST18,MCMDC2,MYF6,ZUP1,SCML4,CCDC170,SPECC1L,FAM207A,UBE2G2,GM19668,PFKL,RRP1,MADCAM1,FGF22,POLR2E,TCF3,GNA11,AES,KRT35,KRT42,DHX58,SLC4A1,FAM187A,GFAP,NSF,SLC9A3R1,TSPAN10,FNDC9,BTNL10,OLFR222,PEMT,PIK3R5,SPNS3,MYO1C,2610507B11RIK,TSPOAP1,EPN3,ARHGAP23,4933428G20RIK,KRTAP16-1,SERPINA1F,KCNS3,XRCC3,A530016L24RIK,ADSSL1,SNX6,GM20…
TF	Factor: CTCF; motif: NAGGGGGCGCNNKNNNN; match class: 0	TF:M08995_0	0.00411096	2.38606	14314	884	643	UBXN4,NFASC,LAX1,DEDD,1700016C15RIK,GM5415,RNF149,DNAH7C,BZW1,CASP8,ST18,CNTNAP5B,MYF6,E2F7,TAC2,SPECC1L,FAM207A,PTTG1IP,UBE2G2,GM19668,PFKL,VMN2R80,MADCAM1,FGF22,POLR2E,TCF3,GNA11,AES,KRT42,SLC4A1,GFAP,NSF,SLC9A3R1,FNDC9,BTNL10,OLFR222,PEMT,PIK3R5,DVL2,MYO1C,2610507B11RIK,NME2,EPN3,ARHGAP23,4933428G20RIK,KCNS3,XRCC3,A530016L24RIK,ADSSL1,SNX6,ELMO1,AKR1E1,GM3604,CTSL,BC048507,ACOT12,ZCCHC9,SLC7A7…
TF	Factor: CTCF; motif: NAGGGGGCGCNNKNNNN	TF:M08995	0.00411096	2.38606	14314	884	643	UBXN4,NFASC,LAX1,DEDD,1700016C15RIK,GM5415,RNF149,DNAH7C,BZW1,CASP8,ST18,CNTNAP5B,MYF6,E2F7,TAC2,SPECC1L,FAM207A,PTTG1IP,UBE2G2,GM19668,PFKL,VMN2R80,MADCAM1,FGF22,POLR2E,TCF3,GNA11,AES,KRT42,SLC4A1,GFAP,NSF,SLC9A3R1,FNDC9,BTNL10,OLFR222,PEMT,PIK3R5,DVL2,MYO1C,2610507B11RIK,NME2,EPN3,ARHGAP23,4933428G20RIK,KCNS3,XRCC3,A530016L24RIK,ADSSL1,SNX6,ELMO1,AKR1E1,GM3604,CTSL,BC048507,ACOT12,ZCCHC9,SLC7A7…
TF	Factor: AP-2alpha; motif: NNNSCCTGRGGC; match class: 0	TF:M10175_0	0.00506251	2.29563	4960	884	259	DEDD,ZAP70,RNF149,BZW1,E2F7,SPECC1L,PTTG1IP,UBE2G2,GM19668,FGF22,POLR2E,KRT42,SLC4A1,FAM187A,GFAP,NSF,TSPAN10,PIK3R5,EPN3,4933428G20RIK,SERPINA1F,A530016L24RIK,SNX6,ACOT12,SLC7A7,SLC7A8,GP1BB,RTP2,MRGPRH,NDUFB10,CYP4F39,LST1,MRPL2,STAMBPL1,CAPN1,MAP1A,PAX1,LBP,ARHGAP40,MYO3B,SLC44A3,PLD1,FOXO1,LCK,CCDC28B,TRIM14,TEX10,SLC10A6,SDS,PAN3,RASL11B,SRD5A3,PTPN6,YBX3,PODXL2,ZFP446,LIPE,BCAT2,TSG101,OCEL…
TF	Factor: AP-2alpha; motif: NNNSCCTGRGGC	TF:M10175	0.00506251	2.29563	4960	884	259	DEDD,ZAP70,RNF149,BZW1,E2F7,SPECC1L,PTTG1IP,UBE2G2,GM19668,FGF22,POLR2E,KRT42,SLC4A1,FAM187A,GFAP,NSF,TSPAN10,PIK3R5,EPN3,4933428G20RIK,SERPINA1F,A530016L24RIK,SNX6,ACOT12,SLC7A7,SLC7A8,GP1BB,RTP2,MRGPRH,NDUFB10,CYP4F39,LST1,MRPL2,STAMBPL1,CAPN1,MAP1A,PAX1,LBP,ARHGAP40,MYO3B,SLC44A3,PLD1,FOXO1,LCK,CCDC28B,TRIM14,TEX10,SLC10A6,SDS,PAN3,RASL11B,SRD5A3,PTPN6,YBX3,PODXL2,ZFP446,LIPE,BCAT2,TSG101,OCEL…
TF	Factor: Spz1; motif: DNNGGRGGGWWNNNN; match class: 0	TF:M00446_0	0.00569524	2.24449	9077	884	434	UBXN4,NFASC,LAX1,DEDD,1700016C15RIK,ZAP70,RNF149,DNAH7C,CASP8,ST18,CNTNAP5B,E2F7,TAC2,ZUP1,SCML4,GM19668,PFKL,MADCAM1,FGF22,TCF3,AES,KRT35,DHX58,SLC4A1,FAM187A,GFAP,TCAM1,SLC9A3R1,TSPAN10,BTNL10,PEMT,PIK3R5,DVL2,SPNS3,MYO1C,TSPOAP1,NME2,EPN3,ARHGAP23,4933428G20RIK,XRCC3,ADSSL1,SNX6,ELMO1,SLC17A4,BC048507,ACOT12,RIPK3,SMUG1,NFE2,ERCC4,GP1BB,MRGPRH,PRSS41,NDUFB10,B3GALT4,MRPL2,TSPO2,SPAST,PDCD1LG2,…
TF	Factor: Spz1; motif: DNNGGRGGGWWNNNN	TF:M00446	0.00569524	2.24449	9077	884	434	UBXN4,NFASC,LAX1,DEDD,1700016C15RIK,ZAP70,RNF149,DNAH7C,CASP8,ST18,CNTNAP5B,E2F7,TAC2,ZUP1,SCML4,GM19668,PFKL,MADCAM1,FGF22,TCF3,AES,KRT35,DHX58,SLC4A1,FAM187A,GFAP,TCAM1,SLC9A3R1,TSPAN10,BTNL10,PEMT,PIK3R5,DVL2,SPNS3,MYO1C,TSPOAP1,NME2,EPN3,ARHGAP23,4933428G20RIK,XRCC3,ADSSL1,SNX6,ELMO1,SLC17A4,BC048507,ACOT12,RIPK3,SMUG1,NFE2,ERCC4,GP1BB,MRGPRH,PRSS41,NDUFB10,B3GALT4,MRPL2,TSPO2,SPAST,PDCD1LG2,…
TF	Factor: NF-1B; motif: CTGGCASGV	TF:M07051	0.00592667	2.22719	3068	884	173	TEX50,GM5415,BZW1,GM19668,CASP14,GFAP,TSPOAP1,4933428G20RIK,KRTAP16-1,TSC22D1,DGKH,FIGNL2,NDUFB10,RPL3L,MRPL2,CAPN3,PAX1,ACTL10,ARHGAP40,HPS3,BBS7,CCDC28B,GRIFIN,CLRN2,PTPN6,ARAP1,TESCL,ADGRA2,FAM129C,EPM2AIP1,NXPE2,PREX2,PLEKHA6,CHIL1,RFX8,MFSD9,STAT1,AOX4,FZD7,IGFBP2,CYP27A1,SPEG,RASSF9,DTX3,PIP4K2C,PLAGL1,FAM184A,GAST,AOC3,1810010H24RIK,GRIN2C,EXOC7,SEC14L1,GAL3ST1,SEC14L4,OBSCN,FAM83G,GUCY2E,…
TF	Factor: NF-1B; motif: CTGGCASGV; match class: 0	TF:M07051_0	0.00592667	2.22719	3068	884	173	TEX50,GM5415,BZW1,GM19668,CASP14,GFAP,TSPOAP1,4933428G20RIK,KRTAP16-1,TSC22D1,DGKH,FIGNL2,NDUFB10,RPL3L,MRPL2,CAPN3,PAX1,ACTL10,ARHGAP40,HPS3,BBS7,CCDC28B,GRIFIN,CLRN2,PTPN6,ARAP1,TESCL,ADGRA2,FAM129C,EPM2AIP1,NXPE2,PREX2,PLEKHA6,CHIL1,RFX8,MFSD9,STAT1,AOX4,FZD7,IGFBP2,CYP27A1,SPEG,RASSF9,DTX3,PIP4K2C,PLAGL1,FAM184A,GAST,AOC3,1810010H24RIK,GRIN2C,EXOC7,SEC14L1,GAL3ST1,SEC14L4,OBSCN,FAM83G,GUCY2E,…
TF	Factor: Hes1; motif: NNCACGYGNN	TF:M07991	0.00738252	2.1318	15254	884	677	UBXN4,NFASC,TEX50,DEDD,1700016C15RIK,RNF149,BZW1,ST18,MCMDC2,E2F7,TAC2,SCML4,CCDC170,SPECC1L,FAM207A,PTTG1IP,UBE2G2,GM19668,PFKL,RRP1,CASP14,MADCAM1,FGF22,POLR2E,TCF3,GNA11,KRT35,KRT42,DHX58,SLC4A1,GFAP,NSF,TCAM1,SLC9A3R1,FNDC9,OLFR222,PEMT,PIK3R5,DVL2,NUP88,SPNS3,MYO1C,2610507B11RIK,NME2,EPN3,ARHGAP23,4933428G20RIK,KCNS3,A530016L24RIK,ADSSL1,SNX6,GM2016,ELMO1,SLC17A4,AKR1E1,CTSL,BC048507,ACOT12,…
TF	Factor: Hes1; motif: NNCACGYGNN; match class: 0	TF:M07991_0	0.00738252	2.1318	15254	884	677	UBXN4,NFASC,TEX50,DEDD,1700016C15RIK,RNF149,BZW1,ST18,MCMDC2,E2F7,TAC2,SCML4,CCDC170,SPECC1L,FAM207A,PTTG1IP,UBE2G2,GM19668,PFKL,RRP1,CASP14,MADCAM1,FGF22,POLR2E,TCF3,GNA11,KRT35,KRT42,DHX58,SLC4A1,GFAP,NSF,TCAM1,SLC9A3R1,FNDC9,OLFR222,PEMT,PIK3R5,DVL2,NUP88,SPNS3,MYO1C,2610507B11RIK,NME2,EPN3,ARHGAP23,4933428G20RIK,KCNS3,A530016L24RIK,ADSSL1,SNX6,GM2016,ELMO1,SLC17A4,AKR1E1,CTSL,BC048507,ACOT12,…
TF	Factor: c-Myc:Max; motif: NNACCACGTGGTNN; match class: 1	TF:M00118_1	0.00801781	2.09594	7971	884	387	UBXN4,NFASC,TEX50,BZW1,ST18,E2F7,CCDC170,PTTG1IP,UBE2G2,GM19668,PFKL,MADCAM1,POLR2E,NSF,TCAM1,HBA-X,FNDC9,OLFR222,PEMT,PIK3R5,DVL2,NUP88,SPNS3,MYO1C,2610507B11RIK,NME2,4933428G20RIK,SERPINA1F,SNX6,SLC17A4,CTSL,SLC7A7,SLC7A8,RIPK3,DGKH,NFE2,APOL8,MRGPRH,PRSS41,RPL3L,CYP4F39,LST1,ADGRF2,MRPL2,PTCRA,TSPO2,TAF4B,GM37013,PCDHA5,PCDHA11,PCDHB1,PCDHB4,PDCD1LG2,STAMBPL1,KAT5,CATSPER2,ACTL10,LBP,FABP9,HPS…
TF	Factor: c-Myc:Max; motif: NNACCACGTGGTNN; match class: 0	TF:M00118_0	0.00801781	2.09594	7971	884	387	UBXN4,NFASC,TEX50,BZW1,ST18,E2F7,CCDC170,PTTG1IP,UBE2G2,GM19668,PFKL,MADCAM1,POLR2E,NSF,TCAM1,HBA-X,FNDC9,OLFR222,PEMT,PIK3R5,DVL2,NUP88,SPNS3,MYO1C,2610507B11RIK,NME2,4933428G20RIK,SERPINA1F,SNX6,SLC17A4,CTSL,SLC7A7,SLC7A8,RIPK3,DGKH,NFE2,APOL8,MRGPRH,PRSS41,RPL3L,CYP4F39,LST1,ADGRF2,MRPL2,PTCRA,TSPO2,TAF4B,GM37013,PCDHA5,PCDHA11,PCDHB1,PCDHB4,PDCD1LG2,STAMBPL1,KAT5,CATSPER2,ACTL10,LBP,FABP9,HPS…
TF	Factor: c-Myc:Max; motif: NNACCACGTGGTNN	TF:M00118	0.00801781	2.09594	7971	884	387	UBXN4,NFASC,TEX50,BZW1,ST18,E2F7,CCDC170,PTTG1IP,UBE2G2,GM19668,PFKL,MADCAM1,POLR2E,NSF,TCAM1,HBA-X,FNDC9,OLFR222,PEMT,PIK3R5,DVL2,NUP88,SPNS3,MYO1C,2610507B11RIK,NME2,4933428G20RIK,SERPINA1F,SNX6,SLC17A4,CTSL,SLC7A7,SLC7A8,RIPK3,DGKH,NFE2,APOL8,MRGPRH,PRSS41,RPL3L,CYP4F39,LST1,ADGRF2,MRPL2,PTCRA,TSPO2,TAF4B,GM37013,PCDHA5,PCDHA11,PCDHB1,PCDHB4,PDCD1LG2,STAMBPL1,KAT5,CATSPER2,ACTL10,LBP,FABP9,HPS…
TF	Factor: SREBP-1; motif: NSNNTCACNCCANNN; match class: 0	TF:M01173_0	0.00889606	2.0508	4252	884	226	ZAP70,RNF149,CNTNAP5B,TAC2,SPECC1L,PFKL,FGF22,TCF3,AES,KRT35,DHX58,GFAP,PIK3R5,DVL2,SPNS3,2610507B11RIK,4933428G20RIK,KRTAP16-1,XRCC3,A530016L24RIK,EAR10,NFE2,RTP2,NDUFB10,CYP4F39,TSPO2,PCARE,TMEM247,PCDHB1,KAT5,SLC22A12,MAP1A,CATSPER2,MYO3B,PLD1,OASL1,UPK3B,LAP3,PIANP,NRIP2,YBX3,TESCL,LIPE,GMFG,ATF5,TMED6,MARVELD3,EPM2AIP1,NXPE2,THSD4,DPP8,ACTR3,SULF1,LMOD1,TDRD5,TEX35,PEA15A,SLAMF8,ESRRG,BAG2,M…
TF	Factor: SREBP-1; motif: NSNNTCACNCCANNN	TF:M01173	0.00889606	2.0508	4252	884	226	ZAP70,RNF149,CNTNAP5B,TAC2,SPECC1L,PFKL,FGF22,TCF3,AES,KRT35,DHX58,GFAP,PIK3R5,DVL2,SPNS3,2610507B11RIK,4933428G20RIK,KRTAP16-1,XRCC3,A530016L24RIK,EAR10,NFE2,RTP2,NDUFB10,CYP4F39,TSPO2,PCARE,TMEM247,PCDHB1,KAT5,SLC22A12,MAP1A,CATSPER2,MYO3B,PLD1,OASL1,UPK3B,LAP3,PIANP,NRIP2,YBX3,TESCL,LIPE,GMFG,ATF5,TMED6,MARVELD3,EPM2AIP1,NXPE2,THSD4,DPP8,ACTR3,SULF1,LMOD1,TDRD5,TEX35,PEA15A,SLAMF8,ESRRG,BAG2,M…
TF	Factor: CACD; motif: CCACRCCC	TF:M01113	0.00987991	2.00525	10862	884	505	UBXN4,NFASC,DEDD,ZAP70,RNF149,DNAH7C,BZW1,ST18,CNTNAP5B,MYF6,TAC2,FAM207A,PTTG1IP,UBE2G2,PFKL,RRP1,CASP14,MADCAM1,FGF22,TCF3,AES,DHX58,SLC4A1,FAM187A,GFAP,NSF,TCAM1,SLC9A3R1,TSPAN10,NUP88,SPNS3,MYO1C,2610507B11RIK,NME2,EPN3,4933428G20RIK,SERPINA1F,KCNS3,XRCC3,GM2016,CTSL,BC048507,ACOT12,ZCCHC9,SLC7A8,9930012K11RIK,FIGNL2,APOL8,MKL2,RTP2,NDUFB10,RPL3L,TEKT4,LST1,MRPL2,SPAST,TMEM247,TAF4B,PDCD1LG2,…
TF	Factor: CACD; motif: CCACRCCC; match class: 0	TF:M01113_0	0.00987991	2.00525	10862	884	505	UBXN4,NFASC,DEDD,ZAP70,RNF149,DNAH7C,BZW1,ST18,CNTNAP5B,MYF6,TAC2,FAM207A,PTTG1IP,UBE2G2,PFKL,RRP1,CASP14,MADCAM1,FGF22,TCF3,AES,DHX58,SLC4A1,FAM187A,GFAP,NSF,TCAM1,SLC9A3R1,TSPAN10,NUP88,SPNS3,MYO1C,2610507B11RIK,NME2,EPN3,4933428G20RIK,SERPINA1F,KCNS3,XRCC3,GM2016,CTSL,BC048507,ACOT12,ZCCHC9,SLC7A8,9930012K11RIK,FIGNL2,APOL8,MKL2,RTP2,NDUFB10,RPL3L,TEKT4,LST1,MRPL2,SPAST,TMEM247,TAF4B,PDCD1LG2,…
TF	Factor: Egr-2; motif: CCCMCNCN	TF:M02092	0.0109884	1.95906	5694	884	289	UBXN4,1700016C15RIK,TAC2,ZUP1,FAM207A,RRP1,MADCAM1,FGF22,AES,KRT35,FAM187A,NSF,HBA-X,PEMT,SPNS3,TSPOAP1,4933428G20RIK,KRTAP16-1,SERPINA1F,KCNS3,XRCC3,ADSSL1,GM2016,ELMO1,SLC17A4,AKR1E1,EAR10,RNASE2B,SLC7A7,SLC7A8,RIPK3,KRT7,NFE2,APOL8,ERCC4,GP1BB,RPL3L,PTCRA,TAF4B,PCDHA5,KCNG2,STAMBPL1,MAP1A,PAX1,LBP,ECHDC3,SLC44A3,ADAD1,CCDC169,LCK,CCDC28B,SLC10A6,ZSCAN21,GRIFIN,CLRN2,ATP8A1,YIPF7,SRD5A3,PTPN6,N…
TF	Factor: Egr-2; motif: CCCMCNCN; match class: 0	TF:M02092_0	0.0109884	1.95906	5694	884	289	UBXN4,1700016C15RIK,TAC2,ZUP1,FAM207A,RRP1,MADCAM1,FGF22,AES,KRT35,FAM187A,NSF,HBA-X,PEMT,SPNS3,TSPOAP1,4933428G20RIK,KRTAP16-1,SERPINA1F,KCNS3,XRCC3,ADSSL1,GM2016,ELMO1,SLC17A4,AKR1E1,EAR10,RNASE2B,SLC7A7,SLC7A8,RIPK3,KRT7,NFE2,APOL8,ERCC4,GP1BB,RPL3L,PTCRA,TAF4B,PCDHA5,KCNG2,STAMBPL1,MAP1A,PAX1,LBP,ECHDC3,SLC44A3,ADAD1,CCDC169,LCK,CCDC28B,SLC10A6,ZSCAN21,GRIFIN,CLRN2,ATP8A1,YIPF7,SRD5A3,PTPN6,N…
TF	Factor: myogenin; motif: RGCAGSTG; match class: 1	TF:M00712_1	0.0117507	1.92994	1458	884	94	CASP8,FGF22,AES,DHX58,BTNL10,4933428G20RIK,KRTAP16-1,RPL3L,PTCRA,PCDHB1,KCNIP2,CATSPER2,ADAMTSL2,MTMR11,SLC10A6,ATP8A1,GMFG,MARVELD3,FAM129C,ELAVL3,TNFRSF11A,LMOD1,SPEG,MLPH,PPM1H,FAM184A,HID1,TCF7,TRIM58,FAM183B,CHRNE,WFIKKN2,PHOSPHO1,TTLL6,GALNT15,FGF17,KRT6A,SCX,ARHGAP39,TXN2,CARD10,BAIAP2L2,TSPO,TYMP,RAPGEF3,AIFM3,COL11A2,CLIP4,TTC27,STK32A,SIGLEC15,ASTL,KCNIP3,PROM2,SLC2A10,CSF1,WWTR1,LRBA,P…
TF	Factor: FXR; motif: NRGGKCANTGRCCNNNNGG; match class: 0	TF:M10325_0	0.018584	1.73086	2378	884	138	DEDD,AES,KRT42,SLC4A1,FNDC9,4933428G20RIK,A530016L24RIK,FIGNL2,NFE2,APOL8,TEKT4,B3GALT4,ADGRF2,PCARE,SPAST,TMEM247,STAMBPL1,KCNIP2,LBP,TRIM14,WDFY3,GRIFIN,RASL11B,COX18,OLFR212,LIPE,GMFG,TNNI3,SIK3,DPP8,TEX35,SLAMF8,ESRRG,MAP4K4,AOX4,MPP4,FZD7,CTDSP1,UGT1A2,PIP4K2C,FAM184A,MIDN,ADAMTSL5,GRIN2C,GRB10,PATZ1,SEC24A,MRPS24,IGTP,FAM83G,2810408A11RIK,CHRNE,XAF1,USP32,WFIKKN2,PCGF2,MIA2,ZDHHC22,GMPR,NSD…
TF	Factor: FXR; motif: NRGGKCANTGRCCNNNNGG	TF:M10325	0.018584	1.73086	2378	884	138	DEDD,AES,KRT42,SLC4A1,FNDC9,4933428G20RIK,A530016L24RIK,FIGNL2,NFE2,APOL8,TEKT4,B3GALT4,ADGRF2,PCARE,SPAST,TMEM247,STAMBPL1,KCNIP2,LBP,TRIM14,WDFY3,GRIFIN,RASL11B,COX18,OLFR212,LIPE,GMFG,TNNI3,SIK3,DPP8,TEX35,SLAMF8,ESRRG,MAP4K4,AOX4,MPP4,FZD7,CTDSP1,UGT1A2,PIP4K2C,FAM184A,MIDN,ADAMTSL5,GRIN2C,GRB10,PATZ1,SEC24A,MRPS24,IGTP,FAM83G,2810408A11RIK,CHRNE,XAF1,USP32,WFIKKN2,PCGF2,MIA2,ZDHHC22,GMPR,NSD…
TF	Factor: RREB-1; motif: CCCCAAACMMCCCC; match class: 0	TF:M00257_0	0.0216733	1.66407	10725	884	497	UBXN4,NFASC,LAX1,DEDD,ZAP70,DNAH7C,CASP8,ST18,CNTNAP5B,MYF6,TAC2,ZUP1,FAM207A,UBE2G2,GM19668,PFKL,RRP1,FGF22,TCF3,AES,DHX58,SLC4A1,GFAP,NSF,SLC9A3R1,COBL,PEMT,PIK3R5,DVL2,NUP88,SPNS3,MYO1C,2610507B11RIK,TSPOAP1,EPN3,ARHGAP23,4933428G20RIK,XRCC3,A530016L24RIK,ADSSL1,SLC17A4,AKR1E1,CTSL,BC048507,ACOT12,SLC7A8,TSC22D1,DGKH,FIGNL2,NFE2,APOL8,GP1BB,NDUFB10,RPL3L,ADGRF2,PCARE,KCNK12,KAT5,CAPN1,SLC22A12…
TF	Factor: RREB-1; motif: CCCCAAACMMCCCC	TF:M00257	0.0216733	1.66407	10725	884	497	UBXN4,NFASC,LAX1,DEDD,ZAP70,DNAH7C,CASP8,ST18,CNTNAP5B,MYF6,TAC2,ZUP1,FAM207A,UBE2G2,GM19668,PFKL,RRP1,FGF22,TCF3,AES,DHX58,SLC4A1,GFAP,NSF,SLC9A3R1,COBL,PEMT,PIK3R5,DVL2,NUP88,SPNS3,MYO1C,2610507B11RIK,TSPOAP1,EPN3,ARHGAP23,4933428G20RIK,XRCC3,A530016L24RIK,ADSSL1,SLC17A4,AKR1E1,CTSL,BC048507,ACOT12,SLC7A8,TSC22D1,DGKH,FIGNL2,NFE2,APOL8,GP1BB,NDUFB10,RPL3L,ADGRF2,PCARE,KCNK12,KAT5,CAPN1,SLC22A12…
TF	Factor: myogenin; motif: CAGCTG	TF:M02101	0.0223574	1.65058	13661	884	613	LAX1,TEX50,DEDD,1700016C15RIK,GM5415,DNAH7C,CASP8,4933402D24RIK,MCMDC2,TAC2,ZUP1,CCDC170,SPECC1L,PTTG1IP,GM19668,RRP1,VMN2R80,MADCAM1,FGF22,GNA11,AES,KRT35,KRT42,DHX58,SLC4A1,FAM187A,GFAP,NSF,TSPAN10,COBL,FNDC9,BTNL10,OLFR222,PIK3R5,SPNS3,MYO1C,TSPOAP1,NME2,EPN3,ARHGAP23,4933428G20RIK,KRTAP16-1,SERPINA1F,KCNS3,A530016L24RIK,ADSSL1,SNX6,SLC17A4,AKR1E1,GM3604,CTSL,BC048507,ACOT12,ZCCHC9,GM2237,SLC7…
TF	Factor: myogenin; motif: CAGCTG; match class: 0	TF:M02101_0	0.0223574	1.65058	13661	884	613	LAX1,TEX50,DEDD,1700016C15RIK,GM5415,DNAH7C,CASP8,4933402D24RIK,MCMDC2,TAC2,ZUP1,CCDC170,SPECC1L,PTTG1IP,GM19668,RRP1,VMN2R80,MADCAM1,FGF22,GNA11,AES,KRT35,KRT42,DHX58,SLC4A1,FAM187A,GFAP,NSF,TSPAN10,COBL,FNDC9,BTNL10,OLFR222,PIK3R5,SPNS3,MYO1C,TSPOAP1,NME2,EPN3,ARHGAP23,4933428G20RIK,KRTAP16-1,SERPINA1F,KCNS3,A530016L24RIK,ADSSL1,SNX6,SLC17A4,AKR1E1,GM3604,CTSL,BC048507,ACOT12,ZCCHC9,GM2237,SLC7…
TF	Factor: myogenin; motif: CAGCTG; match class: 1	TF:M02101_1	0.0223574	1.65058	13661	884	613	LAX1,TEX50,DEDD,1700016C15RIK,GM5415,DNAH7C,CASP8,4933402D24RIK,MCMDC2,TAC2,ZUP1,CCDC170,SPECC1L,PTTG1IP,GM19668,RRP1,VMN2R80,MADCAM1,FGF22,GNA11,AES,KRT35,KRT42,DHX58,SLC4A1,FAM187A,GFAP,NSF,TSPAN10,COBL,FNDC9,BTNL10,OLFR222,PIK3R5,SPNS3,MYO1C,TSPOAP1,NME2,EPN3,ARHGAP23,4933428G20RIK,KRTAP16-1,SERPINA1F,KCNS3,A530016L24RIK,ADSSL1,SNX6,SLC17A4,AKR1E1,GM3604,CTSL,BC048507,ACOT12,ZCCHC9,GM2237,SLC7…
TF	Factor: CP2/LBP-1c/LSF; motif: GCTGGNTNGNNCYNG; match class: 1	TF:M00947_1	0.0235591	1.62784	2368	884	137	UBXN4,TAC2,CCDC170,FGF22,DHX58,TSPAN10,NUP88,MYO1C,KCNS3,SLC7A7,TSC22D1,KRT7,TAF4B,PCDHB4,LBP,ADAMTSL2,PLD1,MTMR11,CCDC28B,CIT,SRD5A3,OLFR212,PTPN6,PIANP,FAM129C,DPP8,RALB,LCT,LMOD1,IGSF9,RFX8,CTDSP1,PPM1H,MED23,KRT19,LYZL6,IGTP,TNFSF13,ALOX15,CHRNE,USP32,GM525,WFIKKN2,CLEC14A,PGF,HIST1H1T,CHDH,GALNT15,VSTM4,KRT80,MYO10,PARP10,BAIAP2L2,SERHL,TSPO,TYMP,ODF3B,AQP6,MAP3K7CL,RAB44,LRRC73,MEMO1,TICAM2…
TF	Factor: MZF-1; motif: TGGGGAR; match class: 1	TF:M01733_1	0.0254577	1.59418	3537	884	191	NFASC,TEX50,DEDD,MYF6,SPECC1L,FAM207A,TCF3,SLC9A3R1,OLFR222,PEMT,PIK3R5,DVL2,TSPOAP1,ARHGAP23,KRTAP16-1,RIPK3,FIGNL2,KRT7,APOL8,GP1BB,NDUFB10,RPL3L,CYP4F39,PTCRA,TSPO2,XDH,PCDHB4,KCNIP2,KAT5,CAPN1,MAP1A,PHPT1,MTMR11,WDFY3,SDS,GRIFIN,OLFR212,KCNA6,NRIP2,YBX3,ARAP1,GMFG,ADGRA2,FAM129C,MFRP,STRA6,ACTR3,IL20,CHIL1,LMOD1,TEX35,IGSF9,RFX8,AOX4,FZD7,IGFBP2,PPM1H,DTX3,HKDC1,TRPM2,MIDN,SEC14L1,TMEM235,GRB…
TF	Factor: Zic3; motif: NGGGKGGTC	TF:M00450	0.0255424	1.59274	13956	884	624	UBXN4,NFASC,DEDD,1700016C15RIK,ZAP70,RNF149,DNAH7C,BZW1,CASP8,4933402D24RIK,ST18,CNTNAP5B,MYF6,TAC2,ZUP1,CCDC170,SPECC1L,PTTG1IP,UBE2G2,GM19668,RRP1,CASP14,MADCAM1,FGF22,POLR2E,TCF3,KRT35,KRT42,DHX58,SLC4A1,GFAP,NSF,TCAM1,SLC9A3R1,COBL,FNDC9,BTNL10,OLFR222,PEMT,PIK3R5,DVL2,NUP88,MYO1C,2610507B11RIK,TSPOAP1,EPN3,ARHGAP23,KCNS3,XRCC3,ADSSL1,SNX6,ELMO1,SLC17A4,AKR1E1,CTSL,BC048507,ACOT12,RNASE2B,SLC…
TF	Factor: Zic3; motif: NGGGKGGTC; match class: 0	TF:M00450_0	0.0255424	1.59274	13956	884	624	UBXN4,NFASC,DEDD,1700016C15RIK,ZAP70,RNF149,DNAH7C,BZW1,CASP8,4933402D24RIK,ST18,CNTNAP5B,MYF6,TAC2,ZUP1,CCDC170,SPECC1L,PTTG1IP,UBE2G2,GM19668,RRP1,CASP14,MADCAM1,FGF22,POLR2E,TCF3,KRT35,KRT42,DHX58,SLC4A1,GFAP,NSF,TCAM1,SLC9A3R1,COBL,FNDC9,BTNL10,OLFR222,PEMT,PIK3R5,DVL2,NUP88,MYO1C,2610507B11RIK,TSPOAP1,EPN3,ARHGAP23,KCNS3,XRCC3,ADSSL1,SNX6,ELMO1,SLC17A4,AKR1E1,CTSL,BC048507,ACOT12,RNASE2B,SLC…
TF	Factor: Sp1; motif: GGGGCGGGGT; match class: 0	TF:M00008_0	0.026483	1.57703	8348	884	399	UBXN4,DEDD,ZAP70,BZW1,E2F7,TAC2,SPECC1L,PFKL,MADCAM1,FGF22,TCF3,GNA11,AES,SLC4A1,NSF,SLC9A3R1,PIK3R5,DVL2,NUP88,MYO1C,2610507B11RIK,NME2,EPN3,ARHGAP23,4933428G20RIK,XRCC3,ADSSL1,SNX6,ELMO1,ACOT12,SLC7A8,9930012K11RIK,TSC22D1,FIGNL2,NFE2,ERCC4,GP1BB,CYP4F39,B3GALT4,LST1,MRPL2,PTCRA,SPAST,TAF4B,STAMBPL1,KCNIP2,KAT5,CAPN1,SLC22A12,MAP1A,PAX1,ACTL10,PHPT1,SLC44A3,HPS3,PLD1,ADAD1,FOXO1,CCDC28B,TRIM14,…
TF	Factor: Sp1; motif: GGGGCGGGGT	TF:M00008	0.026483	1.57703	8348	884	399	UBXN4,DEDD,ZAP70,BZW1,E2F7,TAC2,SPECC1L,PFKL,MADCAM1,FGF22,TCF3,GNA11,AES,SLC4A1,NSF,SLC9A3R1,PIK3R5,DVL2,NUP88,MYO1C,2610507B11RIK,NME2,EPN3,ARHGAP23,4933428G20RIK,XRCC3,ADSSL1,SNX6,ELMO1,ACOT12,SLC7A8,9930012K11RIK,TSC22D1,FIGNL2,NFE2,ERCC4,GP1BB,CYP4F39,B3GALT4,LST1,MRPL2,PTCRA,SPAST,TAF4B,STAMBPL1,KCNIP2,KAT5,CAPN1,SLC22A12,MAP1A,PAX1,ACTL10,PHPT1,SLC44A3,HPS3,PLD1,ADAD1,FOXO1,CCDC28B,TRIM14,…
TF	Factor: SREBP-2; motif: NNGYCACNNSMN	TF:M01177	0.0297867	1.52598	7687	884	371	UBXN4,NFASC,LAX1,DEDD,RNF149,BZW1,MCMDC2,TAC2,ZUP1,UBE2G2,PFKL,MADCAM1,POLR2E,TCF3,GNA11,AES,DHX58,SLC4A1,NSF,TCAM1,BTNL10,PIK3R5,NUP88,NME2,EPN3,4933428G20RIK,KCNS3,XRCC3,SNX6,ELMO1,CTSL,BC048507,ACOT12,9930012K11RIK,TSC22D1,DGKH,FIGNL2,NFE2,APOL8,GP1BB,RTP2,MRGPRH,SBP,TEKT4,CYP4F39,B3GALT4,ADGRF2,PTCRA,PCARE,SPAST,KCNK12,GM37013,PCDHGA4,KCNG2,PDCD1LG2,STAMBPL1,KAT5,CAPN1,CATSPER2,PAX1,ACTL10,LB…
TF	Factor: SREBP-2; motif: NNGYCACNNSMN; match class: 0	TF:M01177_0	0.0297867	1.52598	7687	884	371	UBXN4,NFASC,LAX1,DEDD,RNF149,BZW1,MCMDC2,TAC2,ZUP1,UBE2G2,PFKL,MADCAM1,POLR2E,TCF3,GNA11,AES,DHX58,SLC4A1,NSF,TCAM1,BTNL10,PIK3R5,NUP88,NME2,EPN3,4933428G20RIK,KCNS3,XRCC3,SNX6,ELMO1,CTSL,BC048507,ACOT12,9930012K11RIK,TSC22D1,DGKH,FIGNL2,NFE2,APOL8,GP1BB,RTP2,MRGPRH,SBP,TEKT4,CYP4F39,B3GALT4,ADGRF2,PTCRA,PCARE,SPAST,KCNK12,GM37013,PCDHGA4,KCNG2,PDCD1LG2,STAMBPL1,KAT5,CAPN1,CATSPER2,PAX1,ACTL10,LB…
TF	Factor: DEC1; motif: NCNCACRTGNSC; match class: 0	TF:M08870_0	0.0301065	1.52134	8070	884	387	UBXN4,NFASC,TEX50,DEDD,GM5415,ZAP70,BZW1,ST18,SPECC1L,GM19668,PFKL,MADCAM1,SLC4A1,NSF,TSPAN10,FNDC9,PEMT,PIK3R5,DVL2,NUP88,TSPOAP1,NME2,XRCC3,A530016L24RIK,CTSL,BC048507,EAR10,RNASE2B,SLC7A8,DGKH,NFE2,ERCC4,RTP2,PRSS41,SBP,TEKT4,LST1,ADGRF2,MRPL2,XDH,SPAST,TMEM247,TAF4B,PCDHB1,STAMBPL1,KCNIP2,KAT5,CATSPER2,PAX1,ACTL10,ARHGAP40,IL1F8,PHPT1,ADAMTSL2,ECHDC3,FABP9,HPS3,BBS7,TRIM14,TEX10,ABRAXAS1,SLC1…
TF	Factor: DEC1; motif: NCNCACRTGNSC	TF:M08870	0.0301065	1.52134	8070	884	387	UBXN4,NFASC,TEX50,DEDD,GM5415,ZAP70,BZW1,ST18,SPECC1L,GM19668,PFKL,MADCAM1,SLC4A1,NSF,TSPAN10,FNDC9,PEMT,PIK3R5,DVL2,NUP88,TSPOAP1,NME2,XRCC3,A530016L24RIK,CTSL,BC048507,EAR10,RNASE2B,SLC7A8,DGKH,NFE2,ERCC4,RTP2,PRSS41,SBP,TEKT4,LST1,ADGRF2,MRPL2,XDH,SPAST,TMEM247,TAF4B,PCDHB1,STAMBPL1,KCNIP2,KAT5,CATSPER2,PAX1,ACTL10,ARHGAP40,IL1F8,PHPT1,ADAMTSL2,ECHDC3,FABP9,HPS3,BBS7,TRIM14,TEX10,ABRAXAS1,SLC1…
TF	Factor: GKLF; motif: NNNRGGNGNGGSN	TF:M07289	0.0314934	1.50178	15308	884	675	UBXN4,NFASC,LAX1,DEDD,ZAP70,RNF149,BZW1,CASP8,ST18,CNTNAP5B,MYF6,E2F7,TAC2,FAM207A,PTTG1IP,UBE2G2,GM19668,PFKL,RRP1,CASP14,VMN2R80,MADCAM1,FGF22,POLR2E,TCF3,AES,KRT35,KRT42,DHX58,SLC4A1,GFAP,NSF,TCAM1,SLC9A3R1,TSPAN10,HBA-X,BTNL10,OLFR222,PEMT,PIK3R5,DVL2,SPNS3,MYO1C,2610507B11RIK,TSPOAP1,EPN3,ARHGAP23,4933428G20RIK,SERPINA1F,KCNS3,XRCC3,A530016L24RIK,ADSSL1,SNX6,GM2016,ELMO1,SLC17A4,AKR1E1,CTSL,…
TF	Factor: GKLF; motif: NNNRGGNGNGGSN; match class: 0	TF:M07289_0	0.0314934	1.50178	15308	884	675	UBXN4,NFASC,LAX1,DEDD,ZAP70,RNF149,BZW1,CASP8,ST18,CNTNAP5B,MYF6,E2F7,TAC2,FAM207A,PTTG1IP,UBE2G2,GM19668,PFKL,RRP1,CASP14,VMN2R80,MADCAM1,FGF22,POLR2E,TCF3,AES,KRT35,KRT42,DHX58,SLC4A1,GFAP,NSF,TCAM1,SLC9A3R1,TSPAN10,HBA-X,BTNL10,OLFR222,PEMT,PIK3R5,DVL2,SPNS3,MYO1C,2610507B11RIK,TSPOAP1,EPN3,ARHGAP23,4933428G20RIK,SERPINA1F,KCNS3,XRCC3,A530016L24RIK,ADSSL1,SNX6,GM2016,ELMO1,SLC17A4,AKR1E1,CTSL,…
TF	Factor: DRRS; motif: GNNGGGWGGG; match class: 0	TF:M10363_0	0.036137	1.44205	4721	884	243	UBXN4,TEX50,ZAP70,DNAH7C,ST18,CNTNAP5B,TAC2,FGF22,TCF3,AES,SLC4A1,GFAP,TCAM1,TSPAN10,PEMT,PIK3R5,MYO1C,2610507B11RIK,EPN3,KCNS3,ADSSL1,SLC17A4,SLC7A8,FIGNL2,GP1BB,PRSS41,TMEM247,KCNIP2,MAP1A,CATSPER2,PAX1,LBP,ECHDC3,HPS3,PLD1,FOXO1,LCK,ZFP982,ABRAXAS1,SDS,GRIFIN,LIMCH1,SRD5A3,COX18,PTPN6,PODXL2,ARAP1,ZFP446,TESCL,ATF5,TNNI3,EPN1,NAT3,NXPE2,RALB,ACTR3,SULF1,LCT,PLEKHA6,LMOD1,TDRD5,PEA15A,ESRRG,RFX…
TF	Factor: DRRS; motif: GNNGGGWGGG	TF:M10363	0.036137	1.44205	4721	884	243	UBXN4,TEX50,ZAP70,DNAH7C,ST18,CNTNAP5B,TAC2,FGF22,TCF3,AES,SLC4A1,GFAP,TCAM1,TSPAN10,PEMT,PIK3R5,MYO1C,2610507B11RIK,EPN3,KCNS3,ADSSL1,SLC17A4,SLC7A8,FIGNL2,GP1BB,PRSS41,TMEM247,KCNIP2,MAP1A,CATSPER2,PAX1,LBP,ECHDC3,HPS3,PLD1,FOXO1,LCK,ZFP982,ABRAXAS1,SDS,GRIFIN,LIMCH1,SRD5A3,COX18,PTPN6,PODXL2,ARAP1,ZFP446,TESCL,ATF5,TNNI3,EPN1,NAT3,NXPE2,RALB,ACTR3,SULF1,LCT,PLEKHA6,LMOD1,TDRD5,PEA15A,ESRRG,RFX…
TF	Factor: CTF1; motif: TGGCASCNNGCCAA; match class: 0	TF:M01196_0	0.0376449	1.42429	4633	884	239	UBXN4,BZW1,CCDC170,FAM207A,GM19668,PFKL,POLR2E,GNA11,DHX58,FAM187A,BTNL10,EPN3,KCNS3,XRCC3,ADSSL1,SNX6,SLC7A7,KRT7,APOL8,MKL2,MRGPRH,SBP,B3GALT4,PCDHB4,PCDHGA4,PDCD1LG2,SLC22A12,CAPN3,MAP1A,ACTL10,LBP,ARHGAP40,PHPT1,TAS2R134,SLC44A3,HPS3,PLD1,BBS7,ADAD1,CCDC169,KCNN3,TEX10,ABRAXAS1,SLC10A6,OASL1,GRIFIN,RASL11B,PTPN6,NRIP2,PODXL2,ZFP446,TNNI3,ABCC8,MARVELD3,ADGRA2,NXPE2,DPP8,PLEKHA6,TRPA1,PEA15A,I…
TF	Factor: CTF1; motif: TGGCASCNNGCCAA	TF:M01196	0.0376449	1.42429	4633	884	239	UBXN4,BZW1,CCDC170,FAM207A,GM19668,PFKL,POLR2E,GNA11,DHX58,FAM187A,BTNL10,EPN3,KCNS3,XRCC3,ADSSL1,SNX6,SLC7A7,KRT7,APOL8,MKL2,MRGPRH,SBP,B3GALT4,PCDHB4,PCDHGA4,PDCD1LG2,SLC22A12,CAPN3,MAP1A,ACTL10,LBP,ARHGAP40,PHPT1,TAS2R134,SLC44A3,HPS3,PLD1,BBS7,ADAD1,CCDC169,KCNN3,TEX10,ABRAXAS1,SLC10A6,OASL1,GRIFIN,RASL11B,PTPN6,NRIP2,PODXL2,ZFP446,TNNI3,ABCC8,MARVELD3,ADGRA2,NXPE2,DPP8,PLEKHA6,TRPA1,PEA15A,I…
TF	Factor: FOXN4; motif: NNWANNCGWMCGCGTCNNNNMT; match class: 0	TF:M04662_0	0.0380737	1.41937	16015	884	701	UBXN4,NFASC,TEX50,DEDD,RNF149,BZW1,CASP8,4933402D24RIK,ST18,MCMDC2,CNTNAP5B,MYF6,E2F7,TAC2,ZUP1,CCDC170,SPECC1L,FAM207A,PTTG1IP,UBE2G2,PFKL,RRP1,CASP14,FGF22,POLR2E,TCF3,GNA11,AES,KRT35,DHX58,FAM187A,NSF,TCAM1,SLC9A3R1,TSPAN10,FNDC9,PEMT,PIK3R5,DVL2,NUP88,MYO1C,2610507B11RIK,NME2,EPN3,ARHGAP23,4933428G20RIK,KCNS3,XRCC3,A530016L24RIK,ADSSL1,SNX6,ELMO1,SLC17A4,AKR1E1,CTSL,BC048507,ACOT12,ZCCHC9,GM2…
TF	Factor: FOXN4; motif: NNWANNCGWMCGCGTCNNNNMT	TF:M04662	0.0380737	1.41937	16015	884	701	UBXN4,NFASC,TEX50,DEDD,RNF149,BZW1,CASP8,4933402D24RIK,ST18,MCMDC2,CNTNAP5B,MYF6,E2F7,TAC2,ZUP1,CCDC170,SPECC1L,FAM207A,PTTG1IP,UBE2G2,PFKL,RRP1,CASP14,FGF22,POLR2E,TCF3,GNA11,AES,KRT35,DHX58,FAM187A,NSF,TCAM1,SLC9A3R1,TSPAN10,FNDC9,PEMT,PIK3R5,DVL2,NUP88,MYO1C,2610507B11RIK,NME2,EPN3,ARHGAP23,4933428G20RIK,KCNS3,XRCC3,A530016L24RIK,ADSSL1,SNX6,ELMO1,SLC17A4,AKR1E1,CTSL,BC048507,ACOT12,ZCCHC9,GM2…
TF	Factor: GKLF; motif: NNNRGGNGNGGSN; match class: 1	TF:M07289_1	0.0403766	1.39387	10999	884	506	UBXN4,NFASC,LAX1,DEDD,ZAP70,BZW1,CASP8,CNTNAP5B,MYF6,E2F7,TAC2,FAM207A,PTTG1IP,RRP1,CASP14,FGF22,POLR2E,TCF3,AES,KRT35,DHX58,SLC4A1,GFAP,NSF,TCAM1,SLC9A3R1,BTNL10,PIK3R5,DVL2,MYO1C,2610507B11RIK,TSPOAP1,EPN3,ARHGAP23,KCNS3,XRCC3,ADSSL1,SNX6,GM2016,ELMO1,AKR1E1,CTSL,BC048507,ACOT12,SLC7A7,SLC7A8,DGKH,FIGNL2,APOL8,ERCC4,GP1BB,RTP2,PRSS41,RPL3L,B3GALT4,LST1,MRPL2,PCARE,SPAST,KCNK12,TAF4B,STAMBPL1,KC…
TF	Factor: Hes1; motif: NNCACGYGNN; match class: 1	TF:M07991_1	0.0407052	1.39035	11174	884	513	UBXN4,NFASC,TEX50,RNF149,BZW1,ST18,MCMDC2,E2F7,TAC2,FAM207A,PTTG1IP,UBE2G2,GM19668,PFKL,CASP14,MADCAM1,FGF22,POLR2E,TCF3,GNA11,KRT35,GFAP,NSF,TCAM1,SLC9A3R1,FNDC9,PEMT,PIK3R5,DVL2,NUP88,SPNS3,MYO1C,2610507B11RIK,NME2,ARHGAP23,4933428G20RIK,KCNS3,ADSSL1,ELMO1,CTSL,ZCCHC9,SLC7A7,SLC7A8,RIPK3,DGKH,KRT7,APOL8,ERCC4,MKL2,PRSS41,CYP4F39,B3GALT4,LST1,ADGRF2,MRPL2,PTCRA,TSPO2,SPAST,TAF4B,GM37013,PCDHA5,P…
TF	Factor: Zic1; motif: NNCCCCCGGGGGGG	TF:M02835	0.0422883	1.37378	9524	884	446	UBXN4,NFASC,LAX1,DEDD,ZAP70,RNF149,DNAH7C,E2F7,ZUP1,SCML4,SPECC1L,FAM207A,PTTG1IP,MADCAM1,FGF22,TCF3,GNA11,KRT35,KRT42,DHX58,SLC4A1,GFAP,NSF,SLC9A3R1,BTNL10,PEMT,PIK3R5,SPNS3,NME2,EPN3,ARHGAP23,4933428G20RIK,SERPINA1F,XRCC3,ADSSL1,SNX6,CTSL,ACOT12,SLC7A7,RIPK3,9930012K11RIK,FIGNL2,SMUG1,ERCC4,GP1BB,NDUFB10,RPL3L,MRPL2,PCARE,TMEM247,KCNK12,TAF4B,PCDHA5,PCDHB1,STAMBPL1,KCNIP2,KAT5,CAPN1,MAP1A,CATSP…
TF	Factor: Zic1; motif: NNCCCCCGGGGGGG; match class: 0	TF:M02835_0	0.0422883	1.37378	9524	884	446	UBXN4,NFASC,LAX1,DEDD,ZAP70,RNF149,DNAH7C,E2F7,ZUP1,SCML4,SPECC1L,FAM207A,PTTG1IP,MADCAM1,FGF22,TCF3,GNA11,KRT35,KRT42,DHX58,SLC4A1,GFAP,NSF,SLC9A3R1,BTNL10,PEMT,PIK3R5,SPNS3,NME2,EPN3,ARHGAP23,4933428G20RIK,SERPINA1F,XRCC3,ADSSL1,SNX6,CTSL,ACOT12,SLC7A7,RIPK3,9930012K11RIK,FIGNL2,SMUG1,ERCC4,GP1BB,NDUFB10,RPL3L,MRPL2,PCARE,TMEM247,KCNK12,TAF4B,PCDHA5,PCDHB1,STAMBPL1,KCNIP2,KAT5,CAPN1,MAP1A,CATSP…
TF	Factor: myogenin; motif: CRSCTGTTBNNTTTGGCACGSNGCCARCH; match class: 1	TF:M00056_1	0.0435474	1.36104	6230	884	308	LAX1,TEX50,GM5415,BZW1,ST18,CCDC170,FAM207A,UBE2G2,GM19668,CASP14,POLR2E,GNA11,AES,KRT42,FAM187A,SLC9A3R1,BTNL10,DVL2,SPNS3,2610507B11RIK,NME2,4933428G20RIK,KRTAP16-1,KCNS3,XRCC3,EAR10,SLC7A7,9930012K11RIK,FIGNL2,GP1BB,RPL3L,PTCRA,XDH,GM37013,PCDHB1,TAF7,PCDHGA4,CAPN3,MAP1A,ACTL10,LBP,ARHGAP40,A930004D18RIK,ADAMTSL2,TAS2R134,PLD1,ADAD1,CCDC169,KCNN3,OASL1,SYNA,UPK3B,CLRN2,ATP8A1,YIPF7,RASL11B,SRD…
TF	Factor: c-Myc; motif: KACCACGTGSYY	TF:M01154	0.0487531	1.312	5496	884	276	NFASC,TEX50,BZW1,ST18,PTTG1IP,PFKL,MADCAM1,NSF,TCAM1,FNDC9,PEMT,DVL2,MYO1C,NME2,4933428G20RIK,SNX6,CTSL,SLC7A7,RIPK3,DGKH,MRGPRH,PRSS41,CYP4F39,LST1,ADGRF2,MRPL2,PTCRA,TAF4B,GM37013,PCDHA5,PCDHA11,PCDHB1,PCDHB4,STAMBPL1,CATSPER2,ACTL10,LBP,FABP9,HPS3,ADAD1,ABRAXAS1,SLC10A6,OASL1,GRIFIN,LAP3,ATP8A1,RASL11B,SRD5A3,OLFR212,PIANP,NRIP2,YBX3,PODXL2,ARAP1,LIPE,TNNI3,ABCC8,EPN1,TMED6,MARVELD3,NXPE2,STRA…
TF	Factor: c-Myc; motif: KACCACGTGSYY; match class: 0	TF:M01154_0	0.0487531	1.312	5496	884	276	NFASC,TEX50,BZW1,ST18,PTTG1IP,PFKL,MADCAM1,NSF,TCAM1,FNDC9,PEMT,DVL2,MYO1C,NME2,4933428G20RIK,SNX6,CTSL,SLC7A7,RIPK3,DGKH,MRGPRH,PRSS41,CYP4F39,LST1,ADGRF2,MRPL2,PTCRA,TAF4B,GM37013,PCDHA5,PCDHA11,PCDHB1,PCDHB4,STAMBPL1,CATSPER2,ACTL10,LBP,FABP9,HPS3,ADAD1,ABRAXAS1,SLC10A6,OASL1,GRIFIN,LAP3,ATP8A1,RASL11B,SRD5A3,OLFR212,PIANP,NRIP2,YBX3,PODXL2,ARAP1,LIPE,TNNI3,ABCC8,EPN1,TMED6,MARVELD3,NXPE2,STRA…
TF	Factor: BTEB3; motif: BNRNGGGAGGNGT; match class: 0	TF:M01865_0	0.0491305	1.30865	8928	884	421	UBXN4,NFASC,DEDD,ZAP70,DNAH7C,CNTNAP5B,MYF6,PTTG1IP,GM19668,POLR2E,TCF3,GNA11,AES,KRT35,DHX58,SLC4A1,SLC9A3R1,BTNL10,OLFR222,NUP88,SPNS3,MYO1C,2610507B11RIK,ARHGAP23,4933428G20RIK,KCNS3,ADSSL1,GM2016,ELMO1,AKR1E1,GM3604,BC048507,ZCCHC9,EAR10,SLC7A7,TSC22D1,DGKH,FIGNL2,KRT7,ERCC4,RTP2,PRSS41,TEKT4,B3GALT4,PTCRA,TSPO2,XDH,SPAST,PCDHB1,KCNIP2,KAT5,SLC22A12,CATSPER2,LBP,ADAMTSL2,ECHDC3,MYO3B,SLC44A3,…
TF	Factor: BTEB3; motif: BNRNGGGAGGNGT	TF:M01865	0.0491305	1.30865	8928	884	421	UBXN4,NFASC,DEDD,ZAP70,DNAH7C,CNTNAP5B,MYF6,PTTG1IP,GM19668,POLR2E,TCF3,GNA11,AES,KRT35,DHX58,SLC4A1,SLC9A3R1,BTNL10,OLFR222,NUP88,SPNS3,MYO1C,2610507B11RIK,ARHGAP23,4933428G20RIK,KCNS3,ADSSL1,GM2016,ELMO1,AKR1E1,GM3604,BC048507,ZCCHC9,EAR10,SLC7A7,TSC22D1,DGKH,FIGNL2,KRT7,ERCC4,RTP2,PRSS41,TEKT4,B3GALT4,PTCRA,TSPO2,XDH,SPAST,PCDHB1,KCNIP2,KAT5,SLC22A12,CATSPER2,LBP,ADAMTSL2,ECHDC3,MYO3B,SLC44A3,…
