# Supplementary material for: The methyl donor S-adenosyl methionine reverses the DNA methylation signature of chronic neuropathic pain in mouse frontal cortex
Source: Pain Rep. 2021 Jul 13;6(2):e944. doi: 10.1097/PR9.0000000000000944 (PMC8280078; doi:10.1097/PR9.0000000000000944)
Supplement: SUPPLEMENTARY MATERIAL [file painreports-6-e944-s009.xlsx]

## Sheet: PainReports-Topham et al-Supple
coord	geneId	SYMBOL	GENENAME	SNI.VehSAM.DiffMeth	SNI.VehSAM.FDR	Veh.ShamSNI.DiffMeth	Veh.ShamSNI.FDR
19	1-14919501-14919750	ENSMUSG00000032769	Trpa1	transient receptor potential cation channel, subfamily A, member 1	-6.28203	0.0868535	6.74966	0.095693
131	10-77970501-77970750	ENSMUSG00000009292	Trpm2	transient receptor potential cation channel, subfamily M, member 2	-8.70787	0.085266	9.42246	0.0671406
173	11-102897501-102897750	ENSMUSG00000020932	Gfap	glial fibrillary acidic protein	12.081	0.0105374	-15.0707	0.00172597
177	11-103872376-103872625	ENSMUSG00000034187	Nsf	N-ethylmaleimide sensitive fusion protein	10.4118	0.000249215	-7.86052	0.0419035
236	11-63130626-63130875	ENSMUSG00000018217	Pmp22	peripheral myelin protein 22	-5.64538	0.0801602	7.92278	0.00876082
263	11-76997126-76997375	ENSMUSG00000020838	Slc6a4	solute carrier family 6 (neurotransmitter transporter, serotonin), member 4	-7.71586	0.00315696	5.97901	0.0888709
303	12-105562751-105563000	ENSMUSG00000021070	Bdkrb2	bradykinin receptor, beta 2	-5.85355	0.0394614	6.3786	0.0508958
304	12-105563126-105563375	ENSMUSG00000021070	Bdkrb2	bradykinin receptor, beta 2	-6.14112	0.0410717	10.5192	5.76476e-05
305	12-105563251-105563500	ENSMUSG00000021070	Bdkrb2	bradykinin receptor, beta 2	-9.61987	0.0568675	13.0246	0.00654086
413	14-103844376-103844625	ENSMUSG00000022122	Ednrb	endothelin receptor type B	-7.47461	0.00210528	5.13198	0.0918306
472	15-25940376-25940625	ENSMUSG00000022270	Retreg1	reticulophagy regulator 1	-7.72344	0.00535258	6.33788	0.067869
473	15-25940501-25940750	ENSMUSG00000022270	Retreg1	reticulophagy regulator 1	-7.50317	0.008669	6.25452	0.0659278
493	15-78925751-78926000	ENSMUSG00000068220	Lgals1	lectin, galactose binding, soluble 1	-8.43019	0.0298356	9.97459	0.0142527
501	15-83562626-83562875	ENSMUSG00000041736	Tspo	translocator protein	-8.8412	0.000296845	10.5914	4.16202e-05
502	15-83562751-83563000	ENSMUSG00000041736	Tspo	translocator protein	-9.88449	0.000407931	13.654	1.67328e-06
518	15-98631376-98631625	ENSMUSG00000003352	Cacnb3	calcium channel, voltage-dependent, beta 3 subunit	-6.31155	0.0216365	5.89479	0.0629448
542	16-42276251-42276500	ENSMUSG00000047261	Gap43	growth associated protein 43	-6.33985	0.0419665	8.17619	0.0117087
684	19-3414626-3414875	ENSMUSG00000024907	Gal	galanin	-7.53435	0.0479824	13.3436	0.00023413
732	2-112284626-112284875	ENSMUSG00000027130	Slc12a6	solute carrier family 12, member 6	-5.15127	0.0520073	5.73836	0.0313165
749	2-127483751-127484000	ENSMUSG00000079056	Kcnip3	Kv channel interacting protein 3, calsenilin	-6.84746	0.0468378	13.3124	2.79819e-06
750	2-127483876-127484125	ENSMUSG00000079056	Kcnip3	Kv channel interacting protein 3, calsenilin	-8.84879	0.0240864	13.1494	0.00027626
773	2-165060501-165060750	ENSMUSG00000017652	Cd40	CD40 antigen	-6.11568	0.0189033	6.05439	0.0366509
882	3-93554626-93554875	ENSMUSG00000041959	S100a10	S100 calcium binding protein A10 (calpactin)	-5.36438	0.0911773	6.32821	0.0386921
971	4-58500626-58500875	ENSMUSG00000038668	Lpar1	lysophosphatidic acid receptor 1	-6.66325	0.0227736	6.33316	0.037742
1001	5-117918751-117919000	ENSMUSG00000029361	Nos1	nitric oxide synthase 1, neuronal	-5.65908	0.0620288	8.46774	0.0135696
1020	5-135022126-135022375	ENSMUSG00000007207	Stx1a	syntaxin 1A (brain)	-10.2092	0.00581484	9.14989	0.0354279
1081	5-75574251-75574500	ENSMUSG00000005672	Kit	KIT proto-oncogene receptor tyrosine kinase	-7.43961	0.0078194	7.08155	0.0514169
1117	6-124728376-124728625	ENSMUSG00000004266	Ptpn6	protein tyrosine phosphatase, non-receptor type 6	11.5625	1.10986e-06	-7.53051	0.00706921
1303	7-51625251-51625500	ENSMUSG00000030500	Slc17a6	solute carrier family 17 (sodium-dependent inorganic phosphate cotransporter), member 6	-5.92182	4.51721e-05	6.85112	4.20041e-06
1335	8-120743626-120743875	ENSMUSG00000041515	Irf8	interferon regulatory factor 8	-7.48243	0.0989744	9.31961	0.0435828
1336	8-120743751-120744000	ENSMUSG00000041515	Irf8	interferon regulatory factor 8	-8.27159	0.0755992	11.5558	0.0111905
1357	8-70753501-70753750	ENSMUSG00000031840	Rab3a	RAB3A, member RAS oncogene family	-10.867	0.000217767	8.81641	0.0238992
1360	8-71375626-71375875	ENSMUSG00000002393	Nr2f6	nuclear receptor subfamily 2, group F, member 6	-10.3352	1.2869e-08	7.60987	0.00163245
1413	9-21249876-21250125	ENSMUSG00000045087	S1pr5	sphingosine-1-phosphate receptor 5	-9.91619	0.008479	14.0838	0.000200493
1414	9-21250001-21250250	ENSMUSG00000045087	S1pr5	sphingosine-1-phosphate receptor 5	-7.97122	0.0969589	15.7363	0.000530864
1437	9-45116126-45116375	ENSMUSG00000070304	Scn2b	sodium channel, voltage-gated, type II, beta	-7.72684	0.00287562	7.44763	0.021437
